# Supplementary material for: Blood transcriptome analysis revealed the crosstalk between COVID-19 and HIV
Source: Front Immunol. 2022 Oct 28;13:1008653. doi: 10.3389/fimmu.2022.1008653 (PMC9650272; doi:10.3389/fimmu.2022.1008653)
Supplement: Supplementary Table 1 — The expression of COVID-19 differentially expressed genes. [file Table_1.xlsx]

## Sheet: Sheet1
id	S061_257_con_con	S062_258_con_con	S063_259_con_con	S064_260_con_con	S065_261_con_con	S066_265_con_con	S067_270_con_con	S068_272_con_con	S069_273_con_con	S070_279_con_con	S071_280_con_con	S181_255_con_con	S182_SHXA10_con_con	S183_263_con_con	S184_SHXA18_con_con	S185_266_con_con	S186_SHXA14_con_con	GSM5218990_con_con	GSM5218991_con_con	GSM5218992_con_con	GSM5218993_con_con	GSM5218994_con_con	GSM5218995_con_con	GSM5218996_con_con	GSM5218997_con_con	GSM5218998_con_con	GSM5218999_con_con	S147_nCoV001EUHM-Draw-1_treat_treat	S149_nCoV002EUHM-Draw-2_treat_treat	S150_nCoV003EUHM-Draw-1_treat_treat	S151_nCoV004EUHM-Draw-1_treat_treat	S152_nCoV006EUHM-Draw-1_treat_treat	S153_nCoV007EUHM-Draw-1_treat_treat	S154_nCoV0010EUHM-Draw-1_treat_treat	S155_nCOV021EUHM_treat_treat	S156_nCOV024EUHM-Draw-1_treat_treat	S157_nCOV0029EUHM_treat_treat	S175_nCoV024EUHM-Draw-2_treat_treat	S176_nCoV025EUHM-Draw-1_treat_treat	S177_nCoV025EUHM-Draw-2_treat_treat	S178_nCoV028EUHM-Draw-1_treat_treat	S179_nCoV033EUHM-Draw-1_treat_treat	S180_nCoV034EUHM-Draw-1_treat_treat	GSM5219000_treat_treat	GSM5219001_treat_treat	GSM5219002_treat_treat	GSM5219003_treat_treat	GSM5219004_treat_treat	GSM5219005_treat_treat
HJURP	6.30949	5.29848	5.13869	6.14733	6.33213	5.60981	5.6145	5.74227	5.21362	5.41142	6.19415	5.33255	4.7256	5.49645	6.41299	6.43536	6.21439	2.99953	4.43568	4.74912	4.46342	4.979	5.82984	4.27963	4.90734	4.31123	6.17117	7.71249	7.88289	9.28443	8.91136	8.20063	7.84425	8.3869	9.11904	8.61854	8.99673	8.5837	9.0079	8.90064	8.59799	7.79703	8.7968	7.46986	7.32052	7.01618	7.5355	7.52117	7.93203
GTSE1	5.97904	4.74371	5.17331	5.62612	6.32926	5.62093	5.9517	5.51044	5.00394	5.84708	5.5607	5.10218	5.42472	4.45283	6.24615	6.10705	6.03279	4.56569	4.35818	4.75979	4.42482	4.33806	5.32943	3.88607	3.97347	4.34129	5.83856	7.58062	7.5966	9.10796	8.79938	7.90482	7.47261	8.09018	8.59959	8.06983	8.94281	7.73605	8.40501	8.28367	8.48373	6.90784	8.1316	7.58496	6.90745	7.13553	6.94965	6.87819	7.39542
MCM10	6.36342	5.24721	4.63745	5.50481	6.30532	5.71136	5.52917	5.45412	4.59484	6.16012	5.55722	5.7592	4.00783	5.10993	6.53244	5.21951	4.9269	3.66167	4.20034	4.50352	4.08181	4.13567	5.50271	3.42458	4.26923	4.23451	5.40525	8.00453	7.68758	9.60827	8.84761	8.16085	7.63379	8.24779	8.71558	8.09322	8.97616	8.35098	9.17249	8.55642	8.70802	7.38604	8.63343	6.50783	7.54018	7.11261	7.05882	7.16522	7.96831
CCNA2	6.92447	6.68513	6.26126	6.72282	7.24874	6.44999	6.77357	5.84191	6.41268	6.49143	7.16739	6.01345	6.02369	6.09335	7.11859	6.85512	6.7964	5.58558	5.83582	5.92549	5.1893	5.97628	6.75281	5.37255	6.01947	5.55115	7.02838	9.18929	8.95911	10.5278	9.99934	9.26979	8.96326	9.33977	9.43321	9.33631	9.93473	8.9177	10.2821	9.56599	9.66052	8.41964	9.52653	8.18459	8.14242	7.69593	8.27972	8.02552	8.95543
MKI67	9.14664	8.25789	7.97343	8.99868	9.17497	9.09658	8.27481	7.98126	8.21353	8.52745	9.42834	8.99305	7.39785	8.75275	9.40947	9.13744	8.61515	6.58531	7.6656	8.01393	7.05544	7.86774	8.76196	6.70442	7.2962	7.0984	8.78186	11.0055	11.3111	12.2613	11.4125	11.5716	11.1859	10.6482	12.0229	11.6239	11.8989	11.0579	12.6326	12.0852	11.571	10.5586	11.8281	10.2938	10.3359	10.2307	10.3065	10.0958	10.999
RRM2	8.23217	8.06285	8.26775	8.56713	9.42192	8.9565	8.58332	8.06038	7.92995	8.44799	9.04777	8.35121	8.10021	7.6995	9.03175	8.85695	9.00223	6.47681	7.26685	7.6277	7.09417	7.72447	8.52942	6.64105	7.06985	6.85585	9.17753	11.5852	11.3776	12.982	12.3567	11.6977	11.1874	11.6907	11.8525	11.4074	12.7574	10.9569	12.5378	12.021	12.0612	10.3728	11.9469	9.34216	10.6678	10.1154	10.5431	10.6854	11.6211
NCAPG	6.10263	5.69088	5.63334	5.7367	7.38436	4.76156	5.93776	6.2774	6.16212	5.89283	6.60456	5.82067	6.30809	5.73131	6.37959	6.93873	7.09909	3.83114	4.85798	5.31417	4.24963	4.98858	6.28339	4.97939	4.95443	4.14026	6.18409	8.57104	8.00791	10.03	9.62896	8.6807	7.89784	8.81323	9.22402	9.00114	9.82072	8.41923	9.88734	9.24983	9.13103	7.78657	9.27732	7.5937	7.87858	7.54291	7.53635	7.69353	8.37021
CLSPN	5.70507	6.17152	5.50354	5.31161	5.56809	5.55717	5.65967	6.54525	6.32981	6.23079	6.75074	6.0529	6.05918	6.46402	6.72647	6.37442	6.27281	4.76925	5.04202	5.48029	4.5799	4.0536	6.05735	4.99658	4.58598	5.09279	6.25564	8.11195	8.08901	9.67965	8.65199	8.14899	7.68041	8.18602	8.54735	8.1267	8.8524	8.09341	9.25184	8.48005	8.7436	7.24583	8.71598	7.73094	7.55654	7.68235	7.10777	7.44822	8.04985
PLK1	6.54663	6.72291	5.95381	6.12123	7.05611	6.64351	6.07785	6.73283	6.49755	6.22765	6.91368	6.27337	5.57013	5.20363	7.04495	5.73428	6.27814	4.61802	5.45165	5.52475	5.96422	5.70459	6.31411	5.09318	5.17654	5.19129	6.39372	8.79973	9.14376	10.4831	9.9102	9.2954	8.79033	9.20542	10.1722	9.48442	9.8804	8.95964	10.0169	9.29926	9.34453	8.57591	9.58504	8.40535	7.84439	7.65865	7.98834	7.78321	8.28328
FOXM1	6.44663	6.78053	6.33717	6.27706	6.59147	6.37478	6.8068	6.50519	5.83803	6.50519	6.93553	6.13396	5.56813	5.86066	6.78933	6.51075	6.56113	4.99096	5.93249	5.83886	5.19652	4.93904	6.33997	4.87043	5.16559	5.22609	6.6262	8.31257	8.72609	10.2511	9.57832	8.83355	8.50789	8.59848	9.65635	8.78881	9.15742	8.85064	9.51172	8.90032	9.35719	8.51391	9.35077	8.07516	7.77884	7.67112	7.74181	7.75667	8.29456
RAD54L	3.83618	5.08096	4.50215	5.23162	4.74733	4.79182	5.60036	5.39879	4.05214	5.01753	4.34577	4.39474	4.62982	4.58818	5.17162	5.40426	4.39474	2.77564	3.00885	4.23418	3.27761	3.84806	4.69837	2.89494	4.3935	3.02838	4.84617	6.43341	6.71709	8.4448	7.75973	7.07899	6.94287	6.99397	7.07362	7.14863	7.58402	6.73195	7.94446	7.89595	7.39056	5.82469	7.75532	6.88297	6.12534	5.71225	6.15508	6.188	6.70194
TPX2	7.23715	7.44396	7.50019	7.30774	7.57459	6.99966	7.08076	6.69175	6.51433	7.47936	8.05994	7.01285	6.82904	7.54568	7.38414	7.55575	7.19203	5.0933	6.47784	6.49872	6.2783	6.79551	7.60723	5.98128	5.8835	6.23772	7.52664	9.55815	9.6227	11.0749	10.2219	10.0116	9.30619	9.35187	10.4947	9.84639	10.2344	9.4142	10.5994	10.177	10.209	8.86811	10.0528	8.69957	8.6595	8.55701	9.03373	8.16507	9.31925
ASPM	5.84269	6.00164	5.18851	5.92037	6.36512	6.45995	5.98456	6.15588	5.77264	6.25482	6.73001	5.77264	4.58802	6.10567	6.70004	6.04059	6.36376	4.07377	4.71808	5.77555	3.74752	5.47032	6.04208	4.42861	4.66647	4.47351	6.09138	8.00605	8.05799	9.70647	8.6562	8.58284	8.47071	8.48882	8.34999	8.50134	9.41556	8.36882	9.54382	8.60428	9.38484	7.24686	8.89194	7.37582	7.52514	7.2525	6.91717	7.20912	8.12129
UBE2C	6.07032	5.2883	5.27794	6.08319	6.61259	5.65848	6.0369	5.54809	5.36881	5.96413	6.04304	6.39617	5.63091	5.69656	6.37616	5.98891	6.13962	4.88266	5.52803	5.42508	5.26013	5.03448	5.4008	4.70134	4.82343	4.88292	6.10894	8.49479	8.23321	9.72963	9.20451	8.24728	8.16322	8.6526	9.21777	8.37721	8.90292	8.5337	9.52006	8.87317	8.84501	7.48749	8.74113	7.91494	7.39152	6.96322	7.29454	7.8844	7.37637
CDC6	6.04866	5.95428	4.86552	6.04472	7.38278	6.10225	5.87863	5.914	5.56896	5.88563	6.72619	6.71175	6.06297	6.11527	7.23026	7.04923	7.00551	4.28306	5.3522	5.53343	4.33706	5.22217	5.63854	4.78107	5.04772	4.19575	6.58037	8.20587	8.72669	9.97067	9.63303	8.74549	7.93951	9.15277	9.24093	9.09424	9.79132	8.30452	9.61707	9.14153	9.09495	8.07993	9.38813	7.28481	8.42641	7.93216	7.83752	8.32258	8.56606
BUB1	7.13941	6.71424	6.56833	7.19478	7.98641	7.42383	6.68144	6.95141	7.56264	7.14143	7.46537	7.28897	6.30631	7.53298	7.60852	7.69277	7.87609	5.0431	5.71089	6.59836	5.41899	6.41086	7.15599	5.96094	6.30405	5.47383	7.35622	9.14262	9.18329	11.1671	10.5998	9.82296	9.08908	10.307	10.3397	10.192	11.0668	9.54414	10.7743	10.088	10.1475	8.67462	10.1217	7.76398	9.42347	8.93058	8.44595	9.16799	9.65636
DTL	6.39338	6.62385	5.66214	5.93355	6.86946	6.42681	6.55831	6.77618	5.87366	6.32131	6.73095	6.24951	6.35727	6.20367	7.26015	7.12381	6.20072	4.4696	5.0935	5.86743	5.285	5.52207	6.73523	5.21802	5.48706	5.17139	6.92418	8.3719	8.60899	10.1065	9.60089	9.0079	8.3504	8.98438	9.33675	8.80192	9.22911	8.38185	9.94753	9.44716	9.3521	8.01038	9.79913	7.46972	8.15246	7.83972	8.23818	7.97123	8.87971
SHCBP1	6.64036	6.27837	6.24261	6.47786	7.50056	7.25819	7.04146	6.72497	6.56058	6.63808	7.50056	6.66516	6.09907	6.47672	7.38526	7.43292	6.49302	4.84432	5.72889	5.77795	5.2558	6.04013	6.26019	5.45652	5.66367	5.51539	7.10137	8.84793	9.09922	10.6353	10.0934	9.28322	8.67222	10.0308	10.2291	9.50387	10.4942	8.9419	10.2512	9.75387	9.50444	8.35059	9.83263	7.82333	8.84284	8.3012	7.92223	8.61932	9.14068
CDC20	7.19484	6.10158	5.27099	6.59955	7.34973	6.28689	6.62508	6.07279	5.44401	5.72249	6.75955	5.97717	6.09418	6.22777	7.41305	6.73029	6.49247	3.99318	5.04184	5.87545	4.75017	5.81595	6.60268	4.62423	5.2164	4.79589	6.74466	9.05962	9.03758	10.5679	10.1365	9.46907	9.22123	9.34417	10.2994	9.64939	10.0385	8.95873	10.2395	9.70997	9.72388	8.4413	9.74299	7.9618	8.3836	7.90114	8.04197	8.19999	8.73448
BIRC5	6.91109	6.3775	5.51834	5.64602	6.83484	6.55426	5.54315	6.33245	5.58737	5.98396	6.94162	5.90251	4.92058	6.14514	7.0633	6.48602	6.54545	3.12114	5.35936	5.37171	5.56026	6.09913	6.4259	4.71947	4.63044	4.55174	6.34849	9.0992	8.92944	10.6534	9.9296	9.44449	8.6519	8.93223	10.2325	9.049	9.98008	8.42956	10.1562	9.61608	9.43872	8.52626	9.40771	8.11713	7.97714	7.54219	7.78451	7.69936	8.47331
KIF4A	5.99358	4.68374	4.42544	5.30006	5.41128	5.47368	5.03352	5.11073	5.22073	5.86696	5.59802	5.20187	2.26614	5.38679	5.53914	5.13462	5.59656	2.47416	3.75368	4.5366	3.06601	4.5108	5.56521	3.32815	3.02175	3.9413	5.57183	7.46695	8.05806	9.04759	8.90296	7.86798	7.03655	8.1668	8.46832	8.0331	8.61717	7.88035	8.90681	7.95816	7.82062	6.83609	8.33585	7.1706	7.00008	6.65891	6.63282	6.43046	7.37096
SDC1	4.31994	3.12838	2.2495	4.59473	5.98629	3.70759	5.75602	3.11626	3.65414	2.2495	4.39696	2.2495	2.07428	3.72911	5.37579	4.61268	6.48857	-0.446541	1.6159	2.07863	2.97085	2.60342	2.4053	0.556867	1.8961	-0.167974	4.53911	6.79591	7.98462	9.28428	9.19962	9.03621	8.3582	10.4878	9.97568	9.58216	10.449	9.57191	8.0636	9.46637	8.47644	8.18089	8.03524	4.4202	7.3386	6.23499	6.70118	7.03258	8.33179
CDCA2	6.24677	4.58593	4.02137	4.88484	5.7714	4.21829	5.48479	5.32618	5.21825	5.22604	5.09365	4.29986	3.66401	4.65944	5.55166	6.15372	5.17757	1.72885	4.39135	4.37483	3.56628	4.53674	5.40935	3.38001	4.46008	3.64896	4.8586	7.86786	7.09912	8.82681	8.6528	7.88818	7.29248	7.58712	8.09778	7.53321	8.51698	7.85948	8.65835	8.18505	8.04782	7.18529	7.85011	6.21203	6.61486	6.09593	6.47153	5.91641	7.39676
UHRF1	7.71855	7.14652	6.93481	7.38782	7.44491	7.38462	7.21427	7.63265	7.14795	7.42511	7.54666	7.27962	6.81151	7.15415	7.77348	7.23424	7.35988	6.39474	6.57047	6.83941	6.17069	6.60608	7.48075	6.30352	6.49582	6.26976	7.32342	8.52076	9.54502	10.6713	10.2146	9.34632	8.70994	9.06048	9.68397	9.38741	9.91887	8.83516	10.4572	9.82358	9.75955	8.83569	10.1032	9.07561	8.30721	8.38972	8.82488	8.37525	9.12266
MYBL2	9.62671	7.87989	7.10565	7.62537	9.2772	7.84263	8.26038	7.74772	7.16662	7.31609	9.54909	8.61472	9.0837	7.83933	9.31419	7.81714	8.06998	7.04052	6.39507	6.96374	6.65772	7.2614	7.76398	6.49807	6.46493	6.60413	8.19872	10.6505	11.0554	12.649	11.9911	11.5084	10.9087	11.5056	11.961	11.6665	12.5454	11.2695	11.7585	11.6087	11.5547	11.1274	11.6406	9.29792	10.5501	9.78635	9.93729	10.4098	10.933
CCNB2	6.57023	6.40549	5.16354	5.91703	6.79082	5.95801	6.14519	6.02547	5.54685	5.6978	6.85965	5.88804	5.54023	5.62734	7.49859	6.69	6.21068	4.30754	5.27194	5.15833	5.10262	6.01673	6.57282	4.70873	5.43338	4.52359	6.38683	8.78768	8.41666	10.066	9.4712	8.80683	8.24031	8.59706	9.37325	8.83116	9.46299	8.53748	9.72203	9.18914	9.25567	7.73905	9.04066	7.98048	7.50879	7.33407	7.59715	7.38777	8.19739
CDCA5	6.37627	6.53499	4.43135	7.13866	6.58309	5.91512	5.72146	5.98518	5.66865	6.53758	6.81973	6.03174	6.0162	6.35769	7.30162	7.06021	6.41828	4.25288	4.86004	5.24798	4.75974	5.78232	6.28893	5.12241	4.65144	5.15858	6.53677	8.41517	8.80639	10.2229	9.54801	8.51874	8.36951	8.6858	8.76856	8.5871	8.96565	8.43089	9.20262	8.67532	9.24642	8.07246	9.53953	7.79587	7.78692	7.41986	7.84526	7.65931	8.20956
TOP2A	7.90047	7.38832	7.2587	7.63804	8.42139	7.63106	7.82848	7.7887	7.21752	7.21002	8.76154	7.7887	6.74432	7.45723	8.93408	8.73159	8.25364	5.52597	6.84087	7.2133	6.31529	7.01007	8.2258	6.3751	6.96561	6.78396	8.22321	9.86286	10.1523	11.7697	10.8356	10.6168	9.56532	10.1259	10.697	10.3555	10.9635	10.0412	11.5463	10.7805	10.9649	9.69727	10.7486	9.31747	9.33791	9.10058	9.39893	8.8849	10.0829
SKA3	4.02493	4.55355	4.91395	5.01569	5.53078	5.28321	5.89848	4.01962	4.38069	5.52101	5.6892	4.13907	3.10528	4.36652	5.6485	5.27544	3.73352	2.01084	4.01054	2.68559	3.20165	4.63752	4.07715	3.22446	3.32044	3.47991	5.29355	7.27784	6.82814	8.83612	8.22538	7.29565	6.72628	7.24175	8.06279	7.06224	8.03582	7.26682	8.68085	7.77258	7.97558	6.04756	7.6858	6.73017	6.46119	6.0315	6.74904	6.52338	7.13754
AURKB	6.54208	5.67698	5.86732	5.81014	6.12316	5.8643	6.21571	6.15329	5.18649	6.0761	6.22619	5.91693	5.7761	5.34531	6.61634	5.71272	5.96944	4.21293	5.62707	5.25659	5.33539	5.66687	5.89572	4.792	4.43839	4.73598	6.26441	8.20429	7.99631	9.48543	9.04275	8.23138	8.44856	8.45922	8.9207	8.79806	9.09212	8.06736	9.02805	8.73375	8.86245	7.14146	8.97476	8.04084	7.37795	7.16206	7.54901	7.64181	7.77623
SKA1	5.1067	5.23592	5.00537	5.07727	6.28093	5.55617	5.53887	4.96388	5.43858	5.90604	6.67846	5.20495	4.62426	5.6389	5.35085	5.9532	5.48235	4.16813	4.57151	4.39951	4.81675	5.30576	5.43951	4.05621	4.64757	4.37805	5.84999	6.8646	7.17738	9.10633	8.20784	7.58452	7.2784	7.84972	8.0243	8.06372	8.56021	7.50793	8.62005	7.80118	7.85161	7.12327	7.6358	6.5161	7.10237	6.86525	6.78995	6.53637	7.18642
KIF20A	5.55732	5.22171	5.16473	4.98558	5.73826	5.85984	4.57069	5.25613	4.62821	5.42171	6.00198	4.16337	4.01678	4.86464	5.67005	4.81793	5.08189	3.13519	3.90151	4.50953	2.60876	4.47207	5.08836	3.56145	4.34492	3.8248	5.45919	7.40908	6.88657	9.14623	8.44607	7.65644	7.07219	7.45482	9.31903	8.44301	8.38423	7.87065	8.97666	8.08964	8.20139	6.99979	7.75889	7.44233	6.68098	6.49649	6.89189	5.5142	7.09964
TK1	7.47134	7.16246	6.74795	7.32346	7.16052	7.24553	7.32132	7.47459	6.32518	7.17679	7.6719	6.71729	6.77858	6.72021	7.39853	7.19968	7.1733	6.30445	6.16833	6.68757	6.26986	6.5273	6.67995	5.88698	5.51664	6.09539	7.16114	9.37072	9.65819	11.0012	10.3257	9.80105	9.50621	9.29516	10.4955	9.80541	10.4713	9.32734	10.2494	9.98522	10.0773	9.00319	10.127	8.87758	8.32661	8.07261	8.8333	8.62442	8.66924
HMMR	5.86523	5.58603	5.07347	5.81323	5.45284	5.91417	5.94832	4.99236	5.77417	5.9672	7.00336	4.93493	5.48918	5.80791	6.00615	5.36594	5.72929	3.92286	4.84358	4.81109	4.24065	4.83304	5.87694	4.18805	4.96473	4.12521	6.09139	8.2137	7.5348	9.41981	8.22876	8.50055	7.25415	8.42593	8.14095	7.81291	8.57472	6.45779	8.9979	8.05702	8.1343	7.0427	7.9155	7.15465	7.33015	7.02768	6.98695	6.97913	7.83878
DLGAP5	6.10371	5.80749	5.50911	6.25427	7.20063	6.4461	6.16363	5.9113	5.01616	5.98189	6.83168	5.7042	4.2183	2.89887	6.43231	5.83844	5.93781	3.07684	4.9521	4.99201	4.68327	5.55878	5.95328	4.07858	4.9108	4.41631	6.19705	8.73659	8.56627	9.98681	9.32976	9.07552	7.75375	8.56899	9.01348	8.35006	9.34479	8.07422	9.7547	9.25293	9.11807	7.69302	8.75372	7.16407	7.29949	7.31594	7.47568	7.4792	8.26644
CDC45	6.31522	5.34559	4.70442	5.61326	6.1458	4.88755	4.98268	5.37678	5.06411	5.92687	6.07193	5.35297	5.0726	5.72128	6.3143	5.74166	5.68989	3.66249	4.61175	4.65672	4.06095	5.35425	5.43114	4.08295	4.42312	3.72237	5.28027	7.6499	7.69876	9.4967	8.74269	8.13881	6.97552	8.16246	8.50966	8.33787	8.73365	6.84917	9.03369	8.41151	8.29266	6.81743	8.46567	7.27132	7.16019	6.78046	7.31025	7.32266	7.54219
CDC25A	4.85044	4.73222	4.44906	4.86954	5.80236	5.70663	4.18125	4.3695	5.77809	4.93629	5.52981	5.13041	2.08187	5.95785	4.60079	5.49167	5.27292	1.4104	2.9453	3.51478	3.82823	4.50461	4.81082	3.05589	3.322	2.58735	5.07519	7.22064	7.71493	8.89643	8.02555	7.81029	6.60132	8.3387	8.07428	7.47757	7.90846	6.49345	8.35665	7.63554	7.46799	6.17577	8.85808	6.5025	6.998	6.36015	6.50394	6.71658	7.33847
KIF14	5.35568	4.52724	4.50183	5.19363	6.31542	5.60213	5.02929	4.98891	5.45213	5.38135	5.72818	5.7862	4.15998	6.09773	5.53732	5.27627	4.75096	3.68182	3.92576	4.76911	4.00072	3.41673	5.27431	3.65354	3.98174	4.0591	5.31324	7.53655	6.75406	8.84358	7.40877	7.72093	5.91337	7.30118	7.93901	7.74392	8.15863	6.59318	8.53844	7.81492	7.71761	6.76112	7.5049	7.11845	6.43131	6.60178	6.69929	6.17308	7.08889
ESPL1	6.16647	4.37006	5.06079	6.08987	6.24839	6.31763	5.83228	4.09044	6.16963	5.56903	5.90195	4.90725	4.4981	4.61808	5.60575	6.01509	6.21726	4.45169	3.10078	5.17381	4.28189	4.46247	5.44413	3.30269	5.26521	2.92259	5.0561	7.26341	7.97571	8.94104	8.68516	8.23835	7.18705	8.07026	8.15051	8.058	8.85058	7.38915	8.77235	8.60954	8.47284	7.17747	8.64552	7.9276	6.53467	6.88406	6.00523	7.10294	7.67871
BUB1B	6.13537	4.38126	5.18759	5.33311	6.30817	6.55915	5.57577	5.93079	6.42203	5.89577	6.40028	6.58532	5.81001	6.31847	6.2714	6.14506	6.8699	4.10431	5.09844	4.98471	4.7979	4.84792	5.9163	4.63302	5.33353	4.52259	5.967	7.4541	8.36706	9.52806	8.93586	8.30654	7.83919	7.96385	8.94296	8.07528	9.14955	8.26724	9.2364	8.65219	8.6728	6.96167	8.57132	7.68721	7.25295	7.24127	7.33364	7.29267	7.82298
PKMYT1	5.62939	5.23716	4.94535	4.88244	5.33335	5.48136	5.58743	4.98472	4.88027	4.74836	5.7033	5.22994	4.14043	5.0703	5.91331	5.69973	5.12475	4.2753	4.18761	4.35373	5.20889	3.96075	4.08559	3.26939	3.4953	3.70872	5.37542	7.48959	8.16089	9.42054	9.07232	7.76539	7.25511	7.70196	8.30682	8.06228	8.53705	6.72706	8.60321	8.31793	8.18465	7.3572	8.51829	7.68679	6.4929	6.20933	6.91084	7.07166	6.91888
POLQ	5.78587	4.7293	5.31086	6.29591	6.19805	6.13619	6.21692	5.43097	5.92952	5.49898	6.27675	6.01648	5.32261	5.67815	6.2758	6.34231	6.09173	4.34601	4.74523	5.14525	4.8054	4.84429	5.92929	4.74523	4.22302	4.63056	5.52593	7.52259	7.09909	8.89061	8.25301	7.55623	7.07421	8.28157	7.59954	7.83861	9.04193	7.58694	8.40037	8.06003	8.3344	7.22526	8.12545	7.48077	7.36206	7.19336	7.04615	7.27049	7.58925
KIF18B	5.50402	4.20665	4.58904	3.79626	5.0087	4.98743	4.91003	6.27105	4.73363	4.87741	6.17787	6.09188	4.96871	4.78145	6.37097	3.90776	5.20868	3.02929	4.38608	4.16285	4.00708	4.21539	4.7258	3.39538	2.98768	3.73082	5.10321	7.35068	7.09046	8.57678	8.15565	7.44792	6.48521	6.44483	7.92086	7.38187	8.00482	7.16061	8.33326	7.54409	7.94892	5.81013	8.76175	7.43297	6.53087	6.22087	6.55167	6.88812	6.90758
TYMS	7.35587	6.91724	7.02072	6.96496	7.33946	7.54922	6.39822	6.50779	6.3857	6.41166	7.39225	7.02461	6.41491	7.14981	7.41835	6.78447	6.79954	4.72634	6.3455	6.37327	5.99078	5.72689	7.00847	5.76686	5.72415	5.63317	7.34957	9.32938	9.30837	10.893	10.0977	9.54743	8.88152	9.10869	10.0137	8.27404	9.9552	8.11181	9.84363	9.46597	9.48969	8.12321	9.92191	8.37591	8.21083	8.02205	8.81102	8.36477	9.00809
CDT1	6.38633	5.788	5.03948	5.90446	6.24951	5.8705	6.13035	5.88134	5.36433	5.31026	6.60242	5.78094	5.2242	5.68036	6.35306	6.54027	5.43919	4.23446	5.20241	5.3295	5.15508	5.36879	5.65687	4.73393	4.06624	4.64835	5.97939	7.94896	8.37547	9.46241	8.78841	8.36759	8.19845	8.04628	8.61952	8.0212	8.59343	7.31017	8.8206	8.62986	8.21976	7.48776	8.78412	7.74365	7.16364	6.35521	7.72899	6.90122	7.39217
CEP55	5.52324	5.89161	6.17819	5.13538	6.33219	5.55922	6.03781	5.09372	4.70896	6.37614	7.063	5.35783	4.92966	5.11909	6.62431	5.94987	5.95479	3.85096	4.93466	5.60213	4.61088	5.66811	6.19694	4.32996	4.62082	4.85386	5.77497	8.14234	8.49098	9.78296	8.89416	8.45259	7.93766	8.15326	9.39565	8.28445	8.52448	7.75138	9.26292	8.84688	8.529	7.42371	8.254	8.2502	7.31423	7.38816	7.56263	6.80146	7.96642
CKAP2L	4.70241	5.3358	5.55811	3.89501	5.60365	5.45213	5.34467	3.67363	4.02524	4.92129	5.39355	4.79752	5.36022	4.31596	5.42004	5.77387	5.92498	3.57262	4.06931	4.62722	3.22289	3.98118	5.4063	3.34803	4.33675	4.17542	5.37531	7.24197	6.84067	8.81014	8.13889	7.39209	6.79333	7.30492	8.24562	7.33352	7.78309	6.77741	8.3592	7.65561	7.97268	6.4406	7.83662	6.95176	6.00333	6.33922	6.56896	5.88185	6.78361
E2F2	8.75559	8.64154	8.60803	8.18387	9.10868	8.8813	9.24343	8.97767	8.59187	8.69262	8.92187	8.4224	8.51666	8.39097	8.45272	8.98408	9.59609	7.85506	7.89716	7.62795	8.04528	8.23721	8.05921	7.80714	7.76676	7.99395	8.7686	9.23537	10.2335	10.9192	10.8302	10.1897	9.86008	10.3741	11.6786	10.9773	10.649	10.8857	10.6255	10.6019	10.2496	10.4887	10.3718	10.552	9.61291	10.304	9.48089	9.58555	9.565
DIAPH3	3.91981	5.06224	4.48649	3.77498	4.67152	3.61878	3.7346	3.89962	3.56864	3.56864	4.67152	4.31455	4.16954	5.21485	5.08636	4.96206	5.51432	3.00351	3.77524	3.60614	2.90946	3.73612	4.48231	2.83677	2.82096	3.27507	4.16262	6.37594	6.35383	8.03357	7.41455	6.32068	6.01462	7.11795	7.03555	6.62719	7.65835	6.04667	7.5443	6.57113	7.65472	5.57604	7.34647	5.38129	5.78395	5.69767	5.77193	5.94063	6.35287
KIF2C	7.11738	4.64775	6.34603	5.90889	6.77244	5.76075	6.71498	5.88947	5.33124	6.39123	6.44089	6.17068	5.919	5.97243	6.85515	6.88535	5.9666	4.16879	5.2189	5.95614	5.44132	5.63719	6.39462	4.86512	5.12484	4.63466	6.37735	7.74061	8.31701	9.63808	9.49452	8.31242	7.74799	8.42227	9.16015	8.62329	9.11733	8.23088	9.34361	8.98141	8.68954	7.60997	8.87379	7.79184	7.50059	7.27291	7.55259	7.17655	8.09552
SPC25	4.21418	3.43793	4.90519	4.70254	4.90519	5.02229	4.29361	3.86852	2.57922	4.78429	4.53198	3.52205	3.30772	3.95601	4.64628	4.23702	4.40765	2.96809	4.14595	4.17583	2.79389	3.75054	4.24275	2.52162	3.19953	2.30088	4.3761	7.13162	6.39006	8.22701	7.24077	7.31561	5.93816	7.28812	6.60347	6.52711	7.12633	6.1693	7.99522	7.32594	7.27244	5.07909	7.10016	6.22886	5.62583	5.05547	5.87683	5.79365	6.2588
KIF15	5.86497	5.46888	6.38993	6.39369	6.14623	6.24993	6.12557	5.81343	5.49947	6.24366	6.9988	5.92094	5.17083	6.10463	6.56204	6.49016	6.32025	4.49212	5.2622	5.25824	4.74253	5.45789	6.25287	4.90814	5.12685	4.82375	6.14913	7.48327	8.01373	9.39005	8.77236	8.0734	7.12973	7.83151	8.35829	7.87011	8.702	7.59739	9.204	8.70832	8.66477	7.09696	8.43464	7.45256	7.08335	6.75928	7.42159	6.97554	7.82229
CENPF	7.05273	7.2078	6.78848	7.14035	7.34652	6.93688	7.57608	6.9451	7.30487	7.32136	7.59533	7.9834	7.22477	7.44995	7.79246	7.81805	7.5473	5.8245	6.58859	6.66417	6.24167	7.22204	7.29342	6.1294	6.85303	6.02203	7.14987	9.0692	8.806	10.4288	9.30741	9.56455	8.45659	8.43461	9.99779	8.88048	9.62594	8.77466	9.92765	9.48951	9.25665	8.14553	9.97755	8.92351	8.215	8.45247	8.34522	8.20291	8.87412
DEPDC1	4.86243	3.7988	3.90429	4.02768	5.04549	2.49165	3.65445	3.7988	4.64245	4.62928	4.51332	3.42567	3.19485	4.20169	5.19114	3.8234	4.37943	2.12131	3.62988	2.92069	2.2796	2.82692	4.77287	3.24552	2.734	2.74491	4.3271	6.55093	6.69614	7.97156	7.3386	6.75684	5.94219	6.97649	7.44969	5.93882	7.51761	5.93882	7.83815	6.47703	6.77483	5.10254	6.72944	5.97431	5.32565	5.21939	5.84013	5.2642	5.9947
KIFC1	7.07963	6.14579	5.50024	6.47066	6.61656	6.57931	6.82793	6.21591	5.95119	6.79877	7.00042	6.58159	5.92235	6.68895	6.69344	7.27123	5.28171	4.64024	5.60685	5.96634	5.69039	6.17173	6.25254	5.49377	5.34163	5.34223	6.46535	7.73816	8.8221	9.59989	9.75332	8.51916	8.38025	8.86181	8.73209	8.57152	9.08515	8.184	9.54428	8.6121	8.73005	7.47161	9.0277	7.73445	7.58657	7.29765	7.91712	7.38423	8.04686
MZB1	9.49869	8.77727	8.48199	8.97203	10.7698	8.45592	10.0765	9.47781	9.18739	8.12669	9.09323	9.39453	9.07488	8.87503	9.57533	9.08097	9.61235	7.4485	7.81975	8.61387	7.9254	8.3455	8.56001	8.08907	7.92088	7.96693	9.37399	11.9838	11.9142	13.1713	12.6644	12.4771	12.7526	12.7814	12.4943	13.1357	14.3066	12.9583	11.9777	12.4421	12.2995	11.4831	12.9457	8.27229	12.3289	11.2138	10.7105	12.1125	12.7071
CENPA	3.91318	3.84452	3.96848	4.15966	5.56315	3.6813	4.27592	4.2934	4.2934	3.65172	4.37042	4.02913	3.62154	3.93355	4.86025	4.6482	4.41437	2.12709	3.56399	3.80179	3.57796	3.29848	4.87056	3.10608	3.09819	3.20014	4.40839	6.48927	6.22946	8.29205	7.54948	7.0968	6.81029	7.07319	7.62284	6.88536	7.7076	6.43147	7.46231	7.11683	6.56704	5.31527	6.55959	5.76713	5.94104	5.26419	5.74012	5.34262	6.23501
SPC24	5.95946	5.23728	5.18327	5.19779	5.42686	5.18024	5.40889	4.49895	5.33786	5.08427	5.21662	4.62019	3.8256	4.79414	4.30626	4.15211	5.46253	4.15228	3.77698	4.11283	4.17135	4.76334	4.88214	4.35888	3.96292	3.44951	5.36763	7.06628	6.66471	7.55122	8.35355	6.64262	6.3635	7.02379	7.25911	6.91756	7.42463	6.80897	8.58366	7.93194	7.55122	6.40606	7.42199	7.0592	5.74816	5.74003	6.44446	6.24446	6.59279
EXO1	4.84504	5.55129	4.14347	5.40558	5.82641	4.87661	4.64712	4.96982	4.25105	6.16262	5.54025	6.0478	4.60857	5.66734	6.11334	5.64655	5.66081	3.57732	3.97866	4.29849	4.18992	4.59605	5.34412	3.39182	3.8048	4.44055	5.2912	6.98416	7.06417	8.74463	8.13801	7.17185	6.48471	7.66856	7.98836	7.262	8.24541	6.14043	8.66866	7.79772	7.97745	6.34866	7.92321	6.29626	6.85725	6.18227	6.39057	6.74664	7.24472
PYCR1	5.53884	4.1646	3.86824	4.76449	6.17346	5.09018	5.51427	3.97913	5.03801	4.43991	4.36024	4.39945	5.4363	5.7689	5.44339	5.31238	5.69489	3.23402	3.21792	3.83825	4.02088	4.28431	4.65816	4.38497	4.03187	3.43851	4.20947	7.08761	6.96902	8.62239	8.19772	7.96217	7.43697	8.72295	8.66198	8.43048	9.02604	8.37197	7.83511	8.07572	7.14611	7.02046	8.11804	4.82606	7.50178	6.87456	6.18434	7.40135	7.51349
TICRR	4.39689	4.98782	4.47123	3.67206	5.31689	4.18201	5.02051	4.58856	1.83707	4.70729	4.67905	3.53207	4.39096	4.93457	5.46085	4.67905	4.73067	2.01397	3.49582	3.48303	2.59542	2.99451	4.65451	2.7228	3.11617	2.31034	4.92474	6.75094	6.09553	6.69583	7.38301	7.56012	6.41743	6.18554	6.25308	7.11043	7.76	6.58472	7.70739	6.81267	6.48959	5.05304	6.57042	5.97964	5.83195	5.69203	5.81179	5.35986	6.24435
ZWINT	7.38966	6.75989	6.9363	7.39821	7.60364	7.15095	7.49429	6.94892	7.1857	7.21512	7.98279	7.29612	6.9186	7.42077	7.66243	6.9698	7.17693	4.59889	6.61874	6.94374	6.61386	6.77364	7.43318	6.58313	6.11009	6.38448	7.28239	9.18266	9.04452	10.6101	9.91416	9.24136	8.82118	9.16034	9.80138	8.98844	10.0453	8.75298	10.1233	9.69097	9.58738	8.56828	9.81204	8.27923	8.63867	8.19107	8.6075	8.67358	9.17953
KIF11	6.82802	7.79279	8.00928	7.46618	7.66881	8.0168	7.71688	7.22516	7.3465	7.5823	8.17912	7.00456	6.85619	7.679	7.82374	7.76796	7.72469	5.85649	6.61974	6.77163	6.22572	6.70841	7.75326	6.71909	7.13927	6.70212	7.62756	8.76663	9.11165	10.7659	9.91372	9.48493	8.88845	9.28865	9.72882	9.3297	10.0091	8.90917	10.7401	9.85323	10.0228	8.33956	9.88652	8.83868	8.512	8.51795	8.72996	8.52418	9.39838
TTK	4.60394	5.4991	4.24083	4.99398	5.53502	6.18247	5.65173	5.46099	5.2554	5.60574	6.5077	5.73018	4.92044	5.74058	5.49791	6.04309	5.57184	3.94976	4.64018	4.25886	4.3355	5.1535	5.49715	4.56442	4.76704	4.47678	5.56043	7.22758	6.81299	8.68068	8.3361	7.10848	6.83036	7.52466	7.45124	7.32217	8.05644	6.9178	8.32415	7.72852	7.92867	6.31142	7.09581	6.50953	6.73294	6.32836	6.71219	6.22915	7.1062
MELK	5.21627	5.12407	4.90246	5.90389	6.20125	4.90246	5.31527	5.41149	3.1476	4.66618	5.9717	5.8033	4.89458	5.33258	6.34878	6.11888	4.83191	3.03934	4.82189	4.42109	4.00081	4.69238	5.30841	3.85235	4.74211	3.97179	5.98453	7.19125	7.36339	8.9073	8.14956	7.71758	7.2198	7.54452	8.56952	7.70287	8.52468	7.17587	8.66901	7.72231	7.92573	6.26863	8.48324	6.13975	6.62504	6.24794	6.77162	6.42502	7.39968
ORC1	6.13053	6.52993	6.7408	5.86707	6.15101	5.9037	6.58481	5.20473	4.10197	5.97619	6.33125	6.63139	5.80653	5.13123	6.34897	6.4908	6.35486	4.2912	4.61577	5.01775	4.62151	5.34891	5.86378	5.42244	5.12466	4.66725	6.29408	7.17229	7.6145	9.26131	8.90416	8.05936	7.49602	8.365	8.66088	8.08738	8.49495	6.86133	9.00995	8.42202	8.23423	7.1186	8.97621	7.09618	7.03647	7.02948	7.26594	6.60218	7.71992
IGHV4-59	8.2196	7.78396	8.07459	8.23563	9.53613	7.44672	9.69433	8.5946	8.15401	8.1843	7.16827	9.21817	8.50539	8.03898	8.42357	7.82393	9.21692	6.65746	7.02201	8.26804	6.23988	7.7909	7.9193	7.75591	7.46824	7.63358	7.55827	11.633	12.4322	12.029	11.7876	12.1289	12.096	11.685	11.6299	11.2264	13.0334	11.6412	10.7638	11.4748	12.8986	11.9705	12.7057	8.4277	11.3524	9.63101	9.59457	10.9252	10.6107
CDCA3	5.9994	6.05506	5.79682	5.91637	5.26969	5.44568	6.16712	5.31325	5.18669	5.54207	5.6525	5.74597	5.341	6.01	6.24614	5.70181	5.8524	5.10712	5.14653	5.66638	4.91525	5.17114	5.33804	5.09969	4.6367	4.67169	5.79497	6.90002	6.92064	8.60464	8.10561	7.80789	7.14687	7.67932	8.16819	7.73157	8.41319	7.44936	8.35568	7.62381	7.88249	6.8794	7.74482	7.47372	6.79009	6.26577	6.73479	7.19313	6.97273
NCAPH	6.68585	6.93124	6.7422	6.07753	6.48116	6.58859	6.63075	6.31275	6.41453	6.62309	7.34382	6.78852	6.21002	6.00755	6.77738	6.8142	6.19028	4.77942	6.32356	6.14283	5.44436	5.57326	6.57526	5.30401	6.07307	5.53182	6.504	8.22467	7.819	9.56612	9.08484	8.48928	8.16168	8.10208	8.65659	8.21185	9.18412	7.59075	9.03474	8.42194	8.48915	7.55326	8.82476	7.68773	7.48607	7.49033	7.48108	7.19677	8.07628
KCNN3	4.54837	5.94816	4.86344	4.03342	5.84409	4.00416	5.06174	3.95364	2.86903	2.88502	5.19918	4.49159	5.59486	3.72651	5.2191	5.08699	5.09579	3.23172	3.48366	3.35951	2.89669	4.16144	3.74445	3.10343	3.71572	3.19465	4.078	6.36529	7.20911	8.9325	8.61465	7.6894	7.36413	8.64238	8.4564	8.49669	9.59911	9.0239	7.28993	7.91689	7.64538	7.18284	8.01761	4.98496	6.94885	7.39505	6.06203	7.45435	7.55368
CDC25C	3.05339	2.11056	3.12421	2.94621	2.11056	2.23908	3.65682	4.46023	3.50112	2.26479	3.57777	3.57777	2.90547	2.62902	3.8223	4.53582	3.4521	1.93945	2.71859	2.36669	1.73019	2.09648	3.11217	0.866245	3.2283	2.27722	4.0987	4.53145	6.05125	6.61825	6.2229	5.89622	5.32412	5.79416	6.41015	5.65988	6.54597	6.28512	6.43148	5.97748	6.53432	4.54514	6.54642	5.16248	4.42357	4.86511	4.81683	4.54951	5.14061
BRCA1	7.36625	7.52987	7.51313	8.04009	7.65899	8.3407	8.49667	7.71689	8.18098	8.40634	7.56666	7.52579	7.26993	8.29888	8.34457	8.02397	8.35713	7.35335	6.96224	7.11797	6.81424	6.98076	7.37328	7.04435	7.28626	7.4647	7.92381	8.77568	8.60084	9.8633	9.32972	8.85073	8.19935	9.2812	9.40321	8.68681	9.21149	8.71177	9.66788	9.00498	8.60332	8.02616	8.95594	9.00382	8.70421	9.10853	8.2676	8.93222	8.55593
GINS2	6.09314	4.96496	5.26074	6.27159	5.90285	6.43219	6.57824	5.8504	6.0494	5.55391	6.39533	6.25291	5.40168	6.2392	6.06327	5.61292	5.65959	4.19838	5.74597	4.95928	5.1992	5.5809	6.20832	5.32401	4.77867	4.50765	6.36504	7.98754	7.95539	9.33901	8.85336	7.98449	7.64191	7.83365	8.7026	7.73801	8.56034	7.50298	9.02601	8.44882	8.54355	7.51164	8.7499	7.39598	7.1723	6.84239	7.58987	6.9296	7.56912
TRIP13	5.43187	5.51162	5.21509	5.17757	6.04514	5.84809	5.3396	5.59915	3.92278	5.50361	6.03871	5.51162	5.43187	5.89392	6.12286	5.77154	5.66245	4.7792	4.30577	4.70299	4.33936	5.11366	5.30105	4.55791	4.38109	4.0037	5.38588	7.09778	7.47797	9.41857	8.94014	7.96847	6.94318	8.32997	9.00498	7.67088	8.67782	6.79121	8.87509	8.14622	7.85178	7.23736	8.24334	6.72232	6.78777	6.90819	6.85583	7.0355	7.65012
CDK1	5.56873	4.2457	5.87686	6.27258	6.54122	6.15863	6.101	5.45605	6.38232	6.1575	6.76727	6.83462	6.085	7.37789	7.32301	7.22305	7.328	4.05193	5.49398	5.38188	5.07411	5.59634	6.70937	5.15467	5.34608	5.26626	7.16805	8.70594	8.17347	9.75254	9.00378	8.69304	7.79796	8.61574	8.95693	8.10484	9.2745	8.22931	9.61355	9.00122	8.81938	7.58298	8.98198	7.91003	7.69171	7.45074	7.93755	7.38548	8.40599
TROAP	5.11056	4.6996	4.02112	5.97073	5.60323	3.99953	5.4128	4.80218	4.79909	4.14948	5.63917	4.78064	4.18107	4.2092	5.60581	5.73851	4.75627	3.69784	4.03652	4.61098	4.11634	4.16999	4.7531	3.28948	2.87312	3.82208	5.5307	7.19205	7.42487	8.76277	8.04896	7.82585	6.42451	7.23758	9.0369	8.21408	8.10676	7.59242	7.96131	7.59761	7.69424	6.00756	8.12728	7.57238	6.29206	6.39251	6.84935	6.3122	6.54682
IGHG1	13.007	10.9407	11.9213	11.2619	14.2104	12.2541	12.7059	12.848	12.5463	10.1093	12.5634	12.217	11.4035	11.0322	13.7314	11.9221	14.5243	9.3238	10.1211	11.0173	9.97098	10.3581	12.6741	10.6981	11.3096	10.0116	13.993	16.3184	16.4839	18.3139	17.6629	18.1212	16.7475	16.3783	17.5446	16.0984	19.3055	17.3401	17.0939	17.5446	17.183	17.183	17.9585	11.8725	16.521	13.8619	14.8705	15.1459	16.7892
ESCO2	4.67925	5.33138	5.00289	5.06796	6.1135	5.55522	5.34051	4.99468	4.65243	5.95219	4.90089	5.44567	4.84766	5.35653	5.72347	5.0183	5.56278	4.24563	4.36802	5.25271	4.19965	3.82526	5.86537	4.57301	4.62172	3.92105	5.50429	7.26882	6.69484	8.33691	7.64064	7.14093	6.57086	7.35875	7.06256	7.14093	8.10993	6.62641	8.2774	7.52518	7.60755	5.87411	7.51526	6.21551	6.54231	5.8554	6.20592	6.48566	7.08417
PBK	4.46265	2.02424	3.06486	3.91419	4.35266	4.08783	3.87327	3.42787	4.24864	3.79004	4.81898	4.3815	3.39053	3.51955	3.45181	4.66127	4.38737	0.983234	3.69251	2.56531	3.61735	3.82598	4.26619	1.86242	3.77086	2.21729	4.29573	6.93851	6.1921	8.20672	7.56875	6.65748	6.69553	7.08031	6.89641	6.92412	7.71134	5.90973	7.75162	6.83745	7.38731	5.19013	7.16232	2.71966	5.99356	5.16571	5.9505	5.60701	6.60554
DEPDC1B	5.2433	4.72204	4.97706	4.7892	6.12078	5.45163	5.7568	5.27013	3.84555	5.63072	5.76313	5.0482	4.53692	5.55865	5.59788	5.67861	5.67692	3.30482	4.81484	4.38961	4.09648	4.37998	5.76476	4.32221	4.51898	4.26868	5.7667	6.89952	6.8473	8.71849	8.04815	7.77255	6.84612	6.81544	8.02499	7.2351	8.2113	6.68246	8.38647	7.73402	7.76176	6.01437	7.66501	6.65087	6.31543	5.84745	6.67662	6.12899	6.82725
CCNB1	6.41897	6.85849	7.31563	7.06591	7.56193	7.19453	7.12464	7.36283	6.8835	7.01593	7.56135	7.22654	6.62505	7.49776	7.67957	7.22722	6.63035	5.992	6.58274	6.32436	6.16211	6.85876	7.17086	6.16908	6.29896	6.33032	6.90188	8.76502	8.32011	10.2434	9.64426	8.88236	8.61562	9.02331	9.68862	8.76543	9.58973	8.77052	10.0686	9.22414	9.4305	7.92074	9.04455	8.19311	8.10549	7.78505	8.07968	7.80765	8.71977
NEK2	4.55106	4.75589	4.18648	4.5684	5.79694	4.1645	5.01986	4.98153	4.97839	4.62903	4.91853	5.21121	4.34929	5.14374	5.3739	5.01986	5.8837	3.42349	4.37878	4.86867	4.07868	3.97644	5.21581	2.98192	4.22079	3.90689	4.39324	6.70393	7.8379	8.34534	7.40881	7.46058	6.30518	6.96321	7.69918	6.99597	7.46578	5.72993	7.91211	7.30424	7.20593	5.3013	7.35928	5.9849	5.90028	5.82305	5.56007	5.62525	6.77502
CENPE	6.61783	6.4939	6.33351	6.22205	6.92784	6.64836	6.8403	6.71165	6.25405	7.13175	7.43587	7.45365	6.51601	6.68434	6.36509	7.08527	7.14044	5.53792	5.9671	6.09773	5.66672	5.74376	6.73239	5.44676	6.00312	5.76395	6.37158	8.60925	7.39175	9.57906	8.28874	8.51649	7.31095	7.96551	8.32087	7.85998	8.83721	7.55385	9.48531	8.86663	8.39285	7.77891	8.70473	8.2586	7.77705	7.61305	7.35004	7.48138	8.11272
ANLN	5.66976	5.58102	5.20044	4.99142	5.84466	4.73073	5.8274	5.62153	6.05972	5.31968	5.92209	6.21238	4.87889	5.22863	6.21059	6.11425	5.65337	3.38311	4.46832	4.42635	3.87714	4.50914	5.65025	4.67823	5.31227	5.02214	6.24	7.22036	7.02797	9.25801	8.60242	7.84997	6.84541	8.1455	9.07876	7.94614	8.57316	7.50136	9.15373	8.08597	8.10583	7.06228	8.28592	8.26771	6.3709	6.65475	7.43389	6.14299	7.35559
RNASE1	4.48571	7.04989	5.52396	4.56803	6.81289	4.21336	5.22477	3.54438	5.90425	4.10313	5.17775	5.16032	4.36341	6.47518	4.82642	4.88079	4.67074	3.63833	2.7838	1.73713	2.48643	5.19658	1.65695	3.65454	3.75809	3.56377	5.6101	6.53264	10.0258	9.80915	9.95501	8.67741	10.6416	11.4605	10.0798	12.0213	9.36923	10.8658	11.3776	9.15827	8.01439	8.32913	8.01005	5.71597	9.26689	7.59737	4.01893	8.10779	6.80558
GGH	5.97007	6.0858	6.78381	6.44939	7.12713	7.19402	6.4046	6.41233	6.48971	7.11782	7.12327	6.76882	6.76677	7.0982	6.76272	7.17364	7.04797	5.01592	5.4044	5.84399	5.84696	6.37077	6.15491	6.28458	5.92574	5.89131	6.66817	8.24365	7.96835	9.79061	9.21362	8.68313	8.22128	9.30219	10.0967	8.98498	10.2476	8.45897	9.22078	8.84692	8.65173	7.34205	8.47931	8.39822	7.72219	8.05058	7.66216	8.29826	8.56013
KIF23	7.02984	6.85243	6.48159	5.88532	6.96487	7.85926	6.12975	6.85211	6.75299	6.60557	6.99113	6.46977	6.19054	6.22603	6.53913	6.71511	6.75225	5.9426	5.53325	6.04711	5.57244	6.11194	6.09619	6.08205	6.06023	5.86922	6.77986	7.69108	7.659	9.46042	8.34508	8.15245	7.69595	8.10118	7.94525	7.96388	8.38122	7.22319	8.91312	8.34149	8.36716	6.86281	8.72195	7.64082	7.48696	7.11242	7.16472	7.22505	8.00904
NUF2	5.12104	5.84056	6.4072	5.70254	6.35807	5.7896	6.29777	5.93045	5.99766	5.48566	5.89906	5.84056	6.10673	6.52636	5.73821	6.29777	6.04873	4.38655	5.45499	5.41852	5.39853	5.25145	6.14512	5.51812	5.78798	4.59347	5.85107	7.75027	7.44075	8.7345	8.00106	7.26837	7.07441	7.80255	8.02847	7.66811	8.59484	6.72256	8.3741	7.81721	8.16306	6.76196	7.62427	7.2793	7.11012	6.78676	7.08206	6.81765	7.66694
ACOXL	3.13087	2.24071	2.38632	3.45464	2.24071	3.14506	3.40242	4.30328	4.09365	3.14506	4.17086	2.38632	4.08584	2.7302	3.85682	4.90126	3.5073	2.93284	2.72684	1.91191	3.03066	2.66343	2.28697	3.6153	1.90827	3.1374	3.76806	5.34173	4.70997	6.98369	5.91292	5.54882	5.3684	6.96568	6.79805	6.18204	7.24913	6.51403	6.10317	6.23881	4.92095	5.33165	6.11515	4.72463	4.6885	4.72791	4.59718	5.63969	5.75443
BHLHA15	5.43121	2.13103	3.3851	3.39278	5.50838	3.06472	5.46209	3.3075	3.02231	3.03172	2.22864	4.70506	1.97995	2.73217	3.84973	3.3615	3.25621	1.37555	1.77192	3.22265	2.414	2.75024	1.06242	1.62091	2.87038	1.48652	3.9171	5.69871	6.51126	7.40804	7.28699	6.9523	6.46657	8.04725	7.2614	7.52592	8.43608	7.48854	5.61981	7.1272	6.5025	6.34494	7.55073	2.81243	6.29439	5.36202	5.34241	6.22954	6.6191
SPAG5	7.68888	7.64141	7.33045	7.76373	7.76872	6.97391	7.41845	7.40448	7.45635	7.49259	7.96725	8.19466	7.9764	8.38276	8.61678	8.56767	8.17174	6.48494	6.9993	7.06183	6.99992	7.17892	7.55727	6.73232	6.86107	6.73145	7.5085	8.73133	8.69303	10.6359	10.0488	9.35573	8.44357	9.16073	9.99423	9.42877	10.2698	9.24091	9.95728	9.42497	9.58023	8.90516	10.1326	8.81938	8.93982	8.64457	8.30546	8.98747	9.164
E2F8	5.66126	4.78848	3.61443	4.23651	5.73461	5.79859	4.1952	4.89128	2.56521	4.85816	4.96438	5.36098	3.37592	4.68622	6.64837	5.81109	5.71801	2.19639	3.13093	4.03349	2.94696	3.88811	5.18296	3.37344	3.23968	3.34119	5.45439	6.89727	6.52765	8.59302	8.0423	7.05663	6.95493	7.3746	8.42236	6.21134	7.4707	5.31627	7.9919	7.601	7.9026	6.50101	7.96649	6.50925	6.25146	5.97879	6.20854	6.36962	6.98377
SLCO4A1	5.43251	3.86064	4.33365	4.61433	5.96887	5.02415	5.50332	5.18273	4.92809	4.81177	6.70405	5.02655	5.88992	5.73585	6.11843	5.71969	5.5205	4.31021	3.67931	4.26357	4.15852	4.57022	4.56609	3.35133	4.24747	4.58028	5.34802	6.06089	7.36352	7.80323	8.43964	6.73128	6.37623	9.00868	8.74083	8.45563	7.57803	8.00247	8.22231	7.61676	7.40195	8.896	7.61834	6.75807	6.48262	6.26407	6.04537	6.7935	6.40165
RAD51	5.96078	5.33515	5.32122	5.66382	6.20627	6.21263	6.43603	5.63496	6.02588	6.53845	6.83795	5.84326	5.54482	4.75072	6.28705	6.25394	5.82197	4.69909	5.59797	5.48635	5.47535	5.16812	6.24351	5.42433	4.85977	4.83893	6.01641	7.57793	7.9503	8.88643	8.4265	7.74791	7.41999	7.83671	8.19602	7.66979	8.56805	6.99476	8.77372	8.28744	8.46552	7.0765	8.45984	7.38204	6.71506	6.4672	7.61038	6.63046	7.43214
IGLV3-1	8.20903	6.71081	7.61159	8.49173	9.54021	7.89923	11.3295	9.04331	8.52001	8.14073	7.99702	9.41766	8.24442	7.94174	10.978	8.95633	8.5816	5.77228	8.17547	8.29755	6.39461	8.52249	8.04127	7.34168	7.10121	7.49129	5.87331	12.1743	10.6783	12.7517	13.0479	13.7969	11.5772	11.8309	12.065	12.7163	14.466	13.1347	11.9895	13.0245	13.2436	12.38	13.396	8.80555	11.7669	10.3824	11.3693	12.2027	11.3753
CACNA2D3	7.44963	7.63249	7.37784	6.50568	6.9318	8.2975	6.62296	7.05163	7.12909	7.17618	6.61142	7.34861	5.96455	7.45723	7.18975	6.75782	6.55174	8.14137	8.36714	8.24613	8.17262	9.1089	7.85981	8.9797	8.54279	8.87667	7.60611	6.39174	3.91226	3.73916	4.13799	4.21091	3.73308	4.78031	4.3323	3.3636	3.58125	3.18163	2.16939	4.24022	4.0904	5.4246	4.62292	5.73678	4.79958	5.42632	6.95185	5.15049	5.08227
UCHL1	2.74903	4.03863	1.86278	3.13442	2.74903	3.30505	3.42716	1.68946	3.25219	3.62244	5.11972	1.86278	2.58278	1.63168	2.11077	1.68946	1.68946	-0.986849	0.173057	2.3077	1.54291	3.31376	1.37567	2.0598	2.12407	-0.986849	4.25083	5.05613	5.9943	6.78244	9.20307	7.17962	5.97447	8.03575	7.78384	6.69734	8.28064	6.90748	6.54537	6.12897	7.01485	5.80363	7.12772	2.42281	6.10246	5.15733	5.21249	6.52221	5.3861
PIF1	5.68794	6.27894	5.66035	5.38608	5.56259	5.85469	5.70546	5.70293	5.08778	6.29036	5.72356	4.55128	6.21715	4.59701	5.81776	5.90459	4.39317	4.89654	4.95437	5.6804	4.57701	4.79417	6.09924	4.78058	4.71103	5.02885	4.87388	6.82385	6.6865	7.64088	7.27251	7.2454	7.00888	7.29018	6.94259	7.01343	6.86072	7.38905	6.65301	7.07046	6.43575	6.91153	7.2737	6.59523	6.63389	6.22036	5.91587	6.67612	6.58733
IGHV1-24	7.87942	5.31645	5.84454	7.45761	6.65842	5.26071	7.74886	6.53332	6.29137	5.56053	4.95666	6.89554	8.06429	7.04319	6.29424	5.91722	7.11511	3.8146	5.07163	5.46384	4.39378	5.31435	6.51982	0.646259	4.99366	5.59887	6.20635	11.5671	10.9799	11.6075	12.8074	11.164	11.1878	14.1488	10.8686	13.1658	15.2955	12.4437	11.3826	10.9446	12.006	10.4645	13.1085	6.64363	11.1111	8.35889	8.79519	11.2933	10.6742
STIL	6.63377	6.30146	6.3889	6.54857	7.04784	6.29154	6.23374	5.97072	5.87207	6.51986	6.71639	6.44968	6.16771	6.8066	7.28116	6.8967	6.32257	5.67059	5.37338	6.2073	5.31621	5.28921	6.56285	6.07975	6.03058	5.80781	6.56865	7.03721	7.95366	9.03432	8.43414	8.0296	7.06798	7.84022	8.14499	8.26918	8.41349	7.43374	8.77571	8.27398	7.8009	7.16921	8.83349	7.10395	7.40576	7.16207	7.17869	7.40416	7.90304
ZNF419	7.7006	8.01797	8.09207	8.17788	8.37053	7.74111	7.92775	8.19612	8.32446	7.92697	7.84508	7.49877	8.12444	8.33731	8.0774	8.15465	7.87476	8.40831	8.29663	8.31515	8.30926	8.36144	8.59831	8.18127	8.60173	8.34847	7.87679	7.91397	6.54149	6.32667	6.77213	7.20348	7.20925	7.07301	6.59047	6.90674	7.08763	6.38844	6.63403	7.41699	7.61187	6.54261	7.44352	6.82721	7.59382	7.42455	7.30346	7.32514	7.47725
IGLV2-14	9.86549	10.1022	8.6974	10.1381	11.5148	8.93726	11.6351	10.5462	9.18288	9.45409	9.67004	10.813	9.88333	8.95036	10.7418	9.00841	10.6047	7.52447	9.60565	9.57619	8.59411	9.63435	9.64654	8.57269	8.81107	8.6829	9.77676	13.0023	12.0083	13.3284	12.4827	13.6994	13.4656	13.3069	12.8044	13.7707	14.7369	13.7738	12.5493	12.9963	12.7918	12.0545	13.8547	8.83545	12.9327	11.5225	10.5611	12.4321	13.2683
CROCC2	5.34855	5.24414	3.63412	4.50191	4.12387	4.48165	4.55005	5.92313	4.46233	4.37149	4.45449	4.73479	5.49254	3.75999	2.83898	3.90787	4.01423	7.49602	6.71674	7.25329	6.8145	5.41437	5.99705	5.67168	5.5936	5.52861	4.49941	3.05501	3.5302	-0.105729	0.946347	3.9857	3.33938	0.48835	2.43593	-1.73216	-0.370581	2.30671	-0.202656	0.972638	2.25336	2.44585	0.64289	1.08429	2.84397	1.08429	4.65606	1.66783	1.08429
IGLC3	10.7732	10.6216	10.9062	12.2813	12.2503	11.5562	13.6931	11.9831	11.8281	10.6745	10.9464	12.0253	11.4607	11.6355	12.9184	11.0488	11.4813	8.66271	11.7145	11.3869	9.52614	11.7125	11.7456	10.1043	11.2218	10.1635	10.5447	15.4284	14.6781	15.3305	14.6622	15.437	14.8239	14.4167	15.1289	15.6984	17.3014	15.7464	14.2732	14.5841	14.9685	13.7954	14.5296	9.68831	14.8272	13.6486	13.5904	14.1133	15.7503
LMNB1	10.557	10.8328	10.8527	10.7397	11.0047	11.0563	10.6104	10.3205	10.7861	10.5489	11.3062	10.1519	9.90352	10.3832	10.2807	10.774	10.1093	9.70307	9.42839	10.2355	9.83879	9.71298	9.73004	10.0721	9.93745	10.1646	10.901	11.2096	11.1776	12.0236	12.1522	11.0238	11.8328	11.7118	12.192	12.3659	11.3559	11.6312	12.0817	11.1963	11.3969	10.3313	11.5562	11.8018	11.6274	12.2031	10.9558	11.237	10.9216
IGLV1-40	9.60714	8.0728	8.27793	8.97438	10.101	10.9419	11.3646	9.39625	9.17108	8.23252	8.60966	9.6447	9.1684	8.526	9.26869	9.04355	8.82274	6.67354	7.86179	8.88868	7.75778	8.70284	9.13063	7.86281	7.97182	8.01343	8.81255	11.8819	11.153	12.6253	11.7686	12.1094	13.2916	12.8246	11.3146	12.8457	13.7541	12.8791	12.2199	12.2485	11.8177	11.3442	13.6912	8.38454	12.194	10.4957	10.4782	11.0722	11.8367
CDCA8	6.33942	6.59541	6.70154	7.12758	7.17148	6.92825	6.8668	7.07192	6.97701	6.88968	7.429	6.17727	6.12549	6.75061	7.01888	6.87939	6.66142	6.02555	6.36214	6.36214	6.33821	6.10028	6.90452	5.96381	6.24764	6.02056	6.63966	7.84376	8.42366	9.36528	9.06491	8.24505	7.85946	7.96141	8.68198	8.29151	8.61385	7.82428	9.03322	8.5478	8.47194	7.18328	9.08453	8.05308	7.46698	7.34792	7.86674	7.38863	8.05505
E2F7	3.08142	4.69228	5.23288	2.05691	4.52145	5.43605	4.24114	5.0797	4.79714	3.56794	5.6628	4.73913	2.05691	4.63788	3.91695	3.95127	4.73913	2.49281	1.14161	3.78076	2.91179	3.11845	4.64967	2.4864	3.12655	3.02437	4.85057	6.12094	6.21933	7.35807	7.22102	6.53431	6.729	6.24706	6.27274	6.06152	6.97289	6.35971	7.46922	6.69299	6.76157	4.27104	7.67939	5.11933	5.39999	5.31803	5.85259	5.51741	6.57425
E2F1	7.45058	6.48893	6.61314	6.97598	7.47769	7.23478	7.09493	7.37852	6.39103	7.05438	7.20205	7.20017	7.96176	7.00708	6.98283	7.21324	7.43222	6.08295	6.49059	6.7937	6.81097	6.71725	6.28327	5.71747	5.39703	5.91324	6.5994	7.8776	8.88641	9.71115	9.77376	8.80956	8.81599	8.13539	11.7056	9.41947	9.07334	10.2551	10.3304	9.90358	8.83395	8.89388	9.46701	8.07133	8.62924	9.30836	8.19363	8.6047	7.91219
IGLV3-25	9.12407	7.74188	8.77556	8.15975	11.3215	7.45894	10.9749	8.31457	8.67247	6.8676	7.83051	9.37043	7.87077	8.32429	9.15306	9.34039	9.76464	5.78664	7.30429	7.68593	7.24927	7.46494	8.62038	7.95322	7.03774	7.42776	8.72005	14.8025	11.9273	14.9439	13.8572	12.5948	12.6773	12.6604	12.5514	13.025	14.6768	13.4925	13.1928	12.9199	13.2347	11.5241	13.8839	7.28467	11.3964	11.6589	11.5116	11.6173	11.7502
IGKV4-1	10.6731	9.80159	9.94493	10.3068	11.8621	9.82605	12.1073	10.3819	10.7244	8.42104	9.17242	10.9026	10.4	9.63608	11.1386	9.32794	10.836	8.02934	9.81658	10.258	8.84747	9.44689	9.90447	9.6009	9.206	9.1537	10.3319	13.0924	12.5319	14.3537	13.3434	12.7483	13.4638	13.8595	13.1703	13.3256	14.7755	13.5269	13.2787	13.2702	13.8469	12.9009	12.8727	9.46796	12.915	12.6356	11.336	13.8172	14.9629
HMGB2	12.1451	12.504	12.4888	12.2225	12.3161	12.6157	12.1679	11.7906	11.811	12.4668	12.5155	12.3086	12.0131	12.5455	12.5657	12.6005	12.1856	11.6681	12.0014	11.7538	11.5491	11.8986	11.9108	11.5484	11.6346	11.6441	11.8631	13.5967	12.8253	13.9478	13.5285	13.0233	13.1013	13.9941	13.2927	13.5625	13.3976	13.0766	13.915	13.5272	13.4594	12.5097	13.1811	13.3981	12.3839	13.1974	12.6916	13.1791	12.9579
IGHV1-18	8.76004	6.56283	7.23315	8.17259	9.7371	7.84954	9.56857	8.71432	8.05637	6.37762	7.3969	7.94742	8.28754	7.63149	9.35596	8.51731	9.33531	6.03947	7.1389	7.85839	6.89362	7.41466	8.33404	3.17668	7.08496	7.42736	8.77438	10.7162	11.7739	12.721	12.0015	12.1314	12.4092	11.6856	11.0179	13.1792	13.0259	12.8137	11.8353	12.4245	11.8524	10.7304	13.1047	7.66442	11.0727	10.3773	10.4776	10.7909	13.408
GALNT14	4.95174	5.18056	5.59476	4.42651	5.39965	5.30258	5.85686	4.92883	5.24512	4.55326	5.34403	4.64597	6.52367	5.54639	6.27544	4.55326	5.19056	4.37183	4.22213	4.62074	4.32729	3.6158	3.9088	3.83028	3.13762	4.69552	4.62257	5.79943	7.42033	8.98071	8.36248	7.9155	6.50191	9.06796	9.75643	8.11589	8.43897	8.72497	8.57829	7.92048	5.59476	8.06987	8.02501	8.612	6.32753	8.02785	5.47485	7.33069	6.22938
IGHV1-46	8.45097	7.72191	6.99814	7.22183	9.46211	6.84696	8.41135	7.55813	7.68248	6.51225	6.57809	9.01037	7.06893	7.58583	8.7919	6.77797	8.59387	5.33201	6.19643	7.18105	6.14909	6.7412	7.57385	7.44589	6.57235	6.9792	6.62011	11.0167	10.2944	12.6268	11.436	11.2992	11.2978	11.0071	12.4217	11.2239	12.0881	12.075	11.1326	11.7405	11.376	10.544	11.7326	5.81381	10.7636	9.87269	8.32258	11.4692	12.2461
UBE2J1	12.0422	11.8293	12.506	12.3827	12.4031	12.3051	11.9893	11.9736	12.2942	12.4492	12.7141	12.5485	12.2846	12.1465	12.3368	12.4168	12.5677	11.2562	11.6137	11.6464	11.7411	11.6223	11.7128	11.9539	12.1369	11.7685	12.2779	12.3839	12.9843	13.6492	13.398	13.1324	12.8201	13.5178	13.5229	13.4472	14.0984	13.4103	13.4447	13.0751	13.0117	12.8216	12.9435	13.0011	13.1016	13.1284	12.457	12.7433	13.1802
POC1A	6.60388	6.25192	6.39862	5.95673	6.28521	6.68747	5.74792	6.27777	6.05809	6.54723	6.27959	6.09235	6.14822	6.22069	5.87249	5.57738	6.24974	4.74956	5.44754	5.84736	5.54862	6.54542	5.8942	5.37031	5.23705	6.11466	6.03082	7.00719	7.68749	8.64461	7.99938	7.33375	6.54784	7.96852	8.41715	7.99019	7.70735	7.4587	7.84474	8.0245	7.1917	7.001	7.44472	7.77926	6.87181	6.92939	6.90412	6.3487	6.93862
IGLV4-69	8.11511	6.57733	7.54567	8.25542	9.9976	6.62406	8.49216	7.45713	6.49302	5.42059	7.2774	7.01057	7.5148	7.51743	9.35605	7.06502	6.759	5.12231	6.17532	6.64621	6.29092	6.67072	7.38314	6.5241	5.81429	5.43819	6.45	10.4926	9.58795	12.006	11.8496	11.5432	11.6977	11.0668	12.218	11.9377	11.9471	12.6988	10.3355	11.2177	10.8721	10.3164	12.2698	6.73661	10.3588	11.0777	7.83771	9.45611	10.0822
IGLV2-11	8.92291	7.21427	7.37677	8.67729	9.90473	7.87542	10.2002	8.68112	8.53532	7.01386	7.74591	8.37246	9.58765	8.04426	7.9968	6.61476	9.26984	6.56519	7.84525	8.56862	6.71046	7.91305	7.93342	7.65814	6.97312	6.94027	8.41683	12.2408	10.6931	11.5528	11.8652	12.0018	11.6422	11.4528	12.0683	12.1045	13.063	12.4411	11.8314	12.2424	11.6259	9.51798	12.1045	8.20892	11.429	9.70426	9.03994	10.4297	14.2046
IFI27	6.51125	5.30555	6.10376	7.08045	7.77296	6.54368	8.70205	7.48295	4.77066	6.76596	8.10025	5.88224	6.35085	6.96894	7.83714	5.64076	7.29292	4.19847	7.9028	2.87551	4.85763	5.21402	4.01797	4.86846	3.9601	5.51426	11.386	14.5824	9.46535	14.87	12.5406	11.6109	16.2063	14.5228	11.0239	16.6356	15.3989	14.0942	12.6848	11.6841	11.9699	11.1419	12.043	8.9351	12.6668	11.6615	7.93619	11.2308	11.448
IGKV3-15	9.65169	7.81767	8.52479	9.23257	10.8895	8.59021	10.2559	9.74233	9.60936	7.82	8.87696	9.53209	10.048	9.57233	10.0782	9.25158	10.3512	6.81748	8.46049	9.13743	8.11759	8.37013	8.8219	8.28488	8.63945	8.42371	10.1803	11.1267	12.0494	12.0694	12.452	12.4683	14.0693	11.6086	12.3773	12.4187	14.4107	12.4667	12.0535	12.3591	12.9604	12.1703	12.9105	9.34051	12.3673	11.1812	9.82781	11.3869	12.3836
CHEK1	6.58072	6.28033	6.00305	6.26999	6.69554	5.56892	6.44616	6.25559	6.47076	6.91855	6.97978	6.73046	6.64086	6.40149	6.14316	7.32971	7.22348	5.32044	5.85856	5.82056	5.57171	5.99497	6.39451	5.58127	6.17129	5.58003	6.32117	7.70684	7.81858	9.00822	8.7873	8.23484	7.36239	7.57346	8.19663	8.05033	8.48445	6.41591	8.85677	8.13277	8.08028	7.39451	8.39067	6.77534	7.67888	7.09308	7.68616	6.97846	8.07259
OIP5	4.16805	3.84421	4.22565	4.0241	4.64427	5.27204	3.98179	4.1532	4.1532	3.89574	4.81499	4.01531	4.14442	4.59114	4.14442	4.20362	4.34339	2.86637	4.17614	3.34805	3.99054	3.92886	3.95422	3.68526	3.74206	3.75246	4.13297	6.18223	5.15128	6.70506	6.48832	5.6087	6.39761	4.88364	5.47212	5.27204	6.32932	4.46003	6.61776	6.03782	5.75527	5.23688	5.76896	5.32802	5.34565	4.75368	5.33662	4.95846	5.52117
CDKN3	5.439	5.25361	5.48811	5.68353	5.85259	4.70973	5.1348	4.95524	5.49729	5.29032	6.20301	5.37802	3.97923	5.76567	5.79316	5.02864	6.17116	3.65837	5.07499	4.2826	5.16876	5.26553	5.94213	4.22304	5.22409	4.6626	5.66903	7.6421	7.18821	8.78291	7.81922	7.5474	7.22303	7.01322	8.68352	6.98724	7.98005	6.62082	8.22311	7.74645	7.77082	6.19716	7.65531	7.38614	6.54133	6.23231	6.77889	6.09222	6.8885
DHFR	8.16301	8.08868	7.51957	7.67973	8.40998	8.24859	7.94843	8.19121	7.84651	7.87157	8.33998	8.22024	7.23585	8.00772	8.0844	7.69282	8.16427	7.47917	7.19541	7.66274	7.41117	7.15651	8.04309	7.71958	7.50468	7.71449	8.45158	8.65995	9.18372	10.2517	9.71816	9.4414	8.81248	8.922	9.98349	9.07426	9.10291	8.73744	10.194	9.73719	9.30081	8.35411	9.68051	9.16937	8.73663	7.81151	9.02084	8.88223	9.16705
IGHV3-23	10.8716	9.47011	9.70126	10.5984	12.1246	8.79905	11.2363	9.18777	10.8158	8.66805	9.88702	8.74571	10.1686	10.2373	9.80311	10.4249	10.3939	8.47184	9.06144	9.9566	9.15168	9.65798	9.70815	4.10674	9.64782	8.90033	10.401	12.2487	12.7182	13.4389	12.7231	12.3766	13.7216	13.2316	12.3021	13.4029	15.9954	13.1951	13.3656	14.1685	13.563	13.057	14.0719	9.15514	13.3926	12.2824	12.0045	13.5644	13.2325
MCM4	8.38077	7.88068	8.39312	8.27301	8.16738	8.21587	8.31847	8.47034	7.7797	8.36018	8.39258	8.29387	8.1682	8.05314	8.44435	8.51974	8.24457	7.68159	7.00113	7.98486	7.32939	7.05246	8.13397	7.19867	7.42047	7.43412	8.46043	8.92346	9.55889	11.0709	10.4185	9.78162	8.76315	9.29285	9.44183	9.56832	10.3981	8.76833	10.8639	10.1689	9.69188	9.10847	10.4614	8.95082	9.2703	8.94665	9.09594	9.02399	9.53622
APOBEC3B	6.54486	5.22514	6.67532	6.30257	6.89283	6.17075	8.95238	7.44337	7.28692	7.43944	7.07981	5.27273	7.75467	7.93541	7.85167	5.77709	5.89976	5.42221	7.08498	5.40606	6.99377	5.77598	5.58443	4.70056	6.7155	5.3145	6.76914	8.29723	7.79193	9.92891	10.0017	9.53344	8.95471	9.03269	9.21072	9.61669	9.56675	8.5797	9.4152	8.72376	9.07403	9.59315	8.80121	6.78661	6.84743	7.48157	7.04275	9.38801	9.25198
NDC80	7.18507	7.14101	7.11033	7.11529	7.20742	6.32384	7.62774	7.2586	7.09168	7.67347	7.70889	7.11159	7.1453	7.4586	7.36695	7.46591	7.24252	6.54759	7.15732	6.93603	6.77047	7.04354	7.5208	6.99591	6.81157	6.50485	6.9542	8.81359	7.97261	9.46452	8.80892	8.56925	8.71983	8.0555	8.38368	8.45053	8.67801	7.67578	9.16008	8.65373	8.86442	7.62458	8.51603	7.55433	7.88398	7.55974	8.03664	8.07495	8.40743
IGLC2	12.6829	11.6129	11.7187	12.5347	14.4571	12.6315	14.6609	12.7561	11.7817	11.285	12.7305	13.1134	12.8177	11.7568	14.2714	12.6862	12.7897	9.56587	12.1502	12.9235	11.7464	12.1801	12.7899	12.0228	11.7644	11.1851	12.5353	15.4719	14.8006	15.6286	15.5045	16.1565	16.1717	17.2048	15.9416	16.5581	17.5943	16.4544	15.7044	16.0863	15.9539	14.6186	16.9163	11.3631	15.4331	15.5039	14.352	15.1566	14.746
GLDC	5.63081	4.88657	5.03439	5.15988	7.98687	5.80023	7.0145	5.94453	5.20999	4.91611	5.39323	5.85244	5.03439	5.2455	5.67332	5.52491	5.60644	2.94409	4.12508	5.22519	4.99898	5.42308	5.9787	4.86728	4.25251	4.40024	5.99798	8.03057	7.83943	9.2636	9.85906	9.58621	8.50847	9.86725	7.97874	9.96225	11.4053	9.79355	9.06237	8.8245	9.0658	8.72228	9.89013	4.15852	8.18684	7.71239	7.01519	8.68286	9.28742
IGLV1-51	7.85021	6.37915	7.79789	7.29741	9.70675	6.09121	9.46899	7.63622	6.78657	6.24864	8.62547	7.17079	8.39501	7.98026	7.63622	6.70117	7.49225	5.14642	6.07993	7.3207	6.10205	6.3229	7.31491	5.9922	6.37098	5.63989	8.45948	10.4474	9.66311	11.3243	11.6509	10.8372	10.6321	12.5194	10.5899	12.293	15.2896	11.3084	10.3896	11.0826	10.3266	9.59632	11.9306	6.82859	11.6184	9.79975	9.59364	10.3857	9.95581
IGLV1-47	9.13929	8.67124	7.82031	8.39439	11.292	7.85449	10.3471	8.83439	8.49283	6.98058	7.72383	9.10198	8.91997	8.40543	9.00666	9.29574	9.41513	5.98184	7.78257	8.63905	7.1602	7.89661	8.63305	7.81956	7.55658	7.69944	8.84732	10.6967	12.2796	13.0712	11.0908	12.2115	12.77	11.4906	11.7441	12.3374	15.0107	12.5084	12.0394	11.7279	11.0042	11.3109	13.0543	8.21245	11.2839	11.1444	9.86618	10.8866	11.193
TRAJ33	4.79791	3.7759	1.90458	4.27251	4.45683	3.22378	4.07563	3.51395	4.40018	3.80156	3.07746	3.64342	3.68653	4.48693	4.37934	3.93487	3.58859	4.96502	5.01221	4.50399	4.55788	4.8537	4.17066	5.4845	6.4922	4.01902	4.60812	3.26481	0.868938	2.15463	2.1333	1.81073	3.26003	0.108343	0.0454052	1.84992	2.51104	0.297155	1.68244	2.66746	1.81073	1.90458	2.23249	0.882749	2.93509	2.55124	2.75977	2.19904	3.60747
CLU	12.0396	11.4504	11.255	12.0337	11.4444	11.4869	12.0006	10.5723	10.3173	11.5063	11.4231	11.6865	11.8614	11.0824	10.6782	11.0948	11.6578	11.7447	9.86855	10.002	11.7646	11.4253	10.1114	10.2192	9.29685	10.6132	11.3984	12.0485	13.1354	13.0816	14.2062	11.856	12.9899	13.9146	15.3603	15.2006	13.116	15.299	14.0106	14.1055	13.1661	13.4211	12.1514	11.9692	13.0888	13.7036	12.2097	12.7326	12.676
CENPW	5.70439	5.83123	5.86413	5.03999	6.12506	6.72156	4.97139	5.65071	5.29545	6.63081	6.85868	6.13041	5.78194	6.10947	5.74082	5.80809	5.75211	4.59633	5.08087	4.78667	4.87758	6.11152	5.03198	5.33134	4.74128	5.24879	5.9586	7.56947	7.25105	8.21505	7.99562	7.20802	6.56565	7.55053	8.40217	7.30305	7.38728	6.80919	7.66661	7.1145	6.93358	6.54544	6.9535	7.16953	6.62208	6.2436	7.04715	6.38362	6.74266
ALDH1L2	4.99181	3.12462	5.43123	4.94337	5.62065	5.30191	5.40204	3.91047	4.81372	4.55233	5.08637	4.35077	5.30583	5.07229	5.76676	3.62105	4.57811	3.44821	3.22397	3.76456	3.05653	3.23331	3.98435	4.108	3.97885	3.75188	3.81123	6.80559	5.9703	7.16928	6.99966	6.93962	5.11246	7.31421	7.25312	8.14225	7.45963	8.08537	6.38165	6.99331	5.29766	5.25818	7.17519	5.45709	5.4229	6.66678	5.33868	7.15343	6.21714
MCM2	9.06486	8.50492	8.5668	8.87173	8.52757	8.72058	9.0579	8.69408	8.74749	8.57596	8.71242	8.56303	8.56167	8.82816	8.7967	8.62647	8.81076	7.99121	8.25454	8.48738	8.22452	8.2256	8.7681	8.37332	8.4213	7.93542	8.68244	9.46389	10.0029	11.2524	10.8715	10.097	9.6553	9.9608	10.2712	9.97351	10.7997	9.42643	11.1147	10.4843	10.3465	9.75412	10.8425	9.23994	9.66457	9.14752	9.90034	9.10878	9.99588
IGHV4-34	9.81298	6.87915	8.08858	8.32559	9.30108	7.8921	10.0909	9.60225	8.90059	7.33801	7.99757	9.38618	7.78072	8.82886	10.0096	8.14073	9.32214	6.40908	7.33265	7.70252	7.23838	7.41402	8.43965	7.91539	8.25227	8.27598	7.68775	12.2459	11.3283	13.4522	12.7159	13.0234	11.8941	14.7722	10.7749	12.9851	13.0654	13.9903	12.0818	12.5739	12.3507	13.6856	12.9975	6.41873	10.7069	12.1083	9.44246	11.125	12.9173
IFI27L1	6.57328	6.22817	6.54544	5.86568	5.98111	5.88161	5.69363	5.6273	6.10541	6.01501	6.42179	5.7267	6.34373	5.71006	6.37635	6.00905	6.04221	5.56244	6.0187	5.51274	5.53793	5.50753	5.61227	5.44216	5.25972	5.20929	5.88965	6.8768	7.06024	7.73185	7.81001	6.61428	7.47299	7.04032	8.21565	8.32034	7.96494	7.71454	7.56281	7.41731	7.28326	6.93101	7.42748	6.27071	7.09392	7.1369	6.3008	6.87905	6.88049
IGLV6-57	7.18727	6.01714	6.57459	7.04505	9.38689	5.64794	10.394	8.45488	7.96805	7.09553	5.91144	8.01344	9.05827	8.53901	9.39534	7.2718	6.30203	4.24755	6.45709	7.24283	5.89273	7.30622	7.36364	6.80561	6.76169	5.49437	7.70624	10.5841	10.8215	13.3824	11.9658	10.9141	13.0238	12.3789	11.137	12.188	13.1315	11.97	11.245	11.79	11.0646	9.82257	12.7674	7.31166	11.2645	9.406	9.04086	10.2163	9.87427
ARNTL2	5.58544	5.7781	6.01182	5.91216	6.00904	6.46489	6.11347	4.44416	4.23289	6.6089	6.45353	6.15864	6.402	5.52951	5.62437	5.42079	6.62603	4.64703	4.90745	5.30791	4.88894	4.75832	5.59439	5.00734	5.14903	5.67233	6.26309	6.23421	7.48795	7.99667	7.675	7.51175	6.84895	8.03171	8.53927	7.76348	7.51096	7.6592	8.04541	7.47538	6.80962	5.2044	7.3244	7.00979	6.66256	6.74436	6.60724	6.79431	6.65155
MYL6B	6.59882	6.1381	6.14867	6.37399	6.5787	6.6127	6.38534	6.25902	6.41723	6.27928	6.49756	6.48376	5.67969	6.06707	7.00909	6.37734	6.68796	5.50165	6.24352	5.88769	6.03127	6.5849	6.397	6.19542	6.05939	6.01045	6.36237	7.58214	7.63348	8.17014	8.06494	7.35272	7.02478	6.91798	7.50574	7.69825	7.75001	7.70337	7.76595	7.68033	7.49275	6.92046	7.79062	6.67834	7.19188	6.93741	6.99199	7.02821	7.18471
LIX1L	10.5024	10.6467	10.7687	10.6662	10.8219	10.5871	10.8002	10.6324	10.7797	10.8454	10.4397	10.1398	10.6416	10.4779	10.5325	10.5634	10.2308	10.7034	11.2214	11.0765	11.0591	11.04	11.113	10.9378	11.0751	10.8584	10.6864	10.2133	10.1326	10.1657	10.0378	10.1326	10.0019	10.2155	9.66536	9.08014	9.86163	9.56424	10.0442	10.2611	10.6504	10.0251	9.95421	9.64999	10.3566	10.1069	10.2185	9.92564	10.3657
IGLV2-23	9.17967	7.49872	7.26266	7.92133	9.88577	7.98792	9.79182	8.3887	8.46222	6.72862	8.59565	8.48785	8.83971	8.42589	9.00572	7.87809	8.87359	6.25889	7.31954	8.28417	7.08837	7.33199	7.91421	7.49859	7.72895	6.48016	8.98312	10.7378	10.595	13.3216	10.4574	12.1447	13.5801	10.7914	12.5332	12.5715	12.4033	11.2166	11.0143	12.3488	10.9413	10.0653	12.8752	7.0862	11.7423	9.6342	10.5252	11.1905	11.7905
TXNDC5	10.7797	9.91607	10.1263	10.1081	10.8345	9.82793	11.0635	10.5829	10.0993	9.49588	10.44	10.3629	10.3761	9.86527	11.0118	9.48252	10.6178	8.65935	9.39433	10.0836	8.81298	9.35934	10.2988	9.11178	9.49127	8.5153	10.6482	12.1403	12.4505	13.7371	13.8471	12.6983	13.0504	12.8171	13.0055	13.7598	14.6405	13.4434	11.3603	11.7892	11.4458	13.1295	13.6855	8.48946	12.5431	11.3073	11.4881	12.4732	13.5135
IGLV3-10	5.68357	7.66331	8.80228	8.14828	10.2878	7.44296	7.91862	7.73438	4.41083	6.55271	5.29133	8.4459	4.0382	6.21429	7.07976	7.75071	3.99084	2.76871	4.36758	6.66411	4.69518	7.2766	7.57366	6.30699	5.35565	4.6244	4.1779	12.5119	9.07589	12.1864	10.8389	11.3122	10.4817	13.4769	11.0021	10.2609	13.4792	11.523	11.9539	12.1573	9.50359	10.9127	13.0738	7.3885	12.0206	10.1036	9.46125	11.3371	10.8359
IGHV5-51	8.64151	7.03873	8.01858	8.76433	9.91339	7.99794	9.81335	9.29173	8.83945	7.26032	8.21717	9.16512	9.58428	7.7698	8.99144	8.06805	10.145	6.74253	7.50613	8.02096	7.02147	7.8796	8.27128	8.8866	7.44662	7.70614	7.44944	13.1316	11.4779	12.5073	11.7361	10.8156	11.6065	11.5256	10.1978	11.9314	13.7837	11.7962	11.7535	12.4389	11.6848	11.0052	11.9543	8.56365	11.8949	10.3155	9.13479	11.62	12.167
IGHV3-33	9.37107	6.74265	9.0311	9.54693	11.0072	7.69463	11.0834	9.70962	9.65418	7.924	9.39741	8.86946	9.58243	9.44017	9.8968	9.3564	9.76435	6.03079	7.63336	9.09695	8.10342	8.57956	9.56529	7.84805	8.08921	7.64731	9.45752	13.5096	11.4624	13.8084	14.1516	12.6539	12.9256	14.1157	13.2212	13.0731	12.2095	12.9244	12.3582	12.4589	12.9363	11.3356	14.2072	8.8951	11.4157	12.0044	11.2243	12.1979	14.2909
NT5DC2	8.61054	6.66031	6.66172	8.51567	7.86818	8.13722	7.3042	6.41165	6.62422	6.57715	7.04715	7.13198	6.38748	6.81575	7.425	5.74727	6.90785	6.49253	6.31069	5.98719	6.35934	6.65158	6.85111	6.74587	6.00983	5.989	6.90509	8.50122	9.34112	9.23992	9.88129	9.22024	8.38339	9.63128	10.2715	8.68783	10.1768	9.43068	9.43268	9.35732	8.63396	8.67223	9.775	8.04545	8.29574	8.1065	7.88785	9.18166	8.71662
WDR62	6.22756	6.66415	5.92527	6.05178	6.60405	7.18944	6.84034	6.75479	6.06458	6.32113	6.65696	5.69348	6.38288	6.3892	6.3005	6.8702	6.02569	6.02917	5.6397	5.75316	5.57612	6.10665	6.29367	5.58094	5.88871	5.34447	6.18494	7.04563	7.96809	8.61804	8.43346	7.42452	7.39476	7.38696	7.88832	6.7013	8.00525	7.28369	7.92514	8.07341	7.36672	7.21053	8.30697	7.58852	7.07667	6.80109	7.24703	7.37213	7.29073
ZNF649	7.05257	7.67847	7.75417	7.70481	8.09238	7.57959	7.66511	8.00551	7.96882	7.67446	7.26604	7.89468	7.74123	7.99908	7.81387	7.70445	7.72463	8.01888	7.91932	8.18363	7.74176	7.73057	8.38191	8.19077	8.29747	7.74468	7.84784	7.2628	6.66208	6.81575	6.52007	6.86579	6.72174	6.69579	6.19015	6.63004	6.65258	6.53565	6.23967	6.89562	7.35151	6.65811	6.805	6.71211	7.35322	6.88848	7.01572	6.13944	6.92554
BOD1	8.25741	8.43396	8.33187	8.35317	8.55841	8.24833	8.39089	8.30946	8.60857	8.21862	8.19952	8.02629	8.10538	8.56347	7.88702	7.71241	8.08033	8.41669	8.78914	8.70594	8.563	8.91059	8.66991	8.68321	8.67583	8.78746	8.53766	8.37303	7.62901	7.48489	7.31753	7.79462	8.16575	7.48489	7.65297	7.05525	7.65391	6.89365	7.23726	7.75492	8.24795	7.69407	7.84769	7.6734	8.29815	7.73654	8.0803	7.92767	7.92804
MND1	3.07762	3.06171	3.15255	2.08008	3.07762	3.93062	4.69169	3.52667	3.55133	3.89991	3.63243	2.24326	2.92111	4.19251	2.02569	4.44397	3.00732	0.382657	2.89417	3.33008	1.26668	4.19277	3.83925	2.46136	1.8698	2.73169	3.80084	6.23468	4.15656	6.93058	5.44028	5.50871	5.37027	5.52733	4.88468	5.49519	5.86243	4.27743	6.50699	5.93115	5.86417	4.23593	5.67674	4.20308	4.34591	3.98059	5.37381	4.36544	5.17595
FER1L4	3.51025	5.03533	3.10004	4.59972	5.54289	2.13671	4.18452	3.84821	4.13283	2.16468	6.46515	3.99143	4.12382	4.98021	5.05996	4.18452	5.40587	3.22586	3.04684	3.37896	3.2091	2.94053	3.14189	2.23298	2.30895	2.89442	3.8412	5.38132	5.28332	6.53689	6.6304	5.81029	4.62623	7.47099	8.6155	7.92127	7.32041	7.88741	6.28231	6.50097	5.43796	5.81937	6.78417	4.32536	6.03835	5.23806	4.81088	6.81468	6.4472
AURKA	6.39865	6.93167	6.80114	6.40932	7.14952	7.23302	6.58889	6.71277	6.74943	6.5126	7.3894	6.98178	6.68112	7.17874	7.11584	7.35082	6.82206	5.91854	6.35379	5.86443	6.02104	6.44454	6.71506	6.43879	6.21634	6.17536	6.6599	7.88813	7.89493	8.9677	8.5882	7.63638	7.18066	8.51507	8.87112	8.25044	8.95217	7.90938	8.84151	8.01441	8.37413	6.58128	7.92105	7.47495	7.38966	7.20654	7.4797	7.29997	7.94837
TGFBR2	13.1338	12.9594	13.2529	13.1296	13.3707	13.2451	13.1414	13.4754	13.677	13.0261	12.9467	13.4447	13.4398	13.5386	13.3643	13.289	13.544	13.5382	13.2557	13.4467	13.5382	13.1806	13.4109	13.453	13.7445	13.544	13.4028	12.6285	12.4477	12.1345	12.4912	12.6129	12.1975	12.7629	12.0491	12.5059	12.5169	12.4415	12.5316	12.636	12.9236	13.005	12.8969	12.9136	12.9447	12.8893	12.9713	12.9196	13.0167
IGKC	14.6017	13.2985	13.8442	14.2255	15.7754	13.3169	15.7001	14.4734	14.5538	12.5577	15.124	14.3542	14.2041	13.7807	14.5107	13.8792	15.0181	11.92	14.0014	14.0939	13.4211	13.6917	14.5383	13.7849	14.0796	13.3995	15.1374	16.5861	16.7932	17.8747	17.0061	16.8646	17.4658	16.7932	17.0061	17.4658	17.8747	17.4658	16.4179	16.7044	17.0061	16.7044	17.3957	12.4617	16.7799	15.581	14.9121	16.5144	18.1159
RRBP1	11.2032	11.1421	10.8026	10.9128	11.4053	11.3019	10.9166	11.0919	10.9563	11.0367	10.9208	10.8733	11.4374	10.7673	10.8713	10.9899	10.6069	10.1775	10.4959	10.358	9.98226	10.4188	10.1773	9.99178	9.84515	10.0282	10.2161	11.0085	11.5243	12.1418	12.46	11.7932	10.9561	12.611	12.2748	12.5489	12.9294	12.2772	11.8035	12.0078	11.6615	11.2024	12.1783	11.1617	11.988	11.7126	10.7719	11.4771	12.0667
IGHV3-21	9.02715	7.71051	8.07161	8.45942	11.1519	6.0059	9.08637	8.55226	9.15301	7.49852	8.48254	8.4459	8.42468	8.78332	9.30742	8.35996	9.4655	7.48528	7.71274	8.18045	8.2421	8.6915	8.71257	0.136228	7.84865	8.04203	9.08707	10.3327	11.6492	13.0154	11.3274	11.9462	12.6118	12.9776	12.4688	12.53	13.3173	12.3032	12.2433	12.7429	11.1994	11.6591	13.0639	7.93111	10.7825	11.8242	10.3011	11.3206	10.6915
IGKV1-5	10.8043	8.42293	8.2105	10.3146	11.7478	8.29576	11.3662	9.93073	9.60839	8.75405	9.35303	10.4205	9.44448	9.51511	10.0162	9.86197	10.3454	7.65108	8.81822	9.50297	8.4983	8.84194	9.855	9.3507	8.92491	8.46216	10.5684	13.3291	11.8902	13.9974	12.7352	13.1416	12.9854	12.324	11.5788	13.4086	14.6691	13.5415	12.0745	12.5435	13.4251	12.6393	13.4251	8.34802	12.3213	11.3085	10.156	12.031	12.4357
TEF	8.22041	8.21727	7.90931	8.28722	8.1248	8.19384	8.04247	7.99237	8.11475	8.71073	7.90679	7.80758	7.44343	8.28258	8.15433	7.81036	7.14392	8.02235	8.52062	8.73427	8.6302	8.36236	8.91418	8.89544	8.54515	8.76489	8.26818	6.98396	7.31166	6.55659	6.60878	7.50022	7.2953	6.75964	7.10394	5.65153	7.21011	5.90075	6.30408	6.90297	7.49845	6.57348	7.29018	5.35347	7.04123	7.33894	7.57284	6.51546	7.66169
CAV1	5.20479	4.12415	4.50118	2.02225	6.72282	3.94783	5.32993	4.79853	3.90676	3.55316	6.20216	5.20124	4.42737	3.94783	5.41123	4.85017	5.26208	3.54048	3.56716	4.23365	2.36373	3.87028	4.05063	4.43986	4.16867	3.13433	5.04309	7.07861	6.60742	8.7164	7.50068	8.14505	7.63807	8.25941	7.96851	7.14777	9.52166	7.28531	7.63634	8.18192	6.73805	5.97075	7.87729	3.94538	6.18115	6.17528	6.1555	6.91339	8.14328
CENPU	6.32215	6.37417	5.65678	6.5316	6.72131	7.27076	6.81397	6.96033	5.77517	6.85678	7.52955	7.00003	6.40264	6.60643	6.57525	7.05463	6.48547	5.8886	6.71413	6.43466	5.77596	6.62274	6.30951	5.65982	6.3179	6.02953	6.70231	7.77516	7.84637	9.92441	8.74828	7.944	7.65781	7.72372	8.59069	7.93811	8.29147	7.49708	8.616	7.97567	8.50498	8.0009	8.22921	7.15266	6.94247	6.5144	7.31505	7.38494	7.89964
ELL2	9.38965	8.87535	9.10928	9.02545	9.48569	9.26307	9.4319	8.91983	9.09357	9.20301	9.32083	10.8461	10.6231	10.4398	10.6691	10.6752	10.5867	8.72926	8.74772	8.95246	8.39063	8.73836	8.86815	8.6682	8.80712	8.96535	9.58106	10.3152	10.362	11.4966	11.5873	11.3625	10.7437	11.8261	11.2386	11.3657	12.5591	11.2769	11.3089	11.3018	10.8297	10.3162	12.1704	9.6898	11.0386	10.4957	10.1248	11.2035	11.3803
PAIP2B	7.15124	7.21866	7.42257	7.49137	7.66037	6.67781	7.29678	7.87973	7.37702	7.30701	7.46595	7.13322	7.48607	7.57121	6.83735	7.24145	7.16154	7.65548	7.73548	8.10001	7.49798	7.78162	7.6119	7.66812	8.1011	7.90543	7.27611	6.76994	6.8793	6.08175	5.44094	6.53935	6.46727	6.34813	5.37366	6.37013	6.33456	5.71472	6.08867	6.44529	6.53841	5.30642	7.03582	6.23292	7.27145	6.45754	6.53853	6.936	6.76956
POLE2	5.05824	3.92579	5.60896	4.94333	4.78772	5.31483	4.6486	4.35434	4.82246	5.69654	5.85613	5.65525	4.75268	5.27954	5.19583	4.8574	5.56272	4.14753	4.82762	4.86194	4.70849	4.87235	5.05767	4.51468	4.13559	4.03304	5.03529	6.8399	5.93496	7.67532	7.16133	6.47197	5.5102	6.67434	6.91604	6.31356	6.89721	5.66477	7.54869	6.75433	6.89721	5.17948	6.60524	5.81252	5.93843	5.49468	6.32127	5.89214	6.18699
HMGB3	6.43918	5.99214	7.0469	6.62878	6.85121	7.48077	6.25755	6.75626	5.97185	6.89541	7.4811	7.33529	7.32443	7.07405	7.01628	7.55231	7.10278	5.59502	5.95192	6.12488	5.82192	6.3492	6.92006	6.1553	6.45489	6.13906	6.37298	8.02671	8.59662	9.57513	9.53086	8.80087	6.71366	8.98094	9.91408	8.14811	8.78859	8.58038	9.33591	8.54306	8.31326	7.90255	8.78859	8.56571	7.21299	7.66731	7.76063	7.729	8.05495
SIL1	9.35317	9.23608	8.91878	8.80745	9.04508	9.29606	8.73552	8.98088	8.63816	9.13992	9.5371	9.21311	8.89767	8.71855	9.0855	8.84276	8.66791	8.21543	8.82163	8.27593	8.60597	8.94874	8.38732	8.65473	8.30599	8.41265	8.61118	9.52142	9.92059	9.66192	10.1496	9.65619	9.80725	10.2129	10.14	10.6312	10.0682	10.2581	9.67442	9.61564	8.96356	9.57193	9.42303	9.49051	9.57997	9.35095	9.34947	9.28443	9.44207
NDRG2	8.55584	8.9292	8.55188	8.28357	7.70313	8.09495	8.30333	8.29252	8.49942	8.57757	7.84821	8.16971	7.9349	7.92876	8.44395	7.7828	8.02892	8.6729	9.18245	9.09865	9.29804	8.75271	8.79112	9.28454	9.46944	9.4843	8.655	7.58086	7.01626	7.61887	8.11865	7.49453	7.11792	5.99122	6.22563	6.81254	8.14272	7.04038	6.47121	6.53506	7.84455	7.76044	7.83786	6.77465	7.9311	7.45918	7.7772	6.96858	7.99263
MIXL1	4.06669	2.31394	2.4711	3.62417	4.62515	2.44491	5.07599	2.31394	3.73096	2.4711	4.60845	3.80907	3.12397	4.5677	5.05176	2.31394	4.00634	2.24042	2.93146	4.11485	2.55968	2.59462	3.11429	2.30451	3.3304	2.46047	4.26542	5.48284	6.06939	6.96016	5.66096	5.37555	6.19941	6.3922	6.12511	6.77179	7.34627	7.37511	5.27212	6.17071	6.28736	5.10368	5.68416	2.60237	5.22439	4.57901	4.17111	5.39396	5.80825
IGLV1-44	8.77212	7.10982	7.80376	8.22022	10.522	7.82931	10.7724	9.07389	8.59354	7.61711	8.7489	10.1065	8.09748	8.64257	10.708	7.72292	8.89785	4.57235	8.35646	9.07456	7.26314	8.17245	9.25736	7.68067	7.17848	6.28651	9.54141	11.6766	10.9721	11.9113	11.7758	11.5086	12.7354	11.9999	13.8048	13.4952	13.568	12.5482	11.4941	11.5425	12.4668	10.3137	12.0914	8.81989	12.1606	9.81463	8.20624	11.5971	11.0443
GOLGA2	9.49243	9.6329	9.31688	9.3892	9.39056	9.62476	9.41577	9.65829	9.1947	9.44108	9.44656	9.19009	9.60747	9.60253	9.43059	9.12332	9.6602	9.06478	9.13371	9.25877	9.15617	8.6983	9.08395	8.99412	8.91969	9.21402	9.16838	9.69549	9.84509	9.76638	10.0279	9.90322	9.98742	10.681	10.1328	10.668	9.9202	10.6447	9.75273	9.83286	9.00449	10.0174	9.96856	10.1424	9.89381	10.2149	9.37601	10.163	9.94378
ZNF19	6.46779	6.46631	6.46459	6.19247	5.95881	6.14292	5.71705	6.50505	6.37695	5.67567	6.11337	6.67555	6.36364	6.21399	6.58227	6.14633	6.48453	6.23437	6.61035	6.58965	6.4394	6.56399	6.72963	6.88097	6.90705	6.22039	6.30287	6.29003	5.26463	5.37874	4.97489	4.54263	5.42721	5.7638	4.11083	5.64192	5.32958	5.58685	5.0552	5.2429	6.20272	4.46405	5.50583	5.93488	6.06773	5.62559	5.68365	5.28416	5.73201
TYSND1	9.41936	9.10998	9.14777	9.27435	8.99902	8.72145	9.23495	9.47688	9.4806	8.77486	8.76024	9.11323	9.36509	9.55215	9.28608	8.90291	9.47248	9.68294	9.38047	9.70443	9.79147	9.44506	9.71535	9.33672	9.33498	9.20611	9.49407	8.6507	8.76552	8.43458	8.59104	8.89063	8.93175	8.10007	8.2625	8.42538	8.54152	8.53233	8.23053	8.64354	8.68018	8.87457	9.17448	8.53846	9.31683	8.55733	8.69756	8.9969	8.62507
ZNF599	6.5149	6.49289	6.38886	6.5383	6.59505	6.80558	6.71151	6.63951	6.68398	6.34259	6.32596	6.57912	6.73185	7.25084	6.40055	6.5335	6.48954	6.78737	7.34084	7.24089	6.89735	6.8176	7.25649	6.76601	7.24089	6.86623	7.00451	6.54986	5.32083	5.64656	5.9824	5.80039	6.10975	4.24179	5.85882	5.93861	5.72586	5.20045	5.9859	5.36456	5.96599	5.31573	5.98907	5.39341	6.44812	5.92566	5.83847	6.00044	6.30786
MTFR2	4.02942	5.59743	4.87648	4.80309	5.38282	5.84328	5.3612	5.16493	4.57826	5.51984	5.80826	5.57094	4.87114	5.25286	4.96499	5.41933	4.19573	4.09071	4.79098	4.99709	4.84885	4.53811	4.87559	4.71754	5.16636	4.72981	5.03586	6.50476	6.49303	7.70995	6.37134	5.97817	6.19589	6.53158	6.52951	6.40481	7.09006	5.96568	7.25011	6.24216	6.82538	5.65016	6.21187	6.37812	5.52805	4.83692	6.12536	5.77682	6.07798
CENPM	6.58452	5.98292	5.9053	7.18458	5.96569	5.14175	7.27774	5.97908	6.13141	5.73713	6.36377	5.8884	6.6629	6.41759	6.77484	6.55396	7.01415	4.61115	5.15886	5.20614	4.94955	6.2122	5.81462	5.26999	5.51777	5.19389	5.84277	7.55615	7.90308	8.89706	8.4208	7.58618	7.42964	6.81037	7.82559	7.10598	8.26809	6.91201	8.52356	7.67734	7.7937	7.1985	8.74394	6.84036	7.14902	6.68573	7.57463	7.08594	7.60744
ORC6	5.87072	5.43785	5.86374	5.487	6.38853	6.29443	5.79565	6.02671	5.0486	5.97311	5.43785	6.64173	6.43956	5.99236	6.34734	6.05894	6.76612	5.25681	5.31008	5.72146	4.9006	5.0677	5.58437	5.57555	5.34988	5.23226	5.88245	7.0773	7.14019	7.99131	6.9095	6.96418	6.33569	7.42021	7.21084	6.77274	8.00167	5.50388	7.42112	6.72072	6.83081	6.99582	7.79153	8.06377	6.6046	6.83018	6.79448	6.431	6.82358
FAM111B	5.91161	6.22859	6.69649	6.34514	6.4236	5.77693	5.8106	6.28885	6.41708	6.86715	7.91465	6.75574	7.70403	6.59213	6.31674	6.41708	7.16917	5.57756	6.00533	6.39278	5.84793	5.65069	6.67688	6.11534	6.33647	6.26814	6.6341	7.59973	8.02938	9.07489	8.19227	8.12952	7.85235	7.8179	7.97374	7.87436	8.81574	7.46011	8.82717	8.12556	8.8284	8.45354	7.69898	7.12309	7.82569	7.47654	7.19887	7.76516	8.01737
IGLV9-49	5.27026	4.87118	4.35714	5.10882	6.93946	4.66861	6.24351	5.53988	6.18605	6.71221	6.24441	3.98388	4.05549	5.7439	3.65574	4.77673	5.79566	3.86075	4.40573	4.85648	3.023	6.17118	5.38833	4.22779	6.47459	3.57248	4.40628	9.42537	9.93173	9.78161	9.12059	9.32308	6.7945	10.3267	8.56383	8.20252	9.34749	8.49675	9.599	10.6774	9.17649	6.84613	9.9081	4.80517	7.11946	7.99365	7.32563	8.20003	6.88567
METTL7B	2.74059	3.83969	4.71994	3.46998	5.87413	6.41409	3.95443	3.60297	3.61511	3.62452	6.11791	3.33699	4.99243	1.60981	4.44284	4.87328	4.28627	1.26134	1.0806	1.73354	2.83035	3.48775	1.40545	1.57575	2.67226	1.88987	3.99757	5.59323	6.84996	7.68858	10.9919	6.29816	7.06067	8.95048	11.8147	11.9762	6.64369	11.0251	8.19365	7.15711	6.18796	5.66285	5.33646	3.85725	7.9668	8.7586	5.38884	7.04253	4.95431
JCHAIN	11.6912	11.2197	11.0974	11.8913	13.9218	11.6382	13.4154	11.8522	12.0091	10.9172	11.1876	12.5638	11.5245	11.5631	12.9357	12.2509	12.2389	9.63342	11.419	12.1563	11.0876	11.8444	12.519	11.4491	12.0826	11.2358	12.6395	15.054	14.2339	15.7928	14.9135	15.2633	15.4719	15.6076	14.4052	15.6615	16.9596	15.4825	14.6507	14.9292	15.346	13.9968	15.3912	10.54	15.0619	13.7245	13.0191	14.5601	15.8535
CIT	5.78701	5.87997	6.87954	6.53476	5.57457	5.33164	6.15553	6.9308	6.11384	6.20935	6.61293	6.55272	3.28585	6.63223	6.52898	5.98981	6.2765	4.34847	5.59853	5.61176	4.49219	5.52343	6.12033	4.94513	5.00524	5.1057	5.89841	6.53476	7.73804	8.77362	8.01884	7.53853	6.74833	7.26138	8.11579	7.79462	8.03213	7.25319	8.60721	6.87132	7.44378	7.58535	8.40671	7.91403	6.66311	6.62773	6.95389	6.49751	7.30154
IGHG3	10.703	7.96455	9.48835	9.114	11.904	9.7126	12.9383	10.3922	10.4891	8.30055	11.5252	8.52321	9.3237	9.7458	10.5005	9.04032	9.41475	6.96493	8.3332	10.5313	7.85913	9.24811	10.0176	8.13205	9.05204	7.90423	11.5902	12.2913	13.2086	14.6087	13.484	13.541	12.6798	16.3105	14.2714	13.1776	15.9618	13.8922	14.0911	14.5989	13.4776	13.5519	15.0568	9.54754	12.3171	11.5225	12.9407	12.099	13.5423
RNF144A	9.27242	9.02579	9.07539	9.57272	9.58037	8.87869	9.32852	9.59376	9.97987	9.26441	8.69559	9.64853	9.26856	9.63299	9.54609	9.26644	9.69705	9.54596	10.0937	10.1718	9.68018	9.90975	9.92294	9.90591	9.98964	9.49031	9.38051	8.85307	8.01672	8.60413	7.85634	8.9166	8.3295	8.25879	7.90875	8.18914	8.8612	7.56104	7.81455	8.47104	8.6562	8.61724	9.01203	9.02608	9.03287	8.92901	9.01779	8.2525	9.36836
C1QC	4.33054	5.91221	4.35122	4.41645	6.1431	6.22624	5.9435	4.68969	4.45199	5.87406	5.58867	4.88715	4.91001	4.02675	2.98938	6.54661	5.40704	3.35455	6.33893	2.31383	3.15614	4.3003	3.94591	4.56183	3.25193	4.18473	7.2571	5.80795	7.11173	8.06363	9.11839	7.24064	9.12963	9.44693	7.11325	8.76017	7.57363	10.2212	7.98441	7.16443	8.27583	7.61583	6.3075	5.45273	7.20236	4.73333	7.92807	5.66763	6.70995
IGHV3-43	6.92885	5.24493	5.95117	3.76382	8.23069	3.76382	6.55421	7.15111	6.89931	4.0232	5.54051	6.35203	5.95245	5.97151	7.58893	6.3668	7.98626	4.18677	4.57616	5.3234	3.68413	6.09521	5.18127	3.71696	4.64635	6.06304	5.16073	9.00879	9.47333	10.2079	8.20273	8.81279	10.4583	9.17585	12.2574	8.50247	10.9428	7.49279	9.41708	9.99404	9.5934	6.92325	9.9015	5.2709	9.49538	7.8295	7.36725	9.36013	8.8487
CCNE2	5.31721	5.58229	6.05083	5.63416	5.96056	6.28047	5.2183	5.54059	5.41402	6.51777	6.42603	6.62171	5.84409	6.8605	6.35006	7.1599	5.66189	5.30622	5.59537	5.32942	5.1165	5.22362	5.75275	4.24119	5.84305	5.24172	5.71933	6.90808	7.22345	7.9557	7.21961	6.16299	6.33595	7.10197	7.47053	6.51627	7.322	6.49718	8.1367	7.60325	7.66951	6.28385	7.95468	7.79803	6.36774	6.47889	7.2062	6.85961	6.67954
SLC4A10	8.28817	7.68704	7.59978	6.73428	8.72751	6.8606	3.59034	8.15903	7.76717	6.20594	3.05825	7.39611	5.43401	9.26875	8.01117	5.88031	8.0385	10.3173	8.88206	7.68647	8.23363	8.39325	8.12221	9.30305	9.88489	7.97358	8.65055	5.75493	5.29973	5.24452	4.17834	4.26304	3.23426	3.81924	3.34613	4.75345	5.92593	4.75345	3.76933	5.06041	3.31839	3.54792	1.74594	3.68925	5.28114	5.73867	6.2605	5.75694	7.39583
DERL3	7.54622	7.12334	6.42239	6.45149	7.96606	7.35973	7.52754	7.35369	6.80183	5.73224	6.50715	6.94833	7.08665	7.20686	7.42066	6.58378	6.74061	6.43835	5.97443	7.2285	6.8316	6.4913	6.65297	6.75468	6.51994	6.81579	6.83279	8.50294	9.04799	9.42461	9.67799	8.88924	8.95745	9.94715	9.64905	10.2343	10.4384	10.4506	8.82084	9.47085	9.03513	8.77951	9.82736	6.67802	8.82209	8.30679	8.08045	9.65433	9.40296
IGLV3-19	9.58344	5.60915	7.99318	8.08753	9.76102	7.93258	10.0154	8.98195	8.11587	6.57896	8.46081	9.10588	8.83451	8.82724	12.9746	9.56325	9.32585	6.21836	7.04387	8.48103	7.21463	7.37182	7.65128	7.87517	7.90396	7.9775	8.68572	12.2563	11.692	13.8516	12.9796	14.2358	13.1799	15.5404	14.2804	12.167	12.6003	14.3637	12.4453	12.4121	13.2114	10.887	13.1993	7.19237	10.6973	13.7009	10.2981	10.7627	14.3898
NPC1	10.8067	10.7583	10.5461	10.7033	10.7752	10.6379	10.4053	10.9625	10.4362	10.8357	10.3854	10.7343	10.7106	10.9315	10.733	11.0881	10.4013	11.4311	10.7984	11.0583	10.4476	10.4187	11.4422	11.1558	10.9636	10.834	10.4812	10.3559	10.2657	9.71114	10.0134	10.0266	9.51767	10.0158	9.64509	9.84209	9.70639	10.0082	10.0384	10.1256	10.0178	10.2615	10.5112	10.2605	10.2662	10.3622	10.5317	10.0006	10.2287
IGHV3-74	8.73281	7.00765	7.01719	7.94807	10.7186	7.53587	9.37089	8.23379	8.08543	6.66816	6.61553	9.53747	8.12273	8.36484	8.46417	9.08983	9.40073	5.61377	7.23934	7.81696	6.80558	7.77097	7.4278	7.97859	7.84992	6.35071	8.01755	10.0566	12.4196	11.3193	10.7512	9.13405	11.135	10.7988	10.3364	11.462	11.6814	12.1045	11.2808	11.2018	10.0528	8.06477	11.0556	8.08673	10.3746	8.94206	9.10191	9.72374	10.2699
IGHV3-15	9.16987	7.49072	8.02597	8.55526	9.91873	6.25976	10.6641	7.47178	8.69114	6.54762	6.81466	8.03101	7.16401	8.19507	8.26711	9.12041	8.8376	6.4021	7.11193	7.64565	7.09359	7.84789	8.3033	2.98283	7.247	6.92693	6.94054	10.3243	10.4818	13.1346	10.7454	10.2268	9.89146	11.2077	9.2289	12.0233	12.6998	12.7565	10.9656	11.1599	11.6878	10.9375	11.0985	7.5736	11.0255	10.6713	10.1081	10.388	10.6532
CD38	9.11723	9.57861	9.06916	9.84104	10.5628	10.0088	9.47559	10.1981	10.1378	9.50798	9.63673	9.63321	10.0983	9.73896	10.0422	10.0656	10.6428	9.04841	9.147	8.951	8.95364	8.86408	9.89855	8.88272	9.50623	8.83757	10.2141	11.429	10.3986	12.2783	11.1835	11.5174	12.3669	11.6905	10.9765	12.0183	13.11	10.9124	10.8171	11.062	10.8909	10.3188	11.6116	9.33182	11.1912	10.6314	10.3057	11.0141	11.8794
BRCA2	6.59975	7.12921	7.84264	7.33212	7.16822	6.87958	7.20105	7.36283	6.74434	6.94025	7.71436	7.72455	7.20007	7.37286	7.83336	7.51687	7.75687	6.37693	6.70022	6.95288	6.46504	6.14532	7.1768	7.1218	7.32094	6.96434	7.53697	7.95632	8.15617	8.96482	8.08172	7.92306	8.67587	8.48495	8.43296	8.85623	8.81257	7.89238	8.12157	8.03316	8.24953	8.17281	8.32577	7.99202	8.20178	7.94993	7.41542	7.58744	8.06142
IGHV3-11	6.35604	5.82487	7.07621	6.36239	9.30385	7.01987	8.95354	7.77956	7.55052	5.76058	7.21514	7.11616	7.51544	6.74028	8.93352	7.16981	8.48554	5.98072	6.7673	7.31118	5.97368	7.15355	7.6846	1.64502	6.01201	6.06317	7.89807	10.2208	9.16767	11.0033	10.6157	11.9587	11.2493	9.36785	9.68853	11.8723	11.3753	12.5194	11.3434	11.4143	10.8004	9.07701	11.24	7.77558	10.0142	9.47369	9.36346	9.84769	11.0413
FAM20A	5.521	6.54202	5.60241	5.50626	7.44402	7.43106	5.4482	7.0895	5.84813	6.66632	7.44017	6.28316	8.00827	5.30048	6.51412	6.54308	6.36064	5.76698	4.36484	4.59065	4.84688	4.02784	4.98299	4.31516	4.64256	4.74934	5.88738	4.9145	8.87881	9.26799	10.2946	7.93536	7.86444	10.5419	11.7875	10.8612	7.9789	11.0716	9.71199	9.09011	7.57792	9.11492	6.66105	9.4468	7.97232	9.51189	7.46769	9.68634	7.3107
PLK4	6.33276	6.41985	6.39442	6.64138	6.92187	6.8462	6.36122	6.62394	6.70896	7.08916	7.39906	6.83652	6.50376	6.74932	6.6628	6.71564	6.98272	5.92272	6.09277	6.34585	5.89526	5.95788	7.07341	6.49475	6.49262	6.48451	6.63822	7.73057	7.50517	8.94632	8.28863	8.19585	7.22011	8.0145	8.11851	7.61786	8.33416	6.63507	8.82916	8.29948	8.05803	7.69805	8.00144	7.50107	7.36864	7.09596	7.34179	7.38294	8.14086
IGKV3-20	11.1091	9.40604	9.58478	10.1333	11.9582	9.30419	11.3422	10.8019	10.6322	8.92248	13.9539	10.4935	10.2133	10.0339	10.4314	10.069	11.1485	7.91277	9.699	9.95898	9.34724	9.56806	10.4547	9.82534	9.70477	9.67839	11.2256	12.2727	12.2814	13.9723	13.5522	13.646	13.5929	12.7036	13.4812	14.1846	14.9343	14.3906	12.7146	13.4275	13.6353	12.5419	13.5698	9.57694	12.9156	11.0039	11.6106	12.4361	14.4186
FAM72B	4.6032	5.14113	4.90515	5.59899	4.2605	5.76845	4.12761	4.83884	2.98224	4.28315	5.11966	3.917	4.8308	2.88236	3.90239	5.42761	4.79502	3.55478	4.20324	3.91818	4.31857	4.04976	4.64575	3.36291	2.48871	4.48206	5.18097	5.09163	5.63176	7.20291	6.3837	5.20376	4.79502	6.75465	6.14397	6.44591	5.73425	5.69007	6.33451	6.56374	6.24703	6.41639	5.88204	5.13391	5.59582	4.84434	5.03857	5.52799	5.61145
TNFRSF17	6.74078	6.16955	6.21429	6.62096	8.68075	6.6127	8.09218	7.39997	7.08294	5.35121	7.23396	6.9786	5.55956	6.88281	7.32526	6.92838	7.39353	4.76596	6.55944	7.00339	6.28765	6.99678	7.19923	6.71169	7.05594	6.04308	7.25056	9.71359	9.16155	10.5076	9.79725	10.3159	10.0114	10.4587	9.44072	10.3214	11.784	9.89641	9.43607	9.66016	9.76245	9.00659	10.2447	4.61018	8.80257	8.19862	7.52965	9.23385	9.93479
ZNF502	6.68943	5.98139	6.5533	6.29551	6.57653	6.098	5.50327	6.62488	6.94649	5.90667	6.22332	7.28989	6.19621	6.42891	6.18427	7.1205	6.23476	7.08857	7.05758	6.41222	6.88473	6.71213	7.74618	7.4202	7.04878	7.0619	7.40534	5.03736	3.88992	6.05522	4.77969	5.0652	5.77284	6.224	4.61646	4.95053	5.9465	5.15658	5.25848	4.42652	4.903	5.12757	6.0686	5.39283	5.88148	4.89859	5.86075	5.41468	6.19533
ARHGAP23	5.15553	4.17144	4.35507	4.28833	5.19382	4.51541	4.81613	3.85051	5.16605	4.2029	4.88198	4.425	3.1914	3.59971	5.94669	5.41436	4.98657	3.33487	3.94889	3.84269	3.0434	3.31342	2.63945	3.66698	3.82863	3.88311	4.38039	4.16561	4.9642	5.47328	6.42143	5.81936	5.35509	6.83677	6.41503	5.24175	5.77841	6.43531	5.88653	4.9642	5.23534	5.97773	5.58463	5.30455	5.02798	5.02488	4.72485	4.91459	5.34241
IGKV3-11	9.13592	7.99619	8.01034	9.03675	10.2717	7.18862	9.09061	8.78611	8.78096	7.02489	7.01154	9.02703	8.83622	8.90468	8.74567	7.56363	9.83153	7.04955	8.20343	7.83249	8.10406	7.91821	8.17271	7.97951	7.84159	8.25646	6.82064	10.7545	10.7694	12.1582	12.0236	11.7985	12.3702	11.3461	11.8391	11.9601	12.7978	11.7997	10.7431	11.4918	11.2551	9.99425	11.4321	7.63805	12.2306	10.3738	9.33552	11.0429	10.0132
PKHD1L1	5.38007	5.68548	5.91832	7.28613	6.20021	5.58435	5.79147	5.66663	6.59162	4.95997	7.06673	6.72631	6.45694	5.92736	5.70192	5.93456	6.72631	6.25286	4.35597	5.01449	5.25149	5.11992	4.48002	4.83686	4.55225	5.99903	6.01897	7.29881	6.97857	7.38706	7.94353	7.72503	6.96638	7.63976	8.84805	8.39094	9.043	9.31288	9.33027	8.42312	7.12226	6.86901	6.52658	6.96402	6.70774	8.98082	6.43195	7.24074	7.45352
IL10RA	13.9926	13.9333	13.9333	14.1105	13.8351	13.5605	14.2292	14.072	13.9742	14.0499	13.6134	13.5068	13.3661	13.3511	13.4771	13.6134	12.8607	14.1984	14.1329	14.347	13.876	14.0874	14.2302	14.2181	14.1532	13.9463	14.1205	13.1582	13.0883	12.754	12.9427	13.4227	12.996	12.8954	12.4433	12.7831	13.0883	12.8423	12.6711	13.097	13.2405	13.3661	12.5884	12.0149	13.4091	12.9182	13.4434	13.0382	13.4411
ZNF582	6.18189	6.30944	6.83553	6.29948	6.83062	6.54237	6.20573	6.80759	6.74622	6.44664	6.5324	6.47045	6.0783	6.84266	6.39218	6.79354	6.29435	6.86296	6.94646	6.85057	6.72275	6.7388	6.92034	7.09549	7.45507	7.01147	6.8586	6.47479	5.37286	5.42715	5.26347	6.07335	6.0573	5.54267	5.04741	5.37919	5.92407	5.52238	5.74252	6.27673	6.46627	5.53639	4.99808	4.98418	6.21157	5.83081	5.69812	6.16036	6.10622
GINS1	5.30864	5.14055	4.92569	5.45371	6.04071	6.13759	5.97998	5.60372	5.50724	5.17636	5.90912	5.51097	3.15071	4.52526	4.90967	4.58742	5.73307	4.41959	4.47763	4.5423	4.09896	4.07367	4.797	4.87723	4.78847	3.85791	5.15036	5.30405	5.8937	7.83675	6.80623	7.06148	6.18933	7.11319	5.68277	6.43545	7.61115	6.3416	7.39159	6.65989	6.18776	5.35634	6.89133	6.46597	6.25941	5.84055	5.87782	6.50998	6.26451
ARHGAP18	9.28753	9.5105	9.39477	9.28035	9.20622	9.57438	9.42548	9.03364	8.70053	9.50235	9.42521	9.09166	9.10647	8.81842	8.99865	9.4066	9.32694	8.83593	9.19611	8.49033	9.05187	8.72315	8.91702	9.00889	8.72447	9.26922	9.40734	9.53236	9.76438	9.99751	10.1137	9.55982	10.1724	10.1341	10.8906	10.3134	10.1009	10.9	10.4893	10.6636	9.96953	9.95376	9.23785	9.36345	9.5417	10.9159	9.62749	9.87388	9.79441
CENPN	6.72707	6.21579	6.43726	6.96111	5.70308	6.19127	5.68237	6.52699	6.11964	6.48288	7.12502	7.23088	6.79087	6.89217	6.94772	7.06597	6.71212	5.79434	6.2023	5.98365	5.94194	6.51634	6.78105	6.01139	6.13341	6.33852	6.2706	7.31852	6.97428	8.0903	7.51145	7.55126	6.8873	7.69882	7.65409	7.27829	7.95767	7.3884	7.97513	7.40459	7.38734	7.27849	8.18472	6.55378	7.17289	6.67515	7.01582	7.0863	7.18322
PTTG1	7.03799	7.41493	7.4895	7.50894	7.07205	6.92856	7.24115	6.65927	6.76237	8.00001	7.91791	7.90401	7.69243	7.69392	7.97519	8.64927	7.7289	5.58656	7.48351	7.01139	7.00919	7.57949	7.64679	7.34774	6.74855	6.46732	7.28276	9.0902	8.58846	10.0544	9.35703	8.96804	8.71893	8.19868	9.77318	8.59288	9.6883	8.36648	9.61883	9.02159	9.28954	8.00583	9.18708	8.45639	8.17095	8.12638	8.39001	8.11928	8.71873
FMNL3	9.94899	9.89479	9.83474	10.0835	9.9275	9.76016	9.96266	10.0805	10.1452	9.94227	9.75862	9.91758	9.93388	10.0368	10.0448	9.90867	9.78393	10.1726	10.5537	10.6224	10.1813	10.1085	10.2679	10.3154	10.2429	10.3678	10.1241	9.20737	9.57555	8.57492	8.51023	9.23458	8.67088	8.61652	7.76179	8.22263	9.3185	9.09038	8.95149	8.91255	9.57196	9.05587	9.38308	8.66325	9.35611	9.14429	9.59453	9.29987	9.75639
RNASE2	11.3242	10.6509	10.5019	8.71682	10.8059	10.9838	10.6962	9.69117	9.68406	10.2996	10.7168	10.1794	9.61285	9.86631	10.1446	9.93159	9.61156	8.03689	10.3471	7.25241	8.717	10.5115	9.96213	9.43204	8.01462	8.8329	10.5019	11.4111	11.2787	11.9426	12.9441	10.6205	12.4898	13.4161	14.2104	14.3181	11.4464	12.6322	12.8047	11.6514	11.2449	10.7434	9.98028	10.8795	11.5011	11.9195	11.4926	10.8472	11.0897
IGHV4-61	7.20603	5.85752	6.5185	7.65938	9.54598	6.93061	8.21624	7.94661	6.58728	4.61823	7.03842	7.78052	7.7691	5.91562	6.94554	7.7775	8.06209	4.71482	6.33781	5.6206	5.65791	6.65699	6.16993	7.41712	6.277	6.25519	8.77491	8.02527	10.2469	10.5437	12.1132	10.7927	12.4505	10.3549	10.0955	11.1562	11.0877	11.1492	9.81381	10.2425	11.0801	8.12205	9.99432	6.46623	10.9213	8.48876	7.54303	9.85073	10.6346
FEN1	9.01593	8.52509	8.39668	8.73037	8.99456	8.67208	8.68911	8.62408	8.50359	8.57828	9.13613	8.88463	9.1487	9.20433	8.95543	9.20833	9.2295	7.91749	8.77618	8.73326	8.29825	8.85769	8.83877	8.36396	8.40118	8.18453	8.68571	9.84952	9.60713	10.912	10.5478	10.0242	9.61345	9.66448	10.0188	10.1258	10.4881	9.42402	10.5793	10.1835	10.3828	9.51273	10.4887	8.90743	9.63088	9.12086	9.50342	9.30708	10.0593
SPATS2	7.56903	7.42182	7.06851	7.66133	7.70798	6.97718	7.66202	7.61607	7.56131	7.64119	7.71509	7.54064	7.24954	7.3194	7.87107	7.47337	8.00069	6.87147	7.43977	7.40199	6.80738	6.89701	7.4177	6.99198	6.99267	7.00942	7.4102	8.4337	8.03001	9.2181	8.44592	8.79483	8.08711	9.01205	8.67649	8.85789	10.0277	8.77622	8.7079	8.55442	8.64201	8.19421	9.29576	7.0936	8.08894	8.22189	7.72699	8.73047	9.02422
TRBV6-4	5.85491	4.22627	5.46759	4.43112	5.48261	2.5997	5.22443	4.58738	5.09706	4.65338	3.64923	4.09532	2.28178	4.01368	5.54616	3.76067	4.85428	7.02733	4.89199	4.67136	6.01838	6.51278	4.971	5.83219	6.88246	4.44069	5.05559	3.45053	1.96185	1.10403	2.37838	1.69338	2.84337	1.153	2.69063	2.07968	2.9945	1.83555	3.13285	2.86026	3.59932	3.24972	3.0166	0.347465	4.11663	3.19794	3.9183	3.02506	4.2203
MBLAC2	7.23435	7.15991	7.50304	7.59699	7.6734	7.5355	7.3358	7.69244	8.20006	6.90587	6.9822	7.33734	7.34717	7.65061	7.69915	7.63807	7.7507	7.66549	7.61207	8.01436	7.68673	7.6787	7.95387	7.88316	8.39826	7.90202	7.65393	6.41217	6.20708	5.96929	6.58009	6.80838	6.21509	6.54642	4.96181	6.06854	6.25509	5.37224	6.53886	6.34453	6.88691	5.95581	6.72633	5.8101	7.1555	6.92292	6.82892	6.51521	7.37783
PPARG	4.73152	5.00798	3.34997	4.41745	5.07161	6.28364	4.6613	4.74516	4.56779	3.91248	5.3979	6.00962	3.60772	4.82118	3.91248	5.61082	4.67338	2.86122	3.43447	2.14703	4.0997	2.70776	2.84833	3.68311	3.32738	4.11872	5.09917	5.24679	6.40531	7.07835	8.77118	5.79243	5.84783	9.54864	8.82345	9.46724	5.78398	8.81137	7.24392	5.79243	5.89759	5.88329	5.83249	7.21233	6.24821	7.33474	4.60899	5.25395	5.09402
IGHV3-20	4.05216	4.8787	6.78106	3.89016	6.17471	5.07992	8.70577	6.26262	7.21549	5.81135	6.29072	5.88506	7.41136	7.694	7.88606	6.71719	8.26636	5.29804	6.17813	6.65284	5.15779	5.54132	6.4493	3.10268	4.3611	5.62497	6.8209	8.27647	9.80723	11.2136	10.1332	10.8759	12.2327	9.71454	13.6393	9.67985	12.1223	10.8815	11.0707	10.952	9.75514	9.2736	11.097	5.86292	12.586	11.033	7.78016	9.91623	10.5127
TXN	10.4278	10.803	10.6592	10.3549	10.5913	10.8332	10.3603	10.232	10.2936	10.9845	11.2175	10.6929	10.3705	10.5263	10.5474	10.6511	10.6442	10.1152	10.699	10.1556	10.551	10.6124	10.1164	10.3692	10.2756	10.4702	10.4046	11.7831	11.2161	11.9023	11.6747	11.3141	11.6148	11.6391	11.9708	11.4865	11.6481	11.3086	11.7247	11.4106	11.3096	10.9397	11.0822	11.7492	10.9621	11.2847	11.2006	11.334	10.7775
ADAMTS5	5.61412	6.3437	5.85992	5.94193	4.77257	7.11256	3.89166	4.49614	5.60511	5.79382	3.7237	4.9425	2.60702	3.06985	4.33248	5.18674	3.58191	6.14169	5.27587	5.57152	6.5488	6.60356	5.0887	6.64285	6.94093	6.98166	5.29091	0.748987	4.49614	0.681679	2.93567	2.21774	-0.317159	1.31549	1.56895	1.34343	2.30141	2.42895	1.16433	1.94318	3.86748	1.80652	1.75257	3.97487	1.65263	2.39157	5.61525	1.89882	2.83816
TUBG1	8.54335	8.36906	8.06845	8.32983	8.40083	8.50586	8.41403	8.09468	8.32732	8.20907	8.4711	8.02245	6.87093	8.12334	7.76979	8.07711	7.82231	7.39105	7.57338	7.75079	7.82359	7.84236	7.7745	7.65368	7.50529	7.41771	7.86714	9.12502	8.86229	9.82918	9.63441	9.03014	9.02958	9.50019	9.78581	9.39463	9.76082	9.06039	9.39282	8.99249	9.02282	7.98469	9.32851	8.53996	8.98354	8.30242	8.46558	8.62718	8.80596
RECQL4	7.3634	6.69072	6.11474	6.728	7.05367	6.39513	6.78049	6.79038	6.92206	6.32365	7.07858	6.71548	6.45655	6.43726	6.89649	5.78349	6.11474	6.55584	6.34079	6.23579	6.40213	6.30915	6.27814	5.96971	5.85469	5.83981	6.30809	7.22538	7.95676	8.89964	8.61202	7.74447	8.01054	8.257	8.38019	7.73398	8.94365	7.49253	8.62209	8.72421	8.59082	7.39863	8.46425	8.25181	7.71654	6.78449	7.49163	8.02166	7.59576
EZH2	8.26579	8.47731	8.54237	8.34061	8.42519	8.37473	8.58843	7.88041	8.29922	8.5714	8.94243	8.38757	8.35401	8.66154	8.62159	9.01292	8.89105	8.09798	8.21952	8.2446	8.13034	7.76431	8.84621	7.85471	8.14722	8.0035	8.46015	9.23128	8.98073	10.0731	9.42306	9.53582	8.98831	9.09849	8.84026	9.28992	9.63005	8.90445	9.70255	9.65339	9.49683	8.74811	9.89175	8.81106	8.79951	8.82299	9.03815	9.21836	9.36178
TRIB1	11.0804	10.2184	10.2879	10.1733	10.8206	11.0556	10.7455	10.538	9.72752	10.7883	11.9355	11.7598	11.2837	11.2112	11.5322	11.4585	11.4389	10.373	10.279	9.84496	10.4209	10.3849	9.74625	9.88353	10.3224	10.5289	10.7789	10.2865	12.0457	11.97	12.3859	11.6045	11.2732	11.7033	12.3432	11.8522	11.6732	11.7153	12.2111	11.7381	11.5715	11.4924	11.858	11.8099	11.6989	11.8606	11.006	11.9561	11.436
ZNF345	6.84336	7.35188	7.54742	7.43643	7.54846	7.11516	7.8419	7.95145	7.93928	7.38655	6.9323	7.41852	7.81182	7.70503	7.3847	7.68971	7.72512	7.73885	7.77576	7.91591	7.83328	7.43847	8.02981	7.9738	8.1387	7.79766	7.80267	7.20596	6.39015	6.62977	5.7592	6.75845	6.28987	6.60629	6.51596	6.78218	7.04802	6.71119	7.14553	7.08853	7.01281	5.97473	7.19225	7.14578	7.21502	6.78575	6.83076	7.08499	7.11557
ZNF571	6.93707	7.45005	7.34137	7.37032	7.09542	6.99585	7.03689	7.25289	7.38578	7.33079	7.12984	7.92244	7.97753	8.12707	8.04311	8.19949	8.05387	7.27404	7.89459	7.93486	7.82766	7.73907	7.77866	7.88501	8.12754	7.67187	7.7004	7.16737	6.3722	6.97023	6.04843	6.62477	6.96217	6.19842	6.30988	6.26232	6.78224	6.07259	5.98365	6.73973	6.5245	6.6552	7.70417	7.59822	7.28402	6.94497	6.35384	7.20135	6.86556
IGKV5-2	4.0634	2.88477	2.98125	5.15656	5.16636	4.54516	4.10106	5.96062	4.96496	4.03838	3.49097	3.90168	3.7418	4.92266	2.96435	3.80127	5.14925	1.73305	4.07284	4.0856	4.02355	3.38986	2.85314	4.02745	4.05063	3.74335	5.56141	7.653	6.81356	8.67918	6.82906	6.6266	7.17035	7.67829	7.26675	6.12709	5.59987	7.87746	6.65717	7.7448	7.91111	7.60585	7.08512	3.63822	8.41232	4.03401	4.88714	6.26891	6.30352
ABCB9	5.8589	5.66846	6.13627	6.52895	6.82949	6.05692	6.308	6.08611	6.26447	5.66846	6.08509	7.12709	6.58505	6.26447	6.26544	6.10967	6.67597	5.43392	5.86023	6.37297	5.69026	5.94056	5.32342	5.83695	5.55891	5.53057	5.9022	6.97151	7.07592	7.82162	7.61437	7.88101	7.41098	8.03751	7.69882	8.25777	9.05448	8.15103	6.72285	6.94584	7.19325	6.90517	8.43302	6.3272	6.6832	6.36705	6.27983	7.51722	7.42012
ZNF134	8.57084	9.01327	8.95319	8.82669	8.91165	9.13263	9.17125	9.23329	9.51978	9.12411	9.20313	9.27838	9.66385	9.44726	9.44315	8.90969	9.56443	9.30723	9.64318	9.55566	9.45742	9.62318	9.80457	9.56496	9.68402	9.38329	9.16287	8.49504	8.52972	8.59731	8.21374	8.63536	8.68697	8.48295	8.06097	8.96743	8.78629	8.18044	8.39724	8.18044	8.40987	9.14293	9.06561	8.28782	9.03292	8.99998	8.83507	8.28364	8.94693
IGHA1	14.3315	13.3422	12.8241	13.2755	16.1747	12.8412	16.2059	14.1753	13.8921	12.396	13.4058	14.6304	13.2164	13.1144	15.1516	14.1488	13.7005	11.6855	13.4319	13.6046	12.9524	13.702	14.3478	13.0623	13.2099	12.5868	12.8027	15.7581	15.929	17.6191	16.9757	15.6543	18.0848	17.6191	16.4208	18.0848	17.9195	17.7698	15.7923	16.4208	15.929	14.943	17.7698	12.7217	15.8833	16.4268	14.8093	16.9608	17.2848
CYSLTR2	8.21294	8.27566	7.71536	6.86633	8.00162	8.27329	7.9154	7.60377	7.49423	8.04023	7.2144	9.90348	9.21871	9.4104	9.4747	9.25997	9.68987	8.79614	10.2606	9.20994	8.96754	9.23698	9.02154	8.94247	9.0561	8.98156	8.4186	7.16328	6.71768	6.39904	5.6992	6.73197	6.73288	6.56654	6.08123	5.91491	5.78786	6.65023	6.421	6.20128	6.84601	7.00553	6.5274	7.11609	7.95281	7.55375	8.89326	7.60301	7.44064
PRSS35	4.67028	1.96577	2.09219	4.17578	3.751	3.80054	0.236586	4.37708	3.4259	3.66457	0.431639	2.88029	2.37447	5.29996	3.91174	1.99525	3.54154	6.24492	4.14503	3.71387	4.91257	4.53355	3.87001	5.35641	6.30341	3.42307	2.83284	0.171568	0.171568	0.236586	0.431639	3.6795	0.431639	0.236586	0.171568	0.236586	1.68418	0.171568	0.204077	0.204077	0.645708	1.53757	2.76168	-0.100719	2.08489	2.26184	4.11498	2.53728	3.35447
IGKV1-17	7.21496	6.94236	6.60197	8.11006	7.42175	7.12945	7.63929	7.11052	6.79107	6.13906	6.13906	7.41744	4.98353	6.92302	6.95855	8.02866	7.02767	4.57818	5.78179	7.28998	6.18051	6.41713	6.62592	6.22201	6.44352	6.29104	6.8683	9.12591	8.76068	10.1272	8.76756	9.39552	10.3116	9.08236	11.1922	10.2263	13.8821	9.93271	9.72799	9.46916	8.22632	10.4424	10.6955	4.67842	11.3014	7.99866	7.67877	9.88005	10.8688
IGKV1-6	5.92606	5.23049	5.07219	5.97438	8.33774	6.64632	7.27898	7.17797	5.40801	6.4549	4.36312	5.45173	5.17461	5.26975	7.75204	6.3214	7.62453	3.43493	5.41751	6.0524	4.55514	5.97334	6.21615	5.48007	6.26583	4.57788	7.5384	8.88906	7.77383	8.96135	8.06743	8.60049	10.4295	8.65664	8.96817	9.4898	11.0394	9.63655	7.8652	8.73395	8.49913	7.89753	9.56324	4.2138	8.15621	7.40012	5.96152	7.58441	8.82521
ASS1	3.22611	2.67551	1.75512	1.57162	3.54764	1.72454	1.57162	1.57162	2.6934	3.22611	2.77766	1.75512	1.57162	1.51046	2.01768	1.57162	2.61435	-0.13927	1.10519	1.74352	1.58521	1.90757	0.204488	1.27517	1.33263	0.132912	1.32304	3.94714	3.01772	5.03655	4.25066	1.57162	3.85304	5.83886	5.93199	5.16091	5.00338	5.50135	1.54104	4.45719	3.22611	4.97016	3.94714	2.97462	4.12691	4.16901	3.0864	3.77761	3.28008
ELOVL4	5.0848	5.31957	4.73781	5.08097	5.99748	5.00583	2.84352	6.4766	6.90845	5.57563	4.26661	5.98118	6.16724	6.93843	5.63862	5.81737	4.46856	7.41117	6.61633	6.17006	6.60449	6.97423	6.53871	6.87099	7.76834	6.37944	5.81936	4.5782	4.75983	4.32012	3.86231	3.53749	4.2363	2.66185	1.94515	3.15674	4.75013	3.73061	1.13608	4.2363	4.82756	2.15592	3.87087	1.64056	4.2459	4.42202	3.72375	3.68521	5.61755
DMC1	3.48477	3.08733	1.7207	2.48841	3.08733	2.62611	3.289	3.08733	2.60917	2.62611	3.19995	3.61169	3.04635	2.13105	3.98161	3.51103	4.1403	0.358862	2.91128	3.30159	1.31468	1.95497	3.83079	1.30475	2.7299	1.94345	3.12184	4.05122	4.81748	6.81323	5.3595	4.78396	4.44732	5.35148	4.10864	4.09018	4.98381	2.68895	5.30541	4.61395	5.72909	3.54814	4.05122	4.07977	4.06124	3.77618	3.96595	3.72788	4.80423
SGPP1	9.44726	9.40923	9.64541	9.51151	9.80897	10.0347	9.72445	10.3574	9.85105	9.96547	10.5199	10.3106	10.1837	10.0054	9.85755	10.2964	10.382	10.1236	10.5889	10.3062	10.1993	10.2146	10.604	10.4964	10.6005	10.1057	10.1406	9.02528	8.97267	9.03384	8.78155	9.32559	9.09725	9.10056	8.21066	8.84639	8.8485	9.0279	9.43106	9.28512	9.22289	9.66509	9.43318	9.4311	9.52858	9.34728	10.1701	9.22811	9.57627
PRDX4	8.41729	8.77758	8.70858	8.7033	8.94491	9.17644	8.52512	8.45374	8.50031	9.01935	9.16567	8.46684	8.70529	8.38309	8.64676	8.56292	8.97246	7.86957	8.83484	8.37914	8.58585	8.68583	8.57338	8.62974	8.5053	8.31946	8.6534	9.63827	9.6135	10.1483	9.98246	9.65015	9.94333	10.0066	10.0673	9.84126	10.8114	9.97419	9.93587	9.81403	9.78328	9.3604	9.76934	7.94121	9.57088	9.31812	9.2428	9.58028	9.84327
CDC42BPA	5.64977	5.90628	5.90628	5.28877	6.13662	6.32564	5.25313	5.23508	5.11257	6.04436	6.23004	5.87007	5.87622	4.77776	6.24004	6.87724	5.17012	5.54253	4.42457	5.50333	4.56104	6.10861	4.02098	5.01285	5.28417	5.87536	4.52335	5.26496	7.58333	6.8601	8.01596	6.88454	5.53944	7.62441	8.76887	7.61834	6.97273	8.0872	8.04036	7.52346	7.34467	7.54822	6.57287	7.12751	7.34612	8.0075	6.63155	6.33698	6.40113
GMNN	7.21431	6.965	7.38996	6.69457	7.50826	7.33716	7.31821	6.73141	6.59012	7.05284	7.40755	7.52275	7.86893	7.673	7.80474	8.16692	7.45125	6.07239	7.08271	6.74754	7.00006	6.71819	7.4922	6.67997	6.77367	6.70641	7.16332	8.54615	7.74457	9.13514	8.47671	8.26669	8.08522	8.15909	8.49151	8.24271	8.70089	7.78982	9.14963	8.37943	8.61221	6.85248	9.22303	7.42504	7.92246	7.78455	7.88695	7.96374	8.37581
COQ10A	7.5942	7.67378	7.83642	7.79794	7.91689	7.31694	7.52601	7.72845	7.862	7.66428	7.74047	8.46511	8.51759	8.64735	8.44387	8.46006	8.03809	8.53034	8.93459	8.66962	8.66622	8.47862	8.77998	8.51703	8.09988	8.35365	8.12404	7.91333	7.14918	7.15375	6.89948	7.41339	7.48632	6.47869	6.89393	6.5711	7.46463	6.71755	6.28229	7.09003	7.58705	7.60947	8.47813	6.64158	7.82607	6.9966	7.57706	7.4685	7.513
MYDGF	10.5685	10.4894	9.78352	10.0817	10.322	10.4297	10.2945	10.2344	9.98098	10.1882	10.2875	10.0648	9.87276	9.84261	10.2265	9.67516	9.90832	9.36198	9.59059	9.65088	9.79479	9.92163	9.65509	9.78263	9.55297	9.38073	10.0187	10.8792	11.063	11.6042	11.6597	11.2678	11.1345	11.3539	11.8516	11.5588	12.6085	11.2128	10.6738	10.7287	10.9525	10.8093	11.3307	9.71395	10.9598	10.6934	10.609	10.9619	11.3477
CHAF1A	8.89422	8.58636	7.96141	8.68402	8.56591	8.66325	8.58873	8.4442	8.38785	8.71955	8.7379	8.63381	8.06976	8.47017	8.18047	8.54766	8.35104	7.89853	8.05775	8.19473	8.00448	8.47733	8.17692	8.03304	8.05437	7.83738	8.1817	9.07293	9.08972	10.1621	9.69798	9.25589	8.89379	9.15977	9.29592	9.24897	9.56147	8.66585	9.57598	9.23924	9.06037	8.8895	9.58237	8.81065	8.81105	8.76338	8.67428	8.58018	9.2227
CDKN2C	7.3956	7.32461	7.41555	7.33125	7.26848	7.41835	7.32562	6.85032	6.97965	7.71817	6.83149	7.00401	6.91792	7.14971	7.08081	7.23291	6.75233	6.437	6.84884	6.61118	7.2178	7.2077	6.82361	7.1056	6.93148	6.88339	7.03496	7.69996	7.99392	9.00017	8.4275	8.40429	8.34396	8.53906	8.72149	8.37146	8.64179	8.20888	8.84645	8.21563	8.30052	7.1964	8.08222	7.97574	7.30886	7.40974	8.05284	7.0811	8.02556
IGLV8-61	7.55847	6.23487	7.30334	8.20978	9.96709	7.21764	8.44825	3.55854	7.35365	7.48223	6.84112	9.1695	7.421	4.96059	4.55588	6.69565	7.99511	4.36993	6.30076	7.35366	6.93474	6.39083	6.74478	7.67927	6.12633	4.6677	6.81092	10.5195	10.2022	8.3392	10.42	10.0818	11.1762	10.0383	9.16493	10.5309	11.2471	10.9986	9.88863	7.46112	10.1453	10.1784	10.5691	6.51568	10.8319	9.0429	9.06654	8.46693	9.60839
SEZ6L	5.80391	6.23367	5.27693	5.71149	5.20575	6.76619	5.68866	6.15374	4.97733	5.96105	6.2452	6.07463	5.60804	4.18988	6.49822	5.97567	6.2452	6.95416	7.64216	7.27572	6.62544	7.98225	6.69021	7.51166	7.69722	6.9131	6.93428	4.04275	5.67974	3.55086	4.10798	5.3166	2.53999	2.0466	1.95937	1.83698	3.75862	4.86056	2.31484	3.18671	2.30024	4.01602	3.43924	1.9176	4.45789	3.96492	6.89272	4.38069	5.22168
IGLV3-27	5.44487	2.9411	3.69436	5.56214	5.63445	5.67796	5.57042	5.34914	5.51786	4.58786	4.62808	3.46941	6.15341	5.08752	6.17578	5.8587	7.18305	2.4354	4.05489	3.05248	4.10435	2.57967	5.67105	5.15333	2.69991	3.80198	4.37575	4.6465	9.66445	9.35359	10.9013	5.68627	9.77786	8.93771	5.02741	10.0483	11.2816	11.3008	8.84614	9.11341	10.5292	9.75961	10.6685	6.70165	8.38352	11.1588	6.4507	9.75799	11.606
KLRK1	10.0879	9.00922	9.92736	9.58826	8.86196	9.42943	10.4079	9.62959	10.2675	10.3719	9.28469	10.5734	9.96889	10.3578	10.4447	10.188	10.1882	10.6686	11.0344	10.7087	10.5066	10.3363	11.5651	10.6174	10.1845	10.1842	9.81208	8.7762	8.35994	8.09218	7.64312	7.49352	8.16517	7.88512	5.50973	7.7129	8.83998	6.22541	7.9502	8.71745	8.99145	6.75491	9.70572	6.84711	9.29311	9.05446	9.33277	8.45598	9.36997
GPRC5D	3.56578	2.65947	3.92136	4.33405	5.15854	4.93802	5.7532	4.78044	4.48298	3.83381	3.27657	4.22487	3.5319	4.12824	3.55631	4.6844	4.85019	2.75798	4.12014	3.90052	2.98876	3.76007	4.47599	4.15331	3.95765	3.70355	4.46355	7.00271	7.15943	8.40858	7.29085	7.43312	7.32366	7.7165	5.97693	7.37053	8.67195	7.34487	6.27823	5.92784	6.83842	6.69336	7.93892	1.75311	5.67796	5.12465	4.76819	6.3833	7.42441
SCN1B	6.3985	5.27303	6.72075	6.78747	6.27803	7.14593	6.69175	6.10541	6.22986	6.59738	6.90728	6.52385	5.93656	5.93399	6.06303	5.70444	6.55211	6.38383	5.8177	4.98545	5.8468	6.24702	4.77258	5.50238	5.16995	5.68621	6.30802	7.08209	7.53154	6.76363	8.80286	7.52816	7.4142	7.44868	9.07785	8.46424	8.1027	9.89853	7.73073	7.70464	7.51187	8.23182	6.6337	7.37266	7.00498	8.10925	6.78346	7.97253	6.85401
CYP19A1	1.60462	3.87291	2.79439	1.57366	1.57366	2.72722	1.57366	1.57366	1.63558	1.7594	1.7594	1.7594	2.53096	3.32777	1.51175	3.24831	4.153	-0.861357	0.258931	1.19196	0.888626	-0.51679	0.208971	0.842072	0.946856	0.723303	0.0259015	3.64508	3.9372	5.49892	7.80023	3.24831	4.48317	8.48262	9.24365	8.70911	3.35347	6.19928	5.79138	3.83852	3.24831	2.05611	4.48913	5.66939	4.44779	5.2802	2.94546	4.64726	1.16979
ZNF383	7.94621	8.16346	8.47648	8.4645	8.49367	8.4349	8.38225	8.31217	8.46237	8.39389	8.40402	8.22226	8.42919	8.3043	8.19775	8.42756	8.70596	8.53732	8.65645	8.84256	8.36411	8.56208	8.68105	8.74701	9.00142	8.73923	8.62814	8.47991	7.32273	7.14748	7.36479	7.49936	7.88484	7.91628	7.02645	7.77767	7.87409	7.38946	7.0986	7.98212	8.08399	8.14369	7.99911	7.79333	8.40846	7.99319	7.82878	7.81092	8.11356
CDK20	6.96595	6.13852	6.29102	7.00945	5.9593	6.31766	6.47164	6.53168	6.79993	6.02131	5.65838	6.89079	7.27058	6.76106	7.06022	6.23507	6.67939	7.32968	6.95446	7.48109	7.23085	6.67892	7.06512	7.11506	6.83111	6.91174	6.92341	5.63367	6.03851	5.58218	5.18513	5.88386	5.69484	4.55358	5.71599	5.5288	5.53698	5.18817	4.84043	5.58537	6.3703	5.00493	5.43889	5.2292	6.39044	5.35127	6.37018	6.22088	6.08465
IGHV3-49	7.32126	4.89774	5.75266	6.39346	7.92564	4.34819	8.12055	5.96244	6.13703	4.70299	5.87405	8.49027	6.66391	6.19549	7.09044	5.05989	7.30402	3.83424	5.12888	5.88978	5.20513	5.38858	5.67502	6.91056	5.62512	4.9167	6.68756	9.15198	8.95321	9.41668	9.35658	9.20344	10.3958	8.78383	8.69856	8.98364	11.9485	10.077	9.77444	10.5841	9.53824	9.28145	11.1468	6.55093	9.0653	8.45466	6.16883	8.81777	8.83391
CHPF	7.74432	7.49042	7.26946	8.02849	7.90088	6.68643	8.23607	7.52784	7.45976	7.65287	7.52532	7.52683	7.51261	7.69864	7.85431	7.55737	7.23099	6.86042	7.32706	7.10431	7.28224	7.2528	6.77439	6.83802	6.53856	6.63658	7.07665	8.15632	8.89423	10.0177	9.72712	9.07241	10.08	9.65513	9.19577	8.99503	10.8719	9.05491	8.7132	9.13142	8.5628	8.5361	9.99595	6.20648	9.2474	8.09564	8.29049	8.84445	9.06613
RBBP8	8.72827	8.87707	8.35422	8.26321	8.69324	9.06133	8.49721	8.6436	8.18801	8.86463	9.12357	9.45847	9.52267	8.71603	8.57964	8.91484	9.14349	8.15238	8.37347	8.11137	7.88562	8.41416	8.52321	8.46389	8.60492	8.50226	8.80207	9.17827	9.64602	9.72021	9.7904	9.73145	9.11975	9.31533	9.15329	9.67284	9.18651	9.47588	9.7938	9.40086	9.18128	8.85062	9.20335	8.74528	9.04994	9.05974	9.13765	8.79911	9.33684
AUNIP	4.51691	4.65452	3.66397	4.21151	4.80617	4.08925	4.31355	3.58645	4.22157	3.97181	4.29465	5.08503	3.57705	3.62504	4.40892	3.33741	4.69981	3.05643	3.8218	3.51054	3.31733	3.59473	3.89507	3.68601	3.33201	2.84526	4.45042	5.52744	5.62918	6.82238	5.77511	5.23676	4.10137	5.82644	6.51395	5.46546	5.82644	4.73252	6.43552	5.06301	5.36002	3.91479	6.47351	5.06735	4.80694	4.92247	5.00292	5.04536	4.7989
SLC1A4	8.95155	9.12339	9.69369	9.15025	9.71913	9.96071	8.90004	9.49946	8.69479	9.6569	9.1293	9.4962	9.34982	8.89255	8.96571	9.72551	9.22857	8.22548	8.67584	8.75055	8.5427	8.79527	9.12319	9.06264	8.84458	8.50482	9.04333	9.60044	9.83595	11.0361	10.1641	10.7362	9.8276	10.3543	9.81043	10.2688	11.1774	10.3655	10.567	10.2807	10.1188	9.78141	10.7958	9.1744	10.0004	9.64203	9.95454	10.0496	10.4542
IGKV1-27	8.08274	4.0732	6.65903	5.9157	8.61661	4.88545	7.39955	6.16016	6.3668	4.77099	6.97868	7.75613	7.77291	6.82051	5.07264	7.69998	8.46635	4.90379	4.9584	6.97408	5.62464	5.83189	6.69735	5.94846	6.02636	5.78047	6.0259	8.73494	9.27318	10.3915	10.2016	9.84869	9.78023	9.86764	10.9368	10.6477	11.1574	10.6193	9.77032	10.3377	7.56324	8.4181	10.0714	6.13271	10.7569	8.42615	7.39444	8.75886	13.4838
SDF2L1	9.071	8.90892	8.32533	8.86882	8.80972	8.51039	8.89424	8.56619	8.51643	8.55548	8.74014	7.76602	7.87611	7.96373	8.16272	7.7393	8.02808	7.63981	8.02271	8.21265	8.30263	8.61269	7.87636	8.03116	7.46245	7.30503	8.11276	9.7355	9.29781	10.3356	10.0742	9.28635	10.1767	10.1245	10.0291	9.96341	10.7021	9.71157	9.50957	9.65435	9.35414	9.03129	9.98338	7.98981	9.78755	8.94838	8.96776	9.49188	9.77897
CHMP7	11.6601	11.613	11.7276	11.7302	11.9972	11.2344	11.9818	12.0985	12.4191	11.3311	11.4216	11.4616	11.5335	11.8248	11.2336	11.3003	11.6002	11.6024	12.0281	12.2931	12.2426	12.3018	12.0794	12.1475	12.0909	11.6666	11.7205	11.252	10.759	10.6463	10.6044	10.9842	11.1284	10.6907	10.537	10.6105	11.2121	10.6845	10.7147	11.2572	11.907	11.2103	11.1026	10.3493	11.7759	10.9321	11.1045	11.0418	11.5175
ZBTB32	6.86519	5.81339	6.72286	6.0574	6.77721	5.69508	6.47448	5.94396	6.46384	5.99675	9.3055	6.20109	6.57279	6.16837	7.1613	6.53504	6.52899	5.7335	6.08608	5.89646	6.07592	5.93559	6.40008	5.95215	6.43637	5.13218	5.95069	6.93825	7.80592	8.44936	8.51121	7.69393	8.29353	8.0617	8.50379	8.65898	8.63079	8.6524	8.12133	7.9665	8.18019	9.84645	8.13029	6.41101	8.25421	7.16486	6.63795	7.99978	7.59316
ZNF304	7.8369	8.33324	7.96235	8.16454	8.18239	8.26183	8.34077	8.59196	8.85356	7.74987	7.48813	8.55262	8.72405	9.06942	8.80568	8.81843	8.73037	8.23411	8.20219	8.76395	8.35459	8.50978	8.88293	8.68912	8.83946	8.25357	8.27199	7.89688	5.98539	7.28817	6.37743	6.49131	6.99497	6.99425	6.60745	7.32953	6.93409	6.80291	6.68879	7.32705	7.4105	6.42081	8.31041	6.93089	8.04593	7.52175	7.42092	7.00504	7.79607
IGKV1-16	7.65307	5.2392	7.9176	7.45935	8.91299	7.48783	7.51008	8.06238	7.88534	6.83092	5.5063	6.2631	7.17994	7.36284	6.70423	7.72152	7.37145	4.72077	6.76427	6.32985	7.01499	7.13002	7.1053	7.11535	6.85728	6.3284	6.44904	9.83986	8.69879	10.4358	11.9966	10.1535	10.2581	7.59233	8.82356	10.4002	10.9297	10.5033	10.3883	10.2602	10.6442	10.047	9.57573	5.9366	9.804	11.098	8.2883	9.49778	9.81324
ZNF512	9.70879	9.95193	9.96734	9.96734	10.0995	9.85811	9.84201	10.0312	10.2201	9.76075	9.66885	9.49999	9.74935	10.0542	9.67932	9.82581	10.2042	10.039	10.493	10.2504	10.2526	10.158	10.4895	10.2137	10.3537	10.0021	10.1312	9.52533	9.03213	9.11349	9.20312	9.37846	9.67996	9.22281	8.73087	9.07661	9.5849	8.70628	9.29837	9.67194	10.114	9.52078	9.15762	9.86455	9.85849	9.56853	9.71542	9.58179	9.67119
DCC	1.68996	1.66441	1.81772	1.66441	4.0752	1.79217	1.66441	2.57607	2.60162	1.81772	1.81772	1.81772	2.45457	3.86289	3.04667	2.60162	3.3153	0.925668	1.6203	1.71887	2.27286	3.08986	2.27286	2.63823	3.15434	1.04716	2.00469	4.85051	3.87964	6.22152	4.10925	3.43008	5.04257	5.64264	5.46924	5.1178	5.61772	5.81406	4.98053	4.75559	4.17981	3.43008	4.07085	2.06255	4.29514	4.62923	3.07726	3.17862	4.70064
IGKV1-9	7.72727	6.27877	7.17879	7.42389	9.4512	7.53907	8.26777	7.34865	6.95778	6.11289	4.50513	8.14353	7.62644	7.84189	7.25286	8.20542	11.2606	5.77395	5.64892	7.6353	6.54745	7.3812	6.91682	7.73287	6.55748	6.96552	7.0036	10.4636	11.3827	11.8509	10.0039	10.2356	11.1016	12.5214	10.0236	10.2112	11.2274	10.4302	9.43312	8.94354	8.84246	10.9379	11.6432	5.09389	11.5265	8.8658	7.46571	10.6874	10.3962
FANCI	8.53668	8.5818	8.63977	8.85593	8.50138	8.54983	8.51894	8.48231	8.61774	8.93713	9.08077	8.41985	8.58838	8.48689	8.91557	8.72806	8.87603	7.98037	8.12062	8.37168	7.88115	8.20173	8.68144	8.18586	8.14905	8.02957	8.496	9.046	9.64082	10.6635	9.86678	9.95351	8.37412	9.30777	9.67753	9.25765	10.0888	8.5499	10.3763	9.98375	10.1803	9.27344	10.1775	9.33031	8.93862	8.85074	9.23913	8.93386	9.67831
NEIL3	4.15501	4.04691	4.48685	4.40519	4.64373	3.58183	4.36641	3.96223	3.24762	4.89066	4.52655	1.50285	4.17035	2.51612	4.33978	5.16678	4.5146	2.19658	3.60215	3.77625	3.17737	3.07943	4.53645	3.06414	3.16549	2.87976	4.62934	5.72889	5.62116	7.00838	6.34451	5.71276	5.89743	5.81333	6.64648	4.94593	6.10945	4.80475	6.90967	6.27916	6.28568	4.78463	5.92715	6.37671	4.6199	4.40421	5.79008	4.50004	5.31372
IGHV4-28	5.72606	3.69534	4.24618	4.55076	5.9124	6.20168	6.44611	5.6186	4.59597	4.24255	5.5274	4.22058	4.92195	4.53746	6.03082	3.99985	6.29535	2.5722	3.9889	3.86904	3.1381	5.14269	5.9644	4.727	4.72015	4.91462	5.43649	7.12921	7.03528	7.22428	9.50082	8.74534	8.58093	7.40923	8.59166	7.97386	9.99035	8.76848	7.76791	7.95473	7.13919	7.70374	9.3535	5.24442	6.8985	7.80006	6.01514	6.7919	8.49131
GRAP	8.55905	8.1629	8.14896	8.70516	8.97284	8.35563	7.92775	8.77813	9.11393	8.04224	8.10252	8.92476	8.85622	9.04685	8.73788	8.27915	8.35607	8.37561	9.16275	9.10245	9.40204	9.60943	8.86411	9.05685	8.92129	8.50166	8.29183	7.91579	7.53422	7.50464	6.75575	7.63825	8.42184	6.5155	6.79156	7.06404	7.36346	6.56568	7.61212	7.68396	8.19613	7.22489	7.41015	6.40556	8.40819	7.35455	7.95132	7.63211	8.14728
ADM	8.78267	9.96423	8.91145	8.06657	8.93916	8.76629	8.00956	7.73001	8.02665	8.2109	9.57316	10.4749	10.4859	10.0907	10.1326	10.135	10.3104	8.05257	7.73445	8.68207	8.93435	7.73176	7.27363	8.13395	7.96772	8.45627	10.123	9.44237	11.1167	11.2578	11.8203	10.1417	10.9999	12.7937	11.9895	12.7937	10.0922	12.3873	11.1202	10.4359	9.75138	10.9304	10.0052	11.4244	10.5288	11.6859	9.98201	10.8305	9.56686
CTNNAL1	6.71693	6.38153	5.56652	6.39511	6.23527	6.5883	6.23017	5.87618	7.72624	6.51217	6.4836	6.69807	7.08309	7.23804	6.66656	7.14516	7.21553	6.29948	6.10844	6.30075	6.68897	6.18455	6.25959	6.27461	7.83529	6.62416	6.60533	7.67459	7.89457	8.76443	8.39121	7.85578	7.90663	8.30997	9.18123	8.16351	8.79774	9.02075	9.06523	9.10082	7.54488	8.43451	8.47716	8.16883	7.13387	8.09426	7.98208	8.22983	7.3871
TAMM41	7.73659	8.3437	8.05751	8.34968	7.65929	7.74344	8.17433	7.81918	8.23156	8.26229	7.95557	8.22515	8.01701	8.02245	8.00991	7.82758	7.84522	8.49701	8.45661	8.51885	8.11627	8.57094	8.85096	8.34581	8.51198	8.23045	8.09107	8.4562	7.45523	7.15699	7.2572	7.16903	8.19194	7.35968	7.23929	7.29105	7.52616	7.01205	7.50274	7.50225	7.70819	7.35324	7.32515	7.44234	7.7124	7.66355	8.035	7.60113	7.91575
PARPBP	5.54425	6.2317	6.2647	5.9449	6.0675	6.05513	5.78645	6.0818	5.1372	6.27853	6.84992	5.86298	5.49448	6.09511	6.25845	6.64956	6.46354	5.53854	5.17059	5.58721	5.30234	5.58829	6.49957	5.3949	6.15787	5.37706	6.02798	7.05938	6.84538	8.01431	7.23608	7.30183	6.45208	7.59935	7.67438	6.5185	7.4451	6.5914	7.90946	6.82329	7.28465	5.96001	7.31372	7.39909	6.61425	6.93415	6.81917	6.79299	7.17632
AZIN2	5.91848	6.20608	5.94803	6.65098	6.04169	6.02095	6.41118	5.70405	6.62154	5.50883	5.57586	6.35053	7.04684	6.35682	7.13319	6.68012	6.90524	7.11736	7.60501	7.19798	7.20812	6.95815	6.75008	7.09566	6.94572	7.06302	6.22208	5.70926	5.00105	5.51118	5.50406	5.44761	5.64928	3.72602	5.10701	4.32527	5.53731	4.09151	4.71737	5.57126	6.19114	5.7932	6.60413	4.89395	5.33218	5.61119	5.30319	5.67089	6.68919
ZNF823	6.454	7.29356	6.68301	6.49931	6.81284	6.66766	6.93443	6.58706	6.89725	6.23623	6.33778	6.76283	6.45246	6.67167	6.49958	6.47013	6.39178	6.73026	7.19381	7.422	6.83818	6.75928	7.50352	6.91754	7.30342	6.64101	6.62192	6.33814	5.35311	5.50534	4.37833	5.36524	5.53194	6.23252	4.52191	5.42897	5.51591	5.42252	5.92392	5.99567	6.69635	5.42759	6.26852	5.23218	6.35265	5.79153	6.58823	5.30087	6.31322
PDIA5	8.26944	8.46166	7.86956	7.47808	8.01939	8.46682	7.7701	7.79134	7.67042	7.6439	8.11206	8.00854	7.60555	7.99246	7.74066	7.53822	7.0677	7.22464	7.38366	7.3407	7.13124	7.80961	7.23337	7.55517	7.46769	7.44105	7.60303	8.28908	8.6882	9.56534	9.36579	8.9066	8.51976	9.61514	9.98469	9.17337	10.0898	8.44562	8.88663	8.91207	8.41199	8.2497	9.33272	8.00695	8.42604	8.52735	7.99007	8.53013	9.05452
GAS6	7.55977	8.47266	7.08324	8.28715	8.77788	8.42456	7.84374	7.53387	7.53355	8.4569	8.49337	7.87789	7.68966	7.99417	8.009	7.80606	7.79707	7.5259	7.44727	8.08838	7.66062	7.00462	6.95953	7.245	7.3785	7.42613	7.91575	8.31441	9.17161	10.3866	10.1206	8.64832	9.27575	10.3643	10.9704	10.418	10.3938	10.1549	9.27084	9.43457	8.71441	8.96319	8.8441	9.14388	8.7969	9.47965	8.8385	9.35809	9.34474
TIMELESS	9.176	8.59124	9.19414	9.25535	8.97738	9.02364	9.50279	9.27874	8.71475	9.0603	9.50202	9.10481	9.2462	9.22871	8.93951	8.62311	9.4046	8.75271	8.34778	8.72802	8.6221	8.69929	8.87598	8.68827	8.82713	8.98024	9.02746	8.993	9.81023	10.6917	10.1069	9.74672	9.57054	9.40371	9.71413	9.95098	10.2951	9.70283	10.1515	9.9627	10.0332	9.8392	9.77871	9.27692	9.77269	9.14885	9.63042	9.63723	9.86895
CCNF	7.76754	7.90254	7.87452	7.60359	7.72166	7.71861	7.87192	8.23645	8.42909	7.47836	7.51597	6.63376	7.10664	7.03192	7.64346	7.66867	7.03145	6.7635	7.24186	7.19521	7.00865	7.32347	7.60909	7.01714	7.10887	6.62387	7.35468	8.24289	8.6478	9.73516	9.4419	8.6677	8.23383	8.57344	7.99625	8.81282	9.23709	8.56327	8.68731	8.47297	8.78672	8.03145	9.09267	7.88479	8.2211	7.6626	8.17323	7.80736	8.54668
PSAT1	7.40817	6.80803	7.29369	7.32507	7.95945	7.12209	7.83016	7.79212	7.68193	7.64456	7.68079	6.7477	6.24772	8.0216	6.53118	6.80179	7.69413	6.08988	7.13246	7.49898	6.83986	6.81266	7.35889	7.07638	7.52945	6.4355	7.02786	8.42261	7.8807	8.9386	9.28815	8.06586	8.5603	8.8871	9.43031	8.7983	9.31177	8.58211	9.41826	8.83681	8.59584	7.52111	8.59811	8.08422	8.3028	8.65201	7.66028	8.11839	8.27505
TSHR	4.16367	3.89679	4.3402	4.69392	4.992	3.45821	4.55285	4.31539	2.8237	4.20901	3.91862	2.97514	4.03039	4.11282	4.0446	4.96908	4.1084	1.98858	4.30626	4.20071	3.02118	2.84666	4.27089	3.49305	4.32027	3.5839	4.01514	5.53174	5.19883	6.70547	6.93983	4.95731	5.90863	7.18342	6.36542	6.35272	7.81792	6.34813	6.48621	6.10352	5.85087	6.33415	6.80356	3.32923	5.51504	4.89106	5.13546	5.91573	6.41153
PTPDC1	6.75794	5.75268	6.26918	6.6395	6.05407	6.75354	6.5952	6.97483	6.79819	6.38857	6.51609	7.12045	7.00983	6.9417	6.96462	6.38551	7.52176	6.89432	7.46558	7.46844	6.85082	6.38806	6.96962	6.9281	7.27946	6.96777	6.84141	5.61402	5.49244	5.88478	5.78884	5.88331	5.07633	5.66563	5.96874	5.08836	6.25219	5.49244	5.63051	5.52705	6.36443	6.19613	6.23371	5.8283	6.40022	5.75497	6.00748	5.86429	6.68929
FAM72A	5.45029	5.35527	5.60495	4.36938	5.74519	5.70663	4.79592	5.69002	4.49716	5.23529	5.37274	2.93746	4.74006	4.78238	4.94706	4.79592	4.44614	4.65103	4.8467	4.17716	2.59244	4.8019	4.48391	4.51603	4.41355	4.40308	4.73263	5.36491	4.00013	6.57488	6.95149	6.51563	6.53958	6.91313	6.83168	6.4735	5.74873	6.18301	6.62308	6.05016	6.01052	6.37455	5.35527	5.77169	6.01195	5.52498	5.77169	5.92754	5.64724
PAFAH2	9.46804	9.81216	9.52708	9.6767	9.7269	9.55694	9.48805	9.85009	9.31894	9.73681	9.16991	9.33507	9.17371	9.64586	9.33395	9.66662	9.22527	9.99125	9.91337	9.77459	9.65995	9.85929	10.3056	10.0327	9.96138	9.54876	9.48527	9.69654	8.88151	9.07764	8.64291	9.10535	9.22834	8.95537	7.87301	8.67692	8.74925	8.46496	8.40344	9.00412	9.19316	8.57831	8.96742	8.57635	8.95508	9.05114	9.53652	8.74553	9.51024
CREBL2	10.4237	10.6638	11.0253	10.6786	10.7993	10.8118	10.7685	10.8645	10.7008	10.8802	10.7672	10.7308	10.3223	10.6617	10.2895	10.8615	10.6424	10.8751	11.4077	11.3881	10.9921	11.2938	11.2779	11.1424	11.5472	11.2069	11.0855	10.4442	10.4541	9.80137	9.88833	10.8536	9.70319	9.80905	9.77945	9.18296	10.0871	9.94328	10.2616	10.3982	10.8079	10.1526	9.61493	9.71603	10.5234	10.0773	10.6908	9.92061	10.6171
RPS14	13.4707	13.2212	13.5254	13.6863	13.1735	12.9168	13.5462	13.5462	13.9759	13.3889	13.407	13.3054	12.946	13.5167	13.3465	12.9364	13.4637	13.8783	14.1309	14.459	14.3952	14.7372	14.561	14.3684	14.6092	14.4162	13.9071	14.0536	12.9364	12.9324	12.5177	13.768	12.7373	11.6911	12.1647	11.7225	13.0892	11.8365	12.277	12.7424	13.3382	12.8136	13.4707	11.9641	12.9298	11.9766	13.557	12.5768	13.3882
IGLV3-21	10.3187	7.07633	7.50025	7.9724	10.5571	7.88874	11.5378	9.82509	9.06709	7.91862	8.16828	8.88641	8.87218	7.93912	9.85213	8.17994	9.42875	5.47123	8.22935	8.12245	6.60192	7.56679	9.35254	7.85168	8.86832	8.34473	9.75772	11.6928	11.7747	12.7394	12.7181	12.2315	13.221	11.695	11.7142	12.8453	13.2645	11.9093	11.418	12.3696	12.1158	8.6121	12.4099	5.85491	12.3227	10.165	11.3349	11.6316	11.9679
CCDC150	4.01883	3.92465	3.39078	3.20229	2.73206	4.27293	4.59163	4.1362	4.85478	3.31482	3.14629	3.97102	3.74499	4.98796	4.43052	4.4775	4.85135	2.9844	3.92869	3.53311	3.17601	3.34618	4.13699	3.90797	2.8179	4.28173	3.88533	5.53734	4.68874	5.80127	5.64612	4.35722	4.56481	5.28066	5.17439	4.66329	5.80581	5.24613	5.62798	5.21336	5.13489	4.52996	5.18288	5.83016	4.42298	4.59829	4.6532	5.39712	4.77603
ZNF563	6.52936	6.51438	7.08345	7.03544	6.57655	6.44124	7.0913	6.66096	7.19777	6.50748	6.42664	6.8546	6.80231	7.08532	7.27413	6.81766	7.15618	6.31157	7.16081	7.33875	7.05731	7.40503	7.08739	7.14648	7.68314	6.90879	6.57263	6.90996	5.5779	5.77792	4.36848	5.68081	6.03879	5.19519	5.26626	5.44155	5.58865	5.92687	5.42523	5.99591	6.53467	5.92687	6.65554	5.71675	6.16843	6.05488	6.34656	5.57177	6.49041
B9D1	4.03186	3.97094	4.29229	3.86069	3.53829	4.50094	4.60564	4.09246	3.5107	2.2694	3.06771	4.24217	4.60345	3.43431	4.31936	3.79976	3.59304	4.3208	4.13335	4.15699	0.531706	0.814839	4.14113	2.06278	3.25781	4.08415	3.71855	5.43843	5.96659	6.79926	5.88093	6.17974	5.17103	6.20205	6.31011	5.95813	6.47016	6.01785	5.26266	5.66972	5.04701	5.56392	5.60033	3.52279	5.25291	4.95958	4.29162	5.03232	6.06391
S100A9	16.8901	17.122	16.7603	16.4662	17.3519	17.5179	16.2643	16.322	16.8251	16.4083	17.3519	16.4979	15.8959	16.1166	16.322	16.0901	15.912	15.6906	15.2903	15.3635	16.1923	15.6233	15.0656	16.0443	15.3635	15.9929	16.3321	17.046	17.7627	17.6881	19.1358	16.5809	17.2067	18.7434	18.7434	18.7434	16.3728	18.3581	18.3581	17.6881	17.3519	17.6881	15.8041	17.9445	17.2432	17.9445	16.3965	17.9445	16.5694
C1orf109	8.37081	8.47422	8.33123	8.36267	8.43091	7.7776	8.50674	8.46783	8.55556	8.06853	7.8376	8.2722	8.28976	8.44105	8.37668	8.28745	8.59933	8.34624	8.45628	8.73273	8.55771	8.38265	8.62736	8.51571	8.88072	8.72839	8.2568	8.07453	7.55445	7.21259	7.37113	8.04252	8.03196	7.45069	7.70049	7.01114	7.87109	7.21337	7.38133	7.95146	7.8014	7.58814	8.28244	7.86537	8.19312	7.65457	7.72945	7.45631	8.09933
IL23A	6.44234	6.80116	6.82449	7.12064	6.62215	6.09888	6.40724	6.51371	7.25113	6.38064	6.53242	8.01555	8.06248	8.23654	7.98964	7.7519	7.63128	7.46992	8.09399	7.8558	8.02129	8.18608	7.66699	7.69496	8.18032	7.47483	7.33893	6.54189	6.12205	5.46594	5.66854	6.20754	6.2583	4.0398	5.26009	4.29159	5.98132	4.58853	5.48223	5.74444	6.44617	6.36879	7.5642	4.95946	7.0527	5.77829	6.3409	5.9073	6.66295
ZNF549	8.18289	8.18226	8.4539	8.17504	8.67376	8.14317	8.59933	8.62625	8.7986	8.00984	8.12253	8.64291	9.02536	9.05858	8.79407	8.47092	8.79146	8.83261	8.79726	8.89234	8.59205	8.89582	9.0507	8.85667	9.19071	8.711	8.53568	8.27524	7.78373	7.50063	6.86808	7.85565	7.04058	7.2763	6.75658	7.63943	8.04378	7.24067	6.95409	7.33301	8.31974	7.91645	7.98424	7.45367	8.40459	7.97851	7.85291	7.64934	8.17264
EAF2	8.47813	8.26514	9.15343	8.49785	8.81322	9.09208	9.31327	8.55877	8.4444	8.25748	9.4172	8.50434	8.69086	8.35971	8.80813	8.44634	9.20858	7.37314	7.56442	7.6239	8.20667	8.26932	7.82007	8.41907	8.27929	7.97031	8.5334	9.23767	9.66045	9.66962	9.40878	9.65624	9.36685	9.8457	9.34789	9.75478	10.3843	9.92204	9.54338	9.69255	9.26581	8.77935	9.00507	9.0971	9.33167	9.05246	8.85518	9.12206	9.48851
CRIP2	6.05924	7.67137	8.48273	8.29982	7.76187	6.80808	8.03061	7.27429	7.46479	7.04215	8.61389	8.42596	6.33817	8.15442	7.35162	7.75482	7.69727	8.44875	9.35491	9.05111	8.00119	8.58947	7.97639	7.37656	8.43442	8.46721	8.04111	7.00576	6.74648	5.20574	4.41884	6.08401	5.13625	5.99493	4.52998	4.66376	5.23363	4.41786	6.802	6.85869	6.31156	6.24781	6.17703	7.06993	7.47913	6.47097	8.53769	6.13562	6.81368
CTSA	12.8207	13.1063	12.7089	12.7049	12.9541	13.1405	12.7094	12.5223	12.7203	12.5832	12.9123	12.5001	12.6271	12.5066	12.4329	12.5083	12.3006	12.3823	12.4082	11.7822	12.4393	12.7986	11.8806	12.3997	11.9234	12.3198	12.7688	12.8619	13.4351	12.9937	13.9445	12.818	13.146	13.6936	14.3527	14.2171	13.1536	14.5087	13.9551	13.8297	13.4376	13.3902	12.5647	13.164	13.4178	13.6447	13.0491	13.1193	13.0092
FABP5	6.85363	6.94897	6.48036	6.4747	6.62653	7.35165	6.16632	6.37083	6.47634	7.1095	7.18926	7.12679	7.00697	7.02093	7.43967	7.14505	7.10291	5.92678	6.94192	6.48807	6.99297	7.20935	6.97963	6.41703	6.51394	6.19591	6.86784	8.24234	7.72476	8.82623	8.44449	7.80932	7.86962	8.24319	8.04515	8.03773	8.39468	8.08434	8.68528	7.95743	7.81409	7.2356	7.9522	7.16566	7.59555	7.36552	7.52776	7.43505	7.76033
MCM6	9.8782	9.53467	9.64886	9.72037	9.90275	9.00549	9.80804	9.45333	9.65275	9.40096	9.65171	9.63099	9.96246	9.84781	9.71589	9.79202	9.87532	9.40419	9.59319	9.45151	9.24286	9.84717	9.94416	9.61069	9.55805	9.0882	9.50953	10.6319	10.3287	11.3221	10.8408	10.7467	10.618	10.0369	10.8177	10.351	10.9893	10.17	11.1218	10.8728	10.8628	10.2602	11.1216	9.57173	10.4311	10.425	10.3384	9.79693	10.5941
FANCA	8.40772	8.58311	8.61859	8.57424	8.6197	8.42092	7.98826	8.67222	7.66451	8.69923	8.08425	8.14902	7.33518	8.27051	8.32348	8.02547	7.85695	7.46082	7.79944	7.37324	7.56783	7.82967	8.17933	8.2317	7.43805	8.08561	7.91023	8.49494	8.80562	9.53301	9.23143	8.82865	9.35725	8.81641	8.82413	9.64234	9.3568	9.29453	8.66398	8.76505	8.599	8.3607	8.75766	8.86298	8.92838	9.34807	8.75083	8.79901	8.38107
N6AMT1	7.07821	7.43673	7.79853	7.91015	7.78825	7.45591	7.72173	7.78633	8.2442	7.02587	6.94218	7.83851	7.63633	7.69671	7.59937	7.31317	7.84001	7.98171	7.75545	8.12681	8.16503	7.63333	8.40618	7.74693	7.47919	7.95868	7.97519	7.3968	6.76508	6.78134	6.30008	6.99667	7.13433	6.47109	5.70628	6.04559	7.32206	6.54054	6.38247	7.02847	7.60298	7.02499	7.11687	7.07751	7.71324	7.18012	7.24543	7.39464	7.33157
MDS2	5.89001	6.09207	6.32106	6.42758	5.86887	5.06455	6.99791	5.98917	6.22053	5.63299	6.30714	6.14845	5.57503	6.20008	6.34887	5.62272	6.5345	6.63462	7.46848	7.46289	7.18156	6.53261	6.90734	7.04052	6.81298	6.50038	6.65236	5.94305	4.7582	5.42386	4.67556	5.84787	5.31505	2.66489	4.44826	3.92187	5.45183	2.86831	4.55384	4.89206	6.51226	6.21279	5.329	4.59526	6.00823	4.85508	5.5549	5.29144	5.67024
ANKRD44	12.6699	12.7058	12.8078	12.9734	12.7531	12.5648	12.876	12.9188	13.1433	12.7346	12.5162	12.9415	13.0619	13.0003	13.1046	12.9243	12.9942	13.1268	13.0118	13.0551	12.9874	12.7759	13.2641	13.0236	13.1856	13.1573	13.1037	12.3588	12.2779	12.0579	11.8655	12.2955	12.14	11.7721	11.4716	11.9754	12.4118	11.9506	12.1756	12.2575	12.5855	12.6602	12.6178	12.7961	12.5321	12.5727	12.6901	12.6961	12.7506
RAD51AP1	5.26764	5.50799	5.19304	5.67981	6.32163	6.49262	5.72583	6.35703	5.39908	6.0681	6.14416	6.57128	5.61768	5.74482	5.35337	6.36495	6.17838	4.71002	5.15993	5.35491	4.8567	5.41141	5.87309	5.83784	6.10681	5.61815	5.71249	7.39248	6.30953	8.31079	7.52275	7.11902	7.01205	6.80167	7.41494	6.68183	7.58132	6.37204	7.8858	7.11278	6.63642	5.882	7.36009	7.14151	6.63221	5.92661	7.00857	6.13202	7.23459
IGF1	3.64689	2.56464	2.74167	2.56464	4.13407	4.21482	4.33955	3.61738	2.62365	2.74167	2.74167	3.72817	4.09232	2.50562	2.99497	2.56464	3.57062	1.97002	2.63111	2.7302	2.71284	1.31575	2.87655	1.27092	2.65216	2.56304	3.35162	6.0034	4.81745	6.39398	6.55007	6.28443	4.36129	7.64258	6.11822	7.19468	7.03122	6.46196	4.04054	4.00491	5.34352	2.50562	6.05011	2.29795	4.2161	5.25585	3.77521	5.17517	6.54676
SLC18A1	5.01774	4.67077	3.54014	1.34252	2.93048	3.97334	2.1303	3.38202	3.8287	3.42095	4.39213	4.30489	2.58267	4.67149	3.53622	1.46135	4.15319	4.81965	4.86167	5.26411	3.75723	5.1016	5.72537	4.14482	3.95125	4.48455	4.41936	3.09992	3.49672	2.54184	3.67202	2.38529	1.57319	0.416128	0.359137	1.46135	3.10476	1.94103	0.387633	1.80712	0.774748	2.04267	1.96952	2.8386	2.33318	0.279632	3.16697	0.412087	3.1912
PDCD4	11.8673	12.1578	12.5267	12.2483	12.295	11.7358	12.3274	12.291	12.6528	12.3884	12.4716	12.5426	12.4008	12.8787	12.3976	12.5261	12.6576	12.5634	13.2214	13.1034	12.7785	12.7994	12.9827	12.8214	13.1847	12.7865	12.3483	12.4859	11.5137	11.3196	11.1056	12.1397	11.6958	10.8595	10.83	11.3747	12.1504	11.1481	11.6702	12.1651	12.2555	11.6404	11.9317	11.1384	12.4759	11.7437	12.0271	11.8589	12.3026
PLEKHA1	10.0425	10.0766	10.5579	10.3639	10.2826	10.0293	10.2158	10.322	10.2378	10.4576	9.95705	10.4198	10.5661	10.4716	10.1699	10.6063	10.4926	10.843	10.9122	11.096	10.7495	10.8243	11.1975	10.7619	11.1441	10.7941	10.504	10.5736	9.30698	9.71119	8.66252	10.2456	9.84705	9.12316	8.42818	8.91063	9.72931	8.79971	9.03502	9.52956	10.1416	9.41869	9.63721	9.10502	10.2209	9.88293	9.68673	9.81014	10.1801
HLA-DMB	11.8197	11.871	12.1804	11.725	11.2893	12.3011	11.5533	11.81	11.4174	11.5398	12.2152	11.431	11.1634	11.0074	11.725	11.1854	11.9672	12.2875	12.3226	12.376	12.0938	12.5024	11.8853	12.8425	12.5499	12.5331	12.48	11.3227	11.3415	10.3313	10.3708	11.2911	10.1472	10.5031	9.4059	10.1074	11.1541	10.9282	10.6412	10.8778	11.4151	11.9657	10.184	10.1624	11.2545	9.59797	12.1221	11.6714	11.4157
CEP68	9.89645	10.2884	10.1404	10.3849	9.43095	9.49592	10.2375	10.1106	10.261	9.69869	9.83326	9.824	9.5243	10.0312	10.0735	9.56412	9.85334	10.0355	10.4687	10.7112	10.0679	10.315	10.2052	10.1566	10.6116	10.1701	9.90116	9.44829	9.50674	8.7356	9.15006	9.32009	9.36944	8.18986	8.91242	8.96938	9.48796	8.8651	8.85838	9.52132	9.54484	9.47908	10.0384	9.04315	9.49036	9.59019	9.33638	8.85216	9.52323
C3orf33	4.92356	5.34247	5.42334	5.04115	4.8051	4.48408	4.83977	5.19674	5.65586	5.55449	5.44132	5.68198	4.85355	5.30694	5.14702	5.05183	5.65062	5.31798	6.25097	5.35099	5.98885	5.15215	6.00181	5.8608	6.02283	5.45776	5.0861	5.20716	4.5531	4.39591	4.40075	3.73289	4.51302	4.36726	2.91823	4.39032	5.43286	2.62905	4.16937	4.76808	4.04651	4.37637	4.63054	4.81731	4.81961	4.53197	4.96625	4.08579	4.90583
IGLV7-46	6.85102	7.02158	5.63218	6.91172	7.35564	5.67643	6.68	6.55278	5.53432	4.39296	5.80955	7.03226	6.91172	6.41379	6.01719	7.4239	6.56386	4.68001	6.76805	7.74344	6.06745	6.88749	7.06829	6.39645	5.86515	5.1385	2.03418	8.85061	10.361	9.2716	8.1805	9.80045	10.4466	7.34952	10.046	11.4996	9.68885	12.0303	8.04424	8.60635	9.59058	8.36992	10.2255	5.58961	10.0403	8.99218	7.40879	10.2065	8.93536
NOG	6.47097	6.13623	6.72403	5.39892	6.97981	5.35979	6.48022	6.99929	7.43246	4.34419	4.89823	6.20672	6.20807	6.64422	5.88512	5.40638	6.8013	6.8543	7.14911	7.79721	8.17808	8.24426	7.67705	7.7461	7.43257	6.04938	7.05634	6.0894	2.49803	4.03124	3.08555	5.15994	5.05893	0.177643	3.09603	1.85955	4.26496	0.359987	2.80569	3.39623	6.2655	3.70517	5.37825	2.36756	6.57663	3.39851	4.9928	4.63625	6.39669
WDR89	8.02687	8.33316	9.03173	8.60237	9.04769	8.73495	8.78992	8.94278	9.36756	8.7516	8.62709	8.8783	8.58902	8.99073	8.72365	8.9899	9.12502	8.55825	9.26445	9.1981	9.17324	9.38061	9.29944	9.20623	9.43468	8.8329	8.97717	8.3364	7.75491	7.94295	7.2564	7.88834	8.25572	7.76473	6.53409	7.3504	7.95238	6.7561	7.82415	7.83605	8.74746	7.91211	8.13432	6.93107	8.76572	8.33922	8.41948	7.81405	8.47884
NTNG2	8.79718	9.28334	9.21551	8.60824	9.41091	9.31992	9.42608	8.56372	8.42031	9.84108	9.46489	9.27622	8.4103	7.77299	7.82774	9.69556	8.20816	8.54252	7.41128	7.63443	7.62183	6.89094	7.33527	6.72219	6.51594	7.60708	8.64146	9.51886	10.2207	10.0664	10.5934	9.71389	10.3639	10.2402	8.92673	10.8709	9.43993	9.95245	8.82143	9.54439	9.6592	9.87111	8.25155	11.2922	9.4329	10.7336	8.66764	10.2148	8.79234
ITGA7	5.96488	6.23036	4.70324	7.08351	5.85652	6.64806	6.86618	6.44399	5.58149	5.59669	6.91226	5.89516	6.61534	4.88709	6.69483	5.96488	6.4526	4.52339	3.79649	3.84222	3.98939	3.88806	4.002	4.44121	3.77915	3.46821	4.37185	6.15202	7.74019	7.43964	10.0834	8.74374	6.76261	8.10167	10.2058	10.008	6.77814	10.6906	8.473	6.77814	7.11684	7.21882	4.31147	6.50539	7.51453	7.98284	5.65901	7.16548	5.82137
PIR	1.10059	2.22991	1.26148	3.05159	3.14755	2.86813	1.99372	3.19798	2.80924	2.80924	3.30247	2.33738	1.06841	2.89185	2.31856	2.24873	3.14755	1.94461	1.38237	3.18103	1.55807	1.55807	0.501434	1.85583	1.22717	0.431428	2.78911	3.22169	3.09902	4.95494	5.69696	3.68531	2.37503	5.6799	6.32205	4.84502	4.42257	4.78855	5.12849	4.84874	4.23633	3.88726	4.74761	4.46106	3.76643	3.4375	3.9638	3.79688	3.7944
EME1	4.93363	4.24507	4.93363	4.70454	5.25004	4.74295	4.3758	5.07671	5.74294	4.86797	4.76937	4.93652	4.65519	5.31736	4.91064	5.25004	5.10676	4.16803	4.24312	4.60396	4.28962	4.00143	4.5558	4.24624	4.11012	4.22621	4.72142	5.43132	5.1762	7.31405	5.6793	5.83125	5.5701	6.11233	6.06696	6.57022	7.06158	4.91064	6.03444	5.74294	6.29771	5.52102	5.23772	5.82317	5.64189	4.99444	5.52976	5.54559	6.12318
MET	4.42729	3.51684	1.89226	3.69832	5.28303	2.75275	1.72712	2.70913	2.73665	2.75275	4.32396	4.938	4.0663	4.09527	4.33924	3.21606	4.02043	1.43404	1.83082	2.73736	2.95428	2.12475	3.73557	1.81771	2.3068	2.23304	3.4271	2.07349	5.30173	6.77711	7.13388	5.98063	2.84468	6.58959	6.7755	5.73854	6.44716	5.26364	6.74687	5.86762	4.8594	5.48782	6.62409	3.25753	5.08909	4.61488	4.1641	5.61972	5.98743
PFN2	6.11321	6.00968	5.27156	6.82733	5.51475	5.21167	5.54993	6.5598	7.02359	6.51513	6.15775	6.46947	5.58618	5.72492	6.93974	5.80411	5.44233	6.84403	7.80395	7.07454	6.56411	7.01199	6.76794	7.09497	7.12041	6.52453	6.00589	6.16764	3.99064	4.66904	5.00146	4.41641	5.15271	3.73552	5.53373	3.46318	5.42201	4.49953	4.14508	4.50515	5.66253	5.49153	5.90958	3.76619	5.59693	4.42338	5.79545	5.17581	5.46998
B3GALT2	4.53948	5.42798	5.6785	5.06447	6.03204	3.96181	4.41797	6.03204	5.96327	2.03478	4.03082	4.89634	4.17983	4.61331	5.09414	4.21736	4.78271	7.23541	5.56371	6.50496	5.63323	6.57389	5.67836	6.37859	7.44413	6.83667	6.00723	4.71476	2.42124	3.27517	2.47467	2.67874	4.01125	3.36052	3.16927	4.35752	4.18635	2.42124	3.42427	4.44689	4.11862	3.77783	4.78271	2.42882	4.61567	4.11087	3.76769	3.54543	5.23829
CYTH3	8.87867	8.47868	8.55074	8.6904	8.43765	8.73397	8.30782	8.66201	8.43189	8.8943	8.33972	8.88641	8.82203	8.86552	8.6291	8.68332	7.71469	9.53484	9.02433	8.82612	8.18807	8.88727	8.15228	8.45006	9.14553	8.77569	8.08162	7.52325	8.38562	7.14283	7.88281	8.32539	7.14629	7.85196	7.6297	7.55408	7.40316	7.73815	7.75624	8.09235	7.50687	7.32051	7.81289	7.71355	7.44546	8.08415	8.25541	8.13191	8.06165
HLA-DRA	14.9087	14.7985	15.069	14.8427	14.5653	15.3186	14.9087	14.7985	14.5927	14.8427	15.3996	15.1464	15.069	14.6328	14.9948	14.6798	15.5252	15.3545	15.64	15.7596	15.0277	15.8425	15.2679	16.1827	15.9854	15.7052	15.8276	14.7985	14.3945	13.6982	13.6436	14.5257	13.4721	13.3646	12.0614	13.1053	14.2931	14.0219	13.5305	13.961	14.5653	14.9087	13.4111	12.7568	14.8537	12.8773	15.4605	13.441	14.8291
FAM102A	12.0172	11.6782	11.7152	12.3168	11.8449	10.3665	12.1472	12.1464	12.7403	11.0481	11.3418	11.7741	11.7682	12.1122	11.9297	11.2378	11.8512	12.1704	12.889	12.8967	12.8258	12.7532	12.6436	12.443	12.6073	12.0496	11.8634	11.114	10.458	10.1903	10.4555	11.1944	10.7978	8.86242	9.69156	9.57737	11.171	9.4714	10.1017	10.9502	11.4771	11.2675	11.7516	8.96483	12.126	10.591	11.2248	10.5413	11.4451
ZBTB46	7.08551	6.97579	6.01658	6.98272	5.25135	6.34506	6.57488	6.43499	6.87496	6.87255	6.52057	6.9209	6.84578	6.3945	6.46054	6.39866	5.98042	6.92682	7.3846	7.38037	7.20671	6.83164	7.10906	6.89515	6.80636	6.8109	6.79655	4.94792	5.82757	5.46267	6.10338	5.58123	5.34012	4.22885	3.56997	4.88355	6.13365	5.64617	4.51496	5.99507	5.56746	6.00581	5.07825	6.17653	6.51822	5.75486	6.52377	6.12561	6.2666
CKAP4	12.2687	11.848	11.4277	11.3223	11.8417	11.1979	11.1363	11.2029	11.41	11.4223	12.272	11.9378	11.6166	12.0525	11.87	11.3787	11.1335	10.6737	10.738	10.4161	11.1213	10.7993	10.44	10.9859	9.87433	10.9964	11.4427	11.1414	12.8696	12.5739	13.3572	12.0947	11.5874	13.1052	13.947	13.3505	12.2777	13.0136	12.5209	11.8232	11.4922	12.4891	11.7026	13.1511	11.5497	12.3245	11.6578	12.102	11.9983
PDE3B	11.13	10.9585	11.547	11.2372	11.445	10.5395	11.5088	11.3537	11.882	10.6046	10.6061	11.3207	11.5697	11.646	11.3264	11.0935	11.9273	12.05	11.6682	11.7529	11.7238	11.7155	11.9288	11.7228	12.0439	11.6421	11.138	10.9699	9.7827	10.5132	10.1008	10.9843	10.5024	9.76777	10.0481	9.9342	10.9735	9.77166	10.1806	10.6412	11.2427	10.7214	11.4503	10.4876	11.0046	10.6258	10.8231	10.9114	10.8536
CYP2U1	7.56368	7.68312	8.08794	7.85057	8.43238	7.92168	7.67947	8.32857	8.27268	7.8954	8.21902	8.15028	7.38984	7.53243	7.93867	7.8791	8.3987	8.23261	8.53155	8.66804	8.47014	8.38726	8.73756	8.77138	8.84547	8.636	8.3635	7.09975	7.68796	6.529	6.46689	7.78334	7.40652	6.37054	5.71633	6.89774	7.56275	6.54109	6.89971	7.2321	7.60975	7.07714	6.58093	5.61238	8.07761	7.09754	7.85917	7.18375	7.52066
ZNF606	7.18604	8.06978	7.95885	8.30909	7.53448	7.87746	8.22964	8.52048	8.50381	7.61988	7.55143	7.42491	8.13461	8.12368	7.87359	7.29151	8.23221	8.20743	8.21204	8.202	8.1012	7.97154	8.26327	8.31512	8.59521	8.12577	8.03702	7.71724	6.80627	6.85366	7.0394	7.3806	7.26106	7.15419	6.59619	7.42011	7.49708	7.30262	7.21718	7.30787	7.71087	7.47943	6.93392	8.13437	7.86011	7.71517	7.70799	7.85583	7.69941
MRFAP1L1	10.6971	10.9552	11.1008	11.0846	11.1812	10.8857	11.2097	11.2112	11.4207	11.0621	10.7512	10.6923	10.8723	10.9226	10.763	10.9004	10.913	10.9725	11.7828	11.5983	11.4847	11.4617	11.704	11.2993	11.4397	11.1979	10.7847	11.3603	9.97806	10.1989	10.0448	10.4783	10.9269	10.1103	9.49061	10.3691	10.8448	9.89512	10.2599	10.7444	11.2854	10.315	10.5962	10.4221	10.8574	10.6902	10.602	10.6355	10.9754
TFPI	6.71348	6.70845	6.83269	6.59983	7.29658	7.01896	7.15586	6.55897	5.91024	7.20832	5.98509	7.26761	7.37891	7.34052	6.71348	7.92163	7.49923	7.19821	6.22267	7.22772	6.51155	6.08604	6.63165	6.45241	6.71757	6.97681	7.08307	6.52964	7.62519	7.732	8.16167	7.44843	7.639	8.31164	10.319	9.02984	8.2762	9.8092	9.3532	9.39865	8.3741	7.89483	8.11202	8.24672	7.71712	8.90971	6.84738	8.56231	7.4941
IGLL5	8.20794	6.26458	7.37279	7.78046	8.47411	5.94772	8.23332	8.46922	7.97971	6.724	10.6832	6.6852	7.62631	7.33111	6.87215	6.47405	7.57906	6.04883	5.82955	6.74213	6.98005	6.08787	6.257	6.56197	6.40896	7.34105	7.945	9.02523	9.78448	10.5459	9.16167	9.43375	10.0246	9.27562	10.2123	9.52447	11.3465	9.74787	9.01796	9.48994	8.46269	8.8967	10.2673	5.71302	9.47641	7.80395	7.27178	9.31117	9.95614
ZNF10	6.965	7.24856	7.15808	7.4248	7.21943	6.81954	7.18281	6.61496	7.37216	6.81634	6.82263	8.17358	7.9471	8.37484	8.43165	7.99967	7.95443	8.12186	7.69968	8.12516	7.87047	7.6666	8.13569	7.80005	8.34526	7.63352	7.93997	6.79024	6.78408	6.14158	6.11267	6.94629	6.78106	5.36988	6.40183	5.97763	6.77736	5.80591	5.70362	6.39426	6.93845	7.06275	7.41594	6.07162	7.40177	6.57532	7.10274	6.93532	7.17006
SEMA4C	9.0252	9.11404	8.68446	9.2487	8.89873	8.37042	9.01767	9.11338	9.0753	8.69441	8.46179	8.91578	9.24064	8.98323	8.8719	9.25341	8.31969	9.52802	9.37011	9.43104	9.73519	8.88625	9.36693	9.16863	9.09501	8.8325	8.794	8.15155	7.99986	7.76679	7.64212	8.25319	8.53713	6.60351	6.87042	6.6758	7.99469	7.35249	7.14716	8.03846	8.27882	8.2451	8.89975	7.40942	8.26201	8.47292	8.22742	8.43869	8.67806
TNFAIP8L3	4.60523	2.5006	1.56264	1.37564	2.51884	3.49639	2.86758	1.37564	1.43797	3.46119	1.56264	3.59779	2.33947	3.14172	1.83021	2.51884	1.37564	2.3431	1.98398	1.61289	2.50615	2.01538	0.847212	1.69982	1.44538	-0.740135	-0.740135	3.46119	5.64742	4.66214	6.96658	3.91023	2.64116	6.56341	7.438	6.13467	5.16882	3.89383	4.54154	4.3163	3.43822	3.84627	3.47942	5.31113	3.78723	5.42358	3.18408	4.77739	2.89884
TAGAP	13.0813	12.7975	13.0131	13.3297	12.7399	12.5633	13.1061	13.0859	13.1261	13.0077	13.1019	14.2279	14.1591	14.3978	14.3693	14.336	14.3167	13.5061	13.8987	13.5922	13.8341	13.2524	13.5725	13.894	13.9483	13.5099	13.5289	12.2647	12.1589	11.879	11.3008	12.1692	12.6629	11.4857	11.651	11.8342	12.1102	11.2374	11.7222	12.1094	12.4502	12.1156	14.183	12.6921	12.9839	12.1204	13.1482	12.9753	12.4503
ZNF248	7.77615	8.18651	8.26664	8.31665	8.55231	7.87167	8.29838	8.5856	8.74729	8.00193	8.02316	8.07377	8.43901	8.82585	8.36713	8.3483	8.50711	9.01829	8.64631	9.11497	8.45056	8.55022	8.89779	8.45837	8.80106	8.54581	8.51336	7.45143	7.30547	7.29001	7.28596	7.65128	7.015	7.15477	6.77651	6.66226	8.14176	6.99575	7.12943	8.17613	8.55145	7.65051	7.71341	7.19415	8.51524	7.68305	7.69742	8.15268	8.09623
NME1	8.27799	7.67217	8.0108	7.7236	7.96335	8.55674	8.00032	8.10268	8.20577	8.74425	8.36235	7.80762	7.89363	7.85534	8.506	7.52104	7.81308	6.72742	8.00196	7.86028	8.23857	8.29244	8.16105	7.86008	7.71961	7.44586	8.01932	9.49156	8.83969	10.026	9.50956	9.16084	8.52354	9.30962	9.84879	9.33562	9.75896	8.915	9.82718	9.34215	9.12428	8.90268	9.31951	8.05524	8.87976	8.47121	8.34157	8.64709	9.10381
GALNT12	7.08624	7.29679	7.13789	7.67077	6.84518	6.81979	7.25171	7.15439	7.5232	7.47392	7.72119	7.33153	7.20473	7.37871	7.37365	7.27565	7.38175	7.75442	8.55764	8.03388	8.12803	8.38439	8.17243	8.13814	7.94319	7.71138	7.65766	6.76606	6.60823	7.07795	6.60244	7.16934	6.57858	5.41917	6.15952	5.89199	6.93814	4.15553	5.23113	6.27007	7.12902	7.3303	7.03947	5.21659	7.18168	7.10817	6.56493	6.27501	7.17003
RTN1	10.3883	10.2976	10.1388	9.747	9.42418	11.0622	9.37317	9.99689	9.56223	10.2522	9.69315	9.8977	9.53537	9.46526	10.0094	8.91118	9.20292	10.2926	9.83446	10.3698	10.2979	10.6673	9.90715	10.7823	10.1041	10.1606	10.4639	8.0889	9.43309	8.09659	7.87111	9.15985	6.54434	8.17913	8.81441	6.24815	7.581	8.73451	7.69457	8.08956	8.60307	8.82997	7.73559	8.17879	7.4651	9.86468	10.6956	9.22084	9.12822
DYRK2	10.9467	10.6817	11.4349	11.4249	11.4577	10.687	11.0079	11.3033	11.5867	11.163	10.723	10.699	10.7408	11.0811	10.7401	10.5387	10.6603	11.523	11.8855	11.9433	11.6784	11.7742	12.0591	11.8003	12.0473	11.4882	11.2369	10.5209	10.2218	10.395	9.49558	10.9263	10.1283	9.31059	8.69319	9.42623	10.5845	8.73075	9.92123	10.4277	10.3124	9.85276	10.6031	8.86409	11.0781	10.4862	10.5494	9.91817	10.973
HPDL	3.63013	3.4973	1.85948	3.10455	4.8642	2.59071	3.93003	4.29292	4.33634	3.67889	3.86753	3.60224	2.16011	2.57249	3.93003	3.34307	3.84702	2.47684	2.23188	1.62895	2.63803	3.45011	3.39768	3.03668	2.92397	1.56437	3.40432	5.41893	5.4231	5.88949	7.13359	4.3738	4.67529	5.71208	4.47923	5.01901	5.85746	3.70699	5.70325	5.26355	5.1869	5.12218	4.75498	2.82943	4.58775	3.73886	4.38498	4.81794	4.95537
WDR34	7.55303	6.55912	7.54952	7.52911	6.68484	6.66744	7.49286	7.40344	7.39242	6.87	7.85913	7.07786	7.48494	7.16447	7.63984	6.75956	7.17357	6.7108	6.71996	6.85286	7.4129	7.24714	6.64456	6.98134	7.04394	7.04099	6.945	8.03507	8.59807	9.32961	8.86553	8.44081	7.83961	8.30706	8.42462	8.26582	8.8574	8.28566	8.68852	8.4279	8.59311	9.01682	9.05557	8.17752	7.7909	7.5297	7.98905	8.18195	7.91069
ZFP36L2	14.6109	14.1586	14.1318	14.3157	14.0283	13.6744	14.6109	14.5766	14.2644	14.3665	14.1176	14.6109	14.6109	14.6109	14.5766	14.3463	14.1586	14.8844	14.9314	14.6948	14.7447	14.5867	14.8557	14.6341	14.8002	14.896	14.6055	14.0635	13.4509	13.908	13.6165	14.3665	14.3157	13.242	13.0417	13.0975	13.4184	12.7226	13.1065	13.724	13.6744	14.1872	14.392	13.2057	13.8407	13.0525	14.2539	14.0564	14.4703
SH2B2	9.17719	8.62595	8.33422	8.86115	8.73013	8.75274	9.23596	9.34257	8.6005	8.06946	8.81272	8.23189	8.57996	8.50284	8.53836	8.0189	8.43293	8.50216	8.18631	7.83943	8.5108	8.44262	7.72608	7.74453	7.94283	8.28333	8.3531	8.84668	9.35077	9.34072	9.22862	8.97371	9.88144	9.86285	9.80253	9.94074	9.98108	9.82081	8.81018	9.28101	8.6488	9.65093	8.79225	9.60421	9.2617	9.18579	8.98667	9.33735	8.57123
B4GALT2	6.79204	6.10535	5.81657	7.0138	5.9893	5.79612	6.34445	5.90659	5.53098	7.07192	7.32205	5.57279	5.50733	5.62505	5.92586	6.02792	6.02684	4.58391	6.3614	6.00033	5.55777	5.85447	6.1998	5.63526	5.62085	5.57938	5.62991	6.80033	7.16436	8.29945	7.80683	7.66201	7.3368	7.80133	8.02401	6.33468	7.48178	7.16868	7.17734	7.66277	7.25463	8.07615	7.82921	6.57831	7.17462	6.61413	6.71437	6.94343	7.51445
C1QB	6.73711	7.55954	5.6741	5.67566	7.35554	7.36237	7.41686	6.59321	5.27032	7.00368	7.31936	6.39207	6.55221	5.3595	6.59261	7.52673	6.72911	5.31098	7.7624	3.32837	5.13236	6.39045	6.23204	7.22679	5.71844	4.85242	8.49297	8.03119	8.95826	9.28991	10.459	9.26549	9.4448	10.5602	7.7084	10.4578	8.41824	11.4934	9.38472	8.47002	9.46614	8.95109	7.41184	5.67712	8.82702	6.20616	9.46106	7.34635	7.87724
TP73	1.67037	4.56965	4.71674	4.7554	4.86953	4.26646	5.76591	4.39356	5.46701	4.59944	5.06114	5.54433	5.14831	4.23366	5.1586	5.14552	4.49332	4.16194	4.69478	4.16948	3.73848	4.3717	4.43218	3.89631	4.17247	4.17668	3.97798	5.5585	6.79087	6.43852	6.79375	5.46504	5.735	7.10231	7.61454	6.09422	7.49721	6.3141	6.26176	6.52942	6.04436	7.99731	6.59546	3.61641	5.84146	5.61499	5.3589	5.89253	6.37539
RPL21	12.6516	12.6683	13.1538	12.887	12.8722	12.4656	12.9293	12.6799	13.2008	12.9819	13.0796	12.8975	12.9093	13.1474	13.0745	12.8556	13.6128	13.536	14.1709	13.8058	14.1503	14.361	14.0984	13.9418	14.314	13.8546	13.3195	13.5961	12.3531	12.5041	11.8397	13.1375	12.3392	11.3818	12.1763	10.9976	12.7857	11.3955	12.2952	12.6605	13.1425	12.6833	13.2056	11.6719	12.6447	11.7297	13.2614	12.1088	12.6581
ZNF485	6.5441	5.89027	6.37645	6.74836	6.83788	6.132	6.88135	7.00301	6.89985	6.77311	6.54251	6.7794	6.7621	6.82145	6.67372	6.44536	6.84813	6.87801	7.1478	7.11224	7.03675	7.08564	7.2468	7.27759	7.33427	6.92427	6.94258	6.68624	5.53084	5.68842	5.61168	5.62774	6.35066	4.8206	4.47676	5.38566	6.27531	4.74503	5.02683	6.05436	6.5441	5.71916	5.79093	5.23954	6.88333	5.62447	6.46476	5.8735	6.27111
DHCR24	9.44774	8.95872	8.33251	9.31831	9.56071	9.37611	8.87846	8.7653	8.13744	9.991	8.1828	8.436	8.28848	8.50868	8.70842	9.32078	8.62071	7.89017	7.80959	8.18918	8.20468	8.00108	8.72478	7.89664	7.99877	8.21165	8.42003	7.78674	9.90162	10.3045	10.199	9.64558	10.1673	10.5753	10.9674	11.5499	9.4425	10.1482	11.1932	10.6898	9.50093	9.60595	9.90178	8.18739	9.63192	9.62489	8.88693	8.22074	9.46736
ZNF181	8.16716	8.43056	8.32923	8.43827	8.32377	7.72962	8.5051	8.61705	8.56676	8.20165	7.88366	7.87687	8.02609	8.30504	8.07076	8.51537	8.17651	8.56697	8.7597	8.79382	8.6298	8.88841	8.81625	8.62088	8.86633	8.55184	8.30171	8.42175	6.86706	7.12627	7.10087	7.90634	8.22191	7.09306	6.98537	6.84167	7.54773	7.41075	7.44904	7.90491	8.62471	7.24259	7.42676	7.0911	8.01361	7.82546	7.83615	7.7614	7.94558
TCF19	8.56757	8.35615	9.10561	9.20379	8.65048	8.08236	8.66778	8.64948	8.66604	8.72767	8.94146	8.23524	8.62704	8.62493	8.46509	8.53286	8.41315	7.74734	8.32517	8.13072	8.22991	8.58269	8.39129	8.04591	8.73134	8.44046	8.31913	9.6653	9.27123	10.6218	9.85225	9.53541	9.68461	8.84512	9.60478	9.29716	10.1991	8.83211	9.84569	9.91867	9.80859	9.18231	9.48269	8.99584	9.25445	8.85347	9.04864	9.16348	9.52511
CNOT6L	11.0696	10.8675	11.3334	11.4101	11.4167	11.1311	11.2295	11.4676	11.3851	11.2288	11.2132	11.8163	11.7147	11.7842	11.7752	11.87	11.8493	12.1789	11.8584	12.0527	11.5122	11.8144	12.2015	11.8392	12.241	11.7	11.5375	11.6401	10.4806	10.7432	10.3603	11.1062	10.8451	10.4078	9.9787	10.2007	10.823	10.0225	10.6895	10.7844	10.9513	10.9695	11.4118	10.564	11.3779	10.9726	11.0251	10.5556	11.3816
TTLL7	4.48342	4.38818	4.77576	4.59451	4.83024	4.87597	3.97846	3.6735	4.31359	4.77576	4.68131	4.57581	5.16615	5.33691	4.1274	4.52971	3.88706	4.9078	4.20765	3.41049	4.24642	3.97849	3.95932	4.06836	4.35994	4.58638	4.31784	4.5392	5.94579	5.21136	6.24119	5.36549	5.06368	6.26545	7.94035	6.61776	6.31198	7.2057	7.58389	6.91743	6.40625	5.88374	5.08729	5.22226	5.36627	6.82399	4.84408	6.39024	5.19601
CTSD	13.3145	13.8311	12.7936	13.2105	13.4024	13.78	13.4816	13.7723	13.8002	13.1967	13.5054	13.355	13.4197	12.6032	13.144	13.1602	12.8403	12.9757	12.7576	12.1886	12.807	13.0972	12.1613	12.5532	12.2743	12.4671	13.1552	13.1675	14.5533	13.7723	15.1705	13.6641	14.0967	14.6808	15.451	15.5429	13.0596	14.8277	14.7873	14.1668	13.3636	13.7442	13.1163	13.8606	14.4776	13.9952	13.3072	14.2084	14.0441
KCTD7	9.21994	9.21738	9.01917	9.52842	8.84726	8.74617	9.16092	9.58422	9.6209	9.07654	9.07819	9.6928	10.1473	9.85565	9.86357	9.85293	9.7361	10.3	9.62888	9.89359	10.0242	9.57792	10.0121	9.85062	9.96143	9.65557	9.51356	8.76766	8.9934	8.94158	8.47827	8.88844	8.45075	8.14598	8.78409	8.19661	9.23974	8.77107	8.81597	8.90498	9.05462	9.18049	9.51615	9.52064	9.26871	8.87074	9.27471	9.45859	9.09821
LEPROTL1	11.3947	11.3365	11.5233	11.3659	11.7398	11.3244	11.8566	11.9005	12.2919	11.3395	11.5552	12.1544	11.7878	12.1106	11.8914	12.014	12.4931	12.0875	12.6255	12.3531	12.2787	12.4736	12.5035	12.4129	12.5216	12.0567	12.0805	12.2992	10.7031	11.1223	10.6998	11.1678	11.5694	11.1013	10.7397	10.839	11.2832	10.3549	10.9695	11.2591	11.5886	10.7737	11.9723	10.7247	11.9438	11.1413	11.4325	11.2778	11.729
TMEM67	6.16385	5.68829	6.70744	6.02104	5.77285	5.68829	6.20625	6.17946	5.87977	6.21164	6.04979	6.85281	6.87391	6.61171	6.24737	6.4348	6.8228	6.5791	6.73303	7.14991	6.18401	6.83909	6.74734	7.02168	7.23019	6.4262	6.30851	5.22045	5.5847	6.07604	5.31412	5.19462	5.63557	5.03041	5.08554	5.21507	6.20841	5.26348	5.76551	5.48098	5.91845	5.99463	6.68306	5.84369	5.93428	5.67657	5.25327	5.54557	5.73672
CRELD2	9.9483	9.64914	9.23194	9.73538	9.64178	9.55136	9.60221	9.45032	9.34489	9.56966	9.49084	9.47206	9.355	9.32021	9.76381	9.41598	9.09423	9.28884	9.48781	9.27555	9.34752	9.75899	9.17511	9.33147	8.95755	9.16109	9.50807	10.2489	10.0274	10.756	10.7643	10.1571	10.8342	10.9476	10.4795	10.2674	11.1943	10.2023	10.7184	10.798	10.4919	9.75043	10.7302	9.77696	10.5092	10.0692	9.91099	10.3304	10.3905
DSCC1	5.41058	4.44789	5.19856	4.21022	4.85204	3.91983	5.34811	3.87155	4.52428	5.35835	5.03124	5.83019	2.9596	3.91983	4.1264	5.20711	5.21544	2.98621	4.77814	3.97854	4.38804	4.52636	5.36036	4.1512	4.19813	3.87225	4.75257	6.34198	5.31327	7.4867	6.91148	6.35666	5.93486	6.72976	5.48679	5.57651	6.54068	6.08442	7.36841	6.83169	6.80991	4.91473	5.73918	5.49472	5.69934	5.11086	5.9079	5.62288	6.02952
SLC16A10	6.36072	7.1661	6.99999	6.36129	7.24411	6.22754	6.952	7.14393	8.06146	6.28152	6.6482	7.61642	7.25872	7.504	7.44867	6.65436	7.7184	7.31616	7.55332	7.99707	6.66099	7.41837	7.78615	7.45997	7.88107	7.04648	7.59399	6.33533	5.83645	5.95178	5.76332	6.00714	5.62117	5.57496	6.03813	6.11456	6.72684	5.86196	6.03414	5.89588	7.05111	4.77566	7.19247	7.4536	6.57818	6.4636	6.21762	6.76431	7.03499
PEX12	7.15316	6.64266	7.22839	6.75467	7.31581	7.0561	6.80498	7.16743	7.69945	7.2477	6.51099	6.80596	7.09293	6.95678	7.06795	6.98134	7.12167	7.15688	7.3814	7.2201	6.88023	7.40077	7.44168	7.3823	7.57513	7.31648	6.96757	6.86101	5.34306	6.53341	5.76088	6.01855	5.90541	6.3473	7.31675	6.07621	6.42879	5.16432	6.30617	6.30617	6.70428	6.48694	5.73891	6.50525	6.89547	6.38842	6.6387	6.29962	7.07811
IGF2BP3	5.87368	6.7297	5.93179	6.27708	6.22839	6.94912	6.44274	6.16901	5.93179	6.63483	6.90754	5.86544	6.18461	5.74003	5.70732	6.52327	6.33531	5.52155	5.01107	5.03853	5.71448	5.39279	5.95469	6.04663	5.73248	5.97496	7.1468	6.6626	6.63232	6.63942	7.40772	6.89434	7.58321	7.58108	8.50042	8.5604	6.85531	9.52272	7.79124	7.78824	7.00545	8.53274	6.22839	7.89745	7.38882	8.34536	6.66768	7.14546	6.26863
ZNF420	8.0774	8.15999	8.69295	8.3153	8.54937	7.90341	8.55953	8.56635	8.9185	8.24931	8.15257	7.96849	8.00966	8.40975	8.16489	8.27238	8.618	8.29523	8.79026	8.80168	8.54303	8.72402	8.82749	8.77634	9.00802	8.51963	8.43763	8.17979	7.06792	7.0407	6.89354	7.5251	8.00483	7.08883	6.47858	7.24253	7.8208	6.75937	7.08031	7.62185	8.04968	7.71127	7.87448	6.06486	8.34679	7.86783	7.51681	7.34892	7.98162
MAN1C1	9.44843	9.29364	9.60718	9.53474	9.35099	8.85626	9.82381	9.34007	9.96698	8.78894	9.00823	9.40793	9.46818	9.51431	9.16178	8.78501	9.60691	9.28592	10.0674	9.97516	10.0037	10.1808	9.8921	9.99577	10.0257	9.25579	9.41043	9.04383	8.13074	8.40835	7.65739	9.05241	8.77489	7.72692	7.63974	7.03579	8.58768	8.1857	7.25531	8.24994	9.29082	8.27803	8.56427	7.33542	9.54313	8.80616	8.92393	8.51207	9.09934
ZBTB4	11.1025	10.8981	10.9391	11.3994	11.1381	10.3789	11.4392	11.5429	11.4073	10.8635	10.6446	10.8614	11.3507	11.0031	11.1164	10.8912	10.9134	11.33	11.4668	11.6313	11.3023	11.4925	11.5806	11.3547	11.4978	11.07	11.1005	10.2204	10.2743	10.0359	9.85377	10.5802	10.5652	9.62201	9.65591	9.15689	10.3343	10.5345	9.12394	10.1041	10.3485	10.41	10.733	9.50972	11.1935	10.6221	10.3576	10.1629	10.7115
S1PR1	11.717	11.965	12.1125	12.1798	12.4251	10.999	12.5097	12.5377	12.8428	11.9148	11.7517	12.0363	12.2937	12.419	11.7906	12.2119	11.7699	12.2892	12.762	12.7765	12.5499	12.6946	12.9763	12.7592	12.8034	12.2276	11.9804	11.743	10.5435	10.3697	10.1829	10.9941	11.5218	9.68217	10.5638	10.2102	11.4607	9.86605	10.7501	11.6268	11.8479	11.3969	12.1435	9.13064	12.047	11.4414	11.1374	10.5203	11.7607
ZNF607	6.11437	7.17735	7.09031	7.46093	7.09762	7.11049	7.48247	7.50991	7.57362	6.62761	6.6339	7.0102	6.72203	7.80826	7.39907	7.28426	7.31342	7.23214	7.54988	7.47602	7.2271	7.04507	7.47022	7.56981	7.80386	7.61883	7.02118	6.29812	5.12565	5.18369	4.79497	6.07598	6.43068	5.47335	4.32137	6.35086	6.13313	6.35887	5.46714	6.1211	6.67502	5.93084	5.62961	4.95029	7.12624	5.85831	6.30265	5.98747	6.64821
EGF	6.6748	7.19399	6.94666	6.03518	7.01287	6.78047	6.69657	6.07598	6.16478	6.57636	6.22249	6.78322	7.11201	6.63713	6.33258	6.83291	6.6501	6.54663	4.8889	5.62143	6.41133	6.02905	5.22092	5.75063	5.18368	6.83425	6.60264	6.83732	7.97558	7.45687	8.45916	6.88057	7.50335	8.24446	9.92189	9.51222	9.02119	11.2841	10.3503	9.99114	8.00551	9.07288	6.66774	6.05181	8.25548	9.73499	7.25687	8.87613	7.60361
IGLV3-16	5.09524	1.11033	3.77939	3.87584	5.74196	2.69244	4.09328	4.71329	5.43755	3.2611	3.58835	5.96737	4.74149	5.17226	5.44219	4.32971	4.64957	2.23257	2.94231	3.74125	4.993	3.26571	4.1327	4.50617	4.23477	4.4695	3.76002	7.72249	4.98756	7.72212	6.72209	7.34358	7.32262	6.49405	7.86918	7.40184	8.94407	8.17708	7.32895	8.62568	7.82191	7.23262	10.1203	1.60207	7.28347	5.74663	5.82124	7.09311	7.47442
RPL36A	9.00796	8.08941	8.81393	8.42354	8.60236	8.8291	9.1226	8.64094	8.79162	8.62878	8.87632	8.34567	8.80818	9.16379	9.14795	9.2419	8.64026	8.56464	9.63364	9.24688	9.33308	10.2697	9.42688	9.4534	9.65949	9.23034	8.76165	8.84858	6.68851	8.38048	7.3452	7.55812	7.67613	8.51259	6.73923	8.38963	8.19746	8.43266	8.42693	8.00076	7.94585	8.21048	8.83582	7.45728	8.32561	7.66202	8.52462	7.75461	8.12677
CRY1	9.11028	9.04987	9.3418	9.20388	9.15568	9.01846	9.36368	9.23707	9.00199	9.06657	9.04194	9.40096	9.3762	9.35975	8.88629	9.52275	9.07509	9.70541	9.76432	9.56921	9.53692	9.44911	9.7223	9.59521	9.82408	9.54532	9.33602	8.81999	8.50306	9.01571	7.96127	9.07225	9.00715	8.50861	7.90476	7.937	8.98602	7.82959	8.761	8.85575	9.02853	8.54852	9.4152	8.39071	9.01321	8.81274	8.97276	8.68934	9.1478
MANF	9.48587	8.60531	9.32844	9.63839	9.53074	9.69473	9.49509	9.22569	8.74768	9.75917	9.72164	9.38528	9.41321	9.5211	9.1173	9.58927	8.88548	8.7785	9.53756	9.0743	9.15218	9.44985	9.09212	9.09906	8.82437	8.89126	9.21523	10.3804	10.269	11.3505	11.0574	10.6093	10.5025	11.395	10.4859	10.1732	11.4943	10.2284	10.3324	10.3593	10.6736	9.81707	10.2876	8.98545	10.6773	9.96346	9.78684	10.4339	10.6016
PTGER4	11.5121	11.0382	10.9535	11.2851	10.7627	10.8856	11.0854	10.7708	10.4202	11.3923	11.4247	12.19	12.0652	12.2613	12.19	12.0754	12.3805	11.8009	11.9758	11.4818	11.6531	12.0756	11.7151	11.9132	11.9487	11.7681	11.3969	10.4749	10.532	10.7004	10.633	11.0972	10.4635	9.81494	10.4657	9.93562	10.3004	9.68826	10.4284	10.1898	10.2463	10.1865	12.3988	10.523	11.0936	10.7102	11.6603	10.654	11.0144
CD200R1	7.83974	9.27374	8.59815	8.5789	8.31269	8.49514	8.82899	8.7994	9.37829	8.69454	8.45754	8.64441	7.71913	8.5379	8.09408	8.37113	8.22513	8.13196	9.12419	8.81395	8.99591	9.1044	9.1651	9.1663	8.944	9.03163	8.32466	8.14252	6.93924	6.64374	6.64537	7.63872	7.73277	5.96234	5.79922	7.05555	7.19762	6.90598	7.21823	7.93078	8.27759	6.20124	7.5479	8.39091	8.00874	7.77194	7.8335	7.43138	8.09153
TXNDC11	10.9763	10.6641	10.6304	10.7956	11.0117	10.9127	11.0304	10.8465	10.4332	10.7341	11.0124	11.7563	11.2708	11.0211	11.2132	11.2914	11.3137	10.3294	10.6126	10.6852	10.3695	10.7144	10.6967	10.4516	10.5816	10.419	10.7289	11.4896	11.4208	12.3854	12.1271	11.519	11.8716	12.2484	11.9262	12.4934	13.2128	12.0487	11.5381	11.5849	11.5651	11.7105	12.3211	10.344	11.967	11.3319	11.1617	11.6439	12.2547
S100A8	15.5554	16.0738	15.5226	15.2514	16.3438	16.3941	15.1553	14.8411	15.6257	15.3424	16.153	15.1811	14.6519	14.8411	14.973	15.1687	14.8904	14.6293	14.4097	14.2059	14.8422	14.4275	14.0705	14.9257	14.2938	15.0649	15.331	15.8976	16.6412	16.707	17.5898	15.3996	16.278	17.7385	18.3706	17.5143	15.5226	17.3421	17.4167	16.8646	16.4224	16.1321	14.7309	17.6168	16.1984	16.4323	15.4428	16.1984	15.5479
TERT	0.104993	2.66623	2.83163	3.08673	3.5358	3.08673	1.74324	2.73882	2.39771	3.40005	1.44842	1.44842	1.15097	3.6582	2.72757	2.44067	2.32843	2.00141	2.13513	0.996088	2.00419	0.286054	1.83369	-0.042829	1.12184	0.910841	2.50474	2.40897	4.33127	5.28285	3.89721	4.47667	3.57075	4.66206	6.03461	3.13969	5.47812	4.43339	5.28456	3.36797	3.51108	4.1272	3.56298	1.96572	3.84777	3.28886	3.0312	4.57711	3.52726
SELP	8.44909	8.76643	8.52724	9.02244	8.31526	8.51953	9.00282	7.47953	7.49801	8.2393	8.33234	8.58692	8.77961	8.17897	7.68516	8.24673	8.95195	8.19985	7.08236	7.30414	8.27883	8.02881	7.17512	7.46929	7.01759	7.68517	8.25828	8.17306	9.57606	8.4869	10.7017	8.49146	9.83214	9.3411	11.772	10.9074	9.85555	12.4865	11.353	11.4489	10.4351	10.895	8.80776	9.79477	8.8708	11.4411	9.11506	9.80945	9.0581
DCPS	9.42833	9.18688	9.54325	9.18424	9.31695	9.51696	9.08629	9.34939	8.93701	9.20155	9.31213	9.09073	8.95912	8.99447	8.93482	8.88069	8.96518	8.75196	9.04944	8.86938	8.98999	9.36125	9.10126	9.10286	9.10983	8.84581	9.06326	10.0467	9.75823	10.3018	10.1366	9.91373	10.1311	9.89324	9.88486	10.147	10.6107	9.70999	9.84554	9.94292	9.84001	9.48698	9.66901	9.37939	9.73713	9.40747	9.37329	9.44959	10.0426
UPP1	10.8275	11.2095	10.5168	10.538	10.7496	10.4447	10.8065	10.2311	10.1819	10.5386	11.236	10.8627	10.7053	10.4265	10.5925	10.9649	10.4053	10.34	10.1325	10.3275	10.304	10.14	9.71297	9.68412	9.50481	9.83513	10.4665	11.7128	11.4966	11.5669	11.9253	10.8428	11.7691	12.6092	12.275	11.984	10.9277	12.097	11.4785	11.2901	10.9401	11.7624	11.3157	12.7083	10.6992	11.5206	10.9132	11.0311	9.98235
F5	11.5228	11.2334	11.4425	11.2017	12.0214	12.2834	10.971	10.4873	10.9394	11.1079	11.3621	10.8834	10.3261	10.3764	11.122	11.4675	10.7621	10.2731	9.35849	10.1219	9.65991	9.77432	9.90496	9.62079	9.84741	10.3403	11.0291	11.0499	12.0795	11.9908	12.9605	11.3696	11.079	13.6228	13.7301	13.3741	10.9186	12.0534	12.228	11.0455	11.4804	11.1407	11.0939	12.7942	10.7528	12.9078	11.582	11.9012	11.2329
TTC9	10.1569	9.34184	9.63995	9.73655	9.40311	8.80927	9.62974	10.1207	10.0638	8.46181	9.48153	8.85456	9.85549	9.59156	9.31472	8.48373	9.64069	10.151	10.3043	10.3947	11.2464	10.41	9.95328	9.89953	10.5249	10.3365	9.51372	8.96255	9.51247	8.65441	7.88202	8.76045	9.19256	8.12804	7.54449	7.89548	8.84482	9.0241	8.60697	8.96312	9.39312	9.66745	8.53206	7.72095	9.55137	8.35588	9.27834	8.5161	8.91794
ACOT7	7.5337	6.78375	6.94691	7.88802	6.93698	7.30107	7.56423	6.85358	6.84567	7.92616	7.51888	7.20532	7.3452	7.15548	7.43801	7.11074	7.52858	7.16191	7.75475	7.08644	7.40732	7.64082	7.68663	7.29061	7.06777	6.64328	6.95172	8.39199	8.31581	9.31974	9.0806	8.50309	8.71938	8.04904	8.88086	8.41055	8.68021	8.97496	9.32502	9.01809	8.4485	8.47221	8.70032	7.1676	8.13025	8.35958	8.29458	7.43822	8.15608
RPS15AP27	2.30832	2.35921	2.75846	1.50413	2.01875	2.33889	-0.106311	1.88886	3.02308	2.96049	2.52273	2.01875	0.701791	1.92341	2.09058	1.93715	1.2575	2.75584	1.38459	2.75584	2.08098	2.02117	1.90647	1.40805	1.49509	2.97625	1.7513	-0.158573	0.525278	-0.106311	0.0504762	0.826042	0.0504762	-0.106311	0.155001	-0.106311	0.0766074	-0.158573	-0.132442	1.16925	0.867459	-0.158573	-0.158573	1.14693	0.145629	0.145629	0.145629	0.787427	1.23056
ADGRD1	7.43089	6.91676	6.78274	6.63604	6.70688	8.0756	6.66538	7.33658	7.26349	7.52426	6.91012	7.1863	6.84069	7.23934	7.23336	6.93792	6.61834	7.71532	6.66619	7.1209	7.53972	7.07531	6.96232	7.87592	6.82924	7.65797	7.22047	5.82319	6.58339	5.51304	5.9695	6.65237	3.44966	5.85877	5.49954	5.76425	5.85166	5.46242	5.70677	5.61166	5.96143	4.7424	5.67856	6.55918	5.38019	5.7846	7.13767	6.7006	6.58704
IGHV4-39	9.51215	8.26777	7.93161	8.04631	10.9453	8.86159	6.71053	10.1225	9.33002	1.92672	8.67615	8.83561	8.88021	8.98785	9.18875	9.65714	10.1657	7.07992	7.93394	7.21789	1.29131	8.16922	7.6436	7.72902	7.36564	8.2057	6.86118	11.1921	12.182	13.0172	12.3755	13.0253	12.4865	11.9734	12.8368	11.0703	11.875	11.1848	11.5971	11.4885	13.1745	5.12581	13.2623	9.60238	11.975	10.1566	9.6811	11.2557	10.8267
IGKV2-24	7.15507	4.23512	4.93122	5.98341	7.96487	6.39362	7.93503	6.53201	5.94052	4.25958	5.34496	6.81993	4.85095	5.56885	6.83183	7.40203	6.61281	4.46051	5.46511	6.06762	6.00249	6.17627	5.62093	5.57591	5.1721	5.49364	6.08926	9.68624	10.3806	12.6169	9.10815	7.46732	8.79205	7.44136	10.004	9.40554	11.3465	9.24266	8.83221	9.55864	7.22812	8.0155	10.1518	3.37744	8.75501	6.67989	6.97318	8.91896	8.9941
LBH	12.2105	11.6714	12.3666	12.2258	12.4208	10.7503	11.9697	12.8282	12.8396	11.4431	12.1403	12.3777	12.1709	12.8382	12.4	12.4443	12.3018	12.5748	13.0698	13.2837	13.0312	13.2219	13.3549	13.1555	13.0312	12.4932	12.4373	11.907	11.2011	11.0057	10.4057	12.0767	11.2801	9.75657	9.45422	11.5727	11.1348	10.628	10.8893	11.3849	11.6083	11.5313	11.8017	9.66129	12.3504	11.0207	11.8019	10.8883	11.9684
CHAF1B	7.1105	7.35171	6.68919	7.05223	7.08151	7.19827	6.93167	6.6916	6.78964	7.34902	6.96322	6.82099	6.90764	6.3682	7.10736	7.27176	6.35582	6.32508	6.70871	6.84357	6.49755	6.44427	7.24337	6.62264	6.60636	6.43353	6.77902	7.59633	7.48937	8.90033	7.9625	7.72744	7.01619	7.52733	8.08156	6.96	7.98465	6.84427	8.14568	7.84567	8.07108	7.39269	8.01909	7.83302	7.13828	7.0926	7.41622	7.27012	7.6329
FAM43A	8.71957	9.55042	8.55795	9.03339	8.53804	8.63101	8.62783	8.92237	8.91963	8.35516	7.69153	8.43671	8.33965	8.74849	8.38396	8.89464	7.65774	9.35881	8.69588	8.88186	9.34735	8.7329	8.48199	8.54059	8.87972	8.76249	8.79605	7.81881	8.45609	7.4229	7.54261	8.19006	7.33886	7.44049	7.36957	7.95545	7.51818	7.89524	7.2631	7.96936	7.7829	7.63713	7.89457	8.16933	8.37113	7.17132	7.96095	8.72652	8.11835
ADAMTS2	4.12286	5.31477	5.31477	2.521	6.55101	4.17704	5.04899	3.57749	7.74056	2.69866	5.31477	5.36444	6.32183	2.46178	5.16605	4.12286	4.43416	2.41521	3.41646	0.643	2.02938	0.736315	1.12194	2.30215	2.13481	1.35765	5.81727	4.12286	7.99362	5.50916	12.0848	6.88189	2.69866	13.7451	11.9842	12.1627	5.47997	12.1253	11.8966	9.62088	9.25383	10.7561	5.30974	5.96146	6.27025	2.01516	4.85634	7.7597	7.18004
RORC	8.42205	7.56241	7.17237	7.31001	8.22303	6.41067	5.82384	8.0165	7.66864	6.69674	5.83002	6.72219	5.6955	7.89147	6.22093	5.0842	6.12414	8.96246	7.92338	7.69832	8.35823	8.08349	7.41858	8.34513	9.03527	7.94315	7.43751	4.61081	7.32564	7.80309	5.27892	5.86119	6.02529	4.37671	3.6393	5.31808	6.04101	4.18682	4.47122	6.67577	5.84809	5.82838	5.22243	4.4797	6.2871	5.7792	5.68849	5.83298	6.90946
ANKRD46	7.91993	7.57577	8.01599	7.78271	8.65276	7.96052	7.98749	8.55406	8.45048	7.65549	7.833	8.57856	8.30631	8.7355	8.22479	8.37752	8.63758	8.30498	8.6037	8.45841	8.5839	8.4196	8.71499	8.65536	8.72646	8.44117	8.30283	7.75297	6.95342	7.17909	6.56349	7.76347	7.7434	7.72768	6.72793	6.97918	7.79842	6.67457	7.71141	7.90352	7.60332	7.17909	7.6903	6.51918	8.04171	7.50979	7.85408	7.81425	8.12354
IGLV2-5	5.46622	3.38649	4.20367	4.79235	5.373	2.19732	7.09173	4.62866	5.73731	5.23322	4.03155	4.74838	4.89333	4.55342	6.00944	4.90699	4.08545	1.8152	4.51316	4.74825	3.75771	4.38126	3.94005	3.22021	4.30063	4.64922	5.00673	6.63047	6.52968	7.83677	5.62151	7.23716	7.19343	7.15621	8.00427	7.53812	7.66338	7.01112	7.25606	7.99368	6.67447	4.72946	7.28448	3.25679	7.54685	5.71978	5.8256	8.32589	6.59082
RPL10	14.4531	14.2671	14.4052	14.4106	14.1246	13.9514	14.1627	14.1246	14.254	14.2423	14.5789	13.9895	13.7574	14.4803	14.3206	13.7686	14.1722	14.8768	14.9083	15.3105	15.1039	15.0662	15.2012	15.222	15.1832	14.5427	14.563	14.9086	13.4387	13.6759	13.2491	14.0637	13.5116	12.5435	13.287	12.6955	14.0329	12.7376	13.4387	13.9634	13.9094	13.8133	14.0174	12.3103	14.1577	13.1894	14.2261	13.2925	14.3292
DBP	9.40914	9.42535	9.12356	9.30895	9.14807	8.93541	9.25689	9.51851	9.51552	9.07873	8.82002	8.22315	8.39352	8.82089	8.46815	8.51056	8.53856	9.34999	9.50831	9.39112	9.87976	9.92922	9.07058	8.99596	9.11784	9.0194	9.0627	8.97899	8.51254	8.05984	7.94422	8.62212	8.80873	8.17371	7.5701	7.65484	8.61442	7.39433	7.80832	8.35486	8.65428	7.96441	8.35373	8.00772	8.73489	7.76788	8.88843	8.06385	8.45349
ZNF548	8.58399	9.01122	8.81362	8.92867	9.24729	8.29078	8.89026	8.48896	9.13474	8.83643	8.54002	9.17421	9.61589	9.15573	9.528	9.26437	9.57351	9.75683	9.52436	9.51962	9.30103	9.01794	9.65407	9.37335	9.43969	9.17287	9.2199	8.72224	7.76261	8.47321	7.38312	8.10423	8.4069	7.55552	8.30255	8.19142	8.27601	8.08729	7.94204	8.22947	8.76785	8.28533	8.78052	8.06465	9.00718	8.44125	8.36726	8.81344	8.90958
LY6G6E	4.5555	5.7728	5.76038	5.9814	5.1271	4.58946	6.08214	3.9807	3.08851	5.29493	5.45971	5.22797	3.96815	4.5815	5.39838	5.42121	5.4418	5.11137	2.18089	3.73474	4.37201	3.62016	2.63387	4.20391	3.28467	4.90676	4.81653	5.18232	5.66637	5.63207	6.98862	4.73043	6.39313	5.5041	8.46317	8.08612	5.98936	9.23322	7.53111	7.88219	6.34698	7.08126	5.00156	5.41452	6.01271	8.53626	5.21223	6.34962	5.96384
PAQR8	9.82377	10.2191	9.90364	10.3746	10.3494	10.1636	9.75907	10.2506	10.7628	9.93984	9.22856	9.24509	9.53204	9.5879	9.55211	9.44281	9.48402	9.89986	10.4727	10.0974	10.3569	10.6855	10.2501	10.2344	10.6232	10.226	9.91908	9.53944	8.37534	8.54434	9.28092	9.55403	9.02358	9.02436	8.26348	9.39697	9.23302	8.56885	9.50413	9.46081	10.0486	8.35293	8.17916	8.80428	9.78961	9.05772	9.40998	8.74961	9.65491
BTG1	13.672	13.8301	13.8775	13.8241	13.7663	13.435	14.0776	14.0376	14.2405	13.6143	13.7806	14.5246	14.2986	14.3984	14.3529	14.5091	14.5979	14.4759	14.6242	14.5447	14.4227	14.5497	14.6449	14.2939	14.612	14.4867	14.0416	14.0294	13.672	13.3334	13.2376	13.5869	13.5822	12.8763	13.0884	12.9602	13.2744	13.1123	13.2217	13.4422	13.8709	13.8969	14.629	12.8718	13.9483	13.4278	13.8271	14.0416	14.0347
DYSF	12.8361	13.015	12.7788	12.0187	12.9779	13.2452	11.7552	12.8083	12.6936	12.2839	13.2861	12.0913	11.9013	11.9519	12.0854	12.786	12.7235	11.9175	10.9854	11.4238	11.723	11.0166	11.0306	11.5761	11.0267	11.6565	11.9704	11.7394	14.3257	13.3024	14.878	12.122	12.6887	15.4099	14.5953	14.6584	11.6467	14.2899	14.2067	13.1443	12.8516	12.7198	12.7726	14.384	12.9091	14.0384	12.9141	13.4365	12.5489
PTGR1	3.98917	4.8457	3.5182	3.62632	4.40403	5.32836	4.19069	3.73444	4.92898	4.55601	4.40403	4.83147	4.18153	2.64096	3.44733	4.65605	4.5778	4.58904	4.55225	4.45103	4.26282	4.26282	3.5915	3.04874	4.68291	3.85933	4.24347	5.19852	6.01245	5.79366	6.60801	6.20644	4.67866	6.83785	7.48203	7.04861	5.96162	7.00271	6.07656	5.36523	5.76689	5.40905	5.05903	6.81373	4.36471	6.0482	5.48352	4.71985	5.54518
ZIK1	6.95881	8.21465	7.72683	7.76066	7.42924	7.94018	8.07562	8.4755	8.75672	7.56976	7.16358	6.95088	7.44535	7.57871	7.3814	7.33227	7.55801	7.82095	8.07497	8.20681	8.21282	8.31807	8.5934	8.50308	8.60703	7.83535	7.70635	7.21156	6.50719	7.01212	6.01224	6.48979	7.17173	6.35015	6.53026	5.96683	6.81279	6.49962	6.19582	6.37986	7.53732	8.25207	6.65336	6.31412	7.36984	6.80595	6.90661	6.54368	7.22308
KREMEN1	6.68649	6.33655	7.49688	7.16246	9.3164	9.12332	7.40463	8.92208	7.85223	8.8614	10.0542	7.25053	8.44022	6.70942	7.37211	8.82471	7.05956	7.30173	6.81683	6.51763	7.36063	6.02495	6.75089	6.27187	6.83336	6.99147	8.06883	8.46131	10.1455	8.96702	11.0229	9.20264	8.21898	10.2955	11.1251	10.2981	8.79621	11.4761	10.8351	9.52156	8.76386	9.5616	7.36555	9.84352	9.18299	9.86609	9.36239	8.926	8.00773
SLC2A5	7.72908	5.87528	7.25691	7.0255	7.34466	5.21282	7.16904	7.36581	7.4952	7.47698	6.48054	7.68955	6.60835	7.64772	7.72705	6.78589	8.12068	5.73273	6.21449	6.07876	6.19408	6.82923	6.92344	6.30958	6.32784	7.14212	7.7708	8.05571	8.46974	10.4359	8.07345	9.17329	8.7241	9.5443	9.1523	8.38899	10.8579	8.52845	8.35972	8.55402	8.43199	8.05377	8.88985	9.07627	7.54902	7.54433	9.17897	7.98838	8.62828
CASD1	8.68644	8.71697	9.41823	9.29276	9.34689	8.96299	9.04823	9.28546	9.43053	9.56112	9.41228	9.49872	9.44331	9.76245	9.39865	9.63412	9.68108	9.59732	9.95204	9.92538	9.5346	9.59316	9.97175	9.76215	10.1569	9.73745	9.46233	8.31257	8.71211	9.14762	8.51018	9.03079	8.71736	8.5967	8.04973	7.97616	9.05598	8.02774	8.49943	9.09697	9.09021	8.82876	8.79925	8.16385	9.22998	8.97491	8.99441	8.70911	9.32326
KLHL32	5.36076	4.59887	5.61092	5.31107	5.47972	3.20169	5.42279	4.99707	5.85974	4.90095	5.28698	5.09392	5.48803	5.88134	6.02402	5.04804	5.95403	5.41859	6.18251	6.20556	5.78121	6.32487	6.30786	6.2787	6.56451	5.67943	5.58056	4.86439	2.83462	4.50827	4.05478	4.76404	5.49467	3.29369	3.66824	3.03545	4.28374	4.0775	1.68252	4.34511	4.15824	4.55162	4.72792	2.8334	5.61452	4.37523	3.92944	3.76907	5.19994
PRR11	7.14732	7.20558	7.56314	6.81658	7.39264	8.40918	7.19576	7.62311	7.11093	7.52971	7.78866	7.81619	7.25331	6.7785	7.13373	7.46907	7.45499	6.38516	6.43881	6.76011	6.2864	6.7174	7.47398	7.36286	7.10955	7.14868	7.75432	8.15788	8.30965	9.05785	8.25055	8.60619	7.46358	8.25813	9.22884	7.75467	8.58091	8.30214	8.80212	8.13906	7.94851	7.4095	8.29853	7.9333	7.51773	7.70101	7.87829	7.38662	8.20101
KLHDC1	5.9334	6.42974	6.68718	6.41793	6.29149	6.32127	6.84031	6.82465	6.50264	6.29521	5.75089	7.04833	7.09386	7.09267	7.35627	6.64329	6.80198	6.97977	6.92291	7.4118	6.78811	6.77354	7.38075	7.05204	7.39896	7.13815	7.07515	6.20807	5.19917	6.25953	5.02599	6.09486	5.89925	4.86501	5.17581	5.22154	6.08532	5.3755	5.2768	6.1242	6.21852	6.01705	5.98874	5.97848	6.39853	6.10441	6.63099	6.11529	6.62759
IGHJ5	6.65571	4.08183	6.03186	6.58396	6.37681	3.04971	6.61802	6.61802	6.25077	4.78013	6.19671	4.6877	6.43654	6.28088	6.53691	4.57161	7.21286	2.40776	4.37958	5.17943	3.92675	4.84922	5.48198	4.83923	4.62557	3.75689	5.90924	5.16578	6.99462	8.25896	8.13865	7.05547	6.99462	8.58903	7.73403	8.96242	9.55836	8.74228	7.44462	8.09847	7.58454	6.74424	7.21286	5.86416	7.36379	7.70505	6.4205	7.10952	8.22798
ZNF84	8.96008	9.46135	9.701	9.42964	9.36557	9.28215	9.51339	9.29367	9.68566	9.30024	9.36653	8.99861	9.01751	9.46312	9.05699	9.44807	9.56125	9.64731	9.78702	9.97965	9.39116	9.59887	9.74843	9.67564	9.92271	9.66159	9.40641	9.18425	8.33015	8.54457	8.21037	9.06009	8.91132	8.20646	7.67198	8.37604	9.07532	8.4224	8.66312	9.00566	9.49281	8.75644	8.60298	8.72293	9.32605	8.75753	9.21894	9.05721	9.22172
IL23R	4.23428	4.80008	4.2027	3.94279	5.38426	2.20947	1.94979	5.04309	4.44346	2.90462	1.6878	4.82791	2.36605	5.66057	3.85721	1.66673	5.33	4.92414	4.90898	3.97442	4.60125	4.79658	4.6097	6.18115	5.77401	4.03828	5.25165	1.65291	2.75409	2.71885	1.37123	2.05814	1.60675	1.22235	2.17031	2.14569	2.74767	0.191104	2.32083	3.79476	2.39767	1.11307	2.75409	1.55425	3.3889	3.39198	3.18351	1.22978	4.04055
FDXR	6.81076	7.31435	7.06376	6.67976	6.9831	6.96928	7.17302	6.61874	6.67268	7.09141	7.30894	7.183	6.92219	6.51386	6.6869	7.11649	6.88733	6.76695	6.88531	7.20097	6.58702	7.07465	6.6049	6.8248	6.5338	6.60155	6.60674	7.32763	8.1111	8.20053	7.63771	7.79667	8.23635	7.69672	7.68242	8.55824	7.76823	8.27677	7.7643	8.14105	7.18907	7.87451	7.98445	7.35491	7.52011	7.59394	7.46378	7.22019	7.1985
ARL6	5.41454	5.31847	6.04623	5.65248	6.44848	6.05665	5.62596	5.95245	6.40603	6.01014	6.03468	6.55157	5.91258	6.60883	5.47917	6.38167	6.75294	6.41039	6.49022	6.79038	6.31869	6.6002	6.67247	6.67677	6.92004	6.48052	6.19676	5.63021	4.79589	4.67768	4.36118	5.4165	5.72355	5.9416	3.9156	4.50978	5.42351	4.38577	5.09959	5.36652	5.76378	5.17318	5.39446	4.67897	6.09918	4.3466	5.92998	5.36466	5.61262
ABLIM3	7.56206	8.11457	8.03432	8.414	8.59034	8.42695	8.45696	7.20009	6.95996	7.97417	7.79947	7.88861	7.92604	7.51539	6.85867	7.31774	8.26931	8.47692	6.57155	7.03975	7.78405	7.55646	6.54177	6.91332	6.20485	7.67711	8.45915	7.69628	9.31282	8.50471	9.7689	8.27511	9.54965	10.2959	10.8474	10.2925	9.5136	12.3181	10.9514	11.2681	9.76835	10.2914	7.91865	7.88652	8.46118	11.0114	9.21038	9.29209	8.99041
IQGAP3	4.77781	2.059	2.23554	4.16628	2.059	4.06108	2.059	4.30551	3.13823	4.29604	3.21929	2.23554	4.55967	3.72626	5.28062	4.05454	4.69388	2.29113	2.27086	2.58723	2.44188	3.13626	3.90464	3.14339	2.40422	2.5919	3.62171	4.34441	5.05275	5.78991	6.93231	4.98706	5.49494	5.09327	7.68795	4.39912	5.55089	7.59887	6.69245	6.338	5.50845	6.16437	4.60338	7.09485	4.17619	4.43148	5.44684	4.50238	4.64312
LAMC1	8.73264	7.54746	7.37357	8.1806	8.61023	6.31146	8.03794	8.32185	8.1389	6.81241	8.59587	8.14564	8.42903	8.9807	8.39265	8.54019	8.90057	7.33033	6.91085	7.27806	6.87775	7.6118	7.17556	6.94828	7.64611	8.20363	7.82642	8.03753	9.84393	10.3249	10.3265	9.76723	7.2594	10.2796	10.758	10.1037	10.7507	10.976	9.94036	9.60222	8.87633	9.73076	9.37754	6.70086	9.24943	9.75713	8.12953	9.4529	9.76089
OSGEPL1	7.04221	6.98172	7.56145	7.57998	7.67714	7.63859	7.43915	7.70274	7.9107	7.60584	7.15851	7.3392	7.38198	7.53786	7.34131	7.53921	7.75936	7.87463	8.12028	8.19644	7.84506	7.93434	8.11905	8.0539	8.19489	7.77875	7.94424	7.77358	6.43715	7.0168	6.39851	7.13521	7.42616	6.06637	5.90596	6.91213	7.4393	5.95848	6.8843	7.24181	7.67589	6.91556	6.62032	5.89981	7.61784	6.67263	7.44387	7.11528	7.3819
TNRC6C	10.6367	10.559	10.4365	10.8987	10.4269	9.99082	10.5889	10.6083	10.6907	10.387	10.1981	10.6075	10.6757	10.7254	10.8985	10.562	10.758	10.8526	10.8245	11.1748	10.7022	10.9284	11.1423	10.632	10.9049	10.5118	10.4484	10.4027	9.95231	9.86514	9.51433	10.2589	9.98855	9.06718	9.35053	9.35344	10.169	9.40777	9.50952	9.83785	10.126	10.3497	10.729	9.89804	10.6045	10.2401	9.92884	10.1931	10.3333
CD4	13.3368	13.0956	13.5569	13.0788	13.2371	13.52	13.3527	12.8187	13.3122	13.3642	13.5163	13.1898	12.8637	12.8723	12.9016	12.3728	12.6796	13.5625	13.9706	13.7226	13.6398	14.0031	13.5667	13.7599	13.8638	13.7451	13.6356	12.7771	12.3974	12.39	12.1852	12.7372	11.5147	11.2155	10.6743	11.2315	12.0992	11.3386	11.9767	12.2013	12.7267	12.3588	12.2686	10.7456	13.16	11.8658	13.2252	12.2449	13.0828
KLRB1	8.84086	9.78764	9.30368	9.67438	10.0637	9.54694	8.55044	10.0661	8.98517	9.87331	9.0152	9.60802	9.25029	10.463	8.75469	10.0606	9.71971	11.6648	11.6328	10.7924	11.2127	11.7424	11.2291	11.4727	12.0522	10.54	10.33	9.91627	8.62631	10.4786	6.73682	10.3755	9.16954	7.62561	6.81395	6.73186	8.30077	6.37464	9.24156	9.95524	8.68968	8.69277	8.70712	5.85678	9.31048	8.83144	9.99983	8.3919	9.39856
SLC26A8	6.66884	6.54832	7.63035	6.06424	7.74561	8.94908	6.2602	6.66884	7.12158	5.96023	8.40533	7.50563	7.03213	7.18487	7.45634	6.54832	5.19502	5.52144	5.36464	5.2776	5.58207	4.68398	4.74026	5.27613	5.06091	5.57833	6.66889	7.40307	8.21641	8.76187	9.52496	6.13011	7.40307	9.8602	10.5337	10.0774	6.54832	9.31793	10.0347	8.55673	6.67975	7.70611	6.01299	8.82944	7.35121	9.30869	7.07728	9.11136	7.62386
ZNF530	6.3576	7.22033	6.95521	7.19434	6.98478	7.00125	6.7368	7.11988	7.40978	6.88726	6.78012	6.28675	5.93988	6.5969	6.37692	6.11871	6.63752	7.01406	7.30853	7.00563	7.051	7.27534	7.54034	7.39059	7.48208	6.96281	6.91556	7.21535	6.20141	6.19839	5.89761	6.35113	6.63692	5.83399	5.79774	6.16402	7.10029	5.77995	6.33088	6.14807	5.85515	5.70656	5.96973	5.9617	6.03274	6.2223	6.36398	5.96373	6.52556
CENPI	5.32809	3.45044	5.3808	5.27742	4.81809	5.17499	5.06202	4.07288	3.47481	3.81927	4.72478	3.55495	4.51732	5.42745	3.47481	5.07943	4.75311	3.31152	3.97036	3.40058	3.51973	4.86539	4.59528	3.61549	4.34366	3.70815	4.57988	5.55447	5.41173	6.70586	5.88648	5.16216	4.30502	6.33304	5.68433	5.17499	6.41991	6.22084	6.08612	5.0828	5.94449	4.56635	6.03179	5.24875	5.30702	4.82084	4.80492	5.11274	5.47034
IGLV5-45	5.37052	5.0992	5.57536	7.01477	7.13344	3.85168	6.52129	5.47843	5.8577	4.79425	4.46255	4.82053	5.83196	5.00968	5.28865	4.54007	6.38487	3.77223	4.80405	6.10996	5.28877	3.8638	5.88004	4.6456	4.94881	4.2207	6.0958	12.2632	6.53423	8.55889	7.42569	9.17535	7.26224	9.01355	8.16309	10.27	8.28435	8.3011	6.78674	9.26008	8.25807	8.00963	7.95096	3.91776	8.69165	6.58669	6.74563	7.49307	5.98568
CADM1	5.25243	4.94633	6.82531	4.90644	4.95244	4.85329	6.30342	4.84526	4.53108	5.34297	5.92925	5.48938	3.96273	5.08726	6.18955	6.80134	5.71184	5.69699	4.14933	4.15546	3.85113	3.8293	5.22154	4.76249	4.09076	4.99441	4.8859	7.17754	6.35791	7.36455	6.67501	7.04628	6.25387	6.69438	6.51471	5.94391	7.76942	6.77173	6.07599	6.14279	5.81154	6.97691	6.51799	4.87742	6.6266	5.44692	5.66578	6.30368	5.30112
SLC7A11	4.06758	4.60273	4.14667	5.67593	5.50001	5.54043	4.22823	5.50308	4.06758	5.74548	4.95609	4.78964	6.19359	5.9262	6.50867	5.41645	4.017	4.53422	4.43188	4.8076	3.66641	4.19687	3.99412	4.43632	5.23278	5.06122	4.77405	5.13069	6.69886	7.00165	7.02564	5.44168	5.72998	5.55427	6.96285	6.36477	6.77331	6.59592	6.75639	5.30116	5.35543	6.33341	6.53796	6.53994	5.87902	7.32328	4.80097	6.97091	5.90173
TMEM8B	7.75168	7.71328	6.78478	7.77151	6.6316	7.15284	7.27905	7.09222	7.55159	7.0137	7.03639	7.25627	7.37014	7.21638	7.35155	6.6485	6.52416	7.9678	7.41151	7.66137	7.933	7.87111	7.28276	7.82092	7.80785	7.71704	7.16041	6.48029	6.66299	6.67406	6.71319	6.23437	6.31745	6.02163	6.94729	6.01269	6.41658	7.03639	5.75919	5.89363	6.26707	7.3376	6.72513	6.04796	6.5982	6.42288	6.99264	6.52952	7.09962
GAPDH	15.0535	15.004	14.7991	14.7991	14.9061	15.1437	14.7631	14.6029	14.7414	14.9352	15.0946	14.7631	14.4646	14.6979	14.8468	14.6614	14.5019	14.5632	14.6286	14.6286	14.5082	14.9152	14.5993	14.7905	14.7306	14.5632	15.0155	15.5029	15.2898	15.9504	15.8663	15.4034	15.3041	15.7336	16.4213	15.8078	15.4034	15.4883	15.7103	15.5808	15.4034	15.2496	15.2703	15.3165	14.869	15.0872	15.2439	14.8128	15.2973
IL24	8.09429	7.35514	7.44975	7.95198	7.89885	6.35098	8.52972	8.17896	8.62223	7.60316	7.91474	8.72603	7.38723	8.42499	7.6783	7.35744	8.36382	8.07001	9.04053	8.89203	8.75517	8.98136	8.77951	8.73324	8.99459	8.37666	8.0573	7.30566	5.98937	6.88695	6.93992	7.01829	7.4198	4.48984	5.80819	6.44892	7.26462	5.29587	5.68529	6.89403	7.68577	7.76301	7.76886	6.06666	7.96242	6.88721	7.31875	6.90057	7.16324
CMTM5	7.69345	6.95133	7.43214	7.61159	7.05827	7.29391	7.83747	6.35419	5.8488	6.78983	7.13158	7.24274	7.3512	6.52889	6.0702	6.97281	7.17646	7.29008	5.37627	5.98869	7.50036	6.84444	5.68491	6.18196	5.18208	6.60147	7.3477	7.50333	8.28902	7.29088	10.0748	7.52301	9.03606	8.36642	10.6941	9.73354	8.77004	11.6979	10.4279	10.3187	8.70091	9.78515	7.72287	7.75072	8.07878	10.2449	8.06351	9.21137	8.57505
ZFP28	6.43956	7.1854	6.81434	6.80568	7.0087	6.75224	6.47347	7.48722	7.11374	6.53476	6.80266	6.64081	6.85073	7.24413	7.13589	6.84629	7.04594	7.07106	7.02112	7.27227	7.53386	6.73078	7.30938	7.00885	7.80026	7.27075	6.75502	6.0236	5.43297	5.94107	5.56373	6.51931	5.36224	5.86445	5.12518	5.35655	6.17209	4.49709	5.76033	6.18818	6.99189	6.75835	6.17859	6.16299	6.77405	6.5902	6.5236	6.07057	6.38103
KLHL25	6.56642	6.56382	6.09043	6.39021	6.52565	6.37506	6.69818	6.6247	6.92685	6.39366	5.76333	7.24329	7.06499	7.28303	7.4076	7.13805	6.9804	7.24221	7.09715	7.20162	7.16714	7.4829	7.07592	7.04149	7.16418	6.76142	6.53164	5.81385	5.73222	6.12563	5.51357	5.76206	6.08123	5.68964	5.50389	4.24623	6.12284	5.02662	4.62906	5.76206	6.41791	5.29781	7.77716	5.60882	6.47404	5.83599	6.02563	5.36715	6.03589
PITPNC1	10.644	10.7098	10.7352	11.0107	11.2174	10.3791	10.8535	10.8816	10.9761	10.9748	10.3332	11.0451	11.1483	11.3657	10.8291	10.9748	10.8596	11.3771	11.5119	11.4148	11.4864	11.8169	11.7068	11.6063	11.7101	11.1677	10.9495	11.2138	10.58	10.9184	10.0167	10.9546	10.6805	9.9928	9.78953	9.85322	10.4996	9.88501	10.3931	10.7415	10.7943	10.4629	11.0461	10.3445	10.8006	10.7227	10.7803	10.4834	10.6243
KLHL3	7.42223	7.58667	7.5965	7.66134	7.32704	7.07578	7.05892	7.69292	7.9565	6.77297	7.83241	8.20944	7.67393	8.1515	7.71793	7.43795	8.18358	8.5526	8.16763	8.48811	8.25894	7.98852	8.42068	8.15396	8.34848	8.23949	8.01502	7.29459	6.23256	6.71972	6.33471	7.30121	7.04784	4.33691	6.10124	6.57958	6.72357	6.01834	6.07161	6.75676	7.44761	7.06751	7.51172	6.09744	7.6971	6.88925	7.16893	7.09759	7.61113
CLIC5	6.94705	6.87906	6.09389	7.24185	6.01632	5.24894	7.06985	6.91388	7.12471	6.78929	6.76381	7.13295	6.09389	6.9906	6.39187	6.93637	7.04113	7.37355	8.01786	7.65462	7.56793	7.41392	7.52948	7.66768	7.84347	7.46154	7.0757	6.42246	5.92081	5.6552	5.82178	6.62931	5.87774	4.12025	4.40337	4.14623	5.70961	4.94685	5.90662	6.47397	6.71921	5.94767	6.36776	3.55838	6.4415	6.01887	6.11385	5.68526	6.04889
SLC7A6	10.467	10.1391	9.8897	10.5277	10.1908	9.87366	10.7426	10.0451	10.9127	9.05494	9.82068	10.5816	10.2908	10.7139	10.6205	9.88226	10.6017	11.1826	11.0314	11.4402	11.1397	10.5578	11.1588	10.4267	11.2339	10.5089	10.6008	9.4332	9.6945	9.59277	9.37867	9.67212	9.47422	9.31705	9.34872	8.83252	9.97373	9.21201	9.05581	9.28115	9.9081	9.56845	10.7719	8.88906	10.3541	9.22719	9.93965	9.91808	10.5325
SMOX	9.16963	9.26576	8.86951	9.34816	9.27023	9.01816	8.73895	8.33972	7.97931	8.77378	8.53888	8.59135	9.48267	8.75569	8.32039	8.70907	8.85032	8.96827	7.76925	7.84221	9.11923	8.9888	7.54824	8.30159	7.43	9.22206	8.35175	8.99782	9.9359	10.1611	10.7991	9.55901	9.66008	9.28247	11.7685	11.6561	10.7061	13.0813	11.2607	11.5212	10.1744	10.7092	9.76153	9.26537	9.85641	10.5933	9.93128	10.0588	9.85411
SAPCD2	7.42982	6.67527	6.60942	5.79441	6.11496	7.8641	5.66278	6.5306	6.54326	6.30385	5.86678	6.55675	6.12839	6.10257	6.7167	6.61775	6.20169	6.38883	5.51312	6.16236	6.53792	6.1597	4.97129	6.17397	5.18407	3.72113	6.21327	5.52231	8.07432	7.56938	8.68899	7.78444	6.72781	9.51737	9.76543	8.10922	7.24438	8.07743	8.93125	7.91571	7.40067	7.30636	7.66155	8.36226	7.19384	7.13962	6.27605	5.98214	7.31268
IFITM3	13.4196	12.5738	12.1317	11.4597	13.1949	11.1086	14.103	12.8332	12.7087	11.4066	13.0039	12.2265	12.9822	12.6074	11.9892	12.8141	13.952	11.6808	12.9377	11.9246	11.4983	12.08	10.2585	11.5138	9.4176	12.9377	13.1698	15.0574	14.4207	14.6251	14.484	13.7035	16.1821	16.0771	13.0398	16.6015	14.8043	15.1945	14.2674	14.0473	13.5842	13.1663	12.6025	13.9649	15.5011	14.9589	11.6726	14.4929	12.0286
ID3	7.11021	6.97221	7.01876	7.65809	6.64285	6.2723	7.11266	7.22145	7.9435	6.27357	7.62538	8.81783	8.66913	8.63594	8.34364	8.30377	8.28649	7.96781	8.61335	8.77832	9.29228	8.95015	8.23996	8.68025	8.77823	8.23451	7.60749	6.1556	6.57819	6.23019	5.91882	6.67604	6.95333	5.26677	6.55246	5.64161	6.22054	6.33293	5.65084	5.768	6.1817	8.36262	8.7886	6.41479	7.7329	5.57408	7.01241	6.53943	6.90482
SH3TC2	5.69812	5.85623	4.46534	5.52246	6.36967	5.71423	6.08836	4.87819	4.82807	5.14823	5.4346	5.58062	5.783	5.31923	5.26902	5.37376	5.74268	5.37899	4.48937	4.85627	5.39396	5.36139	4.75528	5.43081	4.69605	6.10937	4.48653	5.7334	7.14663	5.9189	6.90603	6.38971	7.31781	6.46381	8.0493	7.78878	7.47522	9.64842	7.56111	7.79603	6.58311	7.2624	6.84019	4.79444	6.62075	7.88127	6.0591	6.95818	5.72818
TMEM181	9.63975	9.82107	9.95681	9.92704	9.9858	10.1882	9.9407	10.0136	10.3397	9.77433	9.63342	9.47776	9.54902	9.66178	9.53552	10.1116	9.45082	10.4851	10.5971	10.3721	9.80045	9.53544	10.6134	9.78335	9.98516	10.1019	9.79363	9.35288	9.14575	8.71978	9.33216	9.51979	9.06956	9.54946	8.54751	9.39285	8.92527	8.98407	9.33272	9.67642	9.58589	8.60115	9.03617	9.50908	9.59661	9.54486	9.71411	9.74533	9.80315
LIPT1	6.66896	7.14073	7.5844	7.06959	7.37007	6.95737	7.4269	7.53196	7.70614	7.36425	6.83899	7.34938	6.69279	7.34219	6.74969	7.39534	6.79895	7.6344	7.54099	7.56074	7.16964	7.20215	7.80643	8.00115	7.92163	7.46373	7.51634	7.97155	6.08096	6.29988	6.19503	6.27903	6.90808	6.26934	5.82814	5.85156	6.4327	5.84505	6.74494	6.8786	7.19619	6.24602	6.26934	7.57068	7.00321	6.7823	7.17098	6.50717	6.85734
IGHV1-14	0.628525	0.601468	0.763808	0.601468	2.80179	0.736751	2.49731	1.56684	2.06518	1.60973	0.763808	1.66844	2.00236	0.547355	0.996089	1.5939	3.1997	1.41823	-0.329085	1.45219	-0.289979	0.0424228	1.38759	-0.329085	-0.289979	2.16328	3.67382	4.53823	4.48067	3.94445	3.94445	9.32516	3.31128	2.56632	5.38031	3.5296	8.24577	4.99564	2.94121	5.03024	6.35608	7.68305	6.75801	1.93978	6.03013	3.909	3.50071	3.87239	5.71648
ITM2C	10.4355	10.5474	10.3866	10.4995	11.3359	10.2718	10.9667	10.4576	10.94	10.1522	9.80552	10.7807	10.3987	10.7898	10.9439	10.296	10.5811	9.5171	10.7971	10.6561	10.2664	10.3641	10.3029	10.3906	10.5008	10.1438	10.1257	11.6287	11.463	12.9565	12.4284	12.2746	12.0777	12.5168	11.8466	12.3519	14.1659	12.5121	11.5886	12.1607	11.8328	11.6051	13.133	9.29541	11.9046	10.8813	10.9799	11.7008	12.6539
CD63	12.3001	11.6609	12.3888	12.276	12.5599	12.7372	12.2639	11.9058	11.824	12.7095	12.6576	12.1474	12.3131	11.9393	12.2817	12.3307	12.11	11.8213	12.6954	11.7073	12.2225	12.4113	11.8607	12.1797	11.7442	12.0053	12.1564	12.9128	13.1418	13.4309	13.892	12.9169	12.7964	13.3937	14.2761	13.6302	12.7638	13.7184	13.4721	12.9415	12.9914	13.0178	12.368	13.0041	12.8049	12.8642	12.7285	12.3271	12.3731
GAL3ST4	6.57125	6.97765	7.35366	6.89021	7.3265	6.1551	7.44281	7.40533	7.67191	6.04383	6.34651	7.28815	7.16274	7.4267	7.23854	7.0092	7.04067	6.95841	7.82409	7.94331	7.93126	7.21728	7.75329	7.2424	7.38477	6.72964	7.08326	7.07767	5.42671	5.85268	4.69896	6.28056	6.2457	4.4619	5.49585	4.96149	6.393	4.74249	4.6573	5.5764	7.06344	6.10949	6.62184	7.65906	6.43393	5.89304	6.52107	7.1952	6.94138
CTSO	9.92537	10.2395	10.6016	9.90372	10.3003	10.6352	9.92572	10.1471	10.0555	10.648	10.3588	10.4349	10.2779	10.3696	10.2231	10.3652	10.6352	10.4359	10.8392	10.4414	10.5072	10.7125	10.801	11.0652	11.1537	10.7881	10.6883	10.0746	10.129	9.87606	9.1093	10.2741	9.34077	9.38422	9.00301	9.55942	9.43444	8.76874	9.50253	9.32797	10.0822	9.69116	8.78603	9.10382	9.94086	9.74722	10.2136	9.5651	9.99872
CD59	9.52904	9.26663	9.72713	9.50014	10.0388	9.3439	9.88377	9.63311	9.47999	10.148	10.2186	9.72547	9.98575	9.86471	9.9326	10.2344	9.87568	9.32406	9.65894	9.41738	9.56112	9.6264	9.4933	9.3176	9.59662	9.6157	10.0205	10.7192	10.5007	10.766	10.5492	11.6583	10.42	10.2532	10.9383	10.2335	10.9605	9.8926	10.8686	10.7294	10.3846	10.1312	11.0966	11.1357	9.95924	10.5957	10.1966	9.52788	9.98442
TGIF1	9.4754	9.18709	8.94006	9.1671	8.96501	9.06147	9.10699	9.22582	8.84291	9.1188	9.32137	10.6498	10.4979	10.6415	10.5199	10.418	10.2051	10.0144	10.2705	9.99584	9.87538	9.93477	10.0721	10.2561	10.1141	9.94396	9.81722	8.96501	8.93527	8.76338	8.94349	9.08611	9.18146	8.60545	8.84668	8.60117	8.66999	8.51235	8.50159	8.51759	8.64982	9.12929	10.3547	9.84257	9.04519	9.23324	9.06165	9.54928	8.93793
LRRN3	8.70416	7.9094	8.46598	7.21181	9.78554	7.29437	7.81289	9.03683	10.3139	6.36134	5.56335	8.51149	9.11177	9.84764	8.58066	7.48887	9.55579	9.41685	10.8232	10.6557	9.27684	10.3195	9.84031	10.0298	10.5183	9.93288	9.53294	8.2492	2.99685	6.04407	6.87979	6.81152	7.46889	3.47229	4.79253	6.50138	7.80847	4.89136	6.29607	6.91605	7.88829	7.55827	7.74491	3.65765	8.68049	6.5238	7.32505	6.7837	8.52431
LRRC59	11.1118	10.6963	10.4346	10.787	10.6308	10.882	10.5756	10.5228	10.6476	10.7389	10.8572	10.7559	10.7508	10.6747	10.7845	10.6469	10.258	10.2279	10.4466	10.4345	10.1112	10.6506	10.424	10.519	10.3728	10.3863	10.668	10.3238	11.4747	11.7829	11.9516	11.3233	10.8613	11.6338	12.0533	11.4953	11.7017	11.4669	11.5805	11.1046	10.9934	11.2036	11.3957	10.5212	11.1592	10.8434	10.9652	10.9637	11.3409
MSANTD2	7.26488	7.71277	8.03558	7.77976	8.03031	7.85252	7.46832	7.63186	8.01898	7.08906	7.65659	7.8423	7.73188	7.72343	7.47363	7.52784	7.60008	8.32904	7.96076	8.39887	7.96676	7.83397	8.344	7.74402	7.86956	8.19019	8.09096	7.92179	6.08258	6.94231	5.93827	6.98441	7.28152	6.69419	6.02434	6.75265	6.8504	6.15297	6.39437	6.81378	7.72806	7.11628	7.58316	6.81859	7.71076	7.29102	7.54956	7.97779	7.32742
ZFP90	9.24326	9.34296	9.45402	9.6527	9.84521	9.21178	9.35705	9.26112	10.0101	9.57803	9.56889	9.28249	9.48152	9.53105	9.64712	10.1097	10.1313	9.67534	9.74842	10.1273	9.65	10.0174	10.3065	9.79273	10.2436	9.75418	9.71323	9.33515	8.70826	8.90818	8.35529	9.73088	9.12357	8.56652	8.3836	8.5956	8.96742	8.69954	8.42002	8.90314	9.51329	8.90745	9.05225	8.75604	9.2347	9.01781	9.26405	9.10376	9.50661
ZNF543	6.90126	7.5917	7.29481	7.22226	7.35388	7.14199	7.71915	8.11678	7.96075	6.7561	6.9388	6.75798	6.87114	7.63219	7.27201	7.1406	7.17012	7.29161	7.14054	7.4704	7.27995	6.8027	7.68442	7.70704	7.81474	7.39928	7.18343	7.08258	5.96634	6.08617	5.56822	6.35803	6.23297	6.1697	5.75279	6.79669	6.20271	5.63446	5.64058	6.1604	6.55122	6.95186	6.39977	6.08049	6.89769	6.9263	6.65963	6.1219	6.99717
SARAF	13.7765	13.7052	14.0194	13.9726	13.9335	13.3165	14.242	13.949	14.3409	13.7765	14.0194	14.1695	14.1842	14.436	14.2791	13.9389	14.4103	14.3191	14.7552	14.6315	14.5588	14.5588	14.5971	14.5971	14.7479	14.404	14.1835	14.5912	13.2442	13.6612	13.1438	13.7947	13.7765	13.0332	13.1847	12.9753	13.7351	12.8479	13.328	13.4322	13.9389	13.8115	14.0403	13.0029	14.158	13.3191	13.8873	13.7646	14.0468
MYL9	8.84316	9.15967	7.96693	8.54545	8.93903	9.1994	8.94448	7.77061	7.25613	8.57617	7.63971	8.66588	8.98648	7.11835	7.09477	8.6813	8.63839	8.9221	6.19847	7.639	8.3481	8.69028	6.3292	7.01213	5.37728	8.16466	10.2108	9.21018	10.836	9.83052	11.6973	9.62429	10.2575	10.2642	12.5056	10.3346	9.9747	14.2338	13.2379	13.8016	10.8182	12.2056	9.49606	9.99463	9.80909	12.0073	10.789	10.4324	10.6566
POU2AF1	10.2512	8.39514	9.61703	10.3843	10.0638	8.62394	10.3907	10.6401	10.1087	8.7736	11.1014	9.21038	10.566	9.6489	9.89731	9.38228	10.0813	8.71819	9.54037	9.11728	8.98711	9.31291	9.55172	9.10992	9.48732	9.47955	9.83546	9.80007	11.1371	11.5975	11.5059	10.9846	11.4149	11.2713	11.064	11.5148	12.484	11.776	10.7614	10.978	10.645	11.8821	10.6992	8.84164	11.4013	10.6665	10.0005	11.1521	11.593
SLC16A14	4.14496	5.574	4.57757	4.66027	5.72348	4.39488	3.69485	4.70781	3.59133	3.60092	4.21691	5.08248	5.10676	4.51453	4.11188	5.49784	3.1624	4.55505	5.40395	4.31376	3.4638	4.10753	4.6791	3.57784	3.9792	3.25099	4.22348	4.93293	6.17388	7.77385	7.07886	6.7192	5.3314	7.91956	6.73359	6.09451	8.53672	6.56947	6.78827	6.66538	6.57104	6.28667	6.24849	5.16202	5.26147	5.96503	5.44509	6.29581	7.20617
GMPPB	9.83176	9.894	9.27564	9.69257	9.43531	9.23678	9.51539	9.67825	9.43686	9.15722	9.2932	9.24892	9.085	9.48918	9.15503	8.99916	8.92123	9.17129	9.00296	9.17204	9.29077	8.88284	9.05629	9.15246	8.95765	8.89914	9.12303	9.67023	9.95683	10.5859	10.3416	10.007	10.395	10.2859	10.2541	10.3232	11.1909	9.8697	9.89167	10.0454	10.1668	9.80113	10.4888	9.41875	10.1134	9.60041	9.56014	10.134	10.2032
PLEKHH3	4.90746	4.97899	4.2113	4.49068	3.25822	4.28523	3.82983	4.54102	4.85096	4.42104	4.50659	3.96587	4.11332	5.07799	3.11987	4.71689	4.39111	4.48732	4.40613	4.1182	4.36687	3.03503	2.77798	3.42435	4.21048	3.13176	3.79235	4.90083	5.47483	5.61587	5.95426	6.13995	4.56643	6.80727	6.58096	5.04165	5.17729	5.85341	5.13866	5.21702	5.15987	4.99185	5.27105	5.46706	4.84827	4.59785	5.05552	4.82658	4.91701
IFI27L2	8.39927	8.6397	8.42256	8.57459	8.30436	8.87753	8.39179	8.38035	7.1238	8.44082	8.7588	8.18032	7.80175	7.64818	8.20009	8.19322	8.28464	7.99944	8.3981	7.55416	8.42098	8.84191	7.64881	8.10757	7.74056	7.24472	8.31551	9.24988	9.1896	9.36793	9.18388	9.23622	9.03054	9.04095	9.53527	9.76321	9.09325	10.0887	9.73257	9.55946	8.82145	8.58686	8.77866	8.78256	8.72959	8.82894	8.86137	8.99377	8.73629
ZNF540	6.28392	6.97151	7.23463	7.23855	6.94642	5.80919	6.99312	7.18429	7.42207	6.14185	6.1033	7.41223	7.34433	8.01118	7.68276	7.7572	7.68276	7.75621	7.94962	7.89662	7.72735	7.5429	7.6388	7.70283	7.78779	7.63494	7.21991	6.74208	5.45331	6.7663	5.08978	6.10087	6.48787	3.93513	4.08484	5.53833	5.7867	5.40044	5.96144	6.20705	6.6006	5.476	6.32357	5.17151	7.19761	6.29379	6.67759	6.28755	6.86317
RPL34	11.7083	12.3716	12.613	12.3512	12.3353	12.0521	12.5181	12.3697	12.792	12.7073	12.717	12.5751	12.4656	12.6912	12.6159	12.3472	12.754	13.1118	13.611	13.3623	13.4609	13.8716	13.548	13.558	13.573	13.3805	12.9463	13.4093	12.0896	12.251	11.711	12.42	12.1513	11.2308	11.8272	10.8413	12.3472	11.0928	11.9561	12.4521	12.5326	12.0791	12.8854	11.3377	12.4781	11.6056	12.6336	11.8083	12.5112
FOLR2	7.21894	8.00783	6.76507	5.71311	6.36653	7.34155	6.61988	6.30382	7.10507	7.35879	7.64424	6.86893	6.74322	6.56666	6.22868	6.21175	6.06317	7.23725	7.47598	7.45593	7.32177	8.40881	6.96902	8.09165	7.12188	7.65393	7.53946	6.02541	5.68202	6.10812	6.31455	6.21073	5.34277	7.33827	4.40453	4.66314	5.28215	6.72293	5.38911	5.63677	5.61352	6.11561	5.4651	5.70734	5.53018	4.82623	7.78929	5.67759	6.47996
CCDC71L	9.22942	8.92219	9.2146	9.02586	8.86958	8.86494	8.90644	8.84406	8.89518	9.30179	9.08944	7.74396	8.57257	8.33286	8.70106	8.75978	8.64563	8.56691	8.69899	8.59947	8.54177	8.13805	8.13779	8.50834	8.49161	8.67131	9.0659	9.13302	10.3953	9.29811	10.6446	9.15973	10.1939	9.53801	10.595	9.39909	9.58996	10.007	10.3997	9.63274	9.09598	10.1658	9.62826	9.51897	9.77516	10.4811	8.69737	9.95965	8.60085
EIF3L	12.2731	12.184	12.2282	11.9722	12.2589	12.4618	12.0663	11.893	12.3738	12.3916	12.3051	12.2424	12.2766	12.257	12.3537	12.1063	12.3219	12.7719	12.8771	13.1972	12.815	13.1535	13.0762	13.1566	13.2785	12.8585	12.319	11.8992	12.0912	11.8578	11.9384	12.3377	10.8895	11.3103	12.3451	11.1865	11.3674	11.4863	11.8551	12.017	12.0122	12.0374	12.3272	10.9186	11.8278	11.1569	12.4321	11.3931	12.1858
ZNF239	5.07111	5.34824	5.63868	5.49961	5.31448	5.42183	5.38002	6.33034	6.37772	4.94909	4.38624	5.83948	5.44453	6.13486	5.65677	5.14897	5.81714	5.7653	5.81102	6.49094	5.85979	6.05359	6.07745	6.31	6.6802	5.25437	5.6533	4.65358	2.76257	5.13945	3.39391	4.08622	5.39171	4.24691	3.15792	2.86647	4.93789	3.35038	2.76257	4.588	4.68025	4.18706	4.00296	3.94022	5.63909	4.47783	5.06181	5.27283	5.22252
GRPEL2	7.84404	8.39345	8.89822	8.60499	8.75344	8.49415	8.32258	8.70755	8.97689	8.28481	8.72688	8.66642	8.77103	8.83688	8.19615	8.90653	8.80137	8.57659	8.94053	9.19993	8.81842	8.922	9.1918	8.89904	9.23879	8.98638	8.77893	8.40154	7.51118	8.21108	7.70221	7.76875	7.14329	8.31574	7.537	8.13092	8.66322	7.6409	8.37217	8.22498	8.6783	7.60816	8.3656	7.86751	8.56071	8.2393	8.34723	8.06502	8.46252
PGAP3	9.39881	9.1866	8.95624	9.46407	8.67879	8.61315	9.09094	9.33659	9.01662	9.28793	9.00775	8.59964	9.25308	8.60131	9.18933	8.57158	8.76752	9.57878	9.66086	9.4409	9.741	9.57251	9.50956	9.52814	9.2563	9.23553	8.92303	8.54778	9.24594	7.99367	8.43333	8.85641	8.20553	7.89708	7.97817	8.6042	8.7032	8.19815	8.18947	8.75062	8.67218	8.43456	9.33679	8.44785	8.66451	8.37063	8.99471	8.03456	8.72178
PER3	8.40976	7.23961	7.66846	7.27437	7.63722	8.10686	6.55286	7.90538	7.78567	8.02253	8.83331	7.86034	6.96971	7.83452	7.85574	8.0558	7.23835	8.27304	8.04171	8.67872	8.09645	7.88685	8.46833	8.51282	8.87753	8.43586	8.45205	6.60556	6.45095	6.94935	6.68439	7.78567	6.14026	6.37082	6.4641	7.48684	7.39546	6.6584	6.30369	6.18204	7.57771	7.95687	6.68439	6.04802	7.21307	7.13734	7.09652	6.85647	7.78067
IGKV3D-20	5.98994	4.19092	3.54094	6.62314	7.29446	4.4428	5.9504	4.65743	4.91925	4.57446	4.88275	4.51889	8.35715	4.77144	4.20485	5.10108	5.66174	4.30205	4.80874	4.63034	4.31383	4.54884	5.93026	5.50681	4.61944	3.88252	5.36198	7.87415	9.49384	6.7554	11.6939	8.09169	8.20216	9.96873	9.68516	11.3214	9.43769	11.6602	7.6708	8.88158	6.59095	4.83407	8.27241	4.70558	8.27984	5.5694	5.82829	7.35926	6.56906
MSRB3	7.13859	6.11963	7.07312	6.75906	6.9716	7.12552	6.95739	6.96483	6.74564	6.86126	6.52802	7.82516	7.88905	7.18065	6.41888	7.03389	7.4592	6.95531	6.42079	6.57282	6.73452	6.71467	6.35813	6.21404	6.43731	6.75513	7.16308	6.96483	7.37741	7.73744	9.06031	7.54993	7.30659	8.27505	9.27519	8.85726	8.26241	10.0702	9.08204	9.11188	7.63187	8.36446	8.50639	9.10082	7.01083	8.60564	7.82326	8.00788	7.71003
ZNF550	8.47606	9.08731	9.01951	8.85243	9.25334	8.30011	8.95872	8.67465	9.3629	8.06314	8.0107	8.21175	8.68234	8.53666	8.64732	8.26537	8.94922	9.18814	9.07577	9.31275	8.74845	8.81233	9.10109	8.90946	9.3538	8.933	8.9219	8.49242	7.13769	7.41749	7.38192	8.11696	8.17477	6.78113	7.18818	7.89603	8.07821	7.44195	7.47933	8.16955	8.51333	7.96836	8.20366	7.23723	8.90518	8.38928	7.96063	8.55563	8.60177
PHGDH	7.39764	5.70746	5.92555	7.14092	7.57886	7.20532	7.4341	7.90127	8.18645	6.55698	6.98843	7.85493	7.33274	7.47562	7.96937	7.01029	7.35102	6.52621	7.61002	7.14673	7.30719	7.44286	7.10088	6.84016	6.217	5.69626	6.57703	7.82908	8.07422	8.60043	9.57011	8.91508	8.12145	8.30489	9.88974	9.08792	8.85923	9.29524	9.04903	8.95028	8.7731	8.71672	9.39204	7.39613	8.04637	8.24044	7.86475	8.67636	9.02018
ZNF559	8.92006	9.10571	9.2854	9.20681	9.18902	9.15324	9.08253	9.48098	9.57207	9.33828	9.26045	8.85206	9.21107	9.18613	8.65451	9.17377	8.62715	9.47013	9.68181	9.61306	9.43178	9.50202	9.50828	9.58942	9.72815	9.48963	9.37968	9.03686	8.32436	8.34778	8.26721	8.12493	9.21803	8.3402	7.02617	8.68135	8.51072	8.54957	8.58342	8.84797	9.28034	8.82083	7.91367	7.957	9.0458	8.82283	8.28888	8.90657	9.06052
MRPL50	8.41951	8.67533	8.90819	8.63733	9.09017	8.94461	8.83947	9.05907	9.29869	8.79279	8.76682	9.51195	9.25824	9.46656	9.33753	9.45014	9.74774	9.19098	9.43032	9.54557	9.20042	9.50683	9.59014	9.44362	9.76219	9.33876	9.16663	9.02544	8.02962	8.26863	8.38758	8.10678	8.57335	8.61913	8.34915	8.54666	8.32565	8.0236	8.78033	8.62324	9.02697	7.75141	9.3484	7.90364	9.17362	8.67244	8.74402	8.57976	9.05784
ITGA8	1.49191	1.46165	1.64322	2.44543	4.31684	2.58932	3.28202	1.46165	1.52217	2.58932	1.64322	1.64322	2.39747	3.1764	3.09872	1.46165	3.04101	0.417818	2.29803	2.22135	1.91951	-0.467182	2.15174	0.338273	1.40018	1.52091	1.64569	4.66652	2.19306	4.35134	3.80419	6.3714	1.64322	5.43721	4.13849	1.46165	4.31684	5.35	4.72891	4.5062	3.71905	4.68461	4.63393	2.51297	3.62146	3.54688	3.69394	4.38312	5.17789
ACSM3	7.66387	7.37307	7.38548	7.49198	6.82693	7.1835	7.44942	7.48997	7.10205	7.31453	8.23112	7.80255	8.37964	8.29003	7.94054	7.5569	8.18584	7.82217	8.16181	7.92769	8.0087	7.93177	8.03178	8.10184	8.26585	7.62236	7.81799	6.6654	7.13722	5.63879	6.4172	6.71175	6.12702	6.10495	6.45509	6.72197	7.05892	5.9418	6.60059	6.65961	6.80435	8.45104	7.1541	7.83311	7.13137	7.00172	8.30904	7.15591	6.9914
C14orf28	6.88275	6.76916	7.43309	7.08743	7.16549	7.29539	6.89268	6.95439	6.92362	6.91487	7.29834	7.38013	7.10044	7.41649	7.23816	7.88437	7.48897	7.35929	7.48202	7.47173	7.54808	7.59609	7.68804	7.66123	7.95202	7.63581	7.44806	6.85909	7.08388	6.42469	6.18196	6.81096	6.91597	6.44145	5.85773	5.84478	6.63574	5.27919	6.76916	6.64155	7.40205	6.69547	6.49492	6.85801	7.24701	7.07386	6.69413	6.70067	6.86448
STRIP2	4.23994	4.7282	4.59566	4.78098	4.53408	5.06408	5.30602	4.25173	3.74371	4.6856	4.53408	4.85763	5.31868	5.84414	4.79872	4.27418	4.31395	5.08991	3.89879	4.8999	4.25223	3.83585	5.24721	3.89811	4.01456	5.35512	4.29563	4.29861	5.68762	6.85441	6.01187	5.91055	5.32643	5.90191	7.31264	5.949	5.29561	6.94367	6.63474	5.99228	5.87792	5.99327	6.21291	6.11084	4.29471	6.6879	5.1463	5.66624	5.40852
DRAM1	9.51157	9.49249	9.30084	8.57718	10.2342	10.2476	9.51126	9.2361	9.60156	9.53258	9.84338	9.76465	9.33361	9.03604	9.509	9.32747	9.8123	8.7502	8.84856	8.16482	8.82464	8.93892	8.57556	9.1631	9.04373	9.18102	9.57751	9.31234	10.1618	9.9198	11.1396	9.64004	9.77588	10.9083	10.8933	10.9321	9.43068	10.9481	10.8571	10.1563	9.73182	9.92528	9.18739	10.5629	9.942	10.0865	9.30632	10.3135	9.73642
PLLP	6.26913	6.67363	6.57699	6.90778	6.78758	6.27698	6.47823	6.55843	6.71556	6.44806	5.93872	7.11117	6.08877	6.27124	5.74628	6.14918	6.49243	6.8001	6.90635	6.94835	6.87176	7.13831	6.8248	6.60085	6.82555	6.70502	6.49382	6.40059	4.73171	6.09214	5.03098	6.6285	5.60872	5.95955	5.28064	5.21149	6.06032	5.62292	5.86647	5.97414	6.41468	6.66595	6.11683	6.46855	6.41856	6.30763	6.14457	6.54275	5.72205
CYB561	9.29882	9.2172	9.08952	9.50527	9.0138	7.91617	9.28715	9.18813	9.18601	9.67477	8.94574	9.10165	8.95663	9.15991	9.1898	8.91623	8.68324	9.79456	9.933	9.37681	9.60503	9.72678	9.68926	9.65068	9.64322	9.48273	9.2735	9.33979	8.76853	8.28176	7.76066	9.0976	9.4035	8.07827	7.9652	7.87423	8.93591	7.80509	8.41025	8.92404	8.33547	8.66792	8.57865	8.44185	8.78609	8.43519	9.2111	8.53397	8.60721
ZDHHC12	9.66848	9.81159	9.25676	9.4466	9.23474	9.6653	9.42771	9.46166	9.49061	9.46356	9.84394	8.96511	9.24118	9.14884	9.16814	9.03684	8.91429	9.34076	8.92926	8.88697	9.83117	9.59557	8.82894	9.25218	8.937	9.01279	9.3151	10.1611	10.2171	10.011	10.3749	10.204	10.3565	10.175	10.305	10.9234	9.92578	10.5726	10.1255	10.2812	9.78268	10.2241	9.74339	10.4041	9.66032	9.66893	9.98496	9.74194	9.56634
MAOB	3.45214	4.38261	4.87712	3.99862	4.3607	3.48397	3.77018	3.06536	4.33119	3.45214	4.22538	1.73538	1.56628	2.72712	3.09092	4.38261	4.09009	2.18625	2.30206	2.94418	1.63285	1.96952	1.71552	0.855724	1.36904	1.75483	3.81895	3.45214	3.7181	5.95427	6.93257	4.12997	5.08969	6.54531	7.80766	7.55316	1.50992	10.129	8.97815	8.8023	6.22994	7.59493	4.22059	5.2818	4.37557	7.51234	4.94349	5.52738	5.8915
CEP126	5.71851	6.69032	6.91177	6.55653	6.66578	6.03856	6.33144	6.21977	6.67048	6.86614	6.85118	7.06069	6.67011	7.11448	6.38198	7.1455	6.72646	7.59746	6.76425	6.89558	6.51423	6.53062	7.02498	6.96294	7.24929	6.88852	6.68744	6.26795	5.67483	6.60682	5.32413	5.13354	6.06277	5.97276	5.01017	5.87059	6.3686	5.53227	5.54375	5.64268	6.15759	5.77614	5.97135	5.81116	6.17075	6.15619	6.475	5.65596	6.32992
CCNE1	6.74348	5.48443	6.61974	6.02414	5.90883	5.6379	6.62238	7.1509	6.45248	6.13974	7.28757	6.43577	7.49877	6.55485	7.2184	6.85006	7.18421	4.94588	6.34072	6.60649	6.47045	6.55711	6.49607	5.75332	5.32992	5.4389	6.37298	6.92997	7.3406	8.99691	8.1668	7.84485	6.97771	7.71226	8.11187	7.19403	8.45034	7.30988	8.34337	7.45014	8.04872	6.86699	8.529	6.09073	7.82817	6.8222	6.96867	7.61016	7.54729
FBXL19	6.44684	7.12844	6.34253	7.39758	6.17262	6.11899	6.2423	6.61285	5.57134	7.24279	5.93085	7.0767	6.30191	6.98501	6.50371	6.49753	7.00314	6.31699	6.17296	6.1859	6.51765	6.49941	5.79383	6.05849	5.9603	6.14164	6.06961	7.08234	7.7863	7.15386	6.89559	6.66357	7.19456	6.78151	7.85831	6.72788	6.9222	7.93642	6.85883	7.24754	6.88301	7.15663	6.8977	7.38586	7.00846	6.8123	6.85559	6.76988	6.63945
ZNF773	7.49157	8.08586	7.87157	7.87455	7.83896	7.7393	8.01826	8.02697	8.27326	7.55298	7.35336	7.79527	8.08071	7.90199	7.9853	7.56487	8.00494	7.82146	8.26523	8.07915	7.62122	7.7521	7.9078	8.05707	8.35819	7.77059	7.60803	8.20552	6.61006	7.04134	6.77992	6.90092	7.39496	6.85466	6.94594	6.77934	7.16275	6.54587	6.58177	7.07322	7.16809	7.36089	7.43511	7.74137	7.27433	7.69507	6.55208	7.06469	7.37107
MAPK12	4.76549	4.00572	3.77631	4.55314	3.83251	4.51967	4.6053	5.09288	4.76549	3.89286	4.14879	4.18951	4.61861	3.23395	3.70404	4.62103	4.54306	4.87933	4.16945	4.67267	3.93657	3.00395	4.02347	4.59912	3.71492	3.98404	4.42308	3.9576	5.63931	5.79789	6.37279	5.60993	4.42929	5.42343	6.47907	5.61426	5.23448	5.94619	5.0089	5.18649	5.54078	5.24545	6.04756	5.9312	4.94329	5.3389	4.74622	5.45034	4.90579
KRT5	3.88522	5.54075	4.06627	4.45188	3.99006	4.28197	3.47949	4.13078	3.17603	3.496	4.91098	4.87287	2.37683	4.17571	4.29407	4.66994	3.12065	6.50916	5.19648	7.16052	6.24132	5.39884	5.89608	5.47343	4.51039	6.27156	2.60924	5.57596	1.07323	-0.561525	1.66318	1.82758	2.01752	-0.561525	1.18807	3.496	3.04212	4.00513	-0.596098	-0.596098	-0.126427	-0.0227087	4.67216	1.14396	3.68801	3.30193	3.80031	2.1967	1.80183
ITGA2B	11.4575	10.6792	10.8128	11.3547	11.0006	10.8921	11.6169	9.53743	9.76371	10.8131	10.0303	11.369	11.3386	10.1799	9.49277	10.6345	11.1458	11.1675	9.031	9.44609	11.4365	10.9207	8.74191	9.0747	8.4297	10.3333	11.1425	10.4046	12.473	10.9413	13.783	11.9191	12.223	11.8327	15.0532	13.0671	12.7326	15.5199	14.4543	14.692	13.3597	14.0386	11.8377	12.023	11.1946	13.5424	12.5218	11.8518	12.2418
ZNF235	7.40538	6.939	7.17929	7.27904	7.44642	7.29602	7.30149	7.34263	7.75418	7.26625	6.91208	7.63978	7.83528	8.18922	7.85225	7.8744	7.77378	7.61108	7.89198	8.02227	7.55695	7.72536	8.11071	7.8687	8.21731	7.79018	7.52693	7.28305	6.92561	6.46574	6.05908	6.74027	6.85306	7.04252	5.11046	6.60733	7.05391	5.9998	6.02628	7.12952	7.02761	6.16124	7.59001	5.88015	7.60127	6.80943	6.88663	6.40473	7.11886
AK5	7.91273	8.6867	8.18943	7.79342	8.22618	6.99882	8.60071	7.18276	8.54611	6.57616	6.96455	7.46235	8.01224	8.43436	7.65713	7.23711	8.82305	8.49604	8.79578	8.5992	8.80131	8.98136	8.78085	8.58751	9.08564	8.60803	8.29336	8.1401	6.59823	7.6975	5.22492	7.58951	6.14921	6.37291	6.2798	6.22859	6.75684	5.33519	4.68037	5.95873	7.4628	6.78039	7.28132	5.30565	7.64191	6.46279	7.1365	6.27588	8.43852
MTERF2	8.04696	7.9061	7.8776	7.97152	8.10386	7.33665	7.80258	8.09745	8.11422	8.24073	7.46549	8.14732	8.25822	8.15717	8.11	8.63832	8.01485	8.65601	8.61458	8.47745	8.67616	7.81636	8.39684	8.15694	8.27863	8.07244	8.26355	7.75937	7.42384	7.75983	6.88564	7.65352	7.44309	6.68235	6.68881	6.98056	7.37797	6.38669	7.0003	7.60046	7.5917	7.40663	8.20249	9.06094	7.09537	8.06663	7.69074	7.56478	7.82357
P2RY8	12.7639	12.2321	12.5928	12.8436	12.8467	12.1881	12.9144	12.815	12.6777	12.8192	12.3273	12.2276	12.0495	12.2086	12.0708	12.1618	12.1938	12.8147	12.8485	12.9502	12.4314	13.0529	13.2618	12.9077	12.9355	12.685	12.4169	12.0688	12.0647	11.5218	11.7981	12.6377	11.8802	11.5935	10.9318	11.407	12.3246	11.1155	12.0935	12.3319	12.3866	12.3528	12.06	11.0957	12.2681	11.5959	11.883	11.6375	12.2639
CPNE5	9.89162	9.01137	8.88057	9.65905	9.48618	8.65957	10.2585	9.72936	9.45299	8.50204	10.8884	9.23089	9.65374	9.10826	9.28158	8.87039	9.53027	8.8091	9.0178	8.64773	9.05437	9.12507	9.2526	8.82625	8.97828	9.24695	9.11016	9.3543	10.7274	10.4148	10.5213	10.5544	10.9899	10.3191	10.7267	10.3191	11.5272	11.6232	9.75099	10.5242	10.2937	11.131	10.2434	9.6143	10.2641	10.3531	9.38882	10.2158	10.4589
LYRM7	8.23075	8.29584	9.2967	9.01203	9.11386	8.73379	8.95935	8.86064	9.28164	9.01002	8.93132	9.0223	8.77674	8.80884	8.68868	9.18315	8.91273	9.12318	8.93884	9.41742	8.88787	8.76171	9.30882	9.2937	9.57606	9.13083	9.10864	8.50794	8.35054	8.59954	8.41939	7.78248	8.2526	8.30736	7.48726	7.98943	8.905	7.59211	8.50317	8.37118	8.41815	7.85082	8.42111	8.72403	8.9885	8.54397	8.33495	8.48102	8.95511
IGHV2-5	7.08478	6.95385	5.99791	7.95013	9.14251	6.79914	9.43686	7.52286	8.69931	6.91112	7.0626	6.71732	7.96236	7.40306	8.96384	6.60221	7.87054	6.05521	6.40163	7.34541	7.36838	6.63093	7.18742	7.17835	6.63889	5.99711	6.73986	9.52205	9.78756	10.9441	10.3412	11.7774	10.7827	9.13854	7.93227	12.5021	12.9286	12.4156	10.9551	10.6492	10.1028	8.30866	11.5351	7.45731	12.0824	9.00118	6.93641	11.1608	12.6998
DYNC2H1	5.99312	5.17083	6.01345	6.03341	5.46153	5.8462	4.92925	6.19103	5.29055	6.04044	6.05039	6.01155	5.41383	6.38532	6.26782	6.04667	5.63371	7.25021	7.01381	6.11354	5.85712	7.26876	6.87297	6.3382	7.50973	7.05967	6.34447	6.21515	4.90713	2.98359	4.12231	5.37714	4.21198	4.67132	2.28169	3.98921	4.72581	3.5136	5.50315	5.04063	4.39594	4.6862	5.32214	3.77049	6.08972	5.49975	6.32103	4.73643	6.19245
AJAP1	2.61526	3.04773	3.01557	3.39573	3.92003	4.97926	2.35988	3.40862	3.40862	3.30251	3.50225	4.51489	3.63213	4.94357	3.48519	3.66484	3.54168	4.31864	4.98204	5.35722	5.03888	4.32346	5.70747	4.18028	4.54885	4.80955	3.71909	2.97357	3.7827	1.72854	2.6345	2.78082	-0.0366842	1.77799	1.63184	2.29967	3.06326	2.0993	2.5949	1.5648	4.33998	1.23584	3.47687	2.64706	2.50027	3.68474	3.25279	3.36876	4.08743
ZNF354B	7.62283	7.83278	7.84707	8.00093	7.77072	7.41562	7.71579	8.05517	8.05517	7.88358	7.31656	7.47192	7.67185	8.04541	7.31122	7.6219	7.85421	8.36696	8.08775	8.1991	7.82554	7.756	8.30459	7.83434	8.19372	8.0746	8.01089	7.85626	7.38138	6.68466	6.7083	7.10505	7.49902	6.81739	6.36258	6.26905	7.27609	6.78239	6.71077	7.09799	7.16137	7.46238	7.33696	7.08407	7.74186	7.29832	7.45657	7.75083	7.65108
PRDM11	7.9234	7.18621	7.33451	7.88886	6.78992	7.41237	7.3864	7.44465	7.57883	7.60271	7.35818	7.10458	7.65199	7.21785	7.64395	7.45563	7.08651	7.76093	7.42658	8.0118	7.62066	7.63526	7.76951	7.69085	7.79287	7.77827	7.29481	6.66916	7.2097	6.73498	6.6489	7.10763	6.97958	6.19697	6.48598	5.83279	6.5351	6.13156	6.24739	6.45873	6.99369	7.52556	6.81012	6.09734	7.13394	6.99306	6.75651	6.39242	7.2056
LGR4	5.08986	5.71994	5.33925	5.0936	4.78113	5.39702	5.57941	5.67816	5.46236	5.25504	5.38167	6.36631	5.04553	6.36276	5.38778	5.57837	5.65287	5.80574	5.79945	6.02904	5.64636	5.76712	5.42044	5.75887	6.05787	5.78871	6.2473	3.54754	3.74042	4.90837	4.61146	4.65024	3.98966	5.08905	5.05597	3.88341	3.56639	5.09173	4.99613	3.50339	4.68279	4.46912	4.72398	4.64069	4.90955	5.01617	4.36343	4.05206	4.45885
PSMC3IP	5.15171	5.41609	4.69874	5.24741	5.06151	5.35381	5.52864	5.72582	4.64972	4.69208	5.25011	6.17382	5.99016	5.54093	6.1832	5.92381	5.39803	5.30424	4.88338	4.90603	4.77294	4.19976	5.09612	4.86228	4.69568	5.15811	4.92171	6.15141	6.52426	6.67823	6.48038	5.85399	5.63913	5.98365	5.2229	6.66048	6.95439	5.60119	5.66845	6.17045	6.23255	5.81121	5.89792	7.00975	5.65301	5.74493	5.75026	6.30176	5.95263
DEPDC7	4.67803	4.75099	5.28423	3.84468	5.00645	5.29984	4.67803	4.80041	5.61974	5.24419	4.26751	5.64881	4.17677	5.82794	4.8742	4.75484	5.24902	5.55029	5.72439	5.81998	5.99702	5.87377	5.24751	4.72051	5.75807	5.00838	5.17171	3.69564	3.86847	3.83194	3.24815	2.87161	2.67909	2.2806	3.64147	3.57932	5.36722	3.16755	3.86847	4.03003	3.98041	2.49484	5.36885	3.92152	4.4672	2.22368	4.45947	3.29534	4.80448
NOL3	5.18699	6.96022	5.26813	5.64988	6.5623	6.44005	5.17872	5.33561	5.669	5.02742	6.54442	5.26548	3.49684	5.79187	4.90216	5.52071	5.43222	4.47477	4.92752	4.64987	5.07471	4.55119	4.44508	3.84354	4.51807	5.37769	5.40045	5.72953	6.74975	6.38832	7.10451	6.08309	6.48167	7.12642	7.33758	6.8062	5.31461	6.46535	6.73542	6.72837	6.67053	6.32579	5.0859	7.55805	5.83376	6.84606	5.56486	6.71691	5.71897
TRIP6	7.7088	7.73466	6.83604	7.05033	7.21293	7.73297	7.73134	7.38956	7.00184	7.14606	7.71568	6.79996	6.83925	7.10545	7.07788	6.78435	7.09377	6.94218	6.65378	7.01341	7.46085	6.77649	6.59075	6.50682	6.74708	6.4616	7.12592	8.19004	7.73527	7.45602	8.04919	7.3985	8.55794	8.28822	7.31706	8.84097	7.85052	8.80935	7.43543	7.43088	7.498	7.8354	7.60549	8.64552	7.80465	7.8098	7.40904	7.55076	7.21562
CD1C	8.11673	9.00576	8.69774	8.55557	7.63087	8.9147	7.9164	8.03305	8.02105	9.06964	7.96064	8.57005	8.03067	8.17072	7.77459	8.45254	7.46112	9.05316	9.5605	9.57964	9.2777	10.142	9.43159	9.69784	9.96255	9.59871	9.19963	6.85306	8.52341	7.21059	8.61426	8.63433	6.52059	6.28491	5.46854	5.89635	8.74645	8.6807	6.55732	7.04956	8.18497	8.47255	7.53879	6.69477	7.50377	5.91508	8.67244	7.74094	7.78063
IGHV3-66	6.9833	3.8324	5.48251	6.23243	7.24065	6.23164	3.736	7.33219	5.73514	4.04539	4.21236	6.56205	3.12274	5.49426	6.2604	5.73888	7.08355	4.12988	5.92788	5.17271	2.85719	4.51428	5.79407	6.91473	5.80041	4.63678	5.83707	8.10523	9.33844	8.23013	8.7504	8.77509	9.74965	8.83534	8.35626	7.6884	10.3252	8.21302	8.76296	9.1395	7.66423	8.30814	10.584	5.52654	9.24272	8.16308	6.37145	7.87142	7.69545
YWHAH	11.6358	11.9661	11.8483	11.7974	11.9083	12.0289	11.6719	11.7357	11.5727	11.9041	12.0044	11.1854	11.3507	11.141	10.9458	11.4298	11.253	10.9036	11.6926	11.216	11.413	11.8807	11.0798	11.394	11.3287	11.2414	11.3579	11.9734	12.1061	12.0307	12.313	12.0267	12.355	12.1064	13.1945	12.7259	12.0927	13.0456	12.7308	12.5775	12.3814	12.245	11.4772	12.1495	11.7185	12.2175	11.9383	11.7914	12.0228
CABLES1	4.386	4.6373	4.30765	4.23181	4.34624	3.74158	4.397	4.50647	4.9453	3.78925	4.65532	5.90655	4.9453	5.3637	4.71427	4.19305	4.32959	3.12756	4.52469	5.14181	4.45121	3.91103	4.25174	4.18016	4.58226	4.21633	4.38074	5.65653	5.85242	6.09802	6.18954	5.81209	4.73429	5.90017	5.7589	6.06564	6.8287	6.33986	5.01894	5.14276	5.30068	5.57154	7.27186	4.50616	5.7994	5.47634	4.73353	4.70545	5.31433
ALDH1A1	9.32479	9.71967	10.2199	9.27739	9.36823	10.099	8.47673	9.45707	9.87982	9.56775	10.5276	9.71641	8.50586	9.43033	9.33983	10.2184	9.79504	9.94368	9.84351	9.69478	9.14793	11.0196	9.63672	10.2502	10.0991	10.1446	10.5735	8.2138	8.30399	6.73809	7.96363	8.85544	6.53542	8.31701	5.50878	7.97845	6.20917	8.58163	8.96591	7.60034	9.03108	7.73936	7.79144	6.69497	8.93269	6.34988	9.82507	8.91983	9.38738
FAM200A	7.06187	7.62994	7.5701	7.1564	7.62684	7.43846	7.5701	7.75627	7.85059	7.20334	7.06187	7.69015	7.6478	7.73088	7.75191	7.52954	7.4553	7.4563	7.686	7.6395	7.48203	7.70139	7.71948	7.87429	7.94237	7.69271	7.2492	7.57868	6.57008	6.46463	6.45998	6.86988	7.19611	6.98942	6.32841	6.43979	6.28093	6.05362	6.98971	6.86307	7.30925	5.92322	7.08096	6.87464	7.40655	6.95681	6.88966	6.73175	7.31463
ZNF266	10.8505	10.656	10.7015	10.8246	10.6022	10.6727	11.2737	10.7067	11.024	11.219	10.9135	10.1563	11.0744	11.2668	11.0558	10.4524	10.77	12.0065	11.3674	11.5448	11.2776	10.9139	11.7149	10.7152	11.2064	11.4703	10.2778	11.1334	10.4211	10.6115	9.4378	10.673	9.99669	9.40608	9.26732	9.22777	10.7487	9.09886	9.39387	9.98491	10.0779	10.44	10.913	10.3806	10.6346	10.1578	10.7552	10.0776	10.7998
XK	6.79631	6.44442	6.25777	6.99921	7.83799	7.73375	7.48042	5.97063	6.60314	6.79631	6.95835	6.73607	7.80077	6.54243	6.26051	7.91313	6.25914	7.51699	5.5374	6.35582	6.67747	7.05267	6.10265	6.5016	6.22568	7.45096	7.84191	7.40083	8.08878	8.01626	9.29817	8.06562	8.57335	8.95473	11.1534	9.91279	9.42869	11.0224	10.7733	10.5929	8.69343	10.5662	7.80432	8.67565	7.70354	9.97016	9.44962	9.13287	8.42912
ZNF547	4.92853	4.83891	4.37069	5.19778	5.0441	5.5232	4.75564	5.74814	6.04996	5.10897	4.89291	6.08231	6.75623	6.5976	6.70314	6.32833	6.43359	6.09746	5.77212	5.66464	6.10546	5.96513	6.32798	6.65769	6.47207	6.25827	5.48601	5.72333	3.58338	3.63183	4.20054	4.80974	4.13482	3.82316	3.8191	4.20614	4.23266	4.65025	4.55276	4.77262	5.74814	4.67689	5.40932	4.82053	5.16321	4.98586	4.85523	5.29305	4.6696
TRPC1	4.87084	5.02131	5.89743	5.78423	4.85184	4.29501	5.5949	5.20596	5.76043	6.36022	5.15798	5.89656	5.58256	5.76572	6.28701	5.90717	6.40033	6.58155	6.46852	6.65408	5.80697	6.36577	5.81806	6.23678	6.5469	6.13863	5.92019	5.26922	4.80929	4.26515	3.52095	5.72297	5.30557	2.72237	2.31396	3.47953	4.33572	2.5857	4.56749	3.6656	4.35467	3.86247	5.30712	3.88913	5.63938	5.03277	4.55079	4.8434	5.4266
ZNF77	6.51261	6.64134	6.32566	6.15742	5.97929	6.38872	6.40996	6.35876	6.507	6.72601	6.24863	6.50588	6.58529	6.67076	6.81473	7.02164	7.20669	6.28745	6.53209	6.5615	6.80099	6.94434	7.10406	7.81536	6.96991	6.6066	6.55496	6.91436	5.94713	5.67847	5.19626	6.27672	5.99435	5.70126	4.7892	5.50095	5.86988	5.86767	5.52349	5.83517	6.14852	5.70336	5.95579	6.10522	6.12358	5.40665	6.48589	5.9361	6.16213
CD209	5.6523	6.0836	5.54027	5.69094	5.95166	6.56952	4.94517	5.66518	4.68601	5.68377	5.41871	5.9214	4.38313	4.98097	6.30258	4.8654	4.97766	5.03764	6.43257	5.68976	4.81066	6.76332	5.40291	5.87635	6.49577	5.99576	6.74335	4.7262	3.26105	3.72278	3.51198	4.62126	3.93875	5.32249	5.23888	4.20458	4.08767	4.40144	3.9599	3.26105	2.87526	2.1347	2.05712	3.70505	4.30772	3.55554	5.62245	4.25599	4.98028
IGKV1-12	2.09625	2.7006	2.60085	2.95722	3.83153	3.61967	5.00557	3.76968	3.22775	2.37181	3.66648	4.22933	3.48062	1.61521	3.64009	3.94278	3.16273	2.07404	2.80594	0.876578	2.59394	2.98124	4.31076	2.54825	3.3763	3.38837	2.71154	6.13681	5.4745	7.30644	6.3137	5.91679	6.84452	9.16138	4.30158	7.52555	8.65683	6.22843	5.72979	5.93929	5.45839	5.04927	5.60425	2.25236	9.409	1.9968	3.62062	5.04013	4.20956
CD207	1.66929	1.77735	3.58898	2.64436	1.54195	2.12516	0.438331	2.58485	2.56094	4.88667	-0.942919	2.40278	1.66294	2.73468	2.90499	2.98022	4.70418	2.9298	4.71756	4.01438	3.26659	4.74837	4.22677	4.50678	5.38936	2.5833	4.57445	1.06666	1.37798	1.32008	3.5133	1.86009	0.867957	2.26121	-0.81096	1.75632	1.62396	0.62452	-0.291212	1.27281	-0.725683	2.3727	1.71194	0.631199	2.61966	0.631199	3.58963	1.19638	1.58661
MS4A4A	8.50485	8.55191	7.85943	7.39503	9.42819	9.07232	8.44459	8.36788	7.02131	8.02009	9.01323	8.1591	8.62433	7.75286	7.77891	8.38785	8.70602	7.24732	7.87196	6.65605	7.08519	8.22006	6.51072	7.20808	7.63519	7.03967	8.36556	9.56207	9.70691	9.45218	10.8793	8.54476	10.7594	10.6056	11.5402	11.4396	8.94234	11.0736	10.0758	9.37477	8.48157	8.69271	7.21864	9.93817	8.66147	9.79715	8.72447	9.38877	8.07248
SCART1	7.96183	7.66634	5.96533	6.73168	7.32355	6.79632	6.10519	7.55385	6.91844	5.79775	5.81336	6.55957	6.27621	7.21594	6.79054	5.77085	7.09199	8.5289	7.28999	8.07718	7.66716	6.47213	6.99707	6.80554	8.27216	7.02988	7.51693	4.45365	6.86697	6.61975	5.95236	5.91671	5.18492	4.8908	5.93868	6.47825	7.35615	5.3506	4.5853	5.78909	6.06737	6.3445	5.97843	6.528	6.00635	5.62931	5.78941	6.87526	6.62401
TMC8	12.7836	12.9706	12.8944	13.3078	13.1052	12.1248	13.1788	13.1922	13.3686	12.7266	12.4563	12.5806	12.9837	12.8881	12.8278	12.5642	12.7533	13.4879	13.2129	13.6073	13.5497	13.1957	13.4481	13.3304	13.0914	12.8903	12.9	12.6606	12.3997	12.0635	11.9358	12.7573	12.7168	11.2103	11.514	11.442	12.8303	11.4745	11.8851	12.4886	12.7505	12.4798	12.9916	12.0453	12.8839	11.995	12.8418	12.8323	12.9407
CDC14A	9.727	10.285	10.0333	10.4002	9.88825	9.29624	10.1295	9.99955	10.1445	9.65659	9.20723	10.6068	10.482	10.6496	10.498	10.2695	10.3703	10.7932	10.7289	10.7193	10.3933	10.5328	10.8769	10.4147	11.1696	10.5548	10.5174	9.78378	9.33967	8.85404	9.22265	9.43882	10.0355	8.6328	9.04055	9.00168	9.9012	8.67434	9.31075	9.81406	10.0218	9.76631	10.6918	9.69422	10.1097	9.91201	9.6184	9.58687	9.90174
AMIGO1	8.49517	8.84365	8.75103	9.44403	9.26801	7.95143	9.21358	9.01872	9.54242	8.27684	8.2272	8.54967	8.73269	9.23861	8.65047	8.01281	9.30191	9.12436	9.68496	9.43271	9.32258	9.83121	9.75757	9.46165	9.49297	8.82837	8.9286	8.54037	6.93886	7.42829	6.79858	8.03103	7.80641	6.04078	6.31342	6.26078	8.22764	6.23508	6.40954	7.73286	9.11575	7.75017	7.99681	4.64266	9.04231	8.0429	8.02192	7.29365	8.73918
TIFAB	5.95201	4.46358	5.46252	5.22566	4.69323	5.13091	3.83938	5.75786	5.86925	5.63814	3.75116	5.21555	6.54254	4.39763	5.71894	3.69457	5.67614	6.84746	5.95236	6.78634	5.91638	6.39725	5.98983	7.17752	6.41962	6.5905	6.65135	3.77708	2.32835	2.2563	2.79005	3.54171	4.32636	2.17513	2.50001	4.01197	4.43122	4.61654	2.74396	3.87113	3.86598	-0.166408	-0.248517	1.46883	5.23032	3.9593	6.12842	3.29299	4.83845
CD74	16.9887	16.4996	16.7235	16.7235	16.4996	16.4996	16.7235	16.9887	16.9887	16.4996	16.7235	16.4996	16.9887	16.4996	16.9887	16.2971	16.9887	16.7509	17.2967	17.4301	17.1064	17.3709	16.8813	17.4938	17.4938	16.9681	16.8813	16.2971	16.7235	15.4328	15.9302	16.093	16.093	15.3101	14.3257	15.4328	15.7437	15.9302	15.4328	15.7437	16.7235	16.7235	15.7437	14.7081	16.7814	14.9456	16.8506	15.8105	16.4808
ITPKB	11.815	11.6544	11.5723	12.1389	11.6263	11.0353	11.8695	11.9362	11.937	11.2359	11.5369	12.1512	12.1888	11.9183	12.3285	11.9478	12.3352	11.8964	12.4717	12.3216	12.2978	12.5097	12.4589	12.1407	12.1429	11.8824	11.8158	11.1344	11.3377	11.3134	11.0639	11.5883	11.3401	10.5697	10.5854	10.8237	11.4915	10.7709	10.7509	10.9789	11.5734	11.9127	12.4516	10.9542	11.9253	11.3995	11.4727	11.6203	11.7652
TNFRSF13B	7.8338	6.32674	7.73523	7.60014	7.62062	5.88537	7.88453	7.01136	6.90423	5.92513	9.01676	6.5097	7.5947	6.71469	6.908	6.06626	6.78828	5.55875	7.16204	6.91782	5.83535	6.6362	6.65852	6.78205	6.72972	6.37056	6.88501	7.5837	8.53678	9.20035	9.22103	9.01238	8.31721	9.25595	8.15202	9.48188	10.0669	9.67262	7.77741	7.98014	8.34752	9.30216	9.45579	5.54804	8.49436	7.87606	6.89808	8.45883	8.64225
PEAR1	8.5237	7.7168	8.17111	8.68052	7.9251	7.78997	8.47748	6.1564	7.31298	7.71851	6.74527	7.79596	8.16968	7.51785	6.81771	7.95693	8.37428	7.96148	6.57949	6.82948	8.0318	7.42059	5.8863	6.71098	6.15787	7.45981	7.54573	7.78084	8.72715	7.3525	9.88077	7.84059	9.28412	8.19239	10.8521	9.91586	9.57509	11.5769	10.6458	10.7301	9.21787	9.86327	8.84004	8.3739	8.54434	10.3546	8.77452	9.37199	8.50043
IPO5P1	6.39349	5.52834	6.57153	6.87415	6.52014	6.4356	7.28186	6.55403	6.94719	6.38022	5.79232	6.01842	5.40162	5.79355	5.91086	6.54848	6.23716	6.7773	6.8869	6.7253	6.72686	6.85892	7.27118	7.00494	7.48235	6.70503	6.74586	5.50646	5.4236	6.38631	5.05394	5.27395	5.82407	5.83469	4.42782	4.40884	5.86568	4.77593	6.17166	5.57289	6.7551	5.47548	6.11519	4.90075	5.91811	5.52651	5.82903	5.87605	6.09361
HLA-DPA1	13.6228	13.5039	13.9694	13.6337	13.4222	14.2267	13.5771	13.551	12.5639	13.9848	14.4568	13.3801	13.4083	12.7154	13.9294	13.4909	13.9294	14.2524	14.4495	14.583	14.1143	14.4359	14.0064	14.7888	14.5781	14.1143	14.4273	13.804	13.086	12.6696	12.4217	13.2674	13.1797	12.3397	10.66	12.0932	13.086	12.4966	12.5296	12.912	13.343	13.5771	12.6223	11.3188	13.4581	11.9516	14.0388	12.4761	13.5526
CAMK2D	9.2682	9.81103	10.1127	10.1968	9.80193	9.8511	9.9364	9.98531	10.1584	10.2248	10.4969	10.3254	10.1702	10.0283	10.532	10.0754	10.928	10.4413	10.4739	10.667	10.3931	10.4725	10.7368	10.8036	11.0126	10.6173	10.2658	9.36318	9.52613	9.76745	9.23447	9.64087	9.59299	8.75771	9.10077	9.22678	9.93367	9.7328	9.26385	9.54175	9.60071	9.65522	9.85635	8.72705	9.81145	9.31175	9.83587	9.38285	10.0362
RPS12	12.8718	12.691	13.1245	12.9922	12.8137	12.241	13.1485	12.9368	13.26	13.0002	13.3447	13.1272	13.0574	13.1344	13.172	12.8219	13.7163	14.3567	14.1447	14.1248	14.2562	14.4653	14.2964	14.2411	14.2699	14.0195	13.7191	14.2552	12.3608	12.4795	12.115	13.2376	12.7612	11.1423	12.5372	11.4249	12.8065	11.4367	12.1915	12.9178	13.0058	12.5241	13.4361	11.5325	13.0339	12.0735	13.3822	12.0398	12.9613
EEF1A1P14	3.74258	1.01455	4.20777	3.30822	2.18924	2.20797	1.01455	3.13395	1.0786	2.20797	2.84257	3.61896	3.44946	2.33367	4.22202	2.18924	2.10645	3.51368	3.60889	3.11227	3.88269	3.56735	2.81678	3.91845	3.65498	3.7743	3.57712	0.950495	0.950495	1.01455	1.2067	1.01455	2.96466	1.01455	2.18924	2.18924	1.23873	0.950495	0.982521	0.982521	0.950495	1.51367	2.76036	1.8136	2.29698	2.02252	2.97446	0.0458972	1.8136
ZNF439	7.43567	7.90067	8.01017	7.6137	7.78381	7.20406	7.59717	8.05594	7.82358	7.12232	7.69397	8.11538	7.91088	8.56543	8.20417	8.06127	7.78683	7.73017	7.87093	8.39145	7.98343	7.7313	8.33563	8.17457	8.57426	8.11038	8.03751	7.30275	6.41543	6.87596	6.4118	7.00614	7.07649	7.01149	5.92493	7.30275	7.00725	7.25039	6.62544	5.90096	7.86006	7.59039	7.55835	7.21798	7.82012	7.2597	7.71779	8.01976	7.47835
GPR68	8.68901	9.10052	8.79151	8.90885	8.61399	8.47046	8.4658	8.67867	8.36867	8.59053	7.9535	7.75109	7.29413	7.94461	7.57554	8.45657	7.01139	8.8568	9.0806	8.77801	8.91783	8.63349	9.10053	8.83977	8.62399	8.53243	8.01029	8.24355	7.699	7.16445	7.05375	7.40738	7.99885	6.73053	5.74371	6.85367	7.31977	5.8263	7.37548	8.1671	7.8565	6.92586	7.09924	7.44866	7.69445	8.29705	8.14795	7.46086	7.63844
ZNF223	4.45858	6.0399	5.20253	5.38178	5.4026	6.05061	5.34448	5.1943	5.85839	5.80795	5.59122	5.53477	6.41362	5.37055	5.34076	5.45748	4.80106	6.16086	6.34387	6.21988	5.88556	6.10348	6.09095	6.28284	6.43037	5.89947	5.95777	5.83568	4.72384	4.39635	4.96705	3.3431	5.4026	4.67762	4.05662	4.75423	2.56692	4.93098	4.44384	5.24371	5.77089	4.52283	5.08197	4.35297	5.34989	4.62874	5.22953	4.595	5.17215
RPS6	13.9745	13.8984	14.4343	14.0815	14.1588	13.6109	14.2011	13.9566	14.3179	14.2011	14.1906	14.1412	13.8984	14.5978	14.209	13.9432	14.5567	14.7013	15.3691	15.3275	15.079	15.4156	15.4631	15.2311	15.3275	15.0444	14.651	15.0183	13.631	14.0356	13.407	14.1536	13.4742	12.4659	13.4952	12.4496	14.01	12.6147	13.616	14.0045	14.4425	13.716	14.3339	12.5431	14.1028	13.1606	14.1796	13.3472	14.3305
SIRT1	9.86539	9.94586	10.15	10.033	10.1749	9.85842	10.0567	10.179	10.1769	9.81874	9.66031	10.7701	10.6843	10.8302	10.8397	10.7783	10.7121	10.2716	10.4888	10.5093	10.2713	10.4654	10.6648	10.5643	10.9422	10.6908	10.2472	9.72591	9.35637	9.45166	9.24663	9.53925	9.6816	9.52493	9.53099	9.53735	9.83404	9.37551	9.09301	9.65574	9.90926	9.94047	10.5198	10.0171	10.3953	9.69509	9.7493	9.97871	10.1681
LTK	8.6576	7.70952	6.83477	7.29077	7.90953	5.87904	5.8846	7.63897	7.49267	6.50923	7.45426	7.22207	7.29758	8.29195	7.24024	6.45461	7.10524	9.49808	8.29699	8.08322	8.31105	8.14242	7.66075	8.15029	8.89671	7.90667	7.53419	5.83763	7.53943	7.21467	5.6226	6.45512	7.12702	5.76613	5.52447	6.76732	7.23072	6.92396	5.5193	6.15414	5.45026	7.32917	6.97879	4.86888	6.29976	6.12045	6.49105	7.24864	7.1479
ZBTB9	7.79529	8.23876	8.25039	8.46009	8.55532	7.93781	8.1362	8.51323	8.89289	8.20306	7.8821	7.8938	7.76658	8.10867	7.82055	7.74306	7.60419	8.09098	8.61157	8.40784	8.47274	8.13409	8.46746	8.46757	8.45122	8.1339	8.0047	7.63149	7.38749	6.77955	7.15615	7.37001	8.05944	7.18119	6.12724	7.12774	7.1564	7.10231	7.19772	7.74519	8.03821	7.12525	7.84211	6.57776	7.96117	7.53643	7.80125	7.33146	7.8724
ALDOC	9.19468	8.80973	9.17137	9.26879	8.75541	8.53366	8.9782	9.04097	8.99157	8.94777	8.81699	9.05398	9.33963	8.99157	9.05398	9.13432	9.2544	8.95623	9.41404	9.36347	9.4869	9.69064	9.45402	9.2899	9.42603	9.15678	9.02542	8.93841	8.29374	8.70518	8.24181	8.78349	8.72667	7.79571	7.98877	8.19916	8.35887	7.73835	7.95388	8.34618	8.78572	8.88557	8.79871	8.73794	8.66943	8.37815	8.80822	8.04048	8.66411
ZNF354C	7.10604	7.1057	7.31858	7.58915	7.53028	7.61106	6.95447	7.91392	7.42225	7.18795	6.99257	8.09919	7.67979	8.23078	8.11354	7.54646	8.64804	8.02434	7.86226	8.18119	7.66128	7.8818	8.12605	8.12934	8.3917	7.94562	7.82907	6.63928	5.9063	6.73669	6.24159	7.13581	6.02951	7.42225	5.42806	6.83411	6.00787	5.95056	6.04084	6.26329	7.07276	6.28658	7.33801	4.8539	7.59512	6.73544	6.52628	6.75826	7.28535
DNAJB11	9.68582	9.70218	9.89164	9.90329	10.0792	10.1884	9.57457	9.42657	9.59867	10.2303	10.2282	10.5968	10.3896	10.4241	10.3576	10.5825	10.6174	9.82871	9.80788	9.85371	9.64367	9.89546	9.89643	9.54318	9.49473	9.72173	10.0091	10.6018	10.5789	11.4169	11.1435	10.6806	10.4498	11.3589	10.8755	10.6284	11.7053	10.5271	10.8902	10.8021	10.5774	10.3005	11.3298	9.86715	10.915	10.4714	10.2605	10.7989	11.1082
B4GALT5	10.8856	10.543	10.5099	10.3268	10.9105	11.0469	10.2818	10.5943	10.4946	10.9799	10.8713	10.6939	11.3552	10.8746	10.7253	11.5037	10.68	9.89807	9.82279	9.81193	9.90867	9.51783	10.0934	9.70366	10.0249	10.369	10.4411	11.3867	10.95	10.8117	11.8196	10.5916	11.3022	12.4159	12.1299	12.8815	10.3734	12.1577	11.6828	10.875	10.2574	11.1924	10.3685	11.7042	10.8613	11.3154	10.8144	11.2845	10.8065
ERCC6L	4.50572	6.00906	5.7616	4.17144	5.98135	4.82035	6.03098	4.33145	5.89009	4.82431	3.99948	5.04772	5.28734	5.94988	5.37263	5.26582	4.26583	3.80483	4.21051	4.42677	4.14127	5.00409	4.33997	4.24257	4.45163	3.54591	4.83137	5.90899	4.21284	6.77238	6.46473	6.35786	5.3037	5.75948	6.13633	5.59444	7.09575	5.40505	6.63657	6.73769	7.31144	5.13861	6.15461	5.51947	5.74768	4.98857	5.55114	5.03013	6.21854
FAM72C	2.55452	2.51762	4.62366	2.51762	2.51762	3.89255	2.51762	3.83407	2.59141	4.98655	3.97261	3.97261	5.32285	2.44383	2.44383	2.51762	2.51762	2.52345	2.97197	2.82837	-1.17103	-0.881516	1.98029	1.09317	3.38287	2.17319	3.50832	2.98196	4.26223	5.58006	6.73333	6.4252	5.26998	5.19703	2.88658	4.55958	3.71711	3.97261	7.0157	5.21711	5.26998	3.09265	3.95103	4.07926	4.77184	4.30654	4.14206	4.62578	4.83665
IGLJ2	6.10786	3.91528	4.15846	3.91528	3.91528	6.18203	5.08071	3.91528	3.99634	4.15846	4.15846	4.15846	3.91528	4.73276	4.5064	3.91528	3.91528	0.731893	3.62104	3.71379	2.1047	2.85589	3.56769	2.27234	3.64607	2.25238	3.74412	4.42534	3.83422	7.54478	4.15846	6.71603	5.56097	3.91528	4.32058	7.47464	7.31203	6.47284	6.53396	6.88062	6.59748	7.75403	4.46587	1.84032	6.28347	5.27351	4.88403	6.42117	5.63348
GRIP1	5.37964	4.9217	5.73375	5.131	4.73288	4.8948	5.83483	4.34637	5.67983	5.28181	5.16542	6.35168	5.8353	5.52628	5.16915	5.96337	4.97203	5.67866	5.95269	6.38162	4.55755	5.65786	6.26892	6.03431	6.17645	6.1812	5.23878	5.04856	4.472	4.0887	3.51968	6.09738	4.95563	4.29042	2.78889	3.46642	3.87054	4.15376	4.06631	4.16515	4.22443	4.34453	4.4154	4.37871	5.88406	4.57247	5.1769	4.68263	4.28255
ZNF74	8.28315	8.13404	8.14132	8.05045	8.06418	7.97595	8.06295	8.22456	8.30163	7.5897	7.66274	7.84403	8.07491	8.18386	7.70594	7.52874	6.94994	8.30616	8.43546	8.53781	8.54344	8.52058	8.50509	8.25021	8.15983	8.10279	7.97749	7.88477	7.2077	7.00523	7.21475	7.67205	7.76984	7.49565	6.03185	7.04122	7.53034	6.80721	7.26787	7.8423	7.61541	7.04623	7.64118	6.73866	7.96159	7.22735	7.85473	7.31553	7.83024
ZNF680	7.42551	7.90566	7.66105	7.98633	7.83409	7.39022	8.10734	7.88734	8.08869	7.66675	7.61315	7.47259	7.68044	7.88708	7.48133	7.55899	8.14731	7.78541	7.99674	8.22988	7.83404	8.0144	8.17753	8.15073	8.39058	7.93454	7.75205	7.36649	6.52311	6.63257	6.30803	6.84059	7.84077	7.0132	5.60969	6.80329	7.14928	6.74846	6.78495	7.04977	8.00048	6.28572	6.64465	7.04431	7.61794	7.67618	7.12176	7.41427	7.6041
PLXDC1	7.96477	8.25052	6.9164	8.2983	8.12634	7.75824	8.65476	7.82518	8.09767	8.26689	6.84431	8.01062	7.44218	9.03672	7.91588	7.91588	8.02981	9.19847	8.55192	8.85836	9.11634	8.81983	9.01852	8.94913	8.78822	8.65183	8.80701	7.73308	6.23644	6.45204	6.35712	6.84051	7.12275	4.35027	6.43564	6.203	7.49491	5.67501	7.22167	8.06471	8.73948	7.71897	7.63336	6.35544	8.16366	7.35088	7.93746	8.4755	8.05795
GNPDA2	7.76004	8.02734	8.23565	8.13144	8.31774	8.25307	8.21465	8.23251	8.27743	8.4323	8.28489	8.16188	7.83494	8.42017	7.76862	8.49464	8.81074	8.3974	8.55826	8.62694	8.5031	8.49499	8.94468	8.73245	8.96437	8.67817	8.65456	8.73728	7.40458	7.67062	7.77058	7.72386	7.99876	7.3844	7.08988	7.49339	7.62444	6.76164	8.0089	7.84509	8.44983	7.24619	7.47267	7.38507	8.12675	7.97789	8.01826	7.69402	8.36518
PDP1	10.4625	10.4197	10.5322	10.2289	10.7017	10.7686	10.3171	10.9088	10.4602	10.7198	10.4523	10.5321	10.6902	10.3559	10.3868	10.6121	10.9731	10.5056	10.5851	10.7329	10.3562	10.7123	10.777	10.8849	11.0777	10.7807	10.6239	9.68173	10.0584	9.53283	9.69789	10.1737	9.36128	10.4096	9.64595	9.84051	9.27849	9.5008	10.2998	10.0498	9.87451	9.90236	10.252	9.60808	10.3006	9.79166	10.6472	10.2553	10.5614
FKBP11	10.4264	10.1096	9.5065	10.1546	9.94867	9.49501	9.81722	10.124	9.78299	9.95839	9.9125	9.67032	9.99068	9.93405	9.89257	9.83659	10.1079	10.1213	10.1529	9.83245	9.84386	9.55698	9.97651	9.39354	9.32074	9.49742	9.71237	11.0965	10.2928	11.5905	11.0599	11.0667	11.5912	10.8036	10.7541	11.071	12.1167	10.8201	10.2637	10.9208	10.7806	10.4164	11.476	9.8481	10.8989	10.5248	10.2149	11.101	11.3765
WNT7A	6.12792	6.30766	5.8548	6.31641	5.56209	4.02712	6.44351	5.91479	6.1976	5.35436	6.11211	6.62813	5.61705	6.36114	6.43219	5.77894	6.16105	6.64646	7.50241	7.01798	7.24447	7.00857	6.57151	6.65123	7.2583	6.4718	6.45286	5.90427	5.13847	3.9076	4.5194	5.73973	5.5558	2.49665	3.50106	3.07681	5.16785	1.3439	3.10482	4.18791	5.78801	4.45211	6.51667	2.70795	6.46904	5.20468	5.47441	4.66342	5.90545
ANXA3	9.01967	7.82978	7.99815	6.98999	7.38143	8.44854	9.16424	6.60521	6.63204	7.68779	7.78178	5.80893	7.41233	7.16823	7.4346	7.97996	7.64934	6.6364	6.42964	7.53022	6.87298	5.4556	6.03584	6.43602	6.21022	7.40907	8.78291	6.65887	9.57358	9.04996	10.7267	7.82978	7.28165	10.4652	13.1359	10.6297	8.32902	9.84076	11.9877	12.6495	10.2653	9.76109	9.42313	11.0995	8.22259	10.1848	8.92397	8.80648	7.66191
IGKV1D-8	5.58052	2.9374	3.88776	4.57245	5.38902	5.4791	5.40526	4.87461	5.09095	3.45207	5.04374	3.94365	5.49815	5.61115	5.38902	4.15964	7.79531	3.08465	4.38864	4.51015	4.43803	5.28113	4.51761	4.34724	5.05914	4.82285	5.8617	7.19923	7.16274	6.28487	7.46073	7.94167	8.10203	6.89786	6.51361	7.85162	8.3062	8.45186	8.4656	7.37126	5.27785	6.22661	7.98077	2.61212	6.03244	5.29531	6.38933	6.28161	7.79056
ZNF382	7.06651	7.73216	7.16412	7.08133	7.3137	6.61279	7.52085	7.24315	7.7393	7.56297	7.00913	6.63019	6.63555	7.61248	6.71258	7.16718	7.32536	7.41244	7.37802	7.66444	7.34897	6.89776	7.66536	7.32624	7.85654	7.55934	7.27604	7.00987	6.29299	6.17071	5.66961	6.64525	6.37676	6.34748	6.14789	5.73934	6.85826	6.23877	6.37612	6.18829	6.91357	6.70948	6.97705	7.02004	7.38216	6.62928	6.23426	6.43039	6.84351
ZBTB33	9.75299	9.87236	10.4065	10.265	10.3278	10.5168	10.1181	10.1575	10.5585	10.3791	10.194	10.4783	10.0763	10.1875	10.3468	10.2835	10.7235	10.4487	10.5835	10.4076	10.1598	10.4072	10.739	10.447	10.6545	10.4721	10.1654	9.18412	9.20969	9.84808	9.1907	9.75077	9.01896	9.95717	9.0646	9.97011	9.5407	9.45345	9.80732	9.49693	9.97989	9.52564	9.92746	9.51782	10.1404	9.81283	10.0448	9.6163	10.2078
GIMAP5	10.3158	10.3321	10.6274	10.882	11.0272	10.2273	11.1036	10.7592	11.9504	9.90446	10.1501	9.8325	9.79983	10.1035	10.158	10.2526	10.7995	10.5102	11.2689	11.2868	11.1231	11.203	11.5384	11.1457	10.917	10.7425	10.7007	10.0288	8.1672	8.35946	8.96562	9.45711	9.68898	9.37141	8.79136	8.96058	9.91882	7.67084	9.71063	10.1074	10.6925	8.62981	9.19343	7.85634	10.7053	9.74357	10.2849	9.59546	10.421
FFAR1	2.70428	0.979145	1.13383	3.84105	1.92478	1.10805	2.99521	2.94757	1.92478	1.13383	3.57294	1.13383	3.17027	1.49914	1.35516	0.979145	2.32468	3.01584	1.11415	1.97277	-0.625326	-0.280657	2.15373	1.72105	1.78492	1.10573	3.48475	1.95056	3.76623	4.09289	3.23751	3.99252	4.30178	4.36611	3.63781	4.4636	3.76921	4.95067	2.94757	3.25968	3.0825	4.82268	1.98072	5.07264	1.82869	3.00463	2.7302	4.0239	2.76457
SLCO2B1	4.31153	4.32193	3.25279	3.33694	3.15032	4.82966	2.70453	3.46294	1.48319	2.42217	2.94979	3.32837	1.42993	2.93874	3.45437	2.87038	4.13689	3.26389	2.04341	0.250621	2.78258	1.77353	2.43625	2.79001	2.34031	2.06561	4.03799	3.21167	5.07941	3.81439	6.66062	4.78679	2.5111	5.96564	4.6368	5.49568	3.79634	6.8996	5.05782	4.65124	4.76856	3.54065	4.09076	5.31975	3.37999	4.27463	3.07518	3.63829	4.24626
GP1BA	8.26206	8.22285	8.33522	8.95083	7.93846	7.86677	8.93084	7.28645	7.43041	8.38147	7.3573	8.18222	8.87023	7.90161	7.25219	7.59801	8.33392	7.84756	6.37256	7.04517	7.59027	6.99041	7.00988	6.99239	6.84529	7.82154	7.81687	7.39355	9.26638	7.52621	9.90364	7.68679	9.29556	8.82367	11.3691	10.2978	9.35033	11.6194	10.4035	10.6361	9.72583	10.0052	8.31904	9.04047	8.14006	10.8494	8.29444	9.44512	8.80601
NELL2	10.0812	10.4304	10.1555	10.9826	10.6559	8.41462	10.3774	10.5345	11.6211	9.78795	9.7802	11.0253	11.0971	11.1064	11.2284	10.0748	11.4585	11.5908	11.6274	12.3608	12.4663	12.195	12.0386	11.31	11.6015	11.2386	11.3291	10.0201	8.7626	9.3471	8.88198	9.70178	9.96708	5.47241	7.96666	8.13928	10.2111	7.48243	7.87554	8.59455	10.203	9.70124	10.9201	5.17778	10.9566	9.29913	9.69694	8.92482	10.0525
NR1D1	8.53409	7.88033	8.09022	8.34032	8.02253	6.76942	8.03117	7.67744	8.05335	8.27837	7.38619	7.94488	8.00979	8.12437	7.82553	7.79832	7.75245	8.5347	8.77375	8.53451	8.78379	8.71199	8.74878	8.4875	8.62664	8.23472	8.57301	7.17289	8.7812	7.3334	6.71597	7.68733	8.25883	7.22155	6.48245	6.35266	7.7998	6.81381	7.20404	6.83188	6.90093	7.54778	8.11649	6.73803	7.84791	7.25113	7.35251	7.09088	7.76401
EGFL7	6.09638	5.52196	5.23976	6.09989	5.8529	5.54156	5.87404	5.50822	4.41589	5.53006	5.94345	5.86141	5.9797	5.13593	5.59059	5.97013	5.8735	5.627	4.4103	5.06	6.19402	5.87116	4.02734	5.23701	4.75259	4.87556	5.08723	5.6481	6.96468	6.35264	8.25883	6.34821	5.82774	7.14525	9.49841	9.4024	6.76428	9.31826	8.65975	8.43875	6.92064	7.85475	7.41945	6.7369	6.74634	7.97272	6.38563	7.35163	6.47516
BIK	5.30892	4.5149	5.09605	5.19476	5.745	5.87162	5.54438	5.19351	5.78927	4.87747	7.16519	5.48376	5.93834	5.70506	6.2089	5.30892	5.62187	5.3469	5.12572	4.85252	5.02755	5.47393	4.80095	5.07186	4.6947	4.67528	5.66894	6.18394	6.39514	6.53303	7.56851	6.53244	6.40669	6.81401	6.5902	6.94196	6.90151	6.97828	5.51961	6.01524	6.73396	5.98733	7.51098	6.76982	6.01139	5.96123	5.25931	5.9707	6.15503
ACVR2B	6.71156	6.28899	7.05294	7.30701	6.51437	7.32673	6.42074	7.39704	6.15708	7.24183	6.86998	7.91839	7.21212	8.08404	7.30907	7.50013	6.98227	7.05923	7.90834	8.52277	7.25379	8.19612	7.20945	7.15442	7.89779	7.17279	7.32143	6.4247	5.74278	5.67376	5.92459	6.02696	7.09686	6.42723	6.62028	4.76333	6.27421	5.26396	5.92977	5.0222	6.54929	6.18433	7.00269	5.55578	6.73833	6.82564	6.72607	6.2618	7.38158
CAV2	4.66945	5.36483	5.40682	4.68579	4.96875	4.69944	5.59109	4.47943	4.0079	4.88328	4.33957	4.90895	4.96875	4.9322	3.68763	6.13099	5.32882	5.79629	4.14854	4.63942	4.08959	4.34705	4.14404	4.46546	3.76802	4.33068	4.93776	5.81504	5.42575	6.218	6.79789	5.62542	6.46434	5.97412	8.28692	8.1877	5.17712	8.84268	7.77678	7.81285	5.81504	6.54937	4.86237	5.07273	5.38836	8.36639	4.85925	7.13249	6.09445
TRIM7	6.51574	6.51499	7.198	6.79008	6.6296	7.0439	6.89439	6.57035	6.20963	6.67648	7.1825	6.01531	5.50664	6.48064	5.85336	6.38897	6.31993	5.51079	6.64103	4.78806	6.5283	6.73332	5.97352	6.05132	5.95051	5.73261	6.4664	6.65578	7.58513	7.30327	8.4553	7.47575	7.44539	8.87691	8.68746	8.54072	7.49202	8.46706	8.50053	8.17847	6.80448	6.26748	5.92919	6.94966	7.45075	7.0642	6.4673	7.32876	7.21517
TMEM117	4.85112	4.59639	6.05324	5.06507	5.79145	5.65388	5.41951	6.18942	5.23942	5.41835	5.7845	5.45289	6.04314	6.06325	5.93162	5.6214	6.31655	6.17823	6.56583	6.23765	6.05888	6.34917	6.66288	6.53191	6.91927	6.54724	5.53709	5.50666	4.9318	5.44908	4.07961	5.08514	4.30608	4.77219	4.87499	5.16081	5.62801	3.55099	4.89513	4.90574	5.85131	4.46244	5.63893	3.97209	5.17804	4.60181	5.21066	4.59047	5.626
TMEM119	6.31419	5.29686	4.96252	5.635	4.52438	6.51956	4.29469	4.6863	4.66201	6.00305	6.29806	5.56502	6.51956	4.1718	4.69017	4.41874	7.11791	3.37965	5.95739	5.168	4.63406	2.6654	4.11229	3.78144	4.55594	6.33196	5.31315	5.30819	6.88204	6.91194	8.4603	7.09625	8.19672	8.4457	7.45599	8.44778	8.37664	8.05356	7.55158	7.17156	4.34159	8.28986	8.04273	6.64514	5.96631	6.09337	4.15537	5.83023	6.5187
WASF1	5.83613	6.06035	6.99937	6.43455	7.14501	6.74735	6.50031	6.08403	6.96598	6.96423	7.40714	6.18887	6.24838	6.80189	7.28506	6.82357	6.75863	5.52579	5.71088	5.90227	6.13496	6.16899	5.31015	6.63365	6.64378	6.25046	5.86234	7.10875	8.74656	7.29105	8.35972	6.99552	7.24118	8.44466	9.42603	9.11115	6.56369	9.47533	8.75779	8.13134	6.32288	7.55315	7.36232	7.02469	7.20078	8.73057	6.95514	8.50848	6.70375
IGHV3-7	9.27982	7.34144	9.3163	7.74923	10.8091	7.36177	9.92332	8.66767	7.41716	6.00946	6.87807	7.87002	8.28802	8.82962	8.80766	9.28968	8.9546	6.92017	8.30894	9.02497	8.0321	7.70587	7.93582	7.98911	7.38957	7.58216	9.1838	11.0442	10.8376	12.3655	11.2044	11.3604	11.4304	11.9508	9.94851	12.4079	12.5936	11.9481	10.5615	11.4433	11.6272	9.72865	12.4609	7.29692	12.0746	10.2286	9.70928	12.9497	11.2794
CROT	7.43016	7.86641	8.4297	8.29859	7.99989	7.95201	7.94672	8.20502	7.79602	8.22105	7.78015	8.0282	8.08332	8.30878	7.83346	8.61862	7.81613	8.2576	8.28409	8.59511	8.36071	8.2963	8.88797	8.32531	8.88482	8.72036	8.16317	7.99969	7.26517	7.67745	6.79498	7.7618	7.70348	7.0284	6.10782	7.41642	7.61891	6.00555	7.18747	7.79573	7.79632	7.13687	8.01712	6.69225	7.99937	7.78459	7.58683	7.33903	7.70444
COLQ	7.07946	9.26864	7.46777	8.40555	8.95521	8.65857	6.72512	8.69629	8.20392	8.10658	7.05174	7.67453	7.75961	8.30656	8.2213	7.80981	8.25501	9.81113	8.97988	8.0652	8.4239	8.55474	8.26786	8.27146	9.00511	8.20864	8.89191	7.87677	7.06185	8.63652	6.67678	6.81763	6.78034	6.43892	5.87388	7.40083	6.81064	6.24414	6.57941	6.97097	7.3536	7.37341	6.79167	6.93034	7.66669	7.32086	7.20107	7.87282	8.0754
ZFP14	7.77421	7.71514	8.25412	8.30889	8.5	8.1124	8.59013	8.78332	9.1106	7.73257	7.54575	8.05015	8.22014	8.56357	8.47048	8.38306	7.60876	8.42925	8.73037	8.80572	8.3856	8.46372	8.78012	8.66788	8.88368	8.36711	8.47336	7.69438	7.23751	7.32019	6.97524	7.56776	7.6062	7.84528	6.60798	7.62792	7.89529	7.66349	7.35287	7.95088	7.70064	6.64513	8.15405	7.45763	8.39151	7.92221	7.56883	7.69107	7.99518
FAM135A	7.67042	8.07373	8.51475	8.00444	7.8437	8.65621	8.20363	8.12529	7.93721	8.3653	7.51604	8.59611	8.12015	8.45789	8.02483	8.37093	8.35607	8.35565	8.24106	8.49597	7.72757	8.32624	8.27319	8.59346	8.92893	8.68037	8.39906	7.31271	7.29616	7.08884	7.87459	7.68109	6.25946	7.4759	6.97165	7.33068	7.38789	7.6397	7.91204	7.34443	7.62481	7.2794	7.5021	6.76684	7.67406	7.57483	8.13558	7.4464	7.82455
IGHV3-64	2.87064	3.16645	2.47372	4.05254	7.85456	2.92017	3.30295	4.06187	3.47302	3.46431	2.95136	6.02338	4.68625	4.76752	2.45789	3.75908	5.63424	2.34474	3.58736	5.0461	1.45481	5.33214	4.29485	4.49577	4.35138	2.66333	2.02007	6.07706	6.11363	8.31229	8.34044	7.80103	6.82644	6.48386	4.5155	8.20689	9.42385	8.4855	9.43386	8.97578	7.80195	4.41425	8.91317	3.61175	6.9086	6.65618	4.56839	4.23965	6.59753
XRCC2	5.78375	5.27812	5.17129	5.12327	5.51864	6.52077	6.52717	6.08418	5.55977	5.65827	4.74703	5.10464	5.16361	4.99959	6.17651	5.40937	5.10249	4.88991	4.80452	5.21257	4.6737	4.23253	5.69763	4.52872	5.47159	5.24033	5.71595	5.35464	5.61422	7.49952	6.67161	6.25527	6.03118	6.78799	5.88806	5.94896	7.62206	6.36762	6.64703	7.02244	6.99655	4.74703	6.35901	7.28122	6.22815	6.11828	6.00968	6.62727	6.22833
IGLV10-54	5.31647	3.46977	5.84353	4.39755	9.40032	7.17986	5.81571	4.43828	4.94751	7.08811	4.73857	3.67083	4.47258	6.18841	7.2183	2.89411	7.56887	2.90556	5.22513	5.44485	1.08379	6.6472	4.78564	5.61106	4.66591	3.65831	3.22497	8.7511	7.76957	7.47466	9.13228	7.78115	9	7.32942	10.0847	11.0915	8.0085	10.2634	6.55414	8.9479	8.1282	4.38929	6.74926	7.29667	9.85476	7.33536	4.33913	6.12242	8.38076
PTGDR2	8.51944	8.28709	7.67085	8.24498	7.63262	7.77254	9.31403	8.61622	8.46593	7.83956	7.7004	6.14884	6.10412	6.80702	7.5796	7.04689	6.60615	7.9016	9.70805	9.18796	9.03168	9.39323	8.37543	7.85761	7.20861	8.64794	7.99069	6.77233	6.44562	4.53042	6.20196	7.19523	6.16279	3.16236	3.54104	4.95152	6.08312	3.17302	4.42257	6.29248	6.63085	5.14678	4.09834	6.26539	5.52681	7.18805	8.98154	6.12356	8.04363
SNED1	7.66863	7.6693	6.59541	7.37643	7.22241	6.88636	7.99838	8.12017	8.10114	6.45196	6.55126	7.86555	7.65219	7.12051	7.50999	6.85804	7.82664	8.22887	8.39721	8.96339	7.28775	7.5523	7.81353	7.47259	8.33812	8.21184	8.05763	6.4956	6.87894	5.65922	6.43644	7.05729	6.75846	4.75551	6.08168	6.32267	7.016	6.43956	5.10654	5.14952	7.26634	7.87725	7.32863	6.03099	7.27962	6.38664	6.65434	6.78707	7.00828
SMIM10L2A	4.88803	4.56086	3.6065	5.1702	4.64281	2.80752	4.07332	4.31867	5.74401	3.74612	2.85181	4.71168	4.52294	3.76242	4.14622	4.90166	4.34344	4.86242	5.79746	5.10356	4.44113	5.29267	4.67011	5.69609	5.00978	4.77601	4.46057	4.22822	3.71971	2.69434	3.60179	3.26003	2.76246	1.07336	2.6098	2.57555	3.55826	0.713353	3.08313	3.47896	3.36757	3.09555	2.51185	4.65102	3.63353	2.1794	3.49072	3.63243	3.96813
COL6A2	9.8923	9.40729	9.32767	10.2202	8.86318	8.276	9.69159	8.86991	8.81952	10.1913	9.03478	9.07306	8.21201	8.97219	9.53101	9.33222	8.78581	10.636	10.2968	10.3349	10.305	9.71955	9.82448	10.1369	9.02765	9.65408	9.78169	9.40705	7.76965	8.68208	7.70647	9.69021	8.46824	7.16495	6.74316	6.86829	8.76461	6.13519	7.36471	8.32534	8.34763	8.47578	7.71908	6.86255	8.30446	8.74748	8.97962	7.84084	8.94526
TUBA1C	9.47368	9.26681	9.20994	9.41109	8.75321	9.17388	9.15221	8.83212	8.81326	9.58301	9.67698	9.50067	9.44654	9.42867	9.42418	9.53538	9.48218	8.73208	9.62411	8.98652	9.64345	9.34398	9.16059	9.13941	8.94153	9.22069	9.28592	9.65886	10.0031	10.091	10.4272	9.73194	9.8857	9.73432	10.5565	10.0766	9.8731	10.1305	11.5888	11.3187	9.69259	10.1056	10.1502	9.68373	9.65655	10.2438	9.90006	9.43261	9.66676
ZNF33B	8.89362	9.06567	9.61603	9.5584	9.22668	9.31953	9.27395	9.64966	9.82231	8.95436	8.96282	9.69637	9.81441	10.0336	9.75808	9.62227	9.68206	9.73603	9.73776	10.1552	9.64708	9.96854	10.1271	9.58876	10.1425	9.74963	9.46072	9.0712	8.88429	8.37447	8.39401	8.75868	8.37292	8.68944	7.45345	8.27942	9.16707	8.25323	8.9506	9.44795	9.85817	8.03524	9.24922	8.51061	9.67064	9.0078	9.16411	9.05352	9.31749
GPR183	11.0445	10.5346	10.2175	11.1294	10.2936	10.5318	10.7619	10.6902	10.7099	10.4499	11.148	12.2843	12.2492	12.3119	12.4588	11.886	12.6073	11.3973	12.6631	12.3648	12.3376	12.2167	12.0934	12.1556	12.8239	12.1531	11.6534	10.3325	10.6454	11.0463	10.8683	10.832	10.2189	9.02139	10.9121	9.11323	10.4243	9.78585	10.2359	9.81902	10.0273	10.5945	12.2988	8.8462	11.3248	10.4558	10.6818	10.0808	10.8928
FCGR1A	9.35176	9.48669	9.72482	9.21215	10.3287	10.3886	8.0653	8.28392	9.06001	10.2877	11.0152	8.78875	8.96011	8.66191	9.92573	9.36437	10.1121	7.1654	8.09374	8.33378	8.3013	8.26901	8.58905	9.42314	7.73887	8.57428	11.2	10.3091	10.7371	10.7001	11.6632	8.94728	11.549	12.1941	12.5229	12.139	10.2211	11.5383	11.3288	10.6568	10.3033	9.72482	8.32628	11.1802	11.2682	10.6556	11.2505	10.4297	8.91372
SLC39A10	9.03662	9.02048	9.21421	9.19838	9.25323	9.04059	9.09248	9.46848	9.13101	9.0626	9.12012	9.53938	9.47591	9.57246	9.72414	9.49493	9.85301	9.69315	9.44529	9.83328	9.68322	9.31411	9.87083	9.5066	9.78563	9.84785	9.69745	8.74295	8.7096	8.30112	8.54467	8.88868	8.62869	8.36776	7.60595	8.62143	8.63905	8.4772	8.95306	8.53147	9.18209	8.95736	9.31392	8.14391	9.35408	9.08657	8.91219	9.07956	9.28392
ZNF597	7.40215	7.49683	7.68382	7.55602	7.49408	7.5166	7.5889	7.68091	7.81928	7.78593	7.01344	8.02458	8.19028	8.40907	8.32034	8.57758	8.32184	7.72871	8.10175	8.08877	7.72031	7.94699	8.11938	8.25756	7.9945	7.86053	7.38959	7.50759	6.78343	6.7591	6.61249	6.87308	6.94831	7.38085	5.86278	6.87308	7.18696	6.90108	7.14331	6.91152	6.81505	7.11229	8.08189	7.18143	7.71576	7.49154	7.30524	6.76806	7.55093
SLC30A4	7.4342	7.10694	7.50451	7.68689	7.58531	7.28743	7.96155	7.51228	7.64967	7.90634	7.57289	7.92387	7.8981	7.99228	7.78245	8.11996	8.35911	8.13073	8.11949	8.12406	7.87452	7.62668	8.18467	7.9549	8.52079	8.41727	7.7581	7.28743	7.26104	6.96002	5.95852	7.3911	8.22556	6.74578	5.99524	6.4182	7.3913	6.42073	6.74674	6.61506	7.17939	7.27631	7.38014	7.1317	7.73326	7.21071	7.28009	7.1616	7.28136
RPS3A	12.4742	12.528	13.0981	12.6649	12.9517	12.6668	12.6553	11.7537	12.9699	13.0472	13.037	13.2686	12.0645	13.4957	12.9313	12.9652	13.0907	13.6002	14.2565	13.9791	13.8875	14.3687	14.386	14.03	14.3221	14.1511	13.4458	13.6493	11.875	12.9078	12.247	13.3675	11.9523	11.5487	11.815	10.9197	12.927	11.7066	12.0293	12.3236	12.575	12.6675	13.2643	11.5309	12.6145	11.7764	12.9998	12.3614	12.9683
BTBD11	9.09701	8.33714	8.98179	8.66732	8.73259	8.62218	8.64729	9.12427	9.2791	9.0375	8.471	9.44627	9.75465	9.33701	9.58399	8.81248	9.52385	9.90874	9.4285	9.49699	9.53553	9.68072	9.51816	9.76997	9.75108	9.01599	9.05077	8.26982	8.9476	7.92444	8.03856	8.65341	8.09053	6.95905	7.07365	7.53804	8.26384	8.32229	8.05162	8.06614	7.65183	8.73781	9.71499	6.51085	8.30965	7.48119	8.72704	8.32669	8.91623
ZNF528	6.89201	7.71222	7.68246	7.75569	8.08241	8.0113	8.25862	7.67965	8.65745	7.44272	7.39492	7.73368	7.71599	7.99889	7.58222	8.41356	7.51916	8.34581	8.32675	8.32054	7.67804	8.12406	8.33062	7.89363	8.5737	7.82826	7.90255	8.13423	7.50746	6.76978	6.6261	7.36579	7.63742	6.8145	6.71165	6.67485	7.83853	6.4463	5.94084	6.63357	7.44734	6.47066	6.65942	7.69576	7.89435	7.14439	7.29349	6.9866	7.70404
ZNF529	7.80915	7.83118	7.78232	7.99663	8.06687	8.04704	8.09974	8.11636	8.51504	7.99157	7.55797	8.89395	8.23702	8.66786	8.54206	8.69146	8.61467	8.70445	8.91701	8.97856	8.59764	8.5627	9.12874	8.76636	8.90302	8.65092	8.73003	7.96562	7.30176	7.88713	7.01294	7.97356	7.79182	7.03017	6.92801	7.52627	7.81918	6.5265	7.68617	7.88541	8.03778	7.89454	8.87658	8.01781	8.26951	7.97272	7.98144	7.7979	8.09204
IGHG4	8.15889	7.21133	7.90286	9.19132	9.42666	10.7286	12.2566	8.10628	9.48086	7.8843	8.69496	7.87884	6.43205	7.65368	9.65769	7.38909	8.82494	4.93659	8.03608	8.52895	7.89911	7.73793	8.41726	7.22137	8.22089	7.49028	11.284	9.48315	11.5669	11.8931	11.6207	9.30434	11.6395	8.32441	12.6894	10.6857	13.7868	11.9598	11.7438	12.1743	10.9858	11.1529	12.3864	8.32773	11.2299	9.76466	9.43165	9.04084	10.5672
IGHJ3P	4.09395	3.2901	4.82502	4.51252	4.41961	3.59299	5.48405	4.76746	5.15656	2.25913	4.71742	4.51452	4.17792	4.12776	3.4335	3.2901	4.88968	3.24746	2.8617	3.84629	3.61989	3.89985	3.83007	3.3708	3.72727	3.93399	3.56247	3.65576	5.6001	6.0677	5.77124	5.05663	5.96069	5.94846	5.54376	6.47476	7.33963	6.58421	5.51149	5.64821	5.54376	4.43637	5.89997	4.17662	5.73351	5.31664	3.17518	7.14588	6.09833
TRAV1-2	7.13168	6.06489	7.03128	6.11559	7.15825	5.62238	6.22319	6.41998	6.70834	5.90361	5.56994	5.48752	5.47877	7.38782	6.75872	5.2018	7.08457	8.30452	7.74685	7.14549	7.37737	7.98245	7.37863	7.87327	8.5952	6.72312	7.46657	6.85229	4.91218	4.84753	4.93558	5.96801	8.84254	3.6784	2.52088	4.56247	5.4755	3.4217	4.29856	4.88889	5.90023	4.00821	3.9322	2.21851	6.08845	5.18166	5.3335	5.098	6.32848
NR1D2	10.511	9.78131	10.0153	10.1836	10.0973	9.47608	10.0101	10.0656	9.8877	10.5762	10.0617	11.5846	11.1028	11.4028	11.339	11.4928	11.3978	11.3321	11.3303	11.4624	10.9717	11.057	11.3835	11.2858	11.5972	11.3595	11.2304	9.67493	9.68888	10.0836	9.23786	10.0658	9.779	9.90511	9.3663	9.0596	9.75014	8.88329	9.49302	9.08634	9.53944	9.76285	11.5316	8.4355	10.5088	10.0398	10.0654	9.70737	10.4635
IGLV1-36	4.18506	2.68766	3.58387	3.35766	5.00427	3.24735	5.41945	4.94838	3.66557	2.23152	4.60534	3.51378	4.66161	4.36617	3.99574	6.58373	3.85295	2.92794	3.03712	2.32388	0.0228128	0.328077	4.5715	-0.0131006	3.82402	2.27579	2.14806	3.28864	7.31838	8.58102	5.11107	7.10682	8.51482	5.56168	0.429597	8.08835	9.1134	6.72771	6.70136	3.10015	6.72817	7.68464	8.85633	4.17133	6.48138	3.52799	4.81101	5.97678	5.5389
ADAMTS10	7.06193	8.07909	7.68035	8.21263	7.66775	7.47906	8.30037	8.21065	8.34811	8.52686	7.12534	7.81413	8.19488	7.62811	7.86965	8.32918	7.43872	9.43748	8.56918	8.86613	7.99985	7.75503	8.15194	8.04853	7.85381	8.32839	8.17767	7.32977	7.19111	7.08387	7.31071	6.78633	6.75828	5.73804	4.92263	5.02892	7.15997	5.59773	5.01579	5.80988	7.13393	6.44005	7.42741	4.83316	7.33661	6.33232	7.78006	7.62108	8.17702
C1QTNF3	4.79138	5.48885	5.18198	5.1048	4.80433	5.17873	4.84285	5.69635	5.64655	5.66169	5.5816	4.16271	5.39463	5.79274	5.0572	3.7821	6.55523	6.05009	6.16493	6.02689	5.99861	5.88235	5.97424	5.79306	6.25324	5.63552	5.63088	5.01743	5.05394	4.71511	4.76412	5.30117	4.5198	3.91736	5.10834	3.80007	4.68731	2.57964	4.91393	4.97977	4.33964	3.47926	4.52523	4.70777	4.7264	4.2794	4.9073	4.84371	5.57747
FAM117B	10.2076	9.53924	9.99848	10.1357	10.1915	9.42629	10.1369	10.1491	10.723	9.52338	9.46969	10.8306	10.8386	10.9489	10.4915	10.5913	11.5191	10.241	11.0673	11.051	10.5798	10.8744	10.6533	10.6611	11.341	10.7791	10.455	9.30095	9.76192	9.26256	9.06153	9.29109	9.13141	10.0091	8.88331	9.06641	9.15743	9.37245	9.31299	9.4898	10.0126	9.83428	10.5918	8.40253	10.1456	8.49023	9.63239	8.86595	9.57203
MDK	5.07948	4.58447	4.6088	5.11623	4.14949	4.83838	5.15655	4.83197	3.90515	4.83838	5.34712	4.41029	4.30503	4.26002	3.83943	4.17403	4.7484	4.41968	4.33052	5.07804	4.51408	4.56259	4.3696	3.8306	3.78121	3.98497	4.66257	6.06634	5.23091	5.66942	6.88951	6.01843	6.60702	5.02065	6.84727	6.70385	5.2048	6.38192	5.99024	5.41851	4.97744	5.79583	6.71588	6.45203	5.85941	6.27757	5.46915	5.65878	4.80599
ZNF256	6.64623	6.99408	6.27383	6.69961	6.82848	6.44092	7.30614	7.07441	7.40563	6.85688	6.95739	7.25183	7.88296	7.93592	7.19121	7.82234	8.22913	7.21891	7.8826	7.59691	7.51022	7.98886	7.80925	7.86282	8.15364	7.5318	7.29724	7.00602	6.09096	7.17378	5.82403	5.79122	6.1683	5.42363	6.19314	6.40386	6.32697	6.47623	5.85467	5.40911	6.58221	6.94931	7.64558	4.8018	7.04704	6.2774	6.73382	5.95341	6.83259
IGLV3-9	6.01775	5.62047	6.10654	6.66583	8.17455	5.84192	8.59413	6.40181	4.80985	5.62047	4.46559	6.77397	4.23652	5.24144	6.23346	6.74788	4.13746	2.68052	5.04697	5.70787	5.05168	6.75677	6.30213	5.22921	5.7538	4.14772	2.78591	8.75677	9.38346	8.16352	6.84024	10.5778	6.0713	10.1376	9.09583	8.80463	10.9069	7.9415	8.58125	9.78896	4.07951	10.326	8.91918	5.92355	7.98422	9.99345	9.45652	9.53369	9.29606
ZNF17	7.11461	7.4295	7.25394	7.32233	7.69096	7.51691	7.86323	7.64448	7.96145	7.37229	6.98809	7.55208	7.32772	7.4814	7.22171	7.51207	7.78222	7.53518	7.72893	7.76537	7.35034	7.82105	7.83214	7.82233	8.06411	7.68312	7.41505	7.32183	6.84008	6.22068	6.49825	6.62033	6.94706	6.94952	6.06251	7.31944	6.65986	7.43862	6.21873	6.55141	7.65715	6.25589	5.84334	6.08491	7.20725	7.02803	7.09886	6.4704	7.14032
ADORA1	5.5743	1.6396	4.35163	5.24577	2.21728	4.95329	1.51858	4.93928	2.13267	4.37824	2.81368	2.43011	-0.497604	3.79931	3.19031	3.62413	3.27595	2.61653	5.23499	3.09282	6.00879	4.86228	3.44041	4.20963	2.66888	4.85582	4.85179	-0.135483	1.31813	2.53656	1.35396	1.49079	-0.324959	1.07096	2.96789	2.02936	0.437836	0.637091	1.36153	0.301018	2.68026	0.653923	1.44466	0.394396	1.41224	0.394396	1.58976	0.996509	2.85763
IGLV2-8	8.12571	7.96936	7.32188	7.91128	10.5119	7.48989	9.28835	7.18409	5.7157	5.18904	7.57927	8.3655	8.00054	6.08127	8.21591	8.51628	8.4467	6.18926	6.93579	8.22207	7.0107	8.65289	6.73512	6.72343	6.80685	5.96154	4.71801	11.7136	9.62889	9.47263	10.4663	10.424	10.589	13.0724	8.57417	11.4286	12.1208	11.5145	9.93053	10.2054	10.2158	7.73128	10.6617	7.07017	11.5022	9.08178	8.92726	11.389	9.39745
LDHA	12.7595	12.9472	13.2986	12.9053	13.164	13.1831	12.9081	12.6377	12.7179	13.0922	13.4344	13.5224	13.3335	13.4524	13.5872	13.817	13.4524	12.6034	13.1242	13.0682	12.8305	12.9439	13.0408	12.9114	13.0955	12.751	13.0137	13.817	13.5826	14.3881	14.1166	13.782	13.3965	13.8611	14.5767	13.8728	13.8611	13.2531	14.3641	13.7606	13.8728	13.5536	14.2059	13.791	13.4553	13.2195	13.2148	12.9583	13.7379
HSF2	8.44327	8.26129	8.76712	8.54471	8.82635	8.20633	8.54188	8.30754	8.7506	8.55574	8.3456	9.29957	9.13861	9.43726	8.86412	8.85328	9.52688	8.93537	9.40134	9.22574	9.32319	9.57016	9.5153	9.15859	9.21621	8.96234	8.45198	8.65366	7.69548	8.72112	7.71374	8.44605	8.3449	7.8768	7.86285	7.56876	8.15795	7.45198	7.5299	7.86511	8.12761	8.00599	9.3989	7.38914	8.43938	8.17226	8.53807	7.8979	8.7976
IGKV1D-16	3.95843	3.83518	3.80832	4.75888	6.22375	4.738	3.51476	2.73358	4.13654	3.68995	3.55641	2.30389	4.62382	3.19754	3.44698	3.78714	6.37867	1.3354	2.91941	3.92747	3.83564	-0.210338	3.30899	5.07386	2.2314	3.49477	4.03758	4.38021	6.76384	6.49088	8.6309	6.24566	7.9624	6.97458	4.29332	7.32369	11.0982	7.57494	6.09893	8.59753	7.3107	3.23062	6.77348	2.18195	6.9367	5.56334	5.46023	6.86373	6.94572
VSIG1	7.7572	7.49994	7.95626	7.74801	7.09086	6.60383	8.33013	7.75975	8.0912	7.13126	7.90015	7.97507	7.01883	7.3985	7.21876	7.4144	7.58585	8.04885	8.52928	8.63719	8.41739	8.53289	8.58088	8.39916	9.02948	8.0094	8.13114	7.9145	5.77297	6.14981	5.8921	6.49239	7.60554	5.28103	6.17625	5.08177	7.23604	3.39902	5.51023	6.45612	7.12621	7.21379	7.33695	4.47623	7.96613	7.10426	6.99564	6.27437	7.32482
PLOD2	4.92523	4.53887	5.62647	5.11344	5.37004	4.48403	4.97175	4.45051	3.66341	5.51466	5.21714	5.44891	5.18217	3.72881	5.95811	4.68903	5.38987	5.01914	4.44665	4.59372	4.90859	3.94242	4.42969	4.38483	5.2451	5.37337	4.87534	5.25453	6.36191	5.27211	7.2176	6.03751	5.26041	6.18526	8.39359	7.42966	5.97288	7.78442	8.23996	7.87136	6.73827	6.76049	6.35278	6.15263	5.27906	8.85118	5.79526	6.3087	5.28336
ZNF286A	6.89612	7.55637	7.62104	7.41316	7.08641	7.46022	7.26336	7.14982	7.85334	7.57859	6.89779	6.88136	7.43151	6.89913	7.88548	7.33558	7.67163	7.46908	7.72377	7.94853	7.41139	7.93893	7.9584	7.73028	7.9323	7.70521	7.45609	6.55721	6.39636	5.32174	5.79402	6.56358	6.96664	6.28761	5.31053	6.51572	6.65055	5.81543	6.6482	6.19596	7.62489	6.63624	7.25533	4.9008	7.16457	6.36589	6.86753	6.37646	7.31034
IGKV3D-11	2.22419	2.51756	2.54971	2.19448	3.75371	0.104623	2.76007	1.95709	3.20485	1.30022	0.139633	2.71716	1.97512	1.87499	0.428744	1.86354	2.82462	1.01916	1.01916	2.68523	3.18194	1.36664	1.01916	1.01916	1.05574	1.01916	3.47484	2.74572	5.03533	5.30463	6.11256	3.53154	4.81883	3.98592	5.28916	6.36403	5.85715	5.24622	4.18046	3.70102	4.25293	4.94266	5.27812	1.01916	3.63066	3.22506	4.26702	3.89784	3.06748
ENHO	3.30629	4.58572	4.39289	4.69776	3.02444	5.08364	4.30087	4.59586	4.473	5.41474	4.36446	4.46114	3.29988	1.58694	2.47095	3.48204	4.39825	4.3866	6.41422	5.72583	5.86319	7.32287	5.69228	6.21052	6.25511	5.53233	5.82941	3.29988	3.8592	2.89635	4.7306	3.71232	3.56104	0.398355	0.251076	-0.273915	4.64614	1.64559	2.60073	1.678	4.4548	3.88647	3.72916	1.98888	3.24117	2.72213	4.96551	2.24639	3.8506
IGHV2-26	6.52083	5.89772	5.06777	6.4452	8.78073	5.66395	7.42087	5.83471	5.96153	4.68843	5.36542	6.07339	5.29603	5.46798	6.96891	6.93831	6.6334	2.02742	4.65392	6.40483	4.01069	7.28022	5.02771	1.61498	4.55203	5.05149	4.9249	7.69397	8.46897	7.90727	9.45878	9.12197	9.39796	8.77139	3.95333	7.14307	15.5541	8.7109	9.07165	9.07411	5.67892	8.73574	9.63647	8.21559	7.86794	7.71369	8.00419	7.76367	9.00509
RGMA	5.25924	5.48338	3.76927	4.90796	4.82439	6.44384	5.42891	4.79814	4.79814	5.08715	4.70398	6.1236	3.11334	3.37076	4.24451	4.8439	3.19284	4.37456	4.17936	3.49698	4.48968	3.48948	4.09525	3.9048	3.88024	4.1704	4.53476	5.13755	6.74099	5.65635	6.29687	5.141	5.56989	7.14283	7.28959	6.60586	4.9518	6.20109	5.59257	4.37724	5.87957	5.83695	4.96677	6.62668	4.8472	5.73657	4.69953	6.42228	4.96587
ZNF566	7.06219	7.45069	8.15383	7.21217	7.72256	7.63867	7.53944	7.50431	7.40097	8.1378	6.70023	7.65868	7.93141	8.07723	7.99777	7.97989	8.16335	8.14116	8.07881	8.08711	7.8157	8.06029	8.30924	8.37099	8.47897	7.99427	7.75818	7.6711	6.73601	6.75691	6.9324	7.70542	7.15997	6.61157	6.19453	6.66723	7.23737	6.14388	6.44938	7.04012	7.48667	7.54346	7.30379	6.44587	7.75226	7.45131	6.9783	6.91901	7.54152
NFATC2	11.4525	11.3064	11.4432	11.8841	11.6325	11.1094	11.5344	11.8104	11.3009	11.6325	11.275	11.2265	11.2213	11.5177	11.2713	11.7015	10.9523	11.826	11.8043	12.0931	11.497	11.5846	12.4634	11.8324	11.9833	11.7374	11.3766	10.7612	10.282	10.5054	9.81125	11.375	10.5749	9.53297	9.02782	9.96661	10.5812	9.60546	9.81746	10.4375	10.938	10.7155	11.1719	8.91634	11.3356	10.9049	11.0572	10.0448	11.3989
SCARA5	1.63242	1.56352	3.19046	2.58538	4.56232	1.23166	2.88502	4.62732	3.43881	3.03789	-0.589476	2.15793	2.98806	3.8151	1.1649	4.41654	4.0581	4.95443	3.92961	5.52038	3.57386	4.27429	4.09791	5.30232	5.56409	4.03946	2.65521	2.02485	1.49337	1.13183	1.53878	3.26879	0.672728	-0.808327	2.69435	3.13909	1.67361	0.630055	1.54838	1.45474	1.91262	0.651392	1.18004	1.21412	2.64243	2.42188	2.00979	0.361171	0.361171
ZFP3	6.98027	7.5182	7.89607	7.4737	7.22399	8.09785	7.17386	8.08443	8.21111	7.71924	7.5056	7.30426	7.3655	7.46902	7.52768	7.10837	7.84538	7.94863	7.6809	8.11791	7.26643	7.68216	8.06338	7.77161	7.83318	7.71243	7.95201	6.51484	5.98294	6.64419	5.93289	6.3644	6.66783	7.19204	4.94938	7.15363	7.10837	7.00843	7.38594	7.0556	7.5764	5.9723	6.2898	6.61894	7.34328	6.66181	6.97141	7.42803	7.40499
GJC1	2.42456	2.40044	2.54515	4.12777	2.40044	2.52103	2.40044	2.40044	4.2419	3.29919	3.35152	2.54515	2.40044	2.3522	4.00654	3.28508	3.22274	2.67791	2.56039	2.88632	2.86615	1.53349	3.33056	2.46071	2.90495	2.97358	3.43801	4.0143	3.92236	3.6833	3.43207	4.06708	3.37974	4.45023	4.71647	3.7352	3.78711	5.06408	3.95873	4.16501	3.70517	3.7771	3.33741	4.93601	3.3116	3.81704	3.63075	3.97543	3.2822
EFHD1	4.22639	4.21956	4.83303	3.57419	4.45935	3.88627	5.0935	4.9874	5.93048	4.97264	4.32273	4.60521	3.46599	4.89186	3.6315	4.83863	4.60132	4.40854	5.63585	5.5048	5.10423	5.44561	4.56377	4.95609	5.2611	4.87663	5.734	5.35673	3.13014	3.98908	2.50151	2.63526	0.860362	4.25684	3.59219	3.86812	1.94407	3.50859	3.34542	3.34542	3.15547	3.95636	3.77869	2.85416	4.78154	3.31202	3.89274	3.21288	2.66129
IL11RA	9.04299	9.26283	8.68405	9.50988	8.7862	8.41653	9.52519	9.05527	9.10358	8.82431	8.75368	9.13346	8.76446	8.86859	9.37509	8.28168	8.68071	9.88865	9.5873	9.91498	10.1403	8.64997	9.50263	9.13789	9.26469	9.52136	9.37832	9.06361	8.17372	7.87896	7.81542	8.86186	8.76347	6.75156	7.93401	7.78875	8.75968	7.84466	7.35811	8.22014	8.28685	8.59431	9.09915	8.73216	9.30051	8.35078	9.03877	9.19746	9.194
ZNF461	6.39126	6.28286	6.4549	6.33543	6.80023	6.89471	6.80414	6.22547	6.93938	6.64297	6.6104	6.79399	7.00771	6.9206	7.13913	7.23146	7.27656	7.00961	7.24912	7.5105	7.06021	6.87041	7.54643	7.5779	7.43587	7.34926	7.14193	6.51737	5.19342	6.59107	5.86872	6.135	6.58011	5.97786	6.33932	5.65823	6.60119	5.06071	4.8726	6.42406	6.20703	6.47048	6.84532	5.55473	6.63578	6.12962	6.05214	6.17705	6.56384
APBB1	10.2152	10.0869	10.1405	10.3551	10.1268	8.93256	10.4409	10.2122	10.7252	9.59973	9.50139	9.9118	10.3305	10.3156	10.1521	9.69888	9.29991	10.2267	10.8587	10.7066	11.0984	11.0969	10.674	10.6056	10.4927	9.90567	10.1709	9.81917	8.88647	9.30988	8.47751	9.46799	9.80667	7.63631	8.8153	8.43259	9.32148	8.15284	8.62637	9.41295	9.94146	9.54042	10.3625	7.85888	10.1117	9.26109	9.60909	9.11579	9.92659
SPOCK2	12.853	12.9797	12.6893	13.3259	12.8989	11.6321	13.0743	13.1572	13.4531	12.6943	12.9587	12.8468	12.5296	13.2588	13.1667	12.8695	12.736	13.704	13.6716	13.8857	13.7686	13.7864	13.6552	13.5668	13.8045	13.1545	13.0123	13.019	12.0964	11.8908	11.8027	12.8248	12.4963	10.1432	10.8878	10.228	12.2126	10.2004	11.7073	11.9341	12.321	12.1253	12.9261	10.1212	13.1307	11.8295	12.243	11.5182	12.7954
SEC11C	9.6409	9.84105	9.89969	9.87449	10.3115	9.90204	9.84918	9.52174	9.71711	10.0445	10.1673	9.74371	9.6337	9.75067	9.84989	10.1192	9.89415	9.28548	10.1344	9.9513	9.60579	9.92309	10.0391	9.69617	9.72863	9.44488	9.82605	11.349	10.6813	11.9837	11.0645	11.4137	11.2224	11.5603	11.166	11.0688	13.007	10.9247	10.9749	11.1888	11.1159	10.3768	11.502	8.94459	11.1683	10.5345	10.3361	11.1992	11.7978
AGFG2	8.90724	9.00727	8.95155	9.30373	8.7714	8.17511	9.4655	9.03497	8.85906	9.13211	9.2534	8.60367	8.60506	8.65743	8.7714	8.69404	8.4545	9.05188	9.38672	9.29921	9.46426	9.49721	9.28205	9.33892	9.15816	8.90579	8.84683	8.75817	8.27277	8.24719	7.95349	8.38763	8.75994	7.61049	7.81053	7.0981	8.3549	6.60369	7.92139	8.59634	8.58071	8.39043	8.87583	7.40551	8.84122	8.41875	8.49443	8.09738	8.64269
PASK	8.80362	9.13976	9.4161	9.96702	8.69927	8.13307	9.71664	9.83749	10.3485	9.02527	9.77199	9.59254	9.14955	9.98924	9.65826	9.45499	9.29699	9.43773	10.3587	10.6643	10.5379	9.94857	10.1927	9.59726	10.2601	9.86387	9.72981	9.29972	8.70896	8.44435	8.34309	9.6567	9.35616	7.32856	8.38324	8.37934	9.01531	8.20106	8.23297	8.62089	8.7651	8.94218	9.68987	8.29301	9.51638	8.66242	9.32812	8.81829	9.03225
GP6	6.88527	7.46851	7.21704	7.58349	7.21803	6.8778	7.99019	6.4199	5.87439	7.35021	6.91535	7.02637	7.43925	6.77944	5.77239	6.38714	7.3349	7.10548	5.3007	5.8085	6.72727	6.42423	5.75662	6.20478	5.10573	6.90052	6.68052	6.6322	8.21704	6.33121	9.08379	7.34261	8.50155	7.3834	10.3373	9.77063	8.08573	10.847	9.58946	9.77885	8.62096	9.11393	7.36318	7.76728	7.40685	10.0242	7.72973	8.42518	7.73261
ZNF614	7.57238	7.97753	7.99586	7.79306	8.41796	8.16982	7.92688	8.06885	8.67301	8.17606	7.96485	8.92524	8.7529	8.92819	9.02976	8.8454	9.03393	8.50565	8.46127	8.62622	8.32318	8.46385	8.79527	8.88504	8.93986	8.55932	8.41858	7.77864	7.56315	7.31519	7.45553	6.99096	7.40725	7.88519	7.80838	7.62677	7.69553	7.02634	7.42384	7.75624	8.14966	7.33888	8.39928	7.28276	8.22671	7.66996	7.71854	7.78263	8.01917
FOSL1	4.80275	4.31603	3.94076	4.57298	3.71418	3.24867	3.30477	3.4059	2.34524	4.32326	5.7968	6.97959	7.10601	7.25622	7.27897	7.44657	6.55686	3.53551	4.54308	3.43309	3.53551	4.77092	2.22379	4.0741	3.19033	3.88641	4.36317	3.78683	7.92763	7.27922	7.84192	6.7313	6.52181	5.35025	7.74108	6.6938	6.16447	7.20162	6.82359	5.91122	5.25019	7.42618	8.10126	7.37448	5.38691	6.38344	5.41728	5.43984	5.29512
NRCAM	6.13538	2.87649	3.67112	3.16929	6.44733	5.49527	3.97176	6.11136	7.59535	1.79507	1.88893	5.66876	8.05067	5.80015	6.8794	4.79535	5.27816	6.71559	8.13081	7.34802	6.38634	6.96864	8.07381	7.51854	7.51512	4.74986	7.45303	4.01698	2.82109	2.91089	4.11408	3.77114	0.281286	1.80813	4.14049	3.31318	6.16493	4.02131	1.66676	3.42566	3.4488	2.58733	6.24835	1.79341	4.19108	1.58643	3.52449	3.36985	6.15863
DNASE1L3	5.9728	5.52204	5.5234	5.45072	5.46748	5.52912	3.79042	5.4714	5.6047	5.55749	4.6624	4.86056	5.5596	6.20319	5.60854	5.27479	4.6458	6.5307	6.14123	6.37143	6.32483	6.09486	5.91579	6.51823	7.1408	6.21969	5.16237	6.32339	3.9127	3.79432	4.80576	5.01747	5.134	1.59706	2.63826	6.49118	4.58508	4.75531	3.64353	3.70964	3.80877	3.73286	4.57045	5.71487	4.72947	4.77948	5.1811	5.19338	4.61618
DNM1	5.43796	5.81016	5.51376	5.49764	5.11484	6.3693	5.87565	5.5796	5.38433	5.71903	5.90261	4.84733	7.03204	5.4646	4.82525	4.84277	5.48197	5.58502	4.6539	5.61309	5.38544	5.40459	4.8227	4.73323	3.77333	5.28217	5.69056	5.95605	5.80029	6.3494	7.21611	6.34378	6.2684	7.65219	7.83087	7.05488	6.04827	9.02354	6.24212	6.80364	6.73833	8.05459	6.59833	5.55843	5.60986	6.74844	6.64699	6.84345	6.7908
RACGAP1	8.66497	7.96683	8.9974	8.64487	8.3925	8.81486	9.00171	8.47862	8.36664	8.48472	9.09014	8.32798	7.86161	8.50536	8.24689	8.66447	7.79044	7.75024	8.34224	8.13074	8.04667	8.14738	8.45194	7.97875	8.13664	7.986	8.40268	8.87479	8.99905	10.024	9.36908	9.03064	8.87757	9.05352	8.44439	8.72693	9.52221	8.77332	9.54771	9.34589	9.26916	8.15495	9.50171	8.72133	8.68105	8.61147	8.82481	8.51007	8.96018
TASP1	7.65018	7.57429	7.53773	7.98711	7.39405	7.26168	7.95145	7.74771	7.94276	7.50437	7.65219	8.05313	8.0407	8.09374	8.15836	7.81581	8.15331	8.09129	8.43079	8.37245	8.48693	8.06103	8.5262	8.46013	8.58361	8.26329	8.02848	7.56893	7.45825	7.05052	7.09918	7.32311	8.04316	6.66685	6.88661	7.48877	7.90804	7.03296	6.52386	7.48193	7.60522	7.75193	8.13958	6.60769	7.52387	7.20471	7.41337	7.06661	7.65732
RPL3	14.915	14.6243	15.0638	15.2165	14.6858	14.0595	14.9474	14.8714	15.4131	14.9305	14.7463	14.8714	14.7598	15.2165	14.9305	14.5791	15.1195	15.2625	15.7372	15.9155	15.7372	15.7372	15.7894	15.6418	15.7894	15.3296	14.9119	15.1411	14.2689	14.3004	14.0791	15.0184	13.9322	12.7215	14.0517	13.3105	14.6243	13.404	14.0517	14.5945	14.8714	14.6405	14.9474	12.8329	14.831	13.7705	14.7344	13.8556	14.9891
ZNF14	8.39321	8.44426	8.50772	8.44269	8.5473	8.44492	8.93258	8.59227	8.92848	8.63537	8.38446	9.76164	9.9582	9.6185	9.8884	9.72257	10.2735	9.0257	9.47197	9.44034	9.15142	9.47522	9.58772	9.58522	9.77656	9.1245	8.83497	8.13381	7.82674	8.21221	7.40631	7.68501	8.15443	7.54722	6.5122	7.85245	8.25851	7.30243	7.62157	7.99402	8.15661	8.54337	10.1369	6.8822	9.03837	8.64086	8.06345	8.08755	8.65512
SIGLEC17P	7.11044	7.90827	7.71802	7.30644	7.33691	7.07577	7.90875	7.69481	7.04038	8.97039	7.10356	7.43308	8.09258	7.29049	6.40659	7.7032	6.90822	8.67912	8.32665	7.99667	8.54693	8.37162	8.46723	8.58896	8.0827	8.59637	7.41672	7.00437	8.17767	7.19194	6.73345	6.51777	6.24114	5.62594	5.44057	5.57951	7.54909	4.18613	6.8993	7.36352	7.25261	6.22412	6.51115	7.06838	5.99601	7.42262	7.27659	6.61276	7.41991
YIF1B	9.95797	10.0023	9.61426	9.73351	9.68493	10.1887	9.65062	9.58453	9.59888	9.78991	9.60483	9.37041	9.48925	9.44516	9.47438	9.15583	8.95551	9.52723	9.18266	9.24326	9.87073	9.97896	9.09158	9.32029	9.0469	9.10379	9.69256	10.0814	10.2548	10.3625	10.7224	9.90559	10.2008	10.4367	11.122	10.6329	10.472	10.8458	10.4868	10.4029	10.0426	10.0607	10.0869	9.8697	9.9443	10.1214	10.1489	10.0358	9.94105
ESAM	8.7892	8.56884	8.65356	9.16741	8.35476	8.29635	8.94961	7.63586	7.69654	8.21076	8.22916	8.32025	9.03537	8.14785	7.69303	7.9331	8.77814	8.08114	7.15841	7.52911	8.64951	7.85746	6.97537	7.84071	7.32476	8.00614	7.74486	7.98748	9.38062	8.18143	10.3807	8.13678	10.3676	9.07342	11.1052	11.3543	9.73061	12.2255	10.6553	10.4747	9.44559	10.0418	8.73273	8.60182	9.23129	11.1805	8.78517	10.0579	8.8544
IGLV7-43	7.28047	6.47773	6.95833	7.14663	7.44295	5.6151	7.48473	5.56763	5.51264	4.77405	4.52499	8.63081	6.12257	6.96459	6.30199	7.13851	8.31073	4.4425	6.64957	6.42916	5.98943	6.9828	6.84117	6.04879	6.078	4.77706	6.37761	7.80623	7.22434	8.91344	8.37752	10.1763	8.63132	8.47483	9.72248	10.122	9.65203	9.48432	8.74865	10.0168	9.01701	5.80689	8.49366	5.12931	8.89478	7.70604	7.62525	8.17296	9.29958
PRRT1	4.29298	5.00175	5.09321	4.57167	4.65833	4.18396	4.43323	4.83693	5.46041	4.08057	3.4778	5.3159	4.55596	4.24809	5.93772	3.89885	3.58548	4.46314	5.73394	5.28909	6.01952	5.88578	5.04626	5.43794	5.3094	4.20142	3.9144	3.67505	1.90465	3.57633	3.41749	3.18143	3.63285	2.76684	2.26011	1.21786	3.15134	2.73843	3.3874	1.18945	5.23085	3.90916	4.5745	1.49315	4.62659	2.72524	3.13845	3.9144	4.86805
ADAT2	7.5779	7.31207	7.47707	7.23995	7.51488	7.29162	7.48716	7.48808	7.56877	7.67749	7.43078	7.85695	7.87028	8.00288	7.88272	7.4627	7.74534	8.55007	8.16952	8.59502	8.20653	7.68126	8.86055	7.92906	7.87447	8.2012	8.00778	7.70634	6.78057	7.45809	7.29714	7.92725	6.83783	6.3579	7.44016	7.06177	7.6642	5.80442	7.05044	7.47854	7.27879	7.48981	7.96754	7.79492	7.25411	7.16134	7.53001	7.65383	7.42939
MFSD13A	7.3191	7.73588	7.37517	7.41833	8.54038	8.48059	8.38321	8.06438	7.05225	8.05971	8.09412	7.98977	8.14377	7.36705	7.62757	7.1704	8.07103	7.63308	7.66837	7.64563	7.18104	7.4269	7.26086	7.33298	7.15818	7.16647	7.87333	7.70012	8.80438	8.28977	8.80047	8.54937	8.88764	8.58317	9.14253	10.0412	8.12571	9.42298	8.64108	8.44409	8.20598	8.59742	8.47979	9.30533	8.08224	8.3779	7.98604	8.36425	7.72698
FNDC3B	11.1812	11.3649	11.3889	10.8864	11.501	11.7659	11.0863	10.8332	11.0475	11.4243	11.0322	11.1335	11.1365	11.2858	11.134	11.5696	11.2221	10.9638	10.4006	10.9382	10.7108	10.2847	10.3528	10.5828	10.7114	11.1907	11.2966	11.1067	11.4479	11.8135	11.6696	11.4952	11.3157	12.2713	12.2096	12.7587	12.4263	12.2053	11.4985	11.0778	11.4066	11.0148	11.4746	11.8163	11.84	12.0425	11.0961	11.6494	11.5608
ZNF337	8.3708	8.17991	7.70996	8.43676	8.15133	7.96159	8.26276	8.17522	8.57503	7.99984	7.73485	8.11541	7.91333	8.08911	7.76906	7.88079	7.56604	8.59108	8.42013	8.88325	8.40942	8.42902	8.71709	8.41671	8.50993	8.4365	8.1985	8.13362	7.5571	6.55425	6.14154	7.19928	8.0397	8.19519	6.85216	7.67786	7.54948	7.4831	6.79842	7.07005	8.16164	7.3971	7.64052	7.61143	7.92332	7.68758	7.49691	8.18917	7.89273
SRPK1	10.4543	10.4806	11.173	10.9856	11.1406	10.5296	10.5451	10.5609	10.9326	10.9788	11.0604	11.0289	10.6193	11.2547	10.9116	11.2094	11.2515	10.3439	10.2029	10.4735	10.2451	9.75372	10.4403	10.2558	10.2811	10.3106	10.5662	11.8093	10.9169	11.6365	11.0891	11.108	10.9781	11.2876	11.3403	11.3526	11.5164	11.1868	11.6948	11.3343	11.3519	10.633	11.3415	12.1357	10.6033	11.9036	10.8274	11.4538	10.8514
UST	7.56362	7.52101	7.00049	8.33411	7.2709	7.17951	7.72618	7.85571	7.2709	7.33427	6.68654	7.62762	7.93609	7.85326	7.45855	7.76555	7.59492	8.20831	8.60492	8.01278	7.55874	7.93933	8.08189	7.93808	8.53086	8.45179	7.7017	5.63608	7.10204	7.04432	6.83176	7.81344	6.82248	5.34728	6.32498	6.28568	6.7269	7.52915	6.4621	7.25538	6.70421	6.53612	7.68993	6.01819	7.30995	7.02557	7.27647	6.31604	7.08588
GPR27	9.15259	9.5054	8.64732	8.80741	9.6398	9.19757	8.77679	7.95522	8.45192	8.36913	8.48476	7.9966	10.0236	8.78361	8.70532	9.85974	8.95737	8.22677	7.97139	8.18277	8.42114	7.13924	7.65014	8.18957	8.53058	8.7816	8.48551	8.01511	10.6014	10.0273	10.9743	8.14381	9.95397	10.7397	11.2184	11.1249	9.4627	10.8688	9.54733	8.67319	9.26823	10.3243	9.41824	10.3183	9.61295	10.7962	8.69152	10.4862	9.69178
ZNF284	6.83907	6.64895	6.68972	6.86648	7.22941	6.9434	7.10088	7.26774	6.61721	6.81244	6.23413	6.80334	6.73928	7.15308	6.96427	6.9881	6.55771	7.16103	7.27906	6.74279	6.52836	6.38275	6.90524	6.4829	6.83657	6.94104	6.95352	6.39418	5.3168	5.7329	5.46753	6.2866	6.34877	5.24807	4.5166	6.12714	5.9624	5.70102	5.96058	5.42897	6.37426	5.39428	6.16403	6.44525	6.92065	6.66416	6.29094	6.3082	6.28455
PHLDA3	2.70219	4.60772	4.18224	4.39914	3.868	4.94458	5.27311	4.00594	3.69924	4.9703	4.94861	2.80827	3.73113	1.03406	3.37973	3.93406	2.64642	3.1981	3.17467	3.5403	3.65217	4.36972	3.18506	2.86554	4.09651	2.85057	3.56484	4.82596	4.68964	5.56474	5.35772	5.49375	5.6938	4.91392	5.08411	4.82758	4.39288	5.30621	5.18636	5.35666	5.45732	4.5925	5.32419	4.25611	5.2113	4.40522	5.19459	3.66294	4.93605
TRAM2	9.78902	9.73132	9.93518	9.48311	10.0238	10.1117	9.70221	10.4166	9.85624	9.76356	10.5963	10.5058	10.448	10.0983	9.56213	10.2834	9.95457	9.62497	9.58202	9.50724	9.10322	9.29667	9.73207	9.36607	9.44525	9.3737	9.74949	9.59673	10.6588	11.2207	11.3896	11.0241	10.2213	11.354	11.1261	11.6717	11.9025	11.7531	10.2708	10.3034	10.5189	10.3674	10.6904	8.89855	10.8488	10.4175	9.898	10.7989	11.2274
ZNF302	8.99932	9.01324	9.23008	9.38773	9.46532	9.35922	9.11688	9.56671	9.89256	9.22228	9.15931	9.17917	9.58237	9.50635	8.81168	8.83355	9.63036	9.80523	9.76657	9.87433	9.65281	9.45236	9.92402	9.84976	10.0538	9.70503	9.62959	9.66195	8.63956	8.6914	8.34401	8.58797	9.15166	8.07918	7.95025	8.49321	9.15784	8.54993	8.63601	9.1361	9.46545	8.95642	7.91245	8.77673	9.32368	8.50691	8.97716	9.15597	9.31648
CERKL	8.48428	8.63411	8.5072	8.16663	9.32581	8.5072	8.41326	7.9249	8.74214	9.17882	7.4576	9.10135	8.33467	8.57496	8.22263	7.98285	8.06184	8.55015	9.51272	8.98428	8.71247	9.21798	9.33021	9.13922	9.45907	8.94133	9.01562	7.9695	6.09891	8.06184	7.69736	8.55289	7.9249	7.0099	6.47449	7.42861	7.66557	7.799	8.7639	6.83878	7.61288	7.44794	8.37346	6.91337	8.22161	7.63491	8.72936	7.59862	8.58122
ZNF567	7.77313	8.02252	8.00742	7.9786	8.03383	7.9046	7.93334	7.86889	8.18242	7.95263	7.72439	7.57699	7.96442	8.24563	7.89665	7.88244	8.30447	8.20175	8.09837	8.24507	7.9795	7.85494	8.48826	8.29542	8.65531	8.34289	8.21921	8.3396	6.88495	6.67607	6.72048	7.11983	7.75611	7.22672	5.87213	6.7292	7.8121	7.05212	7.0876	7.47688	7.76784	7.27991	7.46395	7.20062	7.90934	7.39155	7.38259	7.20415	7.64486
RPL31	12.6949	12.9166	13.1801	12.9683	12.915	12.5919	13.0196	12.9462	13.2955	13.1184	13.1735	13.1462	12.944	13.2024	13.0594	12.9054	13.6865	13.5676	13.8596	14.0149	13.9405	14.216	13.9989	13.9948	13.9448	13.763	13.4288	13.9417	12.6996	12.8101	12.2885	13.3143	12.7429	11.7393	12.3888	11.6652	12.9066	11.9843	12.4821	12.8988	13.2636	12.5605	13.2881	11.8134	13.0698	12.0739	13.2556	12.2172	13.1303
LGALS1	11.565	11.9027	11.4979	11.3257	11.6005	12.1967	11.515	11.3664	11.2066	11.8269	11.7678	11.0595	11.447	10.958	11.1474	11.5011	10.8457	11.131	11.547	10.6876	11.519	12.3447	10.5633	11.5041	11.1134	11.3097	11.5736	12.3832	12.2419	12.8159	12.8049	12.0265	12.4391	12.8966	13.6492	13.1011	12.2241	12.8654	12.6331	12.3422	12.5253	12.1377	11.592	12.0378	11.8404	12.1183	11.7123	11.6323	11.6984
PLIN3	11.5859	11.4702	11.0753	11.2385	11.3611	11.8549	11.0092	11.1528	11.1174	11.2968	11.3744	10.8269	10.8962	10.7427	10.9249	10.7253	10.7909	10.6345	10.6783	10.3824	10.7996	10.6555	10.0378	10.657	10.4917	10.7461	11.101	11.1512	11.8339	11.6403	12.4055	11.2466	11.4597	12.462	12.9617	12.4694	11.0172	12.2062	11.759	11.478	11.1676	11.7245	10.7608	12.3093	11.1235	11.7957	11.4437	11.3274	11.0268
ZC3H12B	5.2376	5.45605	5.76072	6.085	5.97207	5.35765	6.49317	5.74486	6.61351	5.17967	6.17235	6.10425	5.5229	6.01819	6.0492	5.4606	5.47502	6.18329	6.52354	6.47881	6.30662	6.19441	6.78113	6.1096	6.42543	6.27452	6.13977	5.75375	4.18365	4.65433	3.44861	4.59599	5.31713	4.34633	4.89446	4.72137	5.77309	5.50353	4.96804	4.89798	5.88934	6.09219	5.54716	4.87408	5.62541	5.63662	5.29133	5.36116	5.85494
ADGRA3	5.76923	5.84764	5.54807	5.69748	6.72363	5.79566	5.01568	6.95894	6.6607	5.28983	5.11689	6.93672	6.90999	7.28158	6.95423	5.67887	7.56738	6.76389	6.93728	6.93496	6.97844	7.04885	7.39307	6.55763	6.86934	7.02318	6.42545	4.73719	4.53198	6.3092	5.5723	5.9712	5.01344	4.62934	4.50967	3.9298	6.24056	4.83003	5.07373	5.57158	5.11324	5.62728	6.67267	4.58757	6.03367	4.64684	6.07962	5.04883	5.77385
NUDT13	5.82641	5.80995	5.63956	5.16694	5.76248	6.51564	6.28217	6.12007	6.21656	5.56618	5.62518	6.48396	4.85963	5.76012	5.76183	6.02228	6.39335	6.39312	6.29044	6.2052	6.44056	6.07378	6.72437	6.56211	6.67529	6.60086	6.50396	5.54489	5.35304	5.64472	5.0769	5.38908	4.91868	5.99243	3.23129	5.20812	4.24247	5.92809	5.41629	5.22813	6.05449	4.12318	4.9177	5.09333	3.63304	5.17936	5.9862	5.74207	5.62598
TMEM45A	4.97878	6.16087	6.94017	7.06345	6.79803	6.49729	5.60741	6.16087	5.00143	6.18141	5.09203	7.38904	6.88109	7.04902	5.28647	5.7869	7.63168	6.95998	6.07807	6.45333	5.4938	5.38451	6.47158	5.85162	6.00156	6.33794	6.26913	6.91474	6.68545	8.33393	7.544	7.21009	5.8758	8.95755	8.7005	7.2739	7.84559	7.7835	8.10445	8.53551	7.53375	7.47302	6.71539	7.74179	6.74086	7.303	6.66949	7.53504	6.65492
SPEF2	6.47287	7.4487	6.97127	6.97675	7.35221	7.03659	7.09557	6.50459	7.13981	7.36328	6.99562	7.23503	6.79259	7.52646	6.94872	7.41262	7.42636	8.1536	7.98633	7.82574	7.49393	7.88081	7.82661	7.83886	7.9481	7.73919	7.45944	7.91515	6.15517	6.52149	5.76472	6.39631	6.91073	5.75853	5.09306	5.74451	6.99582	5.45825	5.63562	6.94697	7.41213	6.62389	7.19748	6.52818	7.05153	6.35581	6.47694	6.40306	6.96995
ITGA1	6.23224	6.97265	7.15562	7.49064	7.64779	6.77352	6.19844	6.65278	7.24857	6.80053	6.60941	7.66568	7.81355	7.44449	7.71729	7.09082	7.4404	6.99562	6.10653	6.38419	6.53163	6.80065	7.00629	6.22427	6.644	6.38791	7.60681	7.0876	8.28741	8.0535	9.92692	8.74329	7.12173	10.0854	9.82543	10.3568	7.48096	9.83572	8.18218	8.45874	7.62923	7.74647	8.10837	8.79655	8.17957	9.21193	7.35959	8.83998	7.88302
THAP9	6.68843	6.00537	6.75157	6.19793	6.46596	6.62041	6.55219	6.68745	6.71765	6.80482	6.35771	7.62099	7.59619	7.40713	7.43713	7.04515	7.64976	7.05705	6.5546	6.9636	6.49043	7.27089	7.04346	7.14187	7.63859	7.21136	6.7123	5.49897	6.4859	5.73862	6.04458	6.34947	5.89356	6.32176	5.7709	5.92555	5.96645	6.21293	6.34916	5.8018	6.63642	6.1889	6.15828	5.77027	6.43008	5.81405	6.56995	6.14712	6.84193
ASF1A	9.20468	9.6733	9.84291	9.46439	9.94432	9.55933	9.69008	9.67367	10.1608	9.88871	9.42019	9.61929	9.08297	9.61239	9.12472	9.66744	9.41262	9.60056	9.88894	9.97514	9.77255	10.1066	9.92865	10.2577	10.454	9.86049	9.56163	9.94543	8.60053	8.79614	8.84067	8.92533	9.33598	9.0039	8.4545	8.98653	9.54639	8.23568	9.06619	9.50946	9.87369	8.3845	8.55693	8.62499	9.5208	9.20983	9.16647	8.75088	9.43379
RASGRF2	8.66319	8.37519	8.76603	8.87865	8.87254	7.69301	8.73289	8.81324	9.48547	8.62533	7.98518	9.21038	9.0383	9.29274	9.28378	8.62957	9.79881	9.49819	9.28073	9.86719	9.19824	9.38448	9.48044	9.45697	9.90729	8.87779	9.17813	8.11947	7.29425	7.94794	6.3107	8.38878	7.52415	5.55519	7.56875	6.48503	8.12569	6.91957	7.33336	7.66111	8.13857	7.91472	8.91115	5.99535	9.01943	8.81016	7.89651	8.00945	8.51831
TMEM106B	9.42793	9.62886	10.3314	9.88155	10.364	9.85692	9.87755	10.138	10.2454	9.99121	9.96814	10.3554	9.87995	10.0955	9.9238	10.127	10.6003	10.2629	10.246	10.4491	10.1096	10.1716	10.5148	10.4548	10.7872	10.4386	10.4129	9.7761	9.16577	9.42238	8.96799	9.51825	9.79229	9.72637	9.27357	9.06845	9.71366	8.693	9.62922	9.6717	10.0886	8.693	9.41132	9.52699	10.0486	9.9296	9.9398	9.75467	9.99781
SEMA3B	5.16269	4.06874	2.11673	1.91831	4.05501	3.15066	5.40549	5.49723	4.44329	3.70734	3.22242	3.80596	3.63055	3.79223	2.40063	4.5044	3.64428	3.17291	3.44279	1.30325	3.74659	2.31149	2.86636	2.04494	1.13974	3.19089	2.51891	3.70734	5.49341	5.40549	6.14403	4.92658	5.61483	4.72895	4.31454	4.5485	3.3909	5.23039	4.44329	2.83617	4.38525	5.26688	4.487	4.86542	4.1283	4.86078	3.69811	5.02967	3.63112
KIAA0895L	6.86554	6.59127	6.58756	6.87734	7.26672	7.05247	7.29061	6.72302	6.39882	6.80862	7.39988	7.10074	7.44889	6.64948	6.82248	7.14523	6.43257	6.90808	6.12982	6.82467	6.58628	6.26163	6.63054	6.68205	6.4056	6.75186	7.14121	6.52475	7.79866	7.8129	8.32972	7.53173	7.3243	8.31496	8.04473	8.15694	7.68779	8.7801	7.8054	7.84756	7.43772	7.15439	8.04315	8.07852	8.05175	7.81096	7.104	8.43807	7.08358
TRAF5	10.041	9.9406	10.173	10.6153	10.5848	9.18494	10.6086	10.3044	10.6678	9.89683	9.87768	9.97608	10.079	10.5077	10.0237	10.007	10.3018	10.8401	10.7834	10.9794	10.7257	10.5682	11.1332	10.7724	10.9796	10.9309	10.4787	10.1501	9.65315	9.51796	8.75322	9.58581	9.83468	8.37604	8.68862	9.04609	10.108	8.72684	9.50161	10.1755	10.3694	10.2036	9.57739	8.74808	10.3932	9.59876	9.865	10.0034	9.95451
ZNF30	7.01153	6.65619	7.30388	7.22271	6.84344	6.68454	7.13172	7.48811	7.4332	7.21921	6.63276	6.35149	6.49532	7.0972	6.02725	6.64883	6.68673	7.40515	7.79358	7.47133	7.38326	7.61703	7.5238	7.5624	7.88252	7.54217	7.05626	7.08513	5.98795	4.56071	5.82773	6.5624	7.11006	4.98067	5.90705	5.64751	6.10422	5.30819	5.09412	6.01408	6.72274	6.09256	6.60934	4.25215	7.12301	6.33928	6.62807	6.21679	6.69485
ARFGEF3	2.21569	3.13163	2.34618	3.79807	3.1469	2.32008	2.94007	3.1208	2.24178	3.16217	2.34618	2.34618	2.9967	3.9655	2.57024	3.9597	4.13653	3.17915	2.82101	2.84951	2.36944	1.499	2.52641	1.6968	2.94441	2.42186	3.3335	4.44654	4.6521	3.57784	4.47585	3.99314	3.24934	5.06449	6.1289	3.634	5.01411	6.32294	2.16349	4.09913	4.13653	5.6717	4.44654	4.39043	3.46661	3.98871	4.59474	3.61629	3.95759
APBA1	5.11678	4.24087	4.06306	4.52169	4.0176	5.09827	4.24358	5.42875	3.77383	3.81644	3.84887	5.77384	4.27889	4.60395	5.38816	4.35052	5.39104	5.47832	5.90744	6.74507	5.53802	5.89277	4.8065	5.30514	6.1891	5.7467	5.27832	2.30806	3.84887	3.90611	3.41633	4.12021	1.01691	1.50135	4.56858	4.50368	4.44677	5.40508	3.69443	3.4446	3.96992	3.31225	4.3248	3.83891	4.63335	2.65505	4.62307	3.71903	3.86504
IGHV1-2	6.23194	5.39026	7.30019	6.66726	8.74446	6.23923	8.47394	5.63602	7.58064	6.16368	7.71856	8.86545	7.96213	7.78843	9.90523	7.73284	9.27025	6.68632	8.19056	8.71207	5.22228	8.67626	9.41384	8.27354	5.45119	7.70524	4.56354	11.0507	10.5902	11.0178	12.9284	12.1779	9.62786	12.5841	9.91356	11.6747	13.4451	12.278	9.60284	10.3094	11.1641	11.0762	12.6889	7.24975	12.1307	8.31027	8.64661	10.9558	9.39304
RHOBTB1	6.70658	7.49569	7.13061	7.53434	7.57663	7.78551	7.43579	6.52981	6.56299	6.69709	7.32708	7.0008	7.99851	6.97709	6.73276	7.21655	7.88904	6.83637	5.5021	6.63491	7.22334	6.91288	5.71212	6.74914	6.54882	7.56448	6.89082	5.91244	8.35358	7.32097	9.18518	7.78246	8.59534	7.99743	9.12756	9.55079	9.30945	11.4178	9.62903	9.65345	8.66973	8.93824	7.8158	6.41164	9.01673	10.2461	7.86494	8.72126	7.95322
DDAH2	9.57182	9.95106	9.45088	9.46225	9.7654	9.90083	9.78753	9.60301	9.4619	9.86023	9.94734	9.06813	9.44293	8.88097	9.24875	9.25472	9.20306	8.99951	9.15825	8.68809	9.27766	9.03778	8.19375	8.71706	8.44605	8.73489	9.1167	9.62413	10.2892	10.006	10.5583	9.87799	10.2845	10.442	11.2862	11.2497	9.91024	11.4989	9.94376	9.72904	9.27082	10.2648	9.6011	10.985	10.0741	10.7244	9.23706	10.5472	9.32625
CETP	5.01312	3.6827	4.80365	5.41826	5.70263	6.39802	5.14319	4.79253	5.69802	5.25166	5.38653	5.69802	6.10985	4.79823	5.08182	5.06907	5.95349	4.7707	4.16268	4.3371	4.8927	5.213	4.0714	4.06443	3.37966	4.66833	5.42843	4.53551	6.28697	5.24758	7.66334	6.22263	6.23622	6.23622	8.57154	6.70164	5.46657	8.30747	7.6872	7.815	6.53306	6.8942	4.61129	6.14067	5.6017	7.47457	5.83277	6.32283	5.19364
CMTR2	9.69733	10.0039	10.307	9.94019	10.2963	10.4604	9.99578	10.1814	10.4095	9.98911	9.72517	9.2743	9.37199	9.91566	9.57433	9.60648	9.36359	10.0152	10.1424	10.1094	10.1061	9.91201	10.4316	10.2374	10.4647	10.3646	10.2283	9.92041	8.78157	8.88973	8.77279	9.31664	9.44173	9.71787	8.77827	9.67784	9.30568	8.53848	9.32932	9.58798	9.895	8.7985	8.50733	8.62803	9.75866	9.57762	9.62506	9.46793	9.74438
TTC7B	8.05683	7.88136	7.4947	8.11915	7.94336	8.17346	7.90584	7.42618	6.54819	7.78851	7.57413	8.23269	7.63053	7.38797	7.66696	7.75399	7.79406	8.21001	7.38463	7.08229	7.58717	7.33852	6.98688	7.07935	6.9442	7.74931	8.08615	8.05683	8.47894	8.07324	9.59347	7.36221	8.43508	8.95293	10.4536	9.38396	8.75248	10.8031	9.96169	9.93057	8.47771	9.27229	8.10881	8.75963	7.67075	10.2209	8.56452	8.90096	8.30717
S100A12	11.8735	12.4924	11.6384	11.7298	12.7058	12.5594	10.9401	10.5073	11.5676	11.2438	12.5294	11.6267	10.7134	11.2264	11.3605	11.415	10.9228	10.6581	9.95203	9.80434	10.9594	11.5285	10.3264	11.6678	10.4365	11.2087	11.062	11.6761	13.0557	13.0689	14.5266	11.6058	12.6172	15.2346	15.5628	14.9598	11.1609	14.6597	14.1712	13.168	12.8296	12.6364	10.9355	14.5451	12.489	12.1919	11.7055	12.7922	11.7583
STMN3	9.56117	9.92771	9.65489	10.2568	9.39045	7.8904	10.4333	9.84914	10.1642	9.25758	8.99527	9.18664	9.27997	9.44103	9.43085	9.31542	9.20321	10.2017	10.4843	10.4382	11.1425	10.4726	10.0508	9.96064	10.043	9.76952	9.86335	8.87337	9.0488	8.09608	8.58323	8.83438	9.7366	7.58511	7.9418	6.7866	9.18843	7.77721	8.16147	9.21576	9.43573	9.72214	9.54631	8.51087	9.56743	8.77666	9.60733	9.07947	9.26081
TIGD3	7.21138	7.39419	6.81593	6.94047	7.27265	7.02315	7.04566	7.54895	6.8663	6.96609	5.99461	7.45506	7.97601	7.26605	7.63713	6.87503	7.46963	7.62372	7.66278	7.14886	8.3552	7.57958	7.24142	7.81219	7.53909	7.74017	6.65386	4.99456	6.10557	4.37805	4.68826	5.78582	6.28832	5.95223	5.10672	6.39609	5.18968	5.54633	6.13997	6.00348	6.56885	6.86018	5.88074	7.44525	5.10802	4.67484	7.76285	7.06228	6.90876
ZNF283	6.99185	6.25802	7.38934	6.93796	7.32601	7.54931	7.15332	7.29892	7.3577	6.78905	7.19455	6.70043	6.69446	6.74138	6.8906	6.69288	6.71292	7.33181	7.42593	7.16428	7.18598	7.04504	7.29453	7.03604	7.37057	7.19653	7.07551	7.29353	6.76037	5.83148	5.85133	6.36585	6.43504	6.19126	5.56098	5.88165	6.77994	6.28198	6.38889	6.51349	6.64375	5.40429	6.53073	6.07507	6.87585	6.76889	6.41682	6.28911	6.74968
IGHV3OR15-7	1.39331	0.210786	0.404222	0.210786	2.2938	2.01386	2.46976	0.210786	1.39331	0.404222	0.404222	1.48213	0.210786	1.5387	0.146308	1.95486	3.09785	-0.0843318	-0.0843318	2.23519	-0.0486866	3.25343	0.967549	-0.0843318	2.41897	0.897599	-0.0843318	3.80999	5.59546	4.1941	3.74075	3.81442	5.60345	1.36107	4.90161	4.83303	5.04925	3.43965	3.25261	3.99816	4.81792	4.1973	3.43248	3.03982	4.01849	7.15842	2.40959	3.25343	3.50283
ETNK2	4.63229	5.28869	5.29665	5.09733	5.02754	4.38458	4.6724	4.82216	5.21234	5.85147	4.22298	5.48653	4.40551	5.34864	4.77207	5.21192	5.39372	5.69003	5.90107	5.88229	5.54723	6.04392	5.37671	5.79793	5.62793	5.44866	4.78234	5.09217	5.1898	3.94255	4.47921	3.8109	5.39239	2.26445	3.06016	2.5964	4.13659	2.75411	2.80013	3.31356	4.33228	2.78974	4.91747	2.83778	4.72532	4.01199	3.91529	3.26986	4.08602
FBXO43	3.38902	1.40254	1.55754	2.99461	3.07165	2.3652	2.63915	3.37495	2.35009	2.80006	4.00159	1.55754	2.74008	1.92359	3.12285	3.42269	3.32962	2.69769	3.24978	2.57359	3.43974	1.41571	3.64176	2.83589	1.86503	2.09447	3.66923	3.99374	4.03102	5.42469	5.31153	3.75249	4.41926	4.67703	4.8318	4.43436	3.69841	3.83994	5.20111	4.81895	4.8318	3.8493	4.81895	4.56234	2.81276	3.12627	3.41535	3.82577	4.45767
ABCB1	9.0385	9.0235	8.85725	8.64704	9.62861	8.78323	8.39484	9.07474	9.56637	9.28115	7.91287	9.01555	9.73133	9.80325	9.06367	9.85663	9.3466	10.2811	9.31208	9.46636	9.10035	9.19264	9.9018	9.73992	10.1406	9.43029	9.06191	8.26354	8.57583	8.80235	7.20088	8.2472	8.40849	7.36733	6.38886	7.73684	8.57609	7.22842	7.3939	8.10458	8.75394	7.91166	7.94259	5.61474	8.82309	8.77453	8.14822	7.93894	9.06117
IGHV4-55	5.48704	4.14164	5.42027	4.39656	5.1494	5.98918	7.30773	4.99486	4.79213	4.9646	5.62912	5.25936	4.03298	4.80402	5.16909	4.16858	4.86312	2.06193	4.09622	4.72377	3.57717	4.66967	3.99068	3.68138	4.88755	4.18542	6.43254	7.03383	3.99221	6.21886	9.48351	8.52048	7.59621	7.42202	7.68558	6.92104	9.43037	7.75517	7.47498	8.14729	3.56129	7.14106	8.87323	4.46164	6.85256	5.04628	4.99491	7.30199	6.9743
TRIM32	8.21575	8.40002	8.40746	8.28394	8.53002	7.99008	8.51574	8.98468	8.96322	8.06469	7.94873	7.91037	7.98391	8.41577	7.8873	8.20572	8.17708	8.13973	8.59495	8.55972	8.69179	8.54456	8.71092	8.60468	8.59384	8.18129	8.29591	7.48413	6.91129	6.30393	7.23145	7.68783	7.60394	7.04468	6.58583	7.39907	7.75857	6.60135	7.3017	8.02282	8.43534	7.12268	8.13412	5.42192	8.16779	7.99675	7.6229	7.15729	8.21137
SEC1P	3.36376	4.30456	3.79519	3.71793	4.21336	4.37148	3.51146	3.5927	4.61689	4.92421	3.2897	3.01241	2.43313	2.20948	2.45353	4.44089	2.0995	3.81632	4.29229	3.70443	4.45341	4.13217	3.9216	4.65871	3.49619	3.35692	3.60822	4.39321	0.767397	1.69363	1.86803	1.69363	2.65028	3.35155	3.77713	0.81656	2.48921	2.36774	0.791979	1.49882	1.12592	1.19966	1.77155	2.16719	3.14645	3.68723	3.15467	2.92216	2.97714
ZC3HAV1L	5.00115	4.01446	3.29768	4.43332	5.1028	4.37829	4.1874	3.50551	4.34603	4.17005	3.29768	4.31805	4.11569	3.76811	3.51499	3.54306	4.4267	4.71086	4.53838	4.43699	4.88667	3.42952	3.79965	3.85397	4.41222	4.91351	4.26951	4.91271	4.5736	5.55042	5.9374	5.02915	5.74581	5.09412	5.95734	6.53381	5.86253	7.10966	6.18702	5.94714	5.07932	5.78005	5.30939	3.98506	4.96664	5.53753	4.04016	4.48754	4.67626
CASS4	9.28728	9.21014	9.3104	9.70274	9.00015	9.42272	8.92942	9.44267	9.50383	8.79567	9.31856	10.8091	10.0998	10.3392	10.295	10.0867	9.50246	10.3226	9.33466	9.78726	10.2196	9.30837	9.71785	9.89116	10.0825	10.5998	9.81417	8.32937	8.66418	8.27689	8.38312	8.19629	8.13424	7.86854	8.82523	8.39719	7.69921	7.49389	8.07141	7.79639	9.31007	9.10773	9.28208	9.84017	7.77369	8.54896	9.83444	9.50144	9.10536
DSC1	5.29996	5.61827	6.75705	5.95148	4.82427	5.59738	6.98761	6.49278	5.92126	5.41036	4.88357	6.24301	5.72145	6.51887	5.61992	6.57276	7.73719	6.90516	6.18468	7.78507	6.52865	7.04827	6.83792	6.87336	7.92341	4.66934	7.21535	5.10901	3.27204	4.35008	3.16408	5.28292	-0.0814578	3.18476	2.25592	4.51888	1.53343	3.19384	3.55353	2.88549	5.99379	7.15122	3.17233	1.11207	5.73417	4.45962	5.66905	5.07325	6.36621
RPS27A	12.9097	12.8918	13.6881	13.336	13.3654	12.86	13.1205	13.1276	13.4619	13.6082	13.6183	13.4727	13.2019	13.6682	13.275	13.3154	14.1007	13.8965	14.6762	14.5199	14.3187	14.7611	14.5045	14.461	14.5926	14.2089	13.8421	14.3707	12.9612	13.2508	12.4702	13.7314	12.7814	11.8786	12.6872	11.655	13.3031	12.1172	13.1638	13.4619	13.7503	13.0462	13.4843	11.994	13.4742	12.4398	13.52	12.6969	13.438
RECK	9.05164	9.01223	9.64352	9.06984	9.08895	8.92752	8.99743	9.0751	8.91693	9.0025	8.94001	8.70486	8.96501	9.02647	8.67684	8.60102	8.7975	9.13872	9.24131	9.32675	8.90067	9.06993	9.21547	9.42741	9.43166	9.24369	8.92781	8.73373	8.04289	8.38914	7.67201	8.46386	7.91988	8.51753	7.62523	8.45805	8.3718	7.47644	8.14697	7.74603	8.85499	8.50028	8.28245	7.25413	8.86926	8.48119	8.36183	8.28068	8.8856
IGHV2-70	7.1526	2.74018	5.57678	6.1052	7.90846	3.40145	8.3515	6.81202	6.63686	4.07167	4.68253	6.94756	5.57678	3.80542	7.30902	3.34043	7.34465	3.39911	4.01158	5.25894	3.59955	4.29515	5.78367	5.80305	3.99076	5.60032	8.46085	9.70213	7.52629	13.7998	10.2745	8.93198	9.10296	9.99072	9.53018	10.0855	7.46983	10.7358	9.42655	9.74983	9.16162	10.2697	8.29666	5.06181	8.89228	7.34478	7.45707	9.43831	9.17752
CIITA	11.624	11.0779	11.3348	11.6129	10.9255	11.2567	11.5508	11.5626	11.4013	11.0626	11.5136	11.0094	11.2666	11.0715	11.277	10.7897	11.3176	12.0926	11.0818	11.9555	11.0111	11.2886	11.2289	11.8556	11.8971	11.8711	11.8564	9.6837	11.1879	9.93435	10.3605	10.6849	9.34276	10.3915	9.93258	10.3213	11.0593	11.4846	10.3497	10.68	10.7418	11.489	9.96381	10.4854	11.1442	9.75203	11.7834	11.2241	10.9362
HELLS	7.30308	7.69714	7.42103	7.98312	6.96599	6.88588	7.94417	7.54144	7.91869	7.74884	7.57887	8.1634	8.09027	7.43021	8.46992	7.50616	7.58694	6.78301	7.60682	7.4802	7.15883	7.27574	8.4474	6.94981	7.76821	6.96968	7.61825	8.38454	8.39563	9.36751	8.93807	8.17368	8.06652	8.00912	8.69229	7.90684	9.22235	7.68984	9.45124	8.85682	8.78833	8.08327	8.94328	8.12875	8.26439	8.10096	8.53104	8.53175	8.8187
APOBEC3A	12.1117	11.7613	11.4805	11.6081	12.6644	11.9652	12.4472	11.8073	11.2415	11.7156	12.3078	11.5672	12.3838	11.9174	11.5915	12.4392	12.8985	12.0064	10.8151	11.552	11.5516	10.7715	10.7402	11.4813	10.8808	11.5055	12.7346	13.4843	11.888	13.0769	12.7379	12.1399	14.5513	14.0566	11.5125	14.146	12.9897	13.7179	13.1075	12.4211	12.4702	13.1436	11.5649	13.0674	12.4809	13.3222	12.1892	13.4411	12.1656
ZNF501	5.99346	5.99478	6.89474	6.14518	7.06229	6.45834	5.80805	6.59528	6.74026	6.10434	5.56222	4.90452	4.92812	5.55478	5.22725	5.85091	5.75064	6.31774	6.12881	6.38839	6.14372	6.60737	6.8259	6.90929	7.12449	6.45083	6.55552	5.9027	4.59036	5.32103	5.11349	5.41454	5.4411	5.62677	3.68472	4.9436	5.25635	3.19753	5.242	6.07301	5.82119	4.88995	4.62946	5.21931	5.91154	5.09121	5.42496	4.91976	5.40321
LRWD1	9.41151	9.02728	8.88013	9.72356	8.98328	8.99514	9.70291	9.71097	9.3051	8.93237	8.86364	8.578	9.84234	8.66586	9.79138	9.14697	9.0338	9.48276	9.11653	8.84258	9.14657	8.31403	8.53317	8.27773	8.44088	8.76045	8.58265	9.89703	9.87884	9.82187	10.013	9.53467	9.96276	9.70516	9.1834	9.79944	10.3714	10.0664	9.68684	10.277	9.90983	9.72301	10.0091	10.5125	9.26715	9.91704	9.52065	10.0509	8.9111
ADAM19	11.1684	11.2432	10.634	11.3464	11.2238	10.6457	11.2487	10.9671	11.1075	10.3576	10.8216	11.4999	11.7484	11.4126	11.621	10.8696	11.6412	10.7593	11.0341	11.079	10.9342	10.6977	10.6679	10.5014	10.6116	11.1389	10.5323	10.8508	11.7715	11.7464	11.9019	11.5946	11.2972	11.8449	12.2642	12.3314	12.0066	12.5303	11.8907	11.417	10.9316	12.4291	11.5846	11.1364	11.4018	11.7643	11.1185	11.9745	11.8755
CDKN2A	4.65572	4.48039	5.19527	4.57823	4.57286	4.10527	5.12601	4.02593	3.87791	5.58419	5.62743	3.95609	4.8337	4.21473	5.0122	5.54219	4.3502	4.67822	4.51277	3.60565	4.00127	4.27573	4.4681	4.3553	2.69236	4.53799	4.48587	6.06653	6.0166	6.57208	5.74949	6.02315	6.93542	5.89404	6.28818	4.84242	6.47747	3.75669	5.59899	5.44688	5.05784	5.85773	6.10691	3.54466	5.94363	5.0392	5.27404	5.36294	5.31709
IGLJ3	4.00003	3.96399	4.18026	5.13579	3.96399	4.14421	5.00045	3.96399	5.2861	5.30718	6.02142	6.89524	3.96399	4.69101	5.36431	5.2861	3.96399	2.22227	3.22002	3.96527	3.01636	4.21452	4.52383	4.1841	3.83392	3.14382	3.97656	3.8919	4.83518	6.30784	5.50578	5.25005	7.78138	7.68111	5.78807	6.43159	8.0086	6.59316	3.92794	6.20035	6.90472	7.37793	8.08514	3.29919	6.3317	6.70619	5.37928	5.73885	6.63776
GCNT4	7.18002	7.63076	7.41873	7.33604	7.72274	6.51214	7.86613	7.97264	7.97463	6.66826	7.64067	7.44255	8.17526	8.24124	8.18469	7.73602	9.2967	8.54832	9.00063	8.91279	8.72769	8.93353	8.53362	8.44903	9.0358	8.52899	8.35601	7.10633	4.42152	7.0475	4.31772	7.83448	8.49249	3.99662	6.64426	5.94935	6.21318	5.03913	6.09054	6.01397	7.09164	7.17968	6.92233	3.96593	7.90847	7.24322	7.15659	6.37575	7.44837
GCSAM	7.98258	8.56539	8.19404	8.54368	8.04317	6.97455	8.83592	8.47879	8.64424	7.79934	8.12167	8.40153	8.48215	8.77745	8.40903	7.75195	8.89116	8.39704	9.27351	8.94287	8.79686	9.15462	9.1373	8.67555	9.2902	8.98867	8.56743	7.78423	7.01337	7.42962	6.35315	7.80923	9.15295	5.56887	6.56165	6.4854	7.84474	6.31785	6.88554	7.88029	8.55129	7.13396	7.74877	5.40198	8.6679	7.58495	7.79477	7.31671	7.90523
TRAV12-1	5.39614	5.73557	6.10203	6.74035	6.31102	5.1736	7.17535	6.118	6.63717	6.61526	6.98555	5.87668	5.61573	5.73521	6.97886	6.67693	6.55175	6.85031	7.20616	7.22275	7.45828	7.61328	7.48694	7.77675	7.7497	6.74846	7.07108	7.43844	5.4766	5.58139	4.46287	5.31562	7.08484	5.92259	4.58883	4.27559	5.84706	3.21534	5.57948	5.73079	5.10216	4.65937	5.89891	5.02849	6.57365	5.55814	5.78432	4.80783	6.5174
ZNF662	4.37094	4.39331	4.39331	3.65747	3.22797	4.66272	4.7595	5.06659	5.25968	4.28669	3.90146	5.41161	5.97814	4.57521	5.00861	5.53184	5.24392	5.04436	6.3202	6.15337	5.1878	5.59044	5.63015	5.16804	5.72585	4.4818	5.55049	4.43789	3.18378	3.76677	4.13838	3.35958	3.82504	2.3803	3.15275	4.33318	4.50571	2.49032	3.57196	3.15275	4.34261	4.73573	5.77023	3.85317	4.897	3.85208	3.49536	4.65272	4.67165
ANXA2R	8.82033	9.21743	9.00448	9.02301	8.52352	7.89966	8.79442	8.01551	8.53443	8.76564	8.67661	8.10586	8.02299	8.94994	8.30399	8.56957	8.17052	9.06286	9.03796	9.21628	9.36689	9.55554	9.45783	9.49655	9.164	8.75228	8.95247	9.09594	8.02653	7.61466	7.92908	8.2734	8.78017	7.72573	7.72529	8.78863	7.71627	8.20499	7.28181	8.15814	8.35256	7.15909	8.30241	8.50998	8.70258	7.59316	8.75521	7.86985	8.08903
TRAF1	9.9951	9.83137	9.66947	10.1633	9.21777	8.92523	9.71442	9.66567	10.0166	9.48625	9.84404	10.5726	10.5461	10.1776	10.4777	10.1225	10.113	10.5819	10.4635	10.9153	10.6615	10.4926	10.7023	10.3163	10.1946	10.3255	10.0067	9.50195	9.44324	9.38247	9.17635	9.77154	9.6548	7.56737	8.61907	8.25441	9.36987	8.51911	8.8361	9.32465	9.66639	9.63449	10.4725	9.44949	9.97743	9.62215	9.82738	9.43379	9.51594
SH3YL1	8.34697	8.7481	8.85828	8.32038	8.87149	8.63827	8.99695	8.81219	9.1834	8.6515	8.63487	9.17009	8.82067	9.30266	8.82371	8.46747	8.12384	8.63315	9.74947	9.82167	8.65055	9.63756	8.9376	9.75208	10.2314	9.53807	9.30044	9.06187	8.01313	8.55269	7.5909	8.36484	7.9569	7.69334	7.38645	7.79973	8.77728	6.91037	8.30364	8.48442	8.76751	7.99522	8.50086	7.76252	8.8261	8.51005	8.64796	8.54005	9.12424
LILRB4	10.8832	11.1479	9.75447	9.81044	10.3353	10.6435	10.0293	9.74941	10.0336	10.2502	10.6595	9.97621	9.99189	10.2564	10.5601	9.78493	10.0932	9.50956	10.1367	9.10387	9.67361	10.1404	9.38292	10.0949	9.54156	9.60545	10.2732	10.3646	10.6485	11.5588	11.9262	10.5149	11.2648	11.8206	12.0261	12.127	10.8655	11.6518	10.4153	9.95245	10.2932	10.8419	10.0183	10.7659	11.1539	11.1432	10.9137	10.803	10.5501
IGHM	15.1313	13.0946	14.5694	15.2064	15.0594	12.7014	15.2505	15.1495	15.1894	12.6936	16.0566	14.0433	15.0907	14.9754	14.7496	13.5852	15.6648	13.0695	13.77	13.9853	14.1707	14.1174	13.5814	13.9955	13.7923	13.7782	13.3502	16.8149	15.978	15.2284	16.2734	15.6897	15.4164	16.8149	14.2285	16.6325	17.5852	16.8149	15.808	15.9179	17.3172	17.4075	16.4259	12.3028	18.1412	15.6292	14.1502	16.1912	17.1711
RPL13A	14.5775	14.2896	14.605	14.6632	14.2788	13.808	14.412	14.3681	14.6401	14.3511	14.6463	14.5021	14.5065	14.7094	14.4429	14.1263	14.9426	14.9923	15.3904	15.5191	15.3904	15.4831	15.4831	15.5492	15.4511	15.1106	14.9149	15.1453	13.9822	13.9603	13.6245	14.8292	13.9795	12.5268	13.6603	13.2009	14.3314	13.1135	13.7803	14.4482	14.5021	14.4985	14.7489	12.5931	14.5876	13.4217	14.4439	13.5254	14.5608
RPL13	14.2511	14.1231	14.2842	14.3577	14.0334	13.4022	14.2099	14.1926	14.6893	13.7785	14.2215	14.0653	14.0852	14.6573	13.9779	13.8029	14.4778	14.8781	15.1234	15.2649	15.1382	15.3907	15.099	14.9619	14.9388	14.4254	14.2454	14.86	13.7495	13.6855	13.4464	14.2701	13.6186	12.4701	13.3121	12.4496	14.0937	12.681	13.4561	14.0054	14.104	13.9434	14.3107	12.266	14.0452	13.0558	14.1175	13.1174	14.2036
HAUS4	9.22139	9.44822	9.09116	9.0822	8.77288	9.48307	8.97625	9.10376	9.01173	8.97074	9.23174	9.23778	8.99423	9.00482	9.20354	8.53468	8.9681	8.87258	8.55058	8.56323	9.16987	8.83675	8.40876	8.83067	8.74052	8.72903	9.04598	9.52514	9.86425	9.52201	10.0799	9.50261	9.03423	10.4253	10.5287	10.7148	9.38735	10.2334	9.8309	9.61895	8.95051	9.28071	9.03304	10.1429	9.67914	9.93269	9.07297	9.37852	8.61953
ZNF569	6.65942	7.06509	7.79411	7.20533	7.52741	7.61048	7.24273	7.42167	7.57884	7.49352	7.44134	7.42771	7.76517	7.69358	7.78748	7.90831	7.80716	7.42851	7.77167	8.01051	7.65993	7.83934	8.04851	8.14276	8.22052	7.92245	7.61828	6.81075	6.92544	6.5571	6.56201	7.47363	7.49123	6.69791	5.71766	6.90265	6.95948	7.24957	7.0185	7.27646	7.232	7.20359	6.65119	6.4217	7.59106	6.85438	7.00742	6.43112	7.17566
ZNRF3	4.66158	5.13359	4.67566	5.03333	4.63124	4.71302	5.48118	4.65166	4.61952	5.38846	4.80582	4.30584	5.40366	4.96388	4.6993	4.46361	5.19368	5.05241	5.38622	5.09143	4.12518	5.84709	5.57175	5.26052	5.20963	5.24281	4.95341	2.70214	4.58578	4.48286	3.80109	3.35824	3.72658	3.86981	4.842	3.23068	4.54661	3.68645	3.89778	4.34151	4.35646	5.08784	3.51788	4.2199	4.22778	4.14508	5.18333	3.81488	4.96349
IGHA2	11.0664	10.6523	10.2404	11.8519	12.7746	10.9212	12.4899	12.0088	10.7129	9.49169	11.3017	12.2313	11.3387	9.99182	11.2471	12.3478	12.1194	9.53883	12.0345	12.6636	11.3585	12.0074	10.9164	10.9164	10.7008	11.3492	10.5269	12.2684	13.3408	15.4471	15.0248	14.2515	15.3242	13.1289	13.8859	15.6051	15.6171	15.2735	12.0625	12.981	14.4394	11.9829	14.4394	10.3649	12.7437	13.8496	12.1826	12.2983	13.5956
NPAT	10.29	10.328	10.6409	10.7087	10.8632	9.97219	10.6131	10.5314	11.1047	10.4538	10.3827	10.7201	10.5585	10.8472	10.6049	10.4814	11.1314	10.7704	10.7677	11.1387	10.7054	10.7408	11.1122	11.0733	11.2192	10.754	10.6799	10.399	9.80708	10.222	9.41661	10.2354	10.2135	9.51485	8.90377	9.5855	10.4428	9.17795	9.8298	10.0914	10.596	9.86149	10.0982	9.7376	10.5851	10.1714	10.1273	10.0836	10.6497
ZDHHC1	5.81897	6.01811	5.6918	5.6117	6.06544	6.03981	5.59985	5.71454	5.13978	6.06708	5.11665	5.90922	5.85064	5.17115	3.3754	3.95761	4.98023	5.9685	6.6229	5.48541	6.15444	6.91391	5.25647	5.94469	5.52381	5.55041	6.13208	4.60289	4.96967	3.15567	3.93866	5.35629	4.97649	4.77586	3.26773	4.49324	3.97178	3.85931	4.20656	4.31582	4.96309	4.18708	3.64423	3.86002	3.52808	3.25212	4.78066	5.18496	4.63292
SIAE	8.01381	8.02813	8.25856	7.82919	8.09769	8.3533	8.077	7.88984	8.22136	7.89829	8.20413	8.13734	8.38514	7.8883	7.97383	7.93412	7.71675	7.6604	7.81852	7.62641	7.88649	7.88686	7.61855	7.60418	7.862	7.58851	8.07593	8.2318	8.61768	8.64891	9.21192	8.14824	8.01165	9.73846	10.2513	9.57797	8.20413	9.94447	9.36059	8.92379	8.26366	9.08325	7.79485	8.55185	8.52165	9.31484	8.48076	8.64445	8.24209
MMRN1	6.78712	7.31464	8.12227	7.71865	7.60324	7.47568	7.89218	6.49286	7.10099	7.45458	7.278	8.4072	7.28305	7.5057	6.59336	7.3769	7.73397	7.25608	5.54096	6.50731	7.05797	6.56225	5.99451	6.70938	7.09181	7.48385	7.3237	6.82972	8.24316	7.77188	9.71115	7.65821	7.57849	8.81918	10.7835	9.5392	8.09249	11.1841	10.5984	10.1165	9.66245	9.53766	7.30698	7.97376	7.76517	10.4451	7.82237	8.92671	8.88961
COL24A1	4.12264	5.43572	5.13151	4.75638	6.01877	4.6177	4.91351	5.05172	4.2551	5.058	5.81091	5.41952	5.07269	4.65794	5.14762	5.13882	5.13596	5.07743	4.48705	4.73271	4.25829	3.52309	4.60051	4.54583	5.07689	4.50958	4.43165	5.40364	5.85762	6.92059	6.71612	6.27255	4.91079	6.66307	6.57098	6.74584	7.11798	6.13194	7.11798	5.77405	5.13596	5.19918	5.8621	5.28204	5.74376	6.03731	5.18061	6.18122	5.96836
REC8	9.68502	9.21909	9.23882	9.32477	9.283	8.63023	9.29506	9.38219	9.32798	9.49364	9.61608	9.8645	9.52181	9.8645	9.46885	8.83347	8.90463	8.95555	9.60882	9.03847	9.18004	8.75748	9.04263	9.02933	8.39212	8.86911	9.69015	10.1274	10.0815	10.1882	9.92018	9.96974	10.8677	9.55831	9.23229	10.2995	10.563	10.0035	9.51096	9.72222	9.47231	10.0209	10.5762	10.7797	9.25202	10.1591	9.44149	10.3746	9.29332
CTSF	7.81919	8.36121	7.87709	7.54479	7.66777	8.35061	8.55869	8.40107	7.65238	8.21614	8.04933	7.72681	8.7008	8.16199	8.45236	7.29187	8.16871	8.42422	9.21213	9.09842	9.07889	9.34549	8.96938	8.47293	8.85741	8.26768	8.08995	7.9421	7.77699	7.38722	6.86936	8.07915	7.44478	5.29143	6.96101	6.58574	7.13507	6.83256	6.24161	6.92375	8.25359	8.42581	8.28855	5.03594	8.11554	7.16471	7.99439	7.51004	7.96982
OVGP1	6.77023	5.69434	6.03822	5.83617	5.46083	4.87308	5.79284	5.66538	5.70381	6.20092	5.7596	5.56851	5.56531	6.16382	6.18643	5.5849	6.42092	6.32071	7.20594	7.08265	6.92224	6.29816	7.05472	6.00226	6.88418	6.86573	6.21144	6.03542	5.34036	4.59497	4.45528	5.0724	4.52893	2.95498	6.5518	5.19739	5.60921	4.72329	5.15195	5.52089	5.59599	6.22718	6.23498	5.4959	5.08507	4.98107	5.45881	5.81051	5.64191
ZNF853	7.60845	6.78147	7.02987	7.78705	7.5044	6.81854	7.37301	7.6913	7.3747	7.94495	7.22208	6.78829	7.15807	7.41877	7.19232	6.92616	6.47596	7.60628	8.2638	7.98357	8.00437	8.34584	8.34258	8.15077	8.13398	7.59198	7.38965	6.55258	7.2605	6.85782	6.09443	7.48132	7.28713	6.18098	5.49727	4.95041	6.30006	4.45254	6.31976	6.60373	6.96613	7.64616	6.5091	4.53626	6.93229	6.48046	6.34966	5.99701	7.43711
SLC1A3	6.82319	5.78179	5.5822	5.43523	6.2895	6.96565	4.74083	6.37324	4.8597	6.46006	6.92041	6.5205	4.89729	5.32792	6.9972	5.37297	6.61036	3.59738	3.64243	4.43689	4.85643	3.76107	3.66355	5.20769	3.70789	4.31477	5.56471	7.29959	6.43797	6.83712	8.87807	6.05714	5.92836	11.523	9.6172	9.55388	5.75767	7.96451	8.0943	6.42686	5.75767	6.19525	5.5529	7.85548	6.3472	7.52766	5.81425	6.0278	5.45861
IGLVI-70	4.62294	2.59563	1.1584	3.3899	4.26812	1.12794	3.90029	4.65402	2.62325	2.62325	3.39791	3.14709	6.82156	3.78989	1.41986	2.09277	3.51333	0.722353	1.09714	2.99304	1.95475	3.7524	3.40035	2.79522	2.86777	2.62619	2.36905	4.52516	7.04646	4.92832	9.35578	6.4067	10.9845	5.4484	5.12719	4.99848	5.54645	6.51665	6.97234	7.75588	6.71176	4.51074	6.47195	1.3148	5.31398	4.99332	2.73791	4.46715	4.34195
MAFB	11.3621	10.981	10.4333	10.5697	11.0155	11.2785	10.8046	11.3884	10.8896	10.919	11.1421	11.4216	11.6262	10.4256	11.4247	10.9931	11.2632	10.7076	11.3745	9.9621	10.5081	11.4649	9.98699	11.0016	10.6211	10.5514	11.8633	10.2181	13.1158	12.0368	13.0012	11.6014	11.6334	12.1728	12.8891	12.3495	11.849	12.7347	12.7434	12.2891	11.7644	12.8769	11.4729	11.2487	11.8482	11.635	11.6361	11.7194	11.2352
RPS3	14.0763	13.9276	14.2551	14.2381	13.9185	13.3297	14.0763	13.9855	14.4936	13.9942	14.1596	13.7336	13.9942	14.3029	14.0462	13.6434	14.3758	14.5939	14.9685	15.0844	14.9135	15.1123	15.073	15.0844	15.047	14.6591	14.2593	14.6152	13.6759	13.6824	13.4889	14.3564	13.5924	12.2083	13.471	12.81	13.7962	12.8776	13.6261	14.0203	14.2314	13.7091	14.3564	12.445	14.0003	13.1172	14.0714	13.1674	14.198
PABPC1	14.9373	15.0223	14.9466	14.8687	14.6912	14.9008	14.8499	15.0852	15.3344	14.7673	14.7721	14.9205	14.9749	15.0223	15.1319	14.5142	14.9544	15.3565	15.4077	15.5742	15.2198	15.3794	15.6726	15.4261	15.7887	15.3565	15.1579	14.6193	14.9466	14.4014	14.7078	14.6588	14.0279	13.6936	14.4749	13.143	14.1138	14.3356	14.3356	14.6669	14.8597	15.0138	15.1186	13.5869	14.8115	14.1156	15.0192	14.2289	14.9386
DPH6	6.96825	7.20182	7.38771	7.40208	6.93975	7.31227	7.17335	7.02716	7.0393	7.30433	7.65761	7.00865	7.14511	7.44373	6.83209	7.0342	7.52402	7.42117	8.06608	7.82825	7.63382	8.02125	8.09833	7.79645	8.10854	7.31013	7.4803	7.61845	7.0505	6.77801	6.41671	7.26599	6.45166	6.18608	6.68682	7.01558	7.2943	5.0928	7.17771	6.7899	6.95116	6.65142	7.01346	6.83835	6.48277	6.69492	7.16818	6.23108	7.19077
TXNRD3	4.26326	5.2045	5.16033	4.69052	5.57153	5.43477	3.56846	5.03962	5.49103	4.49505	4.50992	5.53181	5.79804	5.72664	5.31623	4.26326	5.68234	5.66353	6.13518	5.63434	5.91863	5.39634	4.77565	5.33304	5.8849	5.11604	5.20574	4.1925	2.87837	4.42571	3.98999	4.27659	3.59329	2.92956	4.70682	4.12026	3.62022	2.60341	2.60341	3.03297	4.84306	3.5558	3.17604	2.76482	4.22023	4.54169	3.79296	3.64253	4.7171
SIGLEC11	5.29893	5.48465	4.9904	6.21436	5.76638	5.42698	5.49383	4.09082	3.85163	6.39923	6.03858	4.55486	3.55842	3.30649	3.2354	5.512	3.52652	3.75646	3.7835	3.50355	1.81613	3.51525	4.27348	4.01776	3.70451	4.4187	4.31435	5.2757	2.40668	5.24861	7.95565	7.23204	7.71238	8.86732	6.46258	8.26793	5.52443	7.50214	7.78037	7.26757	5.9031	5.05948	5.92922	3.69832	5.01474	4.26547	5.18487	6.10526	5.90128
FAAH	8.60335	8.43328	8.06294	8.49693	7.37756	8.2869	7.94696	8.19877	7.73018	8.24223	7.63004	8.38936	7.49998	7.86069	8.28709	7.16796	7.63341	8.74743	8.30509	8.40701	8.65436	8.34611	7.80685	8.66301	7.71052	8.14905	7.77418	6.66801	7.98274	6.49397	7.76214	7.39195	5.84198	7.27289	6.87583	7.25186	7.36512	6.82351	7.04903	7.10389	7.47759	7.32703	7.27137	7.92078	6.82359	6.25583	8.58009	7.81767	7.63054
ZFP37	5.53356	5.67636	5.63572	4.68318	5.2906	6.21199	5.41367	6.13445	6.56802	6.21625	5.37495	5.93837	5.59625	6.34623	5.00005	5.97552	5.40889	5.78306	6.17406	6.39554	6.52124	6.48612	6.91783	6.07325	6.79947	6.67512	5.53218	5.68571	4.4348	4.82941	3.89184	3.60152	4.82941	5.24125	4.65857	2.2997	5.18236	4.11474	4.75205	4.97548	6.30212	4.55788	4.73026	3.67729	6.30802	4.5492	5.64092	4.2471	4.48022
GPR18	8.24472	7.88165	8.22204	8.04388	8.23987	7.79476	8.06158	8.35287	8.5643	7.79543	8.73847	9.62138	9.91765	10.3775	10.3282	9.20019	10.7745	8.96887	9.56594	9.41872	9.44438	9.7206	9.86727	9.50933	9.59226	9.27942	9.04753	8.14173	7.60468	7.82015	7.17336	7.89486	8.15068	6.71293	6.78944	7.48685	7.86848	7.43002	7.28497	7.41771	8.23968	7.77543	9.23944	7.09559	8.97335	8.02065	8.26023	8.01176	8.60858
DOCK9	10.1142	10.1198	10.489	10.8162	10.4203	9.3416	10.4587	10.1428	10.8165	10.3247	10.1411	10.6059	9.89888	10.715	10.4822	10.37	10.383	10.5933	10.8383	11.2003	10.5654	10.6751	10.8166	10.7073	11.1529	10.6068	10.4682	9.2453	9.19315	9.49307	9.26592	10.2866	8.77261	8.14393	8.91784	7.87262	9.94953	8.44815	9.24862	9.55423	10.392	9.85644	10.3773	8.79237	10.5969	9.86864	9.60627	9.13064	10.1927
TP53I3	7.77199	8.05912	7.00934	6.93496	7.57027	8.94842	7.50001	7.85932	7.37962	7.68392	8.49921	7.80331	7.17239	7.13746	7.44539	6.85676	7.08012	6.7439	7.00399	6.86921	7.46183	7.15338	6.85096	6.57773	7.20655	7.14351	7.11552	7.48848	8.78473	8.58265	9.64667	8.26344	8.14836	9.66477	9.43274	9.87786	7.75873	9.74055	8.87141	8.04848	8.44208	9.38524	7.31524	9.67073	7.7519	7.82397	8.26081	8.02742	7.70388
DISP1	6.34042	6.48757	6.50387	6.66184	6.99654	6.89104	7.03424	7.0085	7.02301	5.96602	6.36199	6.86492	7.19644	7.03556	7.23446	6.39235	7.4467	7.28962	6.89832	7.14732	7.12043	7.08825	7.07147	7.21853	7.51784	7.19396	6.86211	6.30119	6.30062	5.7087	6.02153	6.74259	5.71811	6.36257	5.24942	6.51661	5.87358	6.67695	5.62174	6.13431	6.51411	7.17112	5.38216	5.51731	6.71913	5.91798	6.41172	6.14698	6.1908
PID1	10.0005	9.49746	9.03325	8.77396	8.07483	10.1718	8.62907	8.31627	6.91656	8.4774	8.40119	8.64426	7.27631	8.6734	8.7058	7.69111	8.50103	10.1318	10.1585	10.1332	9.48153	10.7258	9.87011	11.1468	10.3696	10.877	10.0521	8.2066	7.76219	9.07461	7.20804	9.25749	5.34811	6.4493	4.94674	5.6004	7.02676	8.31237	7.03627	6.72984	7.94431	6.21225	7.17373	6.03407	7.88334	6.995	9.98915	7.96641	9.54542
APOBR	11.4688	11.7194	11.259	11.2175	10.7721	11.6817	11.1427	11.0532	11.4219	10.9947	10.9201	11.0384	10.7048	10.549	10.6019	10.734	9.56142	9.7541	10.3328	10.3282	10.5735	9.92143	9.81592	9.72568	9.36744	10.0969	10.3147	11.8506	11.7148	11.2171	12.1446	10.966	10.9974	11.5575	11.804	12.3332	10.806	11.7252	11.5248	11.3101	11.2621	10.7056	10.1679	11.5296	11.6881	12.1935	10.4769	11.9799	11.5253
WDR5B	7.17574	7.8071	7.72993	7.35362	7.84797	8.21934	7.56921	7.94479	8.16807	7.52562	7.28707	7.66977	7.70575	7.54049	7.18094	7.28154	7.37051	7.7691	7.24894	7.41189	7.3755	7.41716	7.73063	7.52238	7.68684	7.64127	7.65365	6.31032	6.35433	6.32954	5.9187	6.6179	7.05539	7.52857	6.56253	6.39386	6.83873	6.71833	6.48133	7.15171	7.54267	7.01073	5.81633	8.04588	7.02866	7.15345	7.54849	7.58335	7.44187
EEF1A1	16.8932	16.7959	17.1763	17.1391	17.0082	16.6315	16.7959	16.9789	17.3297	17.0431	16.9206	16.8293	16.8619	17.2908	16.8619	16.5726	17.3297	17.4555	17.4555	17.4555	17.4555	17.4555	17.4555	17.4555	17.4555	17.4555	17.4555	17.1763	16.3272	16.2806	16.1328	17.0431	15.8918	15.1577	15.751	15.2545	16.4144	15.6078	16.1328	16.6711	16.9206	16.8619	16.7733	14.9942	16.6542	16.02	17.0648	15.7856	17.0648
SMTN	6.57296	6.72178	6.78333	6.94276	6.76775	6.80633	6.85518	6.1737	6.69101	6.84386	7.42774	6.73463	6.25976	6.18162	6.39587	6.21325	6.34307	6.38434	6.04832	5.86262	6.17762	6.17551	5.87779	6.28096	5.62509	5.97505	6.42456	6.2683	7.13021	7.85227	8.1782	6.99814	6.00065	7.57442	8.54839	8.97341	7.07583	9.29152	8.1679	7.91799	7.02741	8.0416	7.42774	6.77106	7.13911	7.43262	6.88509	7.24469	6.80308
IGLV5-37	2.62508	2.83104	0.920484	3.62044	5.67768	4.03673	4.02337	3.78097	4.01092	0.920484	2.69532	4.4201	4.03996	3.16032	3.55518	2.65046	4.42241	-0.384799	5.18459	3.61791	3.48324	3.89621	3.03971	2.71903	2.78451	1.28669	1.91744	3.17244	4.28323	7.52501	6.33005	7.51729	7.22859	6.92017	8.39943	4.69012	9.55722	6.30298	9.19015	10.0936	6.83747	3.40298	6.54231	2.1194	6.71616	4.33811	6.4675	5.26788	5.3405
KPNA5	7.94537	7.93869	8.56351	8.26163	8.76675	7.81767	8.47988	8.16027	8.51966	8.3645	8.39793	8.9597	8.79345	9.07331	9.18992	9.04142	9.35559	9.02662	8.9842	9.26961	9.03195	8.911	9.36994	9.45472	9.42442	8.86552	8.93576	8.67153	7.58043	7.97105	6.78457	8.10516	8.14415	7.49105	6.86877	7.61107	8.60968	6.68233	7.64366	7.15103	8.28388	8.0482	8.44905	6.93109	8.51786	7.95639	8.00182	8.22416	8.44595
TNFRSF25	10.1834	10.1592	9.43472	10.4567	9.75132	8.65273	10.2158	9.96837	10.4776	9.61602	9.31653	9.63674	10.1081	10.2128	9.80387	9.30817	9.55641	11.7938	10.5251	10.885	11.1017	9.99624	10.5485	10.0536	10.2321	10.096	10.4907	10.0422	9.19829	9.4	8.57547	9.46432	9.81656	6.5339	8.1348	7.83345	9.45749	6.56084	8.39384	8.77876	9.13174	9.31596	10.1076	8.02665	10.4146	9.53354	9.70897	9.92742	9.80734
HLA-DPB1	13.1944	12.6184	13.4482	12.6972	12.3398	13.4189	12.6499	12.8931	12.1878	13.2479	13.7624	12.634	12.1878	12.4079	12.8715	12.4736	13.1279	13.5658	14.1053	13.8752	13.463	14.2424	13.7055	14.0931	13.7545	13.5746	13.6505	13.4283	12.481	12.0761	11.7391	13.0383	12.9334	11.6125	10.1488	11.7391	12.6275	12.2871	11.4409	12.0173	12.6275	13.3468	11.4953	10.897	12.5413	11.3836	13.4347	11.7097	12.8009
ANKRD33B	7.7346	7.38896	7.74009	7.59298	7.17744	7.48809	7.76363	6.32416	6.45886	7.29001	6.38415	8.06998	8.15335	8.12883	7.30285	7.79496	8.14719	7.05737	7.06504	6.77405	6.81001	6.56139	6.68773	6.81187	6.66709	7.14216	7.19136	7.82549	8.38215	7.11518	8.23764	7.71936	7.03688	7.73353	9.21511	8.33712	8.26685	10.2374	8.68179	8.58394	8.15162	9.0128	8.29104	8.3494	7.52113	8.76246	8.10985	8.10198	7.87
ZFP82	7.29531	7.73461	7.58166	8.22668	7.28417	7.15144	7.9355	8.03372	8.55699	7.19071	7.80337	7.69931	8.01045	8.21657	7.35701	7.68647	7.89262	7.50467	8.33632	8.28188	8.10915	8.41364	8.47978	8.25371	8.29644	7.92812	7.98361	7.78907	7.27114	6.89956	5.87959	7.44351	7.49272	6.12251	6.23509	6.78464	7.40672	6.91233	6.90048	7.36278	7.82212	6.8595	7.13296	6.04066	7.93958	6.65226	7.12578	7.00043	7.34516
TREML1	9.00691	8.66007	8.67779	9.14679	9.0615	8.95673	9.02113	7.51485	7.6883	8.84885	7.9062	9.33383	9.46272	8.02621	7.56284	9.10842	9.43926	9.35634	7.4514	7.59501	9.83798	9.06683	7.7414	8.07604	7.04469	8.74408	9.29255	9.13981	10.284	9.18614	11.4452	9.66471	10.87	9.69135	12.6637	11.3178	10.5448	13.2714	12.1639	12.1804	11.0509	11.7416	9.54886	9.32679	9.61761	11.3709	10.3085	10.4111	10.1149
NCR3	8.84743	9.24642	8.61899	8.90815	9.09919	8.32026	8.40564	8.68398	7.54329	8.73199	8.01255	8.033	8.77962	9.26419	8.53822	8.30245	8.55734	10.0893	10.0531	9.27967	9.83778	9.35096	9.59213	9.60468	9.77051	9.29463	9.38459	8.72398	8.69244	8.77851	7.22788	8.49607	9.44417	7.89273	6.77077	7.7242	8.0633	6.60452	7.33241	7.67057	8.89737	8.643	7.86904	7.07972	8.47225	8.17129	8.33376	8.06093	8.68734
MTX1	9.9571	10.5281	9.84822	9.75088	9.59986	10.1545	9.7072	9.70797	9.76262	10.1519	9.87084	9.76322	9.63599	9.39387	9.47303	9.40721	9.63892	9.28441	9.88937	9.32872	10.091	9.55961	9.22741	9.35846	9.24445	9.41527	9.81137	9.90378	10.5567	10.293	10.8848	10.2152	10.1552	11.0789	11.5237	10.9188	10.0617	10.2764	10.6926	10.1897	10.1506	10.5302	9.90456	11.1115	9.76842	10.4885	9.95155	10.7973	10.0414
BVES	2.2516	2.22134	2.40288	3.73484	2.22134	2.37263	2.22134	2.22134	3.33116	3.85819	2.40288	2.40288	2.22134	2.16083	5.09295	4.27345	2.22134	1.60225	2.45942	1.57781	2.9041	1.77144	1.85682	1.70516	2.11647	1.31795	2.27499	2.16083	3.65203	5.53845	6.08761	2.22134	4.47844	4.41862	2.52391	5.77237	5.24496	4.13066	5.48818	4.09862	3.85819	3.94842	5.07101	1.94405	4.89821	3.33447	2.44901	5.08536	4.48964
TUBE1	7.78784	8.13249	8.64852	8.43463	8.51216	7.81191	8.23735	8.19196	8.33548	8.21161	8.06679	8.64697	8.61488	8.92417	8.29589	8.69816	8.62818	8.81115	8.74529	8.73384	8.52788	8.34467	8.80769	8.67961	9.16464	8.63546	8.60534	8.48208	7.42812	7.77518	7.30911	8.15017	8.3526	7.57211	7.57807	7.23424	8.2924	6.80431	7.5687	7.77152	8.20728	7.73224	8.33634	8.51159	8.60639	8.24736	8.07008	8.25717	8.23764
DCHS1	8.6452	7.21816	8.67995	7.80068	8.2234	6.93128	7.48689	7.79995	8.40422	6.43201	6.6901	7.81491	7.67069	8.06749	8.07993	6.89927	7.46075	8.0551	8.38966	8.51392	7.88862	8.19098	7.32003	8.12716	7.35783	7.08316	8.20183	6.88105	6.15857	5.56776	6.55692	6.75569	5.68158	6.43201	7.04369	5.68079	6.61379	6.48531	6.27689	6.1037	5.40569	7.41132	7.22209	6.08712	7.78571	6.45722	7.14248	6.86353	8.01967
TMEM30B	6.18463	6.11167	6.40158	6.76734	6.41107	5.23032	6.54159	6.09251	6.24462	5.86648	5.86264	6.92233	5.39547	5.71672	6.29238	5.3247	6.4565	6.48079	7.24359	7.36266	6.88757	7.19877	7.04595	7.14549	7.51563	6.55102	6.271	4.92134	4.30665	4.91562	4.86907	5.93283	5.26148	2.87211	5.12762	4.78002	5.90748	2.64877	4.29652	4.89649	6.12046	5.99123	6.91861	2.80563	6.28358	5.70936	5.63758	4.88163	5.76631
TRAJ41	2.56142	2.43825	2.78943	3.14219	1.98546	1.80101	2.67458	2.92594	3.41527	2.82184	1.45874	2.2155	2.75604	2.88142	3.83627	3.09916	3.77074	1.4451	2.18806	3.39944	4.54704	4.033	3.71563	3.77122	3.5663	2.53237	1.67588	1.76576	-0.385516	-0.323083	1.01217	1.36565	0.944435	1.37861	-0.0109214	0.821917	1.80101	-0.135786	0.480886	2.2155	2.88142	1.45874	2.37635	2.32586	3.31736	2.63233	1.97285	1.90091	3.46103
ABCD2	8.25524	8.41917	8.92877	8.82989	8.51953	7.5812	8.93347	8.68234	9.31956	8.66712	8.08682	8.9456	8.56914	8.87383	9.26975	9.11773	9.17346	8.77173	9.01681	9.48515	8.9049	9.32705	9.6381	9.49191	9.76362	8.95276	8.89689	8.34222	6.8966	7.76038	6.26418	8.04561	8.27553	5.90435	6.39067	6.66649	7.94852	5.68721	7.44958	7.99104	8.36472	7.73824	8.49855	4.9191	8.58223	8.41352	8.17304	7.43044	8.83497
IGKV3OR2-268	2.29959	2.26337	2.48071	2.26337	4.19019	2.44449	2.26337	2.26337	4.22304	2.48071	2.48071	2.48071	2.26337	2.19092	2.19092	2.26337	2.26337	1.13262	-1.09551	2.04819	-1.06127	2.736	1.48947	1.68242	1.74103	1.50323	2.72685	2.71925	6.9681	4.19019	5.06754	5.55858	3.73424	2.26337	5.46772	8.37414	6.03917	2.48071	5.94299	4.51089	2.19092	2.82792	4.23807	2.67294	4.50277	6.86614	3.78201	4.59106	4.76293
DUSP14	6.68025	7.09487	6.71654	7.46009	7.16276	6.02575	7.16693	6.77795	7.8164	7.43287	6.84207	7.00058	7.59348	7.54794	7.71266	7.83061	6.31113	7.78394	8.24948	7.93677	7.6978	7.67601	7.56969	7.60778	7.44841	7.66035	6.77578	7.38196	5.62324	6.05734	6.18221	6.92652	6.71654	5.28234	6.19202	5.91584	6.4048	6.07783	6.55504	6.74673	6.68315	6.11634	7.55378	5.03778	6.99629	6.65749	6.75297	6.55011	6.89227
KCND1	5.39023	7.76138	6.2302	6.01351	5.61633	5.79162	6.96088	6.7584	6.5181	6.88758	6.14985	7.20848	4.49773	5.39023	5.79622	6.47955	6.37696	5.55723	5.75569	5.49925	5.29958	4.34819	5.02038	4.92709	4.36345	5.22239	5.93743	4.89675	6.64562	7.41427	7.43946	7.53757	7.18375	8.40281	7.76403	7.61288	6.8763	8.80951	5.69758	6.2302	6.3336	7.28909	7.15712	8.32952	7.35539	8.30983	6.14596	8.16297	6.01232
CD40LG	8.52561	9.40962	9.2035	9.78235	9.44505	7.98723	9.00564	9.50799	9.65092	8.98511	9.14098	9.51005	9.03464	9.99981	9.07308	9.50509	10.0982	9.70142	10.0898	10.193	10.0161	10.3629	10.115	9.98353	10.181	9.82174	9.53429	9.26054	7.93455	7.74189	7.32682	8.54218	9.0093	7.4512	7.53833	6.57133	8.43274	5.99734	8.54069	9.17226	9.68705	7.49914	9.33737	6.31117	9.7824	8.98951	8.72718	8.4231	9.10724
RPL4P1	4.4566	3.72258	4.53223	4.1221	5.14657	2.80991	4.83004	4.50812	5.16058	4.79876	3.8845	4.16066	4.6006	4.7704	3.50971	3.97531	3.27341	4.33292	5.32438	5.23962	5.23962	5.91741	5.27275	6.18361	5.92817	4.94246	5.34164	4.87271	1.63223	3.51386	2.14723	3.57867	3.57867	0.205171	1.31218	0.205171	3.22112	0.386254	4.31724	4.53324	5.25799	3.41953	2.5494	2.07605	4.17123	2.87524	4.64773	1.97493	4.81671
IGKV3D-15	3.70162	3.6841	4.31251	2.60324	7.6815	2.75297	4.94495	3.67167	4.88961	2.78291	3.78412	2.78291	4.57253	4.30008	3.7666	4.22321	4.83706	2.84956	3.13131	3.68909	2.52093	2.71973	3.25541	3.35544	3.67087	1.29648	6.50001	6.33725	5.42861	6.48964	6.91043	2.60324	8.34222	8.7585	7.25174	7.69957	8.20791	8.20552	5.64501	5.03846	6.11389	4.97701	6.45616	2.79318	5.71803	3.98835	5.34996	4.49534	7.35708
PLD4	9.60597	9.31317	9.24918	8.92821	9.24334	9.40999	8.94137	9.57952	8.59179	9.35521	8.30647	8.56622	9.57916	9.13767	9.34729	8.32556	8.92795	9.82758	10.024	10.3247	10.3161	10.4988	9.42708	10.1149	10.0092	10.1168	8.98914	8.59129	9.10946	8.06039	8.42393	9.1107	8.86404	4.98821	6.8162	8.75034	9.08825	7.99896	6.57608	7.86439	7.43958	7.11302	8.10994	7.0302	8.6346	8.21257	9.58528	8.15383	8.12562
ZMYND11	10.1318	10.1316	10.7548	10.6337	10.3763	10.1129	10.2759	10.4045	10.5621	10.879	10.2849	10.5947	10.3141	10.9842	10.4117	10.7575	10.5552	10.8551	11.079	11.1782	10.7543	10.8801	11.1868	10.811	11.2096	10.7824	10.5694	9.99843	10.018	10.2281	9.51587	10.618	10.1367	9.50901	9.04318	9.46246	10.1378	9.26835	9.64474	9.98654	10.4843	10.2534	10.1438	8.85417	10.6438	10.1984	10.0718	9.78336	10.5274
CNKSR3	4.06013	5.02481	4.50095	4.98046	3.26752	3.37557	3.26752	4.03852	5.24281	4.71348	3.39718	3.39718	5.27475	5.1268	5.43171	4.06013	4.66369	4.80817	4.37556	4.6765	4.16384	3.86646	4.76562	4.38743	4.31791	4.97473	5.05081	5.78595	5.30635	5.33099	5.33515	5.99176	4.58333	6.50919	6.79541	5.98102	5.30635	7.10896	6.072	4.60822	5.16042	6.40101	6.04784	6.8458	4.96592	5.96918	5.10614	6.13679	4.88226
ZNF404	4.54038	6.09697	5.65454	5.05043	5.90273	5.11211	5.50308	5.90704	6.08351	5.70059	5.73924	5.42937	5.30488	5.63801	5.08551	5.40989	5.61595	6.20173	5.90505	6.17765	6.14524	5.67535	6.56675	5.8353	6.17545	5.93878	5.44534	6.02729	3.47399	5.17882	3.73239	4.17518	5.64919	4.16467	3.94945	4.0523	5.1578	4.42254	2.54849	4.65333	5.72364	3.85219	4.21394	3.97382	6.37366	4.34912	5.12793	5.1979	5.53799
SLC35F3	4.56405	5.71769	2.87932	4.51752	3.33947	5.14128	5.42792	4.71839	4.26378	3.33947	2.41748	4.04199	3.39611	4.76811	5.09006	4.80636	2.90683	4.60768	5.97845	6.28522	4.7906	6.05427	5.08161	5.598	5.61906	5.58138	4.38631	4.32326	4.64625	1.50024	3.51212	3.31532	2.6043	2.19683	1.42484	4.18178	2.54528	0.260327	0.633634	-0.151526	3.00379	0.280954	4.20782	2.53555	2.9974	2.99407	4.46382	3.76517	4.61216
MMP8	6.94471	5.62013	5.8368	5.62013	7.54097	5.80069	6.65853	5.62013	7.57372	5.8368	7.04419	5.8368	8.36573	6.3485	6.14682	6.94471	5.62013	3.86849	4.45632	3.63556	3.67072	3.77336	5.91149	5.39948	4.90113	6.68347	7.56735	6.0746	9.52408	5.62013	10.8144	8.90511	5.8368	11.9483	12.8725	11.5495	5.5479	9.60841	10.8341	10.9373	9.02122	8.78349	9.22883	10.5973	5.12612	8.10589	8.74866	8.25691	8.79778
TESPA1	10.3486	11.3734	10.7441	11.243	10.8891	9.89205	11.5726	10.9208	11.5409	10.6329	10.8911	10.7155	10.8804	11.1909	11.1297	10.5768	11.0378	11.1506	12.0668	12.0248	11.7918	11.9615	11.871	11.4871	11.882	11.2844	11.1893	11.2079	9.75204	10.0766	9.70127	10.6005	10.9662	7.78837	9.03785	9.83736	10.2837	8.70119	9.59091	10.3749	11.054	10.2121	11.0412	8.59593	11.2855	10.629	10.6749	9.61641	10.8854
C21orf58	6.49773	6.389	6.26026	6.44844	6.50542	5.64832	7.01121	6.62611	6.74415	6.04088	6.04214	5.98594	5.73521	6.51268	5.94888	6.11455	5.44526	6.19209	6.13541	6.16079	6.3795	5.90964	6.13833	5.9489	5.57777	6.37866	5.95179	7.18392	6.61053	7.62155	7.33856	6.88032	6.7471	6.4614	8.12454	7.60533	7.11953	7.80762	7.46234	7.35167	7.04318	6.61889	6.92818	7.57076	6.49094	6.91681	6.70239	7.23567	6.71219
LAMA2	5.35102	5.56457	4.91303	4.6209	5.36401	5.66459	4.35446	6.12614	5.20936	5.54178	5.34235	5.19635	3.73824	4.80252	5.02623	5.54345	5.86981	6.55006	5.98183	6.43762	5.91765	5.57827	6.38809	6.23245	6.4207	5.49366	5.77984	5.51897	3.97673	5.90107	3.486	5.56018	4.09326	3.94355	3.36585	3.08024	4.63518	4.32902	4.84898	4.3684	3.5858	3.03004	5.12213	3.21677	4.79698	4.87356	4.43664	3.43334	5.49722
TC2N	10.8994	11.0016	11.4636	11.6069	11.6811	9.75075	11.3406	11.3932	11.2172	11.3661	10.9906	11.8542	11.3586	12.1301	11.868	11.8542	11.8081	12.4774	12.7608	12.7348	12.4305	12.6395	12.98	12.558	12.8909	12.2228	11.7636	11.5789	10.519	10.732	10.2381	11.4162	10.9637	8.72209	9.63102	9.15494	11.2712	8.51156	10.9581	11.4406	11.8407	10.5952	12.0743	8.64975	11.5475	11.2287	11.0145	10.7352	11.5314
ABLIM2	5.44842	4.71334	5.25405	5.03145	4.32643	4.20671	5.3905	5.3905	4.09642	4.78693	3.93973	4.73866	4.64875	4.68795	4.85209	5.78253	4.543	5.31454	5.2156	5.50587	5.65732	5.89991	5.19157	5.59946	5.93049	5.34223	4.98289	5.26358	5.18421	3.13284	3.02027	3.84255	4.48673	3.93751	4.11839	3.52384	4.45043	2.74477	3.90868	3.13716	4.47351	4.64071	4.71938	2.6315	5.18529	3.52581	5.06352	3.75421	3.36588
DENND2D	11.9485	12.3729	12.0328	12.4936	12.4452	11.6443	12.2635	12.3742	12.8095	11.7932	11.5476	11.5917	11.6924	12.2642	11.6655	11.7129	11.8039	12.3942	12.8366	12.4974	12.5003	12.7959	13.1422	12.5265	12.5473	11.9958	12.1613	12.343	11.0388	11.4646	10.6327	11.7656	12.2475	10.675	10.2275	11.3148	11.5571	10.5622	10.8703	11.7846	12.2755	11.189	11.4628	10.7963	12.2015	11.5687	11.9938	11.1968	11.9172
AXIN2	7.52915	7.56842	7.61285	8.26393	7.862	6.52522	8.43988	7.89925	8.0855	6.96177	7.71467	7.93634	7.88001	8.15826	8.58554	7.88001	8.40675	8.06342	8.72725	8.71044	8.7857	8.71744	8.10558	8.16993	8.93558	8.42351	8.23242	6.66382	6.14752	6.99314	5.74063	7.22797	7.41398	4.65612	6.25652	5.336	7.08712	4.0548	5.28994	6.10285	7.17224	7.76097	8.63695	5.4543	8.36043	7.10959	7.50278	7.1304	8.12412
GATA6	3.90181	2.0013	4.1412	2.43384	2.82788	1.97427	1.15719	3.35327	2.76912	4.25407	3.38995	3.37803	2.33953	3.55829	3.17683	3.06393	3.63586	3.47549	3.41396	4.59936	3.89613	5.66296	4.59295	4.25718	4.43353	4.59936	3.36484	2.20826	1.3756	1.3146	1.76655	4.29382	3.31742	2.3063	-0.00349981	-0.00349981	-0.148456	1.5301	0.967463	1.26479	1.02194	3.01993	4.20452	1.50124	0.878331	2.72699	3.06187	0.635582	1.57354
XKR4	3.08327	3.05437	3.22777	3.05437	3.05437	3.19887	3.88539	3.05437	3.11217	3.22777	3.22777	3.22777	3.05437	2.99657	3.47588	4.11442	4.56269	4.13478	2.31331	2.96187	2.89143	1.46851	2.5615	2.42602	2.51382	3.07676	3.56959	4.98822	5.26095	3.05437	3.22777	4.6178	3.22777	4.6298	6.53503	3.05437	5.47644	6.66204	6.17468	3.85649	4.13132	4.70399	5.00513	5.71144	3.7171	5.41778	3.27399	4.80754	2.9959
ALOX5AP	12.0982	12.5694	12.217	12.0803	12.3026	12.0134	11.9152	12.1948	12.0856	12.1905	12.7384	11.7149	11.8275	12.335	11.8926	12.1472	11.977	12.0399	12.0386	11.5817	12.167	12.1994	11.7006	12.1139	11.7358	11.8438	11.2227	13.3239	12.8893	13.074	13.2155	12.5773	13.77	12.997	13.2796	13.6306	11.9168	13.1433	13.3774	13.0474	12.8033	12.6858	12.1595	13.2248	12.6997	12.7277	12.5406	13.1158	12.3403
NUSAP1	6.25077	7.96831	4.14272	6.67834	5.77583	5.87055	7.07539	6.87627	6.23963	6.83539	7.60014	7.02642	5.72686	6.9127	6.84449	6.94307	6.51662	4.93887	5.27052	5.52454	4.83151	5.49172	6.27068	5.02405	5.26411	5.08924	6.21884	5.80721	6.57735	7.2397	7.88914	7.08309	7.60014	7.20024	7.50387	6.68744	6.57735	7.20024	8.15398	7.75231	7.34193	5.32001	6.92768	7.02958	6.81403	6.80599	7.0366	6.90548	7.32614
DNAJB1	11.9795	11.9142	12.0082	12.1376	11.702	11.1147	12.0137	11.7227	11.5877	12.0928	11.9256	12.8605	12.7536	12.909	13.1258	13.5631	12.8716	12.2383	13.0793	13.0584	12.8796	13.1423	12.8649	12.749	12.7086	12.2724	12.0215	12.0114	11.6555	11.6666	11.3869	12.0165	11.9088	10.61	11.3603	10.7507	11.5678	10.8067	11.2718	11.3771	11.5052	11.591	13.603	11.6503	12.1523	11.1111	12.025	10.9738	11.4908
HLA-DMA	11.8234	11.8823	11.9741	11.7869	11.2354	12.5572	11.4939	11.7023	11.1104	11.5905	12.3637	11.7342	11.4996	11.5134	11.9479	11.5616	12.1194	12.1672	12.7712	12.3452	12.1468	12.7615	12.0077	12.7655	12.4972	12.3146	12.4274	11.3675	11.8049	10.7501	11.1426	11.7201	10.8038	10.9723	10.3186	10.9562	11.6084	11.5791	11.0065	11.4105	11.5075	12.6973	10.8822	10.5463	11.6001	10.5172	12.383	11.5445	11.6381
TRAJ42	3.02466	3.92315	3.07523	3.65966	3.25515	3.39422	3.39422	3.00053	3.82685	3.95321	3.10686	4.78854	3.87527	4.02925	3.5865	3.92315	3.27623	3.81479	4.39776	4.19831	3.9507	3.94632	4.15317	5.02275	4.55261	3.55114	3.64784	2.06725	0.767817	2.57522	2.23409	2.60492	4.30157	0.833313	0.767817	0.833313	3.3337	1.0298	1.67674	2.43187	1.24545	2.70258	3.91759	-0.418979	3.70641	2.99043	3.17401	1.21977	3.23439
HABP4	8.2696	8.58642	8.70446	8.69288	8.08624	7.66552	8.89822	8.39164	8.4107	8.66206	8.39113	8.59932	8.47028	8.50777	8.5717	8.5444	8.6646	8.36809	9.37738	9.32258	9.09898	9.37402	9.14307	8.72501	9.03825	8.58397	8.48605	8.6407	7.70449	7.92616	7.5338	8.23785	8.74827	6.85776	7.1296	6.78409	7.8506	6.96497	7.36505	7.84361	8.25432	8.6542	8.3666	6.61256	8.51022	8.33004	7.87627	7.30957	8.54806
GUSBP1	7.06131	7.51872	7.58906	7.59303	6.95931	7.33624	7.09883	7.2746	7.79746	7.03721	6.75868	7.04352	7.38112	7.2997	7.85369	6.72337	7.50408	8.02467	7.85591	7.98008	7.62438	7.94016	7.76733	7.73649	7.83243	7.66115	7.72085	7.31925	6.87985	6.5302	6.57458	7.06704	7.38112	5.78848	6.4512	6.37361	7.19769	6.02745	6.5719	6.85	7.15024	7.42464	7.71217	6.72864	7.00366	6.72665	7.3521	7.30808	7.19192
TSPAN9	6.61851	6.61165	6.49127	6.87533	6.00798	5.27616	6.62976	5.83902	5.22391	6.16489	6.05961	6.2414	6.15906	6.38676	4.16348	5.73286	7.17717	6.47995	5.38456	5.32976	6.4362	5.80672	4.82557	5.35326	4.86708	5.94751	6.50858	6.36044	6.94051	6.65044	8.13731	6.22561	7.65793	6.36044	9.21152	9.05305	7.6538	9.85692	8.43868	8.51677	6.99934	8.03173	7.28498	6.47355	6.36255	9.18839	6.80061	7.46254	7.2664
SCML1	7.18817	6.708	6.63067	6.9874	7.12353	6.78057	6.48169	7.08514	7.0992	6.54363	6.85781	8.25375	7.92294	8.04293	8.19182	7.53283	9.05372	7.67191	7.85771	8.38704	8.23448	7.86864	8.68352	8.26368	8.08231	7.66984	7.96613	6.86454	6.36249	6.82728	5.43628	7.22815	6.66376	6.31987	5.94405	6.16207	6.88766	5.24103	6.3605	6.71093	6.81166	6.28055	8.2076	6.30309	7.43708	6.24591	6.95173	7.01333	7.48293
USP53	9.22133	9.27113	9.58377	8.71657	8.42506	7.65062	8.51065	8.38461	8.68171	8.26469	8.27008	9.75929	8.66296	8.78942	8.72273	8.73799	8.95707	9.01915	8.9219	9.23475	8.96535	9.82361	9.14589	8.9534	9.58725	8.85803	8.64647	8.44205	7.56513	8.15629	6.92126	8.28144	8.21642	6.48691	7.28728	7.07495	8.31723	6.9784	7.63611	7.68418	8.52039	8.06127	9.09741	7.21754	8.5081	8.12164	7.71708	8.89169	8.47496
HTR3A	2.31509	3.16967	2.8449	1.456	2.1743	3.01549	2.51793	4.70991	2.96398	1.64881	0.646482	2.9193	2.30807	4.28317	3.33155	3.0363	3.88097	3.91993	4.4912	4.1045	4.50312	4.9728	4.71346	5.02972	5.00951	3.74061	2.64552	1.18131	4.0744	2.47443	1.55518	2.1743	0.689154	1.85688	2.7107	-0.791847	3.30091	1.15998	1.56477	1.87673	3.60557	2.09945	1.67014	2.05495	2.27496	1.42685	2.41668	2.6728	2.26497
FBXO5	7.90044	7.62829	7.83079	7.70276	7.88592	7.49799	7.71696	7.76645	7.68193	7.8622	8.24599	7.49666	7.30298	7.40357	7.62829	7.84883	7.80754	7.50595	7.70637	7.81124	7.53467	7.80957	8.20292	7.8079	7.79848	7.7711	8.00301	8.51337	8.25797	9.56219	8.7553	8.42691	8.72081	8.57411	8.6074	8.24212	8.99362	7.92011	9.17259	8.63294	8.65897	8.20344	8.46648	7.45243	8.15503	7.82607	8.0742	8.23452	8.63043
CPE	3.07284	2.1044	1.15877	3.68212	3.52554	2.14116	0.97024	2.6416	1.03308	3.35924	2.20934	3.77711	1.94195	0.907396	3.35924	0.97024	0.97024	0.704403	-0.507745	1.13345	-0.471714	2.48054	-0.507745	1.18443	0.704403	-0.507745	1.91126	3.68745	1.7297	4.95459	6.48307	2.09136	3.64078	5.78014	8.1677	7.2152	3.76279	5.66549	5.33796	0.938818	4.19585	1.45995	2.68314	4.55481	2.86612	3.521	1.66995	5.04269	3.75016
ZKSCAN8	9.26675	8.88571	9.34435	9.1819	9.37475	9.55402	8.97884	9.46723	9.43381	9.3866	9.17152	10.4188	10.2243	10.0077	10.2929	9.98144	10.4474	9.966	9.82915	10.0721	9.31125	9.48547	10.0824	9.97319	10.0186	9.8135	9.47906	8.64704	8.86887	8.70945	8.6543	8.91177	8.06296	9.29503	7.63602	9.28025	8.5891	8.69359	9.11428	9.04856	8.87256	9.04518	9.21834	8.48182	9.6926	9.13466	8.96553	9.14411	9.53963
MYLK4	4.72691	6.12466	6.01058	5.21409	4.46	5.44291	4.97848	6.1577	5.49723	4.81993	5.70068	5.52088	4.31753	5.17831	4.71969	5.373	3.98006	6.16258	5.95683	6.10903	5.53597	5.47953	5.57561	5.4006	6.37232	5.61476	5.36504	4.70228	4.28434	2.90078	4.67354	4.82841	2.58367	3.39028	3.38622	5.56025	5.00632	4.88853	4.11986	4.60868	5.0148	5.373	4.32589	4.76669	3.62493	3.84818	5.45732	4.1968	4.46416
TRAJ44	4.05217	2.85409	3.5357	3.58008	3.60484	2.78479	2.52385	3.49036	4.14703	2.45399	2.56678	2.62438	2.74244	4.08703	3.86171	3.5357	3.56672	2.95308	4.51516	4.1806	3.75554	4.49518	3.75701	4.51835	4.442	3.09023	3.48022	3.03835	3.04383	1.71872	1.38337	2.62438	3.2306	0.00630863	-0.0580785	1.18716	1.05291	0.816618	0.83545	2.85409	2.13682	2.82641	3.38117	0.0323438	3.19233	2.40409	3.36976	1.22177	2.85618
DGKA	12.5175	12.6849	12.6866	12.9333	12.6809	11.7471	13.023	12.6439	13.1215	12.2756	12.6053	12.5112	12.6403	12.7655	12.7815	12.3354	12.9173	12.9656	13.2253	13.4331	13.3864	13.1074	13.4235	13.0052	13.2112	12.7941	12.9102	12.5785	11.7645	12.2365	11.6346	12.422	12.626	10.7212	11.8505	11.3311	12.5725	11.2154	11.7914	12.3602	12.9586	12.5878	12.9462	11.9513	12.8366	12.2361	12.4495	12.5279	12.5646
SLC6A9	3.89667	4.2993	4.2346	4.43855	4.66341	3.92823	4.85637	3.02376	3.53848	3.06806	4.47468	4.52304	4.78321	1.97077	1.97077	4.95975	4.11135	3.78594	3.02288	2.75457	4.61001	4.50916	3.20074	4.20461	3.41444	3.91047	4.71389	4.19734	4.66341	5.47952	6.76167	5.54984	6.10511	6.219	8.97811	6.56526	7.49385	6.45246	7.57075	6.36947	6.14484	7.46128	6.43462	6.19171	4.54909	4.99272	6.34386	4.8839	4.11771
TRAV18	3.60132	3.2827	3.65544	4.52763	3.86481	2.44764	4.06593	2.37663	4.88029	3.65544	2.49888	2.8753	2.70857	3.3874	3.08965	3.65544	3.84204	3.16096	3.95448	4.63438	4.76199	4.9074	4.73173	4.20274	4.48186	3.82028	4.06104	2.42743	0.371377	1.4866	1.91534	2.56763	4.39515	2.23321	1.38726	1.5693	2.05738	-0.326854	1.92545	3.30877	2.8088	1.63604	2.42743	1.03451	3.34827	2.43395	2.5507	0.73256	3.584
SCAND1	9.7773	9.53309	9.33419	9.43107	9.17554	9.19766	9.35121	9.09932	8.94865	9.25872	9.615	8.60266	8.72011	8.66812	8.79062	8.65887	8.47982	9.17528	8.79352	8.72303	9.82003	9.48388	8.06665	8.38853	8.3013	8.56409	8.63062	10.2906	9.99324	10.1397	10.0739	10.1013	10.4153	9.59398	10.1783	10.2149	9.87515	9.94235	9.82645	9.75285	9.63102	10.0775	9.59942	9.82203	9.57558	9.0622	9.76695	9.38485	9.03397
PLXNB3	5.57549	5.58973	4.54996	5.20535	5.63601	4.24303	6.29865	1.38428	3.81835	4.54996	5.26228	5.86257	5.6907	3.34913	3.30722	3.64238	5.23684	4.42202	1.58893	2.67444	4.1071	3.92593	2.06154	2.90764	1.4961	3.98595	4.70779	3.31652	6.30666	4.95204	7.97911	5.0247	4.99434	6.87982	9.63511	5.79347	4.98497	9.93075	8.66501	8.55442	6.70763	8.34783	4.10386	5.7458	5.68324	8.249	6.00813	6.02165	5.38652
PRKACB	10.9972	11.2619	11.9705	11.3891	11.9157	11.2188	11.5885	11.8732	12.161	11.4204	11.2651	11.6953	11.8914	11.9864	11.2982	11.9205	11.8947	12.029	12.5001	12.498	12.113	12.3733	12.7398	12.4182	12.7059	12.0861	12.036	11.5995	10.5461	11.1291	10.2767	11.3752	11.2951	9.9222	9.73587	10.74	11.3549	10.6391	11.4373	11.6915	11.8031	10.576	11.493	9.49184	11.8569	11.2246	11.3849	10.753	11.8108
MYBL1	9.39634	9.4477	9.92744	9.92625	10.1862	9.20267	9.25296	10.0312	9.17324	10.3799	8.81408	9.64774	9.60488	10.2121	9.40211	11.0944	9.85728	12.1019	10.6028	10.9276	10.0049	9.986	10.5983	10.7484	11.0158	10.9022	10.2957	10.6584	8.56875	9.36129	7.37579	9.54587	9.40066	8.0439	6.8728	7.80532	9.35793	7.10131	8.34655	9.22711	9.16451	8.12191	9.74968	8.76654	9.41591	10.1229	9.02757	9.18552	9.77218
ZNF555	7.54312	7.38206	7.45025	7.44343	8.04725	8.00759	7.79173	8.05722	7.72101	7.6441	7.10088	7.40055	6.72162	7.0204	6.93042	7.33332	7.12093	7.37963	7.47487	7.88331	7.40493	7.94795	7.74645	7.67096	7.93719	7.53185	7.6245	6.82248	6.64024	6.65952	6.67732	6.66713	6.25309	7.67533	5.60332	7.05406	6.84925	6.96675	6.66678	6.65952	6.88715	6.42067	7.13052	6.82952	7.01564	6.82306	7.01918	7.12023	7.0998
IGHV1OR15-2	1.71773	1.68058	1.9035	1.68058	3.04332	3.06506	1.68058	1.68058	1.75489	1.9035	3.14567	1.9035	1.68058	1.60628	1.60628	3.69045	3.61961	-0.119519	2.08496	2.01385	0.837886	1.52673	2.24061	0.267585	0.892463	1.3643	2.84596	2.14814	3.43731	3.00617	4.07128	5.61529	3.94288	4.83817	3.04332	6.20591	6.08979	5.40152	2.63744	2.71174	4.13927	3.80125	3.70587	0.0462876	4.29566	4.05712	3.1563	6.46398	4.85574
IGHV3-73	5.90368	5.06022	5.17174	5.61059	8.28288	5.839	7.45343	7.06648	7.67955	4.87941	6.82651	6.78213	5.31334	5.17593	6.99741	5.42765	6.79219	3.79181	4.86339	5.37569	5.02608	4.88879	5.58178	6.41918	5.17223	4.8558	4.18657	7.38344	8.36002	8.79518	8.06897	8.26221	11.2421	12.9397	5.17593	8.78487	9.25688	9.51616	7.78707	7.01314	9.03385	4.59451	9.30858	4.80161	9.51677	7.05123	5.72209	8.76039	8.23399
ZNF570	7.10325	7.03421	7.57269	7.3129	7.32784	7.33118	7.0746	7.62731	7.42004	7.37712	7.20995	7.83361	7.93237	8.32334	7.89608	8.49288	8.25069	7.7843	7.83938	8.21388	7.68267	7.94918	8.24593	8.11935	8.06581	7.79335	7.61762	7.42869	6.50056	6.99726	5.85304	6.89129	7.7213	7.07775	5.8476	6.83424	7.07335	7.03173	6.64231	7.01011	6.93357	6.82606	7.62731	6.21997	7.68379	7.15134	7.14922	6.53535	7.47835
RPL5	13.1008	13.1321	13.5254	13.4366	13.2754	13.1737	13.2335	13.0474	13.5441	13.4805	13.4674	13.4537	13.1423	13.6688	13.5281	13.2634	14.0413	13.9088	14.3488	14.4791	14.1371	14.4071	14.6208	14.3551	14.6056	14.1512	13.715	14.0011	13.0202	13.3426	12.7753	13.6375	12.6114	11.9104	12.8532	11.7621	13.4382	11.9974	13.0943	13.4261	13.6287	13.1361	13.6661	11.6756	13.4101	12.418	13.346	12.6079	13.5626
LY9	10.7541	10.5438	10.7763	11.1469	10.5611	9.39102	10.9672	10.6611	11.07	10.6093	10.4194	10.6109	11.1315	11.2503	10.7726	10.4701	10.6129	10.8208	11.4111	11.4658	11.3375	11.3943	11.5356	11.4989	11.3531	10.9834	10.8368	10.815	9.67813	9.4716	9.21728	10.4205	10.9146	8.24647	8.97599	9.4327	10.2523	9.45561	9.13682	10.1473	10.5489	10.5807	10.4896	8.60156	11.0796	10.0673	10.0307	9.89684	10.5111
MT1G	1.44794	-0.123347	0.050924	1.66668	1.7533	0.0218788	0.711844	-0.123347	-0.0652567	1.82022	0.050924	1.02204	-0.123347	1.07301	0.300276	1.84656	1.7533	0.892215	0.140286	1.26377	0.177723	0.495941	1.78371	1.31852	0.177723	0.140286	0.140286	3.11927	1.70949	3.38465	4.39802	3.27157	2.04334	3.81873	2.66584	3.61999	0.820905	1.99526	3.01263	3.47475	2.73603	3.66476	3.30775	2.00668	1.15287	1.31852	2.40301	0.739285	2.23679
CNKSR1	5.41276	6.86779	5.41458	6.35096	6.24432	5.84955	6.4866	5.35983	7.18595	5.98697	5.86722	5.03982	3.24467	6.57613	5.01768	4.86579	6.66672	5.02123	5.96632	5.74457	6.09865	5.76096	5.2234	4.93613	5.07545	4.80944	5.36523	6.94071	6.81438	7.44771	7.34458	6.16429	7.46732	7.38019	7.58279	7.35589	8.60348	7.14891	6.60615	6.93962	7.02298	6.76261	7.41585	4.66758	7.16743	6.72679	6.134	7.67344	7.59184
FAHD2CP	5.66829	5.13443	5.14837	6.00282	4.9178	4.67535	5.53628	5.29333	5.70615	5.01668	5.66685	5.86731	5.74822	6.33323	5.43007	5.56587	5.31467	6.35636	6.58797	6.07732	6.4561	6.74768	6.31036	6.1663	6.08028	6.04122	5.34313	5.978	4.64878	4.68798	4.75557	5.47376	6.43878	4.52981	4.36536	4.72847	5.2286	3.9449	4.84407	5.28402	4.57357	4.26653	5.47111	4.0239	5.51885	4.82287	5.47105	4.15027	5.23404
SPATA7	5.72719	5.66437	5.9276	5.49234	6.01104	6.5104	5.49234	5.66246	5.54548	6.23853	6.01882	5.71624	5.9008	6.41515	5.84611	6.32509	6.20722	6.6217	6.6964	6.27843	6.30132	6.96568	6.74388	6.51416	6.77905	6.22608	6.37245	6.86951	4.90348	5.09153	4.59117	6.22338	5.74072	5.89508	5.08976	4.71972	5.64382	5.74371	5.60862	5.92288	5.49311	4.36003	4.59887	5.82715	5.23789	4.91225	5.86282	4.73928	5.65893
PDE2A	6.73951	5.16106	5.91673	5.2647	5.67263	5.7749	5.08122	5.7805	4.21295	5.33197	6.33641	5.53634	5.31143	5.73846	5.53458	6.01791	5.30757	4.98485	4.93696	4.8763	5.66011	5.39109	4.90779	5.18391	5.20825	5.57916	5.21788	5.83575	5.59653	6.01791	8.08357	6.55289	6.71957	5.70262	8.00037	8.83864	6.93451	9.37677	7.89422	7.33959	7.37727	7.66487	6.68762	5.74274	6.01858	6.72179	5.59795	6.1581	5.64242
ZNF781	4.42192	5.34998	5.48988	5.79976	5.82506	4.54884	5.51346	5.72712	6.05076	4.71217	5.77467	4.73834	3.91696	5.3507	5.09934	5.24232	4.90059	5.89261	5.64411	5.70107	5.6818	5.62803	5.60173	5.64139	6.31571	5.59218	5.57178	5.7815	2.46456	4.44294	4.03056	5.29255	3.9598	4.57214	4.22784	3.06344	3.28666	3.60473	4.18085	5.1831	5.29497	3.60473	4.09208	4.30736	5.46373	4.23939	4.4194	4.67128	4.92465
IGHV3-53	8.06031	6.5375	6.80561	7.52805	8.74873	4.81837	7.99043	7.67912	7.33462	5.20199	5.52474	7.44946	7.02008	6.44657	8.05029	6.3332	8.01024	5.37767	6.37994	6.59035	5.33609	6.74294	7.2611	7.91178	5.42114	5.82261	7.66006	10.001	9.91131	9.14852	8.88326	9.22819	9.17271	10.7357	9.29173	9.29615	10.8651	8.71947	11.11	11.1299	5.53828	9.25001	11.4355	3.51753	10.287	7.30418	7.99604	9.85298	9.10724
ADGRE4P	7.07938	7.60619	7.80449	5.7967	7.17592	7.14787	6.94335	7.5386	6.1137	5.23667	7.35992	7.59596	7.39903	7.58857	7.31273	6.80329	6.67653	7.99415	8.49747	8.24263	8.10299	7.73019	7.9856	6.95041	7.60366	8.20875	7.22318	5.47192	6.22537	4.06766	4.73125	6.7698	0.278733	5.65608	4.91283	5.38817	3.87033	4.88874	4.80451	3.93153	7.11847	5.1608	5.11865	5.85793	4.74566	6.40554	8.6453	5.58386	7.35417
ATG9B	7.00673	7.54526	6.31272	7.43159	6.69282	6.12924	7.42909	6.59594	7.50438	6.54399	6.29926	6.65202	6.95565	7.3486	7.1283	6.52136	7.45611	7.2948	7.76802	7.85013	8.23115	8.22686	7.62818	7.74743	7.55226	7.40181	7.30982	6.90013	6.12287	6.54893	5.57865	6.91088	5.86702	3.90795	6.1881	5.16557	6.40621	4.91577	4.92271	6.03288	6.72243	6.43292	7.55982	3.86309	7.49222	6.39617	6.26835	6.13886	6.88269
DDR1	7.25268	6.55257	6.56666	7.21705	7.35642	6.55868	6.76251	7.38472	7.29452	6.42334	6.8964	5.87089	7.66748	7.52209	6.58213	6.05651	6.80763	7.15808	7.79608	7.44069	7.42617	6.61091	7.08487	6.91637	6.93831	7.45087	6.39228	6.69867	5.73183	4.92405	4.93421	6.1073	5.9861	5.61754	5.61754	4.83624	5.55468	6.0739	5.88959	6.05344	5.79066	6.83409	6.08301	6.57978	6.59707	5.79287	6.81796	7.30206	5.90804
SHF	4.25543	5.1407	4.52154	4.45365	4.36719	4.67644	4.81919	5.05569	5.10095	5.05164	4.09133	5.62719	5.76236	5.74289	6.22897	5.43306	5.94576	5.18444	5.93692	5.47725	5.66316	5.73973	5.07297	5.41319	5.24227	5.26067	5.90953	5.20138	3.44706	4.26374	4.21718	3.80421	4.20365	4.63943	4.95345	3.00461	3.88861	4.15803	4.07597	4.15196	4.08	3.62753	5.40054	2.92148	4.91368	4.33955	4.81887	3.71524	4.16749
TRAJ38	3.63831	2.31442	2.23468	2.71809	2.76321	1.4397	3.411	3.24098	3.52403	2.79483	2.2528	3.01799	3.68709	3.18657	3.28476	3.43332	3.58225	3.31716	2.13881	3.447	3.5239	3.51055	4.05741	3.07542	4.49218	3.23574	3.51055	2.75736	-0.555659	0.742234	0.986615	2.31442	2.44075	0.742234	-0.555659	1.87135	2.14321	1.35651	1.73879	2.03341	2.08277	1.47938	1.83831	0.253281	3.51055	2.35115	1.93163	1.41337	2.79415
PPP1R17	5.01448	4.91481	4.01122	3.34127	4.64948	3.73475	2.71588	5.47882	3.41682	4.51424	3.30151	6.19467	5.78158	4.48157	5.10358	5.99662	-1.0656	5.08252	6.39153	5.434	5.77683	7.43496	5.6909	6.31933	5.6909	3.21304	3.58683	2.10278	-1.12236	2.04573	3.63498	-1.0656	1.77676	-1.0656	0.370612	1.63816	2.11897	4.88826	4.18078	4.11087	-1.12236	3.28531	2.49537	0.795559	1.8215	3.08313	4.51029	2.89175	0.795559
ABLIM1	11.7675	11.5487	12.1465	12.2204	12.2965	10.6992	12.2136	12.3646	12.8606	11.5422	11.6528	12.5653	12.4509	12.8029	12.2054	12.0548	12.9261	12.5641	13.1495	13.1736	12.7058	13.1576	13.2217	12.872	13.2043	12.3427	12.3584	11.9633	10.5165	11.5849	10.5601	11.7431	11.0734	9.12034	10.2573	10.5018	12.0515	10.1492	11.1752	11.6673	12.276	11.7327	12.4067	9.88609	12.6002	11.9259	11.4723	11.19	12.0333
BMP4	2.12233	3.25049	1.29494	2.26398	2.05296	2.15633	0.107646	2.10014	3.4861	2.39677	3.44991	1.29494	2.66653	3.19839	1.73643	1.73643	0.107646	-0.0170499	2.29475	2.37416	3.81903	3.8511	2.29475	3.44486	2.20393	2.57607	2.45003	1.73643	0.0474304	0.107646	0.288295	1.73643	0.288295	1.18189	1.212	1.212	1.08645	0.288295	0.0775385	0.0775385	1.22961	0.0474304	0.516663	-0.0170499	2.05152	0.442285	1.1502	1.20844	0.976853
CFAP36	7.93628	8.09328	8.15476	8.17742	8.22428	7.72466	8.18335	7.65616	7.84993	7.8543	8.11402	8.28212	8.01468	8.62971	8.51833	8.39068	8.77877	8.41196	8.94338	8.97279	8.92139	9.00023	8.79207	8.49319	9.21489	8.6594	8.41463	8.83972	7.70162	7.73802	7.01438	8.29857	8.1106	7.48337	7.60151	7.24255	8.29983	6.32885	7.66727	7.84852	8.0022	7.97666	8.18939	8.03408	8.22675	8.04745	8.12635	7.36426	7.87673
MGLL	9.56638	9.09312	8.63415	9.57281	8.33209	9.59503	9.51454	9.4779	8.97809	8.91911	7.99561	8.8209	9.29961	8.29746	8.59682	9.09211	9.15502	9.26224	8.21137	7.88716	8.65581	8.54019	7.75211	7.96741	7.98448	8.32737	9.42578	9.11783	9.4594	9.0606	10.6205	9.05577	9.63933	9.25254	11.4122	10.5346	10.0728	12.3808	10.4424	10.9077	9.8148	10.1944	9.07066	9.4221	8.38481	10.9885	9.94383	9.55389	9.87673
GPT2	7.02341	6.32377	6.82315	6.44937	7.12135	7.21033	6.8892	6.67917	6.93136	6.69043	8.51654	6.09585	6.68031	6.41169	6.64327	6.53684	5.72429	6.32196	6.20897	6.37164	6.24473	6.74902	6.03128	6.19041	6.38617	6.36636	6.52034	6.80354	7.44985	7.90063	7.85888	7.57413	7.4062	8.43276	7.34861	8.19869	8.01618	7.48224	7.32365	7.56904	6.77426	9.67877	7.96162	5.74297	7.02961	6.88767	6.22592	7.26255	7.09367
P3H2	5.4414	6.0692	5.73414	4.73848	6.00833	6.04843	4.19812	5.1775	4.85242	5.76912	4.80904	5.88841	4.8016	6.04683	5.69845	5.24935	5.3833	4.70335	5.58316	6.14586	6.18065	5.96663	6.06153	6.1993	6.31273	6.4264	5.02435	5.40885	3.71852	4.11865	4.80586	5.02205	3.51806	2.966	3.57077	5.14391	4.31135	5.75656	5.77633	5.01497	4.03002	4.38033	4.83968	5.38936	4.75424	5.01045	5.68377	4.03386	4.36704
RMI2	6.58858	6.29844	6.23858	6.21072	6.98953	6.52776	6.37052	6.3561	6.79409	5.95588	6.85872	6.29139	6.24379	6.29042	6.80275	6.22785	6.72698	4.88598	6.22863	5.56321	6.7187	6.64072	6.69693	6.59798	6.50313	6.5274	6.7065	7.70024	7.63938	8.98817	7.56986	6.67115	7.73236	7.26398	7.94135	7.12306	7.50897	7.02015	8.72642	8.08764	7.54442	6.28471	7.28501	6.46397	7.63107	6.73139	7.77006	6.67738	6.74702
MXRA8	5.24213	4.63348	5.82738	5.19167	6.31715	2.67833	4.72198	5.33428	7.0712	3.92093	4.03501	4.46242	6.83146	5.76792	5.59958	4.28702	5.67078	6.0694	6.22481	6.52173	6.73273	6.06497	6.46253	5.29177	5.06036	5.77373	5.35331	4.17649	3.85311	3.76526	3.32197	4.8751	5.60984	3.08824	4.07487	4.22469	5.83729	2.7299	3.60725	2.45233	2.09181	4.96341	5.66116	4.16083	4.51077	2.78547	4.47836	4.63066	5.3148
TJP1	2.15975	2.13541	2.28145	4.06477	2.13541	3.0424	2.13541	3.43003	2.18409	2.28145	3.09521	2.28145	2.88809	3.13792	3.08097	3.02816	2.13541	3.4037	2.57692	3.20109	2.79655	2.41828	3.10732	1.43563	1.77087	2.35377	3.29239	3.76406	3.28626	4.315	4.01952	2.13541	3.61747	4.64538	4.9311	4.27288	3.99374	5.35029	3.70798	4.82011	3.0424	4.72763	4.02592	4.51783	3.10199	4.52717	3.48747	4.46579	3.1949
BMP6	7.97683	7.5916	7.08065	7.99594	7.73537	7.83874	8.11821	7.10505	6.21829	7.17386	6.77381	7.26081	8.37225	7.17985	6.85854	6.87444	7.95223	7.86126	6.58231	6.96176	8.42795	7.54749	6.88936	7.45329	6.95441	7.73865	6.50083	6.7276	8.68626	8.32692	9.16808	8.21012	8.51528	8.59067	9.72113	9.44232	9.86848	10.243	9.65109	9.46518	8.57835	9.222	8.54685	6.74316	8.12422	9.30188	8.51941	8.48742	8.15515
TPPP3	6.32448	7.51803	7.69194	6.83433	7.67272	7.14239	7.56785	7.67017	7.75181	7.48923	7.20232	8.11887	9.51481	7.05028	5.54917	6.86359	8.28373	8.2106	10.0514	8.14093	9.1627	9.84027	8.2924	8.60468	8.84384	8.2867	8.73642	6.21812	7.1358	5.19968	4.54626	7.31683	6.89368	7.72474	2.0968	6.03694	5.73025	7.45883	6.30922	4.97809	6.56692	7.21703	5.24944	6.6356	7.001	4.67961	7.89016	7.00478	6.13555
ZNF831	9.87639	9.65203	9.76717	10.0981	9.50174	8.55577	10.0093	9.78291	9.81011	9.66742	9.46751	10.3408	10.1916	10.2117	10.2778	10.1387	10.4964	10.508	10.6094	10.766	10.1831	10.385	11.1159	10.5115	10.4819	10.0836	9.93209	9.27027	9.20796	8.94001	8.58045	9.89736	9.37571	8.03871	7.07207	7.70447	8.51392	7.53283	8.66883	9.2145	9.73799	9.61327	10.261	7.29121	9.87698	9.52005	9.3123	8.74016	9.46
RPS6KA5	8.97962	9.41667	9.78799	9.62086	9.38429	9.31196	9.51837	9.64517	9.5812	9.32246	9.30787	9.89156	10.0158	9.81547	9.81596	9.94398	10.2924	10.4482	9.56737	9.61527	9.88832	9.29979	10.0442	9.6969	10.1426	10.3341	9.46356	9.31633	9.21958	8.66965	7.77698	8.85362	8.56752	8.06701	8.14059	8.02445	9.24829	8.35655	8.74224	8.99777	9.20299	9.17125	9.44813	9.87147	8.69602	8.75562	10.1972	9.7038	9.45239
RPL7	13.578	13.7888	14.1096	13.8472	13.9477	13.6029	13.6456	13.6213	14.114	14.0113	13.921	14.0113	13.7721	14.228	13.9882	13.8424	14.411	14.4058	14.9009	14.949	14.7738	14.949	15.0109	14.9664	15.0694	14.5941	14.2469	14.3813	13.5422	13.7752	13.3132	14.1915	13.0167	12.5288	13.5348	12.4505	13.7634	12.932	13.7548	13.9968	14.2923	13.8636	14.1425	12.3723	13.8875	12.9316	14.1843	13.0769	14.0497
EEF1A1P10	2.55628	3.97188	4.30535	3.94574	3.5909	3.14677	3.7706	4.22227	3.78333	2.85378	3.49058	3.81017	3.87359	4.34175	4.87182	4.40044	3.40915	3.99839	4.61449	2.72881	4.93282	4.6253	3.54667	5.05955	4.74007	3.56578	3.88574	3.71093	3.05634	2.33544	0.178564	2.75766	3.72484	1.43092	0.281824	3.3507	3.5542	2.60912	1.9947	2.75766	2.67371	2.07004	3.59584	3.33817	3.68172	2.53586	1.37982	2.33153	3.29999
OR2B6	4.81183	3.83988	2.40614	3.74357	4.18684	3.35601	3.09747	3.30785	2.28462	3.35601	4.3331	3.42193	3.79689	4.5837	2.16309	3.86743	2.22385	1.96502	2.46352	-1.25764	2.32363	2.3277	2.65446	3.22885	2.74947	2.84263	3.07613	2.16309	5.655	3.83988	4.88522	3.30785	6.65774	3.30785	5.35695	8.33276	7.15436	9.2474	4.54354	6.08007	4.88522	4.32332	4.27461	4.7882	5.12757	5.94522	4.59651	6.93825	5.07163
SOX8	5.16439	4.95847	5.25441	6.45048	5.34346	3.9132	5.39406	3.69095	5.9513	4.44246	4.84646	4.76439	5.61641	5.41805	5.75545	4.88791	4.56915	4.92607	6.40991	6.16617	6.92552	6.64605	5.824	5.24548	6.07164	4.90834	5.5616	4.85183	2.14783	3.58585	3.81253	4.60312	4.81071	0.831297	2.5397	3.33201	3.80585	1.40855	2.14783	1.6847	5.36317	5.08888	4.57647	2.54139	4.9226	3.63683	5.15043	3.29271	4.83169
ARL14EP	9.4057	9.76577	10.041	9.43998	9.93345	9.55078	9.80939	9.70132	10.2039	9.67752	9.19048	9.18245	9.67713	9.42477	8.33749	8.86081	9.15202	9.70255	10.0302	10.2051	10.0776	10.2352	10.298	10.0704	10.5025	9.76403	9.87762	9.78891	8.89004	8.93804	9.04705	9.12917	9.48721	8.85234	8.2376	8.77441	9.75641	8.0043	8.96209	9.29429	9.80939	8.45159	8.35652	8.00594	9.65561	9.08279	9.15619	9.04727	9.33674
ZNF416	7.07053	7.84816	7.3902	7.67246	7.27286	6.98654	7.11474	7.73304	7.76421	6.9214	7.11027	5.90299	6.4963	6.67014	6.83793	6.72097	7.08199	6.86857	7.56983	7.41762	7.80089	7.46041	7.7961	7.80388	8.05323	7.27995	7.12632	6.84174	6.38288	6.84786	6.21239	6.68082	6.79018	6.07527	6.02945	6.74963	6.54156	6.20388	5.57963	6.66629	7.19811	7.21576	6.12594	5.24061	6.96792	6.67444	6.79348	6.24348	6.84994
GBA	11.4283	11.3067	10.8923	10.9993	11.0123	11.6424	10.883	10.8242	10.8472	10.9616	11.1618	10.714	10.6772	10.6778	10.3723	10.7644	10.368	10.3744	10.274	9.95131	10.2056	10.4475	10.2187	10.4911	10.1969	10.249	10.7181	10.8457	11.5693	11.2211	11.7091	11.2265	11.1341	11.9548	11.9081	12.1283	10.8973	11.6357	11.3541	10.9046	10.7592	10.739	10.6719	12.0767	10.9744	11.2642	10.9809	11.5918	11.0084
TRAJ39	3.37448	2.25791	3.45879	2.14727	2.98255	0.575935	3.3812	1.64672	3.82553	3.05504	3.69449	3.23976	2.6967	3.62652	3.89698	3.43513	3.52695	3.05488	4.26035	4.10149	3.81848	4.13916	4.01671	4.31935	3.77902	3.14687	4.12607	3.4196	2.05174	2.67098	1.89434	3.57634	2.52669	0.401424	0.750445	0.401424	2.77632	0.610837	0.366522	1.37013	1.70204	0.33162	0.875568	-0.19488	2.94994	1.33276	2.22845	0.359298	2.54746
CD244	10.2112	10.8232	10.558	10.3954	10.5595	11.0427	10.2969	10.8065	10.2386	11.2018	10.355	10.4748	10.5979	9.90829	10.2428	11.0648	9.83992	11.0894	11.3928	10.9072	10.6858	10.9737	11.1249	11.1591	11.0154	11.0089	10.9685	10.1137	10.7253	10.5499	10.1221	10.1092	10.1281	9.24793	9.32678	9.47966	9.87019	9.36332	10.0619	10.4066	10.1398	10.0355	8.74681	9.77539	9.87559	10.2147	10.8172	9.98519	10.7867
ZNF790	6.68815	6.61714	6.58053	6.96905	6.86731	6.56179	6.95365	6.96531	6.85389	7.03092	6.7795	6.17808	6.62297	7.11972	6.03092	6.81034	6.65433	6.61874	6.7405	6.99402	6.33527	6.78006	7.29879	7.12134	7.41479	6.83318	6.76392	6.9376	5.57932	5.97167	5.84694	6.31379	6.29463	6.37165	5.00716	5.77535	6.62837	5.76665	5.65865	5.83808	6.47354	5.94391	5.50941	5.73412	6.56407	6.05484	6.01496	5.66547	5.99229
SOAT2	3.29327	4.7727	3.33898	4.28548	3.88807	3.09392	3.08027	3.80859	4.86453	2.96641	2.25527	4.23891	1.88187	4.2479	4.19457	2.81553	3.12315	5.17026	5.25927	4.94192	3.95141	5.60183	4.15868	4.83053	4.81993	3.98029	2.18604	1.93493	2.2262	1.52669	3.11579	2.63993	4.05555	0.579454	3.91895	1.99495	3.62666	3.32276	1.89226	1.00339	2.06119	0.719534	3.96963	2.12553	2.06833	0.34941	3.51288	3.90099	4.48798
ZNF600	8.91263	10.0756	9.83825	9.98481	9.91407	9.37646	9.39688	10.2385	9.59491	10.6788	9.42959	9.62963	9.22217	8.91595	9.53027	9.22968	8.92278	10.6931	9.53429	9.45924	9.88643	9.42211	9.9578	9.71587	10.1023	9.57388	9.76037	10.0547	7.93922	8.65797	8.14517	9.11586	9.43664	7.8035	7.93664	7.73476	9.15807	6.93543	8.40801	8.91221	9.01599	8.06714	8.86062	8.32512	9.24923	9.49856	9.19117	9.17914	9.69305
PDLIM7	10.8854	10.9565	10.4906	10.4811	10.4619	11.2028	10.3212	10.229	10.7034	10.468	10.8854	10.2606	10.4923	9.71696	9.96684	10.1427	10.2388	10.8472	9.21969	10.0875	11.0067	9.83025	9.4351	9.92318	9.55352	10.2203	10.369	10.3325	11.9282	11.2784	12.0304	10.9078	10.7118	11.4655	12.5275	11.9688	10.6482	12.4883	11.5306	11.3984	10.9616	11.4582	10.3232	12.2234	10.2302	11.5732	10.9558	11.671	10.9239
ZFP30	6.4876	6.63016	7.1195	6.88976	6.26738	6.95132	6.8048	7.13284	6.53188	6.59265	6.20388	7.83809	7.28555	7.78111	7.5524	7.26225	7.3235	6.78867	7.10579	7.3028	7.3065	7.2585	7.15187	7.68465	7.32868	7.35958	6.88426	6.52659	6.09918	5.56473	5.5046	5.95665	6.4993	6.03265	6.24659	5.55367	6.25102	6.50189	6.385	5.91011	6.59304	5.85445	7.06277	5.43887	6.72349	6.28141	6.53316	6.66871	6.48277
ZXDB	8.16465	8.31409	8.52493	8.51151	8.33147	7.60418	8.11379	8.39977	8.29183	8.30046	8.1626	9.23894	8.36772	8.67988	8.82508	8.47121	9.22289	8.66189	8.96278	9.03816	8.75321	8.90135	9.08187	9.13899	9.30809	8.93624	8.68336	7.03064	6.80441	7.71058	7.84954	8.49128	7.82395	7.60573	6.80895	7.80734	8.17249	7.38469	7.86237	8.03288	8.47537	8.64474	8.18336	6.83325	8.72043	8.05331	8.09458	7.52238	8.30824
FGF9	4.00948	3.96802	4.32069	4.55352	4.04131	3.51269	4.838	4.87156	3.87059	4.20697	4.68412	5.00901	4.79736	4.82752	4.72785	4.54139	5.25245	4.91668	4.60021	5.77342	4.22385	5.6925	4.72844	5.14108	5.89393	4.07271	5.01827	4.43666	3.14408	3.4731	3.33318	4.27681	4.38283	-0.35495	2.38572	2.59675	2.87447	2.14834	3.42218	3.17494	3.27733	2.35908	4.47254	4.68402	4.05066	3.84228	4.07271	4.56954	4.68402
IL21R	9.50229	9.28097	9.53948	9.81442	9.95493	9.22351	9.95851	9.84712	10.0825	9.73475	9.60016	9.42356	9.78674	9.87541	9.8275	10.0712	9.73915	9.75446	10.0793	10.1966	10.2942	10.108	10.4704	9.94153	9.86381	9.77089	9.46739	9.22175	9.13202	8.64236	8.66171	9.01156	9.49818	7.82313	7.92653	8.22017	9.26831	8.89742	8.68948	9.4352	9.3955	8.93183	10.1048	8.2714	9.78296	9.24761	9.67368	8.92255	9.50733
ITGB3	10.4007	9.62989	10.3536	10.704	9.88048	9.86118	10.8496	8.89191	8.6902	9.74316	9.3024	10.6162	10.3057	9.21199	8.86444	9.90203	10.658	10.6164	8.04244	8.78858	9.86885	9.33152	8.27211	8.65287	8.52221	10.0035	10.5522	9.38051	11.1011	10.1288	12.2097	10.3259	9.93583	11.0981	13.0004	12.052	11.7531	14.1215	13.4908	13.1342	11.8844	12.4638	9.84861	10.5558	10.1309	13.2984	10.4892	11.1894	11.796
EPHX2	8.34153	9.0572	8.51317	8.8864	8.47387	7.68766	9.08927	8.6008	9.24815	8.33587	8.74228	8.79105	8.5641	9.32448	8.95845	8.5207	8.98662	8.99096	9.54675	9.5593	9.78537	9.71013	9.59929	9.24554	9.37296	8.74603	9.12668	8.66547	7.52929	8.14503	7.76063	8.93926	8.82101	6.45045	7.54165	7.30117	9.17721	6.9417	6.2402	7.36075	8.57848	9.10905	8.38732	6.67667	8.86883	8.38711	8.55714	8.21327	8.28972
P2RY14	6.93422	7.70712	7.76095	7.29052	8.1216	7.8355	8.06064	7.70025	7.61056	7.11248	8.10209	7.66404	7.51408	8.7461	8.17142	8.01952	9.12081	8.03391	8.66948	8.15275	8.03584	7.90324	8.13603	8.17881	8.28478	8.41984	8.97905	7.66179	6.89544	6.1877	6.50785	5.6812	5.71004	6.10037	6.2118	6.09392	7.29607	6.71557	6.72796	5.32527	7.30854	5.05145	5.39562	8.28049	7.56785	6.49882	8.89909	7.02553	6.73636
WFDC1	2.77952	3.73607	3.8271	2.75227	2.75227	2.88855	2.75227	3.72476	2.80678	2.9158	3.8271	3.8271	2.75227	3.30202	3.1498	2.75227	4.51332	3.65383	2.50806	3.40274	1.48208	0.830089	2.8299	2.93568	2.90598	3.1504	3.26324	3.09528	5.52554	4.20205	7.26668	4.22677	2.9158	6.07219	8.10937	4.61821	4.31936	8.26208	6.92754	4.96881	4.97598	6.22376	3.12254	5.85295	2.87396	4.35606	3.44399	4.29733	3.43281
SARDH	5.38691	6.43624	5.42785	5.63684	5.87162	6.32236	7.04448	5.5158	5.96839	6.03287	6.27552	5.69259	5.44389	5.51174	4.78869	6.39425	5.75891	6.84041	6.87025	6.92722	7.31256	6.90782	6.11758	7.34204	6.54788	6.28318	5.67228	6.08692	4.07724	5.57463	4.07409	5.68301	5.26621	3.75594	4.49331	3.22221	4.31326	4.53398	3.76251	4.62172	6.46093	6.5966	5.74844	3.89478	5.77772	5.10738	5.00828	4.67952	5.9423
ZNF418	5.75894	7.30148	6.05444	6.68707	6.29229	6.7537	6.34613	6.71781	7.05637	5.25347	6.40353	5.63428	7.38311	6.97971	6.25798	6.56849	6.0112	6.30294	6.99959	6.62799	6.71638	6.94826	7.28747	6.74547	7.56907	6.71098	6.91752	5.72474	5.97069	6.08415	5.67133	5.4383	4.69101	3.91476	5.62149	6.3015	5.89417	5.63731	5.11078	4.31854	7.46271	3.74382	5.56755	5.62313	6.23376	5.12951	5.99168	5.98124	5.81199
ADHFE1	7.70087	7.86369	7.78241	7.32675	7.18094	7.56398	7.40575	7.05623	7.13636	8.23949	7.57574	7.23628	7.46994	7.31582	7.38581	7.77252	6.53103	8.8926	7.94141	8.38953	7.85652	6.92145	8.55182	7.25834	7.86558	8.01237	7.2245	7.30515	6.69092	7.70164	6.12333	7.20138	6.6721	6.43076	6.13598	6.58889	7.16734	6.032	6.44697	7.11446	6.56191	7.42333	6.73684	7.60502	6.47762	6.90335	7.37535	8.01179	6.90042
LTBP3	9.75102	10.3268	9.71831	10.1354	9.87449	8.85634	10.2441	9.95	10.8837	9.2474	9.33721	9.55866	9.97112	10.1475	9.96653	9.19302	9.95934	10.5204	10.5595	10.5994	10.7638	10.3687	10.3256	10.0191	10.2354	9.9625	10.3672	9.42561	9.09049	9.50562	9.60977	9.17945	9.15595	7.8529	9.03101	8.2448	9.4121	8.63944	7.89349	8.72031	9.74761	9.94544	10.1039	8.71332	10.2148	9.26032	9.43634	9.80616	9.91223
ASPH	10.0274	9.78474	10.1212	9.64214	9.72254	10.2955	9.29222	9.57647	9.58241	9.83496	9.89511	9.88596	9.84004	9.91517	10.318	9.79797	9.90989	9.11985	8.81168	8.69844	8.8288	8.73088	8.98424	9.00768	9.55247	9.35175	9.8702	9.48096	10.0393	11.1888	11.392	9.60343	9.79246	13.1686	12.1393	11.7802	10.2775	11.2186	11.1883	10.1704	10.1793	10.9467	10.2105	11.0531	9.63806	10.8729	9.24324	10.2408	10.3025
ULK2	10.087	9.8781	9.48167	9.64269	9.72741	10.2218	9.5185	9.98224	9.72741	9.80323	9.24363	9.93702	9.61677	9.77498	9.85518	9.86893	9.96387	9.96019	10.2257	9.86051	9.47955	10.0649	9.90761	10.2233	10.0811	9.95856	10.0568	8.59763	9.54806	9.27734	9.33343	9.83309	8.20384	8.95438	8.80937	9.27241	9.00439	9.56607	8.8578	9.06024	9.32816	9.0121	8.9503	8.29442	9.61971	9.41972	9.52438	9.35137	9.70946
PDE1B	7.06003	6.83435	6.43984	6.94328	7.06763	7.6025	7.39543	7.15836	7.72468	7.37615	7.05951	7.54428	7.31526	6.74461	7.79417	6.73911	7.57552	7.23685	7.01152	6.78822	7.01072	6.20718	6.82817	6.51072	6.71931	6.62813	7.78923	7.57367	7.66366	8.39568	8.74582	7.66883	8.42487	7.90314	8.69209	8.43715	8.01266	8.23219	7.45842	7.80739	6.56544	7.27186	8.00927	9.19968	6.72805	7.65217	7.63192	8.64726	7.6684
TCAF1	8.48511	8.75259	9.03103	9.11058	8.39523	8.45242	8.52247	9.13818	8.6995	9.27305	8.69315	8.45329	8.13726	8.22488	8.51585	8.48704	8.60361	8.85271	9.07371	9.02963	8.40655	8.70071	8.88071	9.2059	9.28667	8.60573	8.89816	8.24752	8.5103	8.31431	8.06295	8.53295	7.62785	7.45498	7.47576	7.61663	8.34444	7.32379	7.38818	7.66767	8.17751	8.07103	8.14226	7.01831	8.54766	8.56469	8.10255	7.54341	8.66457
SP4	9.57024	9.57832	9.94186	9.94573	9.73883	9.44304	9.71891	9.89865	9.97395	9.86245	9.81622	9.80127	10.1985	10.0502	10.1719	10.1458	10.1153	9.8858	9.99165	10.2208	9.64546	9.82571	10.762	10.196	10.4422	10.1273	9.89486	9.37993	8.99322	9.1052	8.71342	9.4769	9.66444	8.97972	7.50485	8.5622	9.39354	8.69729	9.07766	9.24734	9.74589	9.31182	9.87631	8.97931	9.85762	9.51382	9.44562	8.84458	9.93527
IRAK1BP1	6.36671	4.76544	5.84542	5.9202	5.77698	4.68345	6.39441	5.82765	5.93394	5.13086	6.21267	6.49467	5.80245	5.99443	5.3539	5.41954	5.53235	6.10156	6.08123	5.70059	5.75841	6.35683	6.63402	6.95068	7.12235	5.96991	6.08762	5.39815	5.65828	4.90198	4.71089	5.3539	4.95441	4.99475	5.10449	5.54224	4.4602	3.94657	4.51336	5.66163	5.4869	4.77452	5.88733	5.36512	5.44831	5.38023	5.01252	5.14681	5.14953
NTSR1	6.21532	7.24363	3.67008	5.35734	6.36679	5.33884	5.94582	6.21532	5.65049	4.56898	6.24458	2.25605	6.38789	5.0421	4.19467	5.45611	3.87857	5.07357	3.48763	3.02351	4.25993	5.00443	3.10071	3.93227	3.02687	4.07683	4.9424	4.48383	7.38032	7.54898	9.37678	5.94787	2.25605	6.89542	7.25157	7.76378	7.35781	6.70163	8.40647	6.54694	7.04748	8.33204	6.04496	7.8562	4.77804	7.03799	4.53436	6.63403	4.79247
XIRP2	3.16236	3.83167	1.26983	4.75041	3.09078	3.19745	1.08342	2.19193	3.15236	3.44555	3.80495	2.8568	4.31705	4.63087	3.85872	2.76415	4.7535	1.0497	1.9409	1.08115	2.33292	2.65921	1.70984	2.7039	2.4315	1.7396	3.03529	2.25406	3.77698	3.66213	5.71332	4.71481	3.40103	4.01476	6.57081	7.7285	5.83921	8.21995	5.91383	6.0855	3.80495	4.02603	4.1881	2.60549	4.08054	4.9614	3.72859	4.75036	4.33458
GLS	10.6214	10.5659	11.5853	11.441	11.8086	11.1284	11.1822	11.498	11.5581	11.1406	11.3407	11.6665	11.1362	11.8858	11.4313	11.7441	11.8496	11.7023	11.8638	12.0312	11.662	11.5697	12.1432	11.8093	12.1819	11.7287	11.6911	11.2543	10.0794	10.7813	10.4091	10.9469	10.7497	10.8599	9.97813	11.0539	11.2771	10.4799	11.1046	11.0332	11.6606	10.1622	10.9591	10.5614	11.3946	10.8184	11.1426	11.1054	11.5831
LY6G6F	5.1051	4.99093	5.82816	6.34717	5.78309	5.82816	6.7053	5.0994	4.18574	5.56541	5.56134	4.99093	5.9487	5.31867	3.0171	4.89858	5.97178	5.89655	3.68077	3.9256	6.03257	5.39254	3.49734	4.89164	4.29597	4.9352	5.3464	6.47443	6.19137	5.93655	7.69166	5.71804	6.58929	5.63576	8.07244	7.33617	6.63063	8.79044	7.40003	8.02425	6.94411	7.82124	4.58212	6.56431	5.81818	8.59641	6.36254	6.43806	5.88713
LRRC1	5.73994	6.03334	5.92407	6.25761	5.9036	5.81759	5.88765	6.16759	6.38572	6.15893	5.96078	6.30455	6.27689	6.17538	5.99085	6.57735	6.33388	6.36257	7.22057	6.40217	6.56699	6.60077	6.17868	6.69424	7.02754	6.51926	6.34084	6.26047	6.13687	5.64162	6.01771	5.5054	5.55217	5.29667	3.29815	5.9036	5.45585	5.10542	5.66365	5.58057	6.18614	5.84209	5.40211	5.58694	6.05798	5.532	6.09636	4.83949	5.80982
GP9	7.95608	7.51178	7.66811	8.05696	7.70732	7.97203	8.2204	6.56669	6.31359	7.95869	7.55171	7.77151	8.11921	7.30505	6.53385	7.06974	7.95459	8.12068	6.57165	6.26989	8.67136	7.73849	5.5864	6.15168	5.49127	7.26581	7.24689	7.72368	8.50866	7.16498	9.87049	7.88285	9.32151	8.16621	11.399	10.3168	9.53039	11.7733	10.3393	10.6264	9.48868	9.63467	8.10344	8.85932	8.11444	10.145	8.74494	9.08862	8.05373
ZNF215	2.16369	3.48549	2.76771	4.66539	3.2673	4.85808	1.07767	4.5384	2.16369	3.05891	2.76771	2.24526	4.77929	5.68927	5.02278	3.08576	5.8333	2.68545	2.21316	4.55224	2.58122	2.4949	3.19354	3.58	1.66117	3.09706	3.39846	5.30674	4.55596	6.73935	5.41525	5.29456	4.2134	5.20888	4.88587	5.16604	7.48648	5.50193	4.68725	5.84468	5.72533	4.93921	6.34566	3.32953	4.53403	4.97111	4.23261	5.93092	5.55933
TRABD2A	9.58097	10.0684	10.1735	10.4596	10.2796	8.85332	10.3897	10.0742	10.7079	9.34912	9.74381	10.1336	10.3585	10.4441	9.9965	9.74936	10.5393	10.4262	10.8199	10.6956	11.2311	10.8026	10.846	10.7607	10.6452	10.0188	10.7113	10.0314	8.55913	9.35134	8.33595	9.48337	9.93083	7.2481	8.14923	8.07605	10.0203	7.68577	8.27617	8.904	10.1673	9.69787	10.4655	7.95135	10.363	9.76018	9.78895	9.63841	10.341
FYN	12.8855	12.8817	13.102	13.1841	12.7916	12.4884	13.2258	13.0889	13.0229	13.0889	12.5708	12.297	12.7781	12.8026	12.8668	12.8237	12.538	13.4078	13.5576	13.5666	13.1823	13.4979	13.7278	13.4344	13.3645	13.1814	12.8979	13.0301	12.29	12.3951	11.9997	12.8725	12.8778	12.1041	11.5387	12.1504	12.1199	12.115	12.353	12.8442	12.6742	12.4195	12.5769	10.9431	12.868	12.5313	12.8399	12.1699	12.8717
ZNF829	6.11067	6.10148	7.33584	7.17536	6.63557	7.16063	7.04815	7.28362	7.4198	6.98723	6.61469	6.38429	6.58926	6.8676	6.96657	6.67644	6.53732	6.85672	6.89638	7.26487	6.68013	7.11371	7.55678	7.07396	7.22254	6.9456	6.83352	6.56593	5.53706	6.15005	4.78808	6.381	6.41255	6.5618	5.05113	5.3831	6.25735	6.35433	5.8434	5.82815	6.59752	5.83292	6.63362	6.14463	7.00466	6.13724	5.95119	5.92304	6.58273
ZNF813	7.33299	7.62932	8.12708	7.73848	7.91531	7.69484	7.94348	7.83403	7.69054	7.20697	7.46735	7.70012	7.20822	8.10305	7.79238	7.13999	7.71114	7.67887	7.23084	7.80231	7.53585	7.77133	7.73888	7.89983	7.98544	7.66572	7.90036	7.34512	6.33365	7.21597	6.71272	7.13035	6.71508	7.13152	5.82934	7.0758	7.03252	6.54174	7.39358	6.65762	7.28972	6.50773	6.67581	6.83483	7.65428	7.01926	7.04762	7.09363	7.43138
LRRC75A	8.93683	9.20176	9.03851	9.16945	9.13822	9.32476	9.32221	9.42178	9.33367	9.15467	9.33615	9.54532	9.50635	9.03175	8.74019	9.29215	9.37678	9.47831	9.79925	9.86452	9.78253	10.2702	9.97704	9.95558	9.8459	9.81162	9.37973	7.75385	10.3265	8.00653	7.89007	8.46243	9.21075	7.9868	8.07728	8.84545	8.07322	10.0431	8.41315	8.83713	8.6701	9.22836	8.16627	8.98384	8.78586	8.05661	9.2803	8.34745	8.73053
AMOT	5.8282	5.85721	6.22895	6.03699	5.99503	6.54982	6.31755	6.29526	6.45211	6.63929	5.80042	5.72471	6.58805	6.43519	5.11262	6.81047	6.1937	6.43726	6.8125	6.40798	6.27461	6.6325	6.43907	6.7314	6.91337	7.04583	6.37695	5.73861	6.35408	5.21969	4.90936	5.8861	5.70459	3.39737	4.33089	5.00403	3.47938	4.65251	5.25087	5.94747	5.48275	2.32683	5.53518	2.78967	5.86134	5.14768	5.35706	4.30431	6.11199
MAD2L1	7.06879	7.05978	7.32637	7.51103	7.71051	7.20305	7.5729	7.23583	7.0459	7.53555	7.86597	7.58993	7.23448	7.46975	7.20001	7.46074	7.89773	6.85583	7.24925	7.54242	8.0957	7.51978	8.04579	7.38547	7.65163	7.00665	7.69479	8.47233	8.05843	9.46453	8.68104	8.66006	8.15471	8.29612	8.72909	7.86992	9.0167	7.4366	9.23621	8.71837	8.71654	7.78888	8.74441	7.78265	7.9957	7.86013	7.85281	7.87342	8.61793
TMEM255B	5.27891	5.68144	5.50052	4.42427	5.45181	5.61525	3.91345	4.49741	4.68594	4.23277	5.30035	5.65916	4.88158	3.68641	4.6779	4.73386	4.34622	4.20782	5.12575	4.80481	5.3518	3.8644	4.37356	4.92065	4.42993	4.86997	4.83928	4.89809	6.24016	5.9346	6.84901	5.64303	5.4825	6.71025	6.76333	6.76483	5.28474	6.7886	7.27264	6.11396	5.56063	5.91538	5.03912	6.45036	5.89733	4.97744	4.96084	5.90993	5.07224
MAN1A1	11.2523	11.344	11.4393	11.3094	12.1139	11.7864	11.5773	11.2517	10.9953	11.8925	11.2823	11.6952	11.6119	11.0792	11.3788	11.7358	11.45	11.2197	11.3858	11.0237	10.9494	10.5877	11.2961	11.192	11.4599	11.3767	11.5945	11.2763	11.7708	12.7894	12.1846	12.2674	11.6638	13.095	12.3099	12.4095	13.3829	12.2715	12.2107	11.965	11.6868	11.7525	12.1365	11.8284	12.3896	11.9565	11.4266	11.7681	12.4819
NEURL1	8.36234	7.92086	6.74091	7.55556	7.85886	7.52115	7.73679	8.25357	7.52866	7.28117	6.77253	7.76855	7.5853	6.58824	6.74669	6.82327	7.25034	8.78901	8.42743	8.25174	8.72807	8.56568	7.81924	8.15127	7.75251	7.87083	8.02365	7.30482	7.95495	6.2411	6.64207	7.21604	6.06619	5.67318	2.96125	4.63991	5.53975	6.8574	6.63749	7.3112	6.57261	6.83212	5.72085	4.07332	6.57453	5.16838	8.20487	7.29378	7.54765
PEA15	10.8203	11.3834	10.6189	11.0056	10.5425	11.0469	11.0556	10.5099	10.699	11.0714	11.0167	10.5015	11.0933	10.5198	11.0619	10.6651	9.89824	10.9972	11.4912	11.2362	10.993	11.4934	10.9744	11.5502	11.2846	11.4193	11.4705	10.2499	11.132	10.5101	10.9114	10.3711	10.0701	10.2619	9.81713	8.90088	10.2833	10.7183	10.2171	10.08	10.1803	10.7084	10.2881	9.94346	10.5646	10.1855	11.028	10.1194	10.6944
ARHGAP6	6.51535	6.7367	6.07723	7.22189	6.42174	7.27384	7.06214	6.22506	5.03698	6.16156	6.85096	6.95529	6.60468	5.93178	5.7959	6.79253	7.47736	6.72595	6.12451	5.3855	6.74306	6.70839	5.71202	6.17448	5.21821	6.78354	5.91095	6.51442	7.69663	6.48277	8.79855	7.01792	8.09033	7.06293	9.539	8.48893	7.4872	10.3885	8.64435	8.73053	7.51398	7.97958	6.84057	6.52042	7.25548	9.46998	7.2425	8.2296	7.39642
EEF1A1P5	7.85332	6.65104	7.53638	7.6241	7.98288	7.30931	7.11686	7.30931	8.01977	8.54619	7.79798	8.63374	7.53638	8.14218	8.42264	7.79253	8.96937	8.34384	8.15459	9.07872	8.66992	8.48648	9.33912	9.39096	9.37876	8.7766	8.67175	7.34928	7.70866	7.27319	7.50549	7.02654	7.26865	6.12193	6.58475	7.00693	6.7351	5.24164	8.26468	7.46134	7.98718	8.3866	7.12885	6.54644	8.099	7.11532	8.6294	7.00884	7.93762
EGFL8	3.54791	4.66717	4.49403	5.02532	4.65759	4.12096	3.88104	2.45592	3.54791	3.56533	5.06381	2.63455	5.55453	4.1429	5.43758	4.06647	4.0097	5.31019	4.77792	5.21271	5.55087	4.52114	4.81824	4.55437	4.40458	4.76983	4.7936	2.83059	3.17549	2.45592	2.63455	3.51814	2.63455	3.51814	2.75363	4.10354	2.66432	4.04906	2.42615	3.28221	4.42612	4.15525	3.61251	3.3183	4.52114	3.12687	4.33166	4.2036	3.82958
ZNF542P	6.78756	7.40285	7.34466	8.18651	8.02853	7.876	7.57813	8.14832	7.99502	7.36943	6.93871	7.48306	8.09483	8.0712	6.84127	7.89392	7.7388	8.09793	7.79548	8.31249	7.91198	7.93946	8.28159	8.52539	8.48124	7.91735	8.01645	6.71374	7.31193	7.23413	6.15139	6.98113	7.8112	7.20419	5.55981	6.78158	7.45186	7.42227	7.25818	7.02723	7.02843	6.95666	6.7956	6.67787	7.46983	7.88127	7.65964	8.10019	7.28038
TGFB1I1	5.35905	4.46909	5.30723	5.48294	5.34251	5.5008	6.17142	4.77787	3.24429	5.39572	4.5365	5.53703	5.30866	5.0252	4.04331	4.94501	4.86286	6.03037	4.01966	4.67617	5.35383	5.06109	3.18606	4.61775	3.86106	5.25796	5.31287	5.46521	6.10594	6.05266	7.86625	5.98736	6.89663	6.08961	8.74655	6.80568	5.75333	9.51319	8.13395	7.92944	6.66869	7.54878	5.65188	6.72779	5.26037	7.73633	6.18926	5.99983	5.66799
FBXO16	2.67782	2.65891	1.68581	1.4918	3.21171	1.65347	3.03963	2.64549	2.67782	2.69673	2.7669	1.68581	1.4918	1.42713	1.42713	2.67782	1.4918	1.70945	1.6855	0.840147	1.87472	1.65769	2.10028	2.57267	0.416178	1.73089	1.60876	3.65547	3.96061	5.92016	5.0322	1.4918	2.80473	3.25445	4.09581	4.33144	4.54261	4.10432	1.45947	4.35205	4.32425	2.78581	4.28794	1.5489	3.36444	2.729	2.55009	3.04364	5.03947
ZNF551	7.71003	8.4662	7.87987	8.33131	8.1848	7.98902	7.92009	8.51456	8.8254	8.18463	7.76427	8.30308	8.38196	8.55776	8.12239	7.9859	8.84332	8.32128	8.09731	8.70412	8.10174	8.35134	8.76287	8.64505	8.94718	8.40258	8.37119	8.06928	7.35902	8.03885	7.35332	7.59769	6.98184	7.40518	7.24653	7.46749	7.25238	6.87795	7.22218	6.40998	7.18002	8.22836	8.35679	6.8821	8.11512	7.72198	7.71483	7.32254	8.00437
ACVR2A	6.75391	8.65178	8.21172	8.55112	7.41763	8.2762	8.08063	7.45091	7.4687	7.7066	8.11172	8.19302	7.21996	7.36899	8.04322	8.34297	8.14184	8.61602	8.39403	8.16994	8.50947	8.4663	7.93762	8.30694	8.61902	8.5126	8.43278	7.03524	7.74536	7.48168	7.13927	7.56763	6.81466	6.42913	7.37481	6.71272	7.14484	6.20723	7.39403	7.55036	7.86509	7.84764	7.61916	6.66127	7.66632	7.58413	7.98626	7.44584	7.92105
APOL3	11.5585	11.3758	11.4655	11.8075	11.7054	11.2457	11.627	11.6507	11.7491	11.6621	11.4986	11.2477	10.5635	11.2369	11.2361	11.3581	11.2741	11.3969	11.9223	11.8039	11.346	11.8092	11.8248	12.0103	11.4628	11.3089	11.8887	11.6983	10.6294	10.5152	10.3878	11.0719	11.0456	10.5032	10.1459	10.7618	11.1967	10.2541	10.4215	10.73	11.0773	10.0864	10.3226	9.43812	11.8102	10.6245	11.4256	10.7676	11.2095
EIF4B	12.7657	12.8366	12.9818	12.9987	12.8673	12.7549	12.7572	12.8801	13.0949	13.0614	13.0278	12.9006	12.8426	13.2751	12.9905	12.8173	13.2788	13.1765	13.6923	13.7697	13.3197	13.446	13.8503	13.5093	13.7994	13.3281	13.139	13.008	12.5665	12.3822	12.5754	13.054	11.3321	11.7571	12.4272	11.8442	12.5061	12.3134	12.642	12.7894	13.0743	12.8297	12.8517	11.5302	12.9091	12.1202	12.9915	12.162	13.143
RPS18	13.7	13.1422	13.6557	13.433	13.356	12.9864	13.7036	13.6453	14.2374	13.4103	13.7862	13.6453	13.6079	13.5832	13.6377	13.1354	14.0401	14.1472	14.7128	14.6387	14.4388	14.9106	14.5362	14.5958	14.6865	14.5183	14.0235	14.2577	13.1964	13.3088	12.9864	13.9602	13.1867	11.8833	13.1198	12.3706	13.6632	12.1864	12.7978	13.406	13.7371	13.4286	14.0673	12.0125	13.6035	12.6526	13.4328	13.0417	13.8775
CCL25	2.14419	1.52371	2.24697	1.40015	0.279691	2.20727	0.279691	2.56054	0.348621	1.56403	2.24697	1.63881	0.279691	1.6993	1.61865	1.54387	2.85071	1.0343	1.74946	-0.135778	1.04447	1.92076	2.48992	0.958829	-0.100998	-0.135778	1.25645	3.73674	1.11271	4.53804	3.81773	4.62476	5.87797	4.29649	3.83393	3.80663	5.55547	2.79365	3.26009	3.0825	2.85071	2.66136	2.1585	-0.135778	3.2792	0.958829	2.54551	3.50373	4.1011
MB21D2	5.95069	7.20464	5.89687	6.69595	6.19939	6.40172	7.07077	6.78919	6.15601	5.9805	6.65996	6.4613	6.37488	6.51487	6.26083	6.67778	7.29202	7.43415	7.4982	7.25373	6.9001	7.62224	6.59794	6.83803	7.49761	7.35514	7.01722	5.68297	5.23577	5.64483	5.67363	5.99857	7.20015	3.6922	5.62506	4.39149	5.717	4.67194	4.48381	5.16208	6.53236	7.06858	6.37955	4.41815	5.65006	6.6496	6.96118	5.54607	6.06322
PLBD1	13.3445	13.5502	13.3388	12.7992	13.6351	14.3816	12.7717	12.8153	13.1151	13.3585	13.7973	13.2282	12.5301	12.836	13.2297	13.2489	12.444	12.372	11.503	11.8166	12.3101	12.6732	12.0726	12.8903	12.6732	12.6258	12.3823	13.0766	14.0994	13.9229	15.1346	13.239	13.4266	15.1555	15.1014	15.6339	12.2971	14.7027	14.5019	13.2946	13.5189	13.4971	11.9391	13.8921	13.6639	13.3968	13.6086	13.927	13.669
HLA-DOA	10.4238	8.71582	10.5468	10.8144	9.42836	10.5292	10.3909	10.3693	9.99805	9.54743	9.68473	10.105	9.47896	10.1638	10.0602	9.80321	10.0708	10.1978	10.3793	10.6199	10.5821	10.8442	10.8572	10.9218	10.9061	10.9557	10.1445	8.00456	9.88088	9.43537	8.65566	9.83105	8.51105	8.18298	7.6981	9.33951	10.444	10.1612	8.75766	9.21879	8.83936	10.3294	9.06064	9.28175	10.108	8.80301	9.71471	9.65165	9.07061
RNF24	12.0011	12.254	11.8964	11.831	11.8611	12.3953	11.6615	11.7288	12.1723	11.8777	12.1746	11.8519	11.6038	11.8209	12.0466	11.609	11.4688	11.5276	11.3257	11.5532	11.5191	10.8434	10.9686	11.3479	11.3152	11.945	11.9917	11.6704	12.3875	11.9593	12.6832	11.6749	12.38	12.8789	13.3119	13.3287	11.5997	13.5938	13.1234	12.7746	12.0652	11.9793	11.7119	12.8882	12.1799	13.0359	11.9549	12.9636	11.8888
P3H4	6.26893	6.69398	6.27828	7.09607	6.41623	6.05129	6.54934	6.23727	6.88664	6.65389	5.95255	5.89953	5.98988	6.15581	5.68078	6.28743	5.65137	7.00011	6.96715	6.63547	6.68103	6.85526	6.97146	6.64047	6.68317	6.61473	6.19997	6.6227	5.8469	6.21673	4.97066	5.76274	6.24789	5.74083	5.11007	6.33548	5.5719	5.46945	4.01021	5.1564	5.5719	5.5868	5.69127	4.23426	6.49297	5.67419	5.90104	5.15181	6.08014
KIF5C	7.35885	7.76248	7.47625	7.50008	6.84061	6.75266	7.2624	7.42951	7.76846	7.00304	6.77555	8.56759	7.38523	7.68639	7.01179	6.82947	6.69227	8.51626	8.16553	7.84275	8.0262	8.0993	7.40151	7.9244	8.85469	8.17862	7.65742	7.04836	7.06806	6.22475	6.57548	6.77237	7.26303	5.54224	7.00474	4.94837	6.86658	6.65358	6.03022	5.98215	7.03861	7.62864	6.79862	5.36595	7.63694	7.30513	6.1871	6.62907	6.96796
TRAJ49	3.26284	3.14324	3.31389	2.41907	3.90074	2.62869	2.85728	2.56982	3.26284	3.62998	2.67117	3.71618	2.845	3.66067	3.16092	4.11707	3.37617	2.29335	3.87133	3.10496	4.44722	4.06459	4.31798	3.89247	5.20566	3.89542	2.36731	3.51137	2.56982	2.20901	0.328587	1.2741	3.13169	0.137443	0.456017	0.137443	2.30516	0.0737287	0.957926	3.34258	1.3246	1.95586	3.32097	1.34697	3.57271	1.0898	2.96244	0.535589	2.79852
SLC12A8	4.70211	3.30376	4.64806	3.84169	4.15814	4.16685	2.89901	4.63672	3.36329	4.1973	4.21047	3.21842	3.35406	3.40118	3.35406	3.11878	4.08883	2.9772	4.08123	2.95294	3.1539	2.46868	3.64466	3.90095	3.84916	4.27056	3.88166	4.37482	4.99905	5.28442	4.71633	4.21047	6.58265	5.94592	5.50119	6.77905	5.51397	6.50578	4.9897	4.33652	4.23155	4.22761	4.45204	4.93058	5.21724	5.31778	2.86993	5.04204	4.06285
PDIA4	11.9442	12.0968	11.6036	12.1414	12.3641	11.8162	12.1236	12.0335	11.7358	11.888	11.86	11.713	11.529	11.7802	11.5101	11.6662	11.6224	11.4369	11.7084	11.7549	11.5575	11.8607	11.6806	11.7369	11.5624	11.3114	12.0204	12.2698	12.3641	13.4602	13.1161	12.8738	12.775	13.3646	12.6371	13.2651	14.4829	12.6669	12.5757	12.7803	12.8531	12.1149	13.1161	10.641	13.0115	12.3207	12.1807	12.6469	13.4924
LAMB1	4.07416	5.06566	4.10167	4.47467	3.7402	4.83829	4.13994	3.87545	5.16695	4.29062	2.84222	4.00666	4.84502	3.44086	3.7602	4.12222	5.58032	4.03559	4.0051	2.94786	3.02368	3.01052	3.54969	3.64772	2.6402	3.00837	3.86137	4.36303	5.02001	4.42265	5.42358	3.92623	4.54808	3.40294	5.12339	5.2102	4.61659	5.54835	4.00054	5.10547	5.54372	5.6384	5.2253	5.69113	4.05733	5.60641	4.08309	5.32029	4.25121
BCL11A	9.17064	9.05182	9.32943	9.10701	9.34388	8.99552	9.43479	10.0673	9.69716	8.51714	9.18826	9.05554	9.55075	9.63807	9.29258	8.64156	9.65178	9.45393	9.30471	9.77153	9.34158	9.73881	9.24234	9.71201	10.195	10.1551	9.36006	8.26174	9.29287	7.73541	8.34865	8.10543	8.6808	8.29826	8.04606	8.75955	8.80973	9.32626	8.2824	8.43354	8.95171	9.96752	7.7668	8.869	9.26381	8.25651	9.24985	8.65855	8.66807
RPS25	12.3672	12.5508	12.8566	12.6428	12.6915	12.4404	12.6985	12.4725	12.783	12.863	12.982	12.9426	12.5235	13.0054	12.6784	12.7575	13.4531	13.288	13.6626	13.8717	13.6305	13.8609	13.6222	13.6469	13.7508	13.378	13.0614	13.9072	12.3827	12.7901	11.5972	13.1812	12.2775	11.2478	12.401	11.6714	12.854	11.8394	12.5115	12.8974	12.6795	12.5818	12.5728	11.5484	12.8473	12.0444	12.7723	12.0824	12.8813
RABAC1	9.17018	9.24029	9.2776	8.94649	8.84897	9.13119	9.46633	8.60941	8.9366	8.99585	9.25407	8.39468	8.80723	8.58834	8.81276	8.57285	8.73094	9.01695	8.80722	8.60877	9.68251	9.09146	8.11457	8.74126	8.51001	8.71314	8.55682	9.85201	9.80798	9.66694	9.57937	9.43931	9.92285	9.93303	10.3495	10.0295	10.0376	10.1615	9.5244	9.45493	9.33576	9.55158	9.51118	9.89491	8.96622	9.19796	9.32939	9.33597	9.20144
BCL11B	9.74581	10.1457	10.0878	10.2892	10.137	9.19352	10.1983	10.2131	10.3213	10.1208	9.98464	10.7344	10.3765	10.4515	10.8072	10.3899	11.12	10.743	11.456	11.5143	11.2931	11.5758	11.6268	11.233	11.489	10.6488	10.6578	10.9483	8.9817	8.80897	8.98662	10.1831	10.6438	8.01486	8.46609	8.15092	10.0117	6.67152	8.46523	9.34586	9.89211	9.41313	11.1368	7.6034	10.7397	9.64911	10.0612	9.23861	10.39
KLHL30	1.72155	3.13976	1.85742	1.69438	1.69438	1.83024	4.44587	1.69438	3.16441	1.85742	1.85742	1.85742	1.69438	2.24246	2.75006	1.69438	1.69438	1.93475	1.33384	1.08817	1.5075	2.11471	1.82448	2.04421	1.23747	2.22393	2.53199	2.71827	4.25824	3.72144	1.85742	3.16441	3.72144	2.66392	4.49665	2.69109	2.90439	3.40911	2.39423	3.38033	3.16441	3.24544	3.80505	3.08907	3.32561	2.53199	2.14648	1.27955	2.90187
PARD3	5.81891	5.77006	6.40489	6.48204	6.42454	6.80266	6.72624	5.38114	6.05167	5.88637	6.31668	6.54743	7.19263	6.85017	4.81056	5.50363	6.54654	6.31257	5.19927	5.07879	6.24097	5.40074	5.22315	6.1212	5.26617	6.32044	5.75301	6.25226	7.32349	5.89475	6.98577	6.25226	7.27386	7.17983	8.78844	8.60371	7.50465	9.86007	8.68824	8.2989	7.2216	7.80066	6.46055	6.15362	6.56198	9.30859	6.84596	7.67903	6.80117
EHF	2.69497	2.57616	2.88837	0.406067	1.97722	2.1376	0.285208	2.84303	2.07286	2.88837	2.17922	3.24715	3.01955	1.54983	2.88394	1.10093	2.63193	3.17938	3.8148	3.6605	1.59623	3.56483	2.86599	3.4563	4.38764	3.28842	2.78046	2.14307	-0.704706	1.76074	2.17922	3.63664	-0.447208	1.11429	-0.318459	0.540285	2.05724	2.17922	1.43932	0.930843	-0.235257	1.19692	1.53231	0.38591	3.20283	1.50841	2.10676	1.57537	2.72049
ASAH2B	5.3835	5.12157	5.72417	4.78353	5.3835	5.42976	6.01096	5.83659	5.14266	4.86193	5.3835	5.52347	6.26387	5.31703	5.5018	5.42976	5.95034	5.87685	6.44247	5.77724	5.61323	5.79211	6.15918	6.28465	6.08623	6.0015	5.68856	4.80189	4.83953	5.53762	4.33814	5.0944	6.27811	3.6678	3.36042	4.10959	4.90581	3.3912	5.22419	5.07334	5.41532	4.78689	4.88018	4.45772	5.41267	5.38784	5.46712	4.96212	5.2159
RPS23	11.9006	12.3351	12.2087	11.7469	12.0431	11.6355	12.4237	11.7807	12.3213	12.2841	12.7368	12.4955	12.1108	12.064	12.3135	12.0656	12.654	12.7153	13.203	13.5597	13.0425	13.3295	13.3295	13.3136	13.3136	12.9472	12.4002	12.8745	11.9621	11.9582	12.0821	12.2257	11.6536	11.1126	12.3384	10.7579	11.7012	11.1094	12.1744	12.4232	12.1432	11.7256	12.2758	10.749	12.3149	11.3794	12.4259	11.5025	12.5637
IGHV1OR15-9	1.73551	1.70281	2.99208	1.70281	1.70281	1.86628	1.70281	1.70281	1.7682	1.89897	1.89897	1.89897	1.70281	1.63742	2.97295	1.70281	2.8175	-0.178131	-0.890141	2.36457	0.820259	0.767401	2.53012	1.19661	1.59945	1.99475	1.48987	3.89053	2.49302	3.44183	1.89897	7.21799	1.89897	3.48505	1.63742	4.30307	6.93016	5.31358	2.54484	3.29872	4.78197	5.86687	4.78197	1.43027	3.54831	2.42933	3.23792	3.48718	5.01011
CD28	9.5886	10.0917	10.1202	10.6842	10.4945	9.21992	10.3111	10.5778	10.7161	9.4778	10.1215	11.4228	10.6693	11.2308	11.3376	10.741	11.721	10.9333	11.4687	11.6049	11.2859	11.4607	11.2998	11.1991	11.7067	10.8824	11.03	9.96043	9.3627	9.91527	9.17481	10.0377	9.72021	7.54355	9.03745	8.44578	9.80883	7.64603	9.77018	10.2342	10.5612	9.27866	11.0173	7.60988	10.9283	10.2908	10.1276	9.48591	10.5185
KDF1	5.2806	5.54125	4.99951	5.70331	5.23237	4.67129	4.79503	5.20653	6.35804	4.50751	5.37611	4.31497	4.97231	4.47465	4.64483	3.78358	5.25606	5.49475	5.92916	5.93079	6.19203	6.0637	6.12715	6.12766	5.81937	5.09456	5.23686	5.52318	4.06061	3.63198	3.72452	3.56575	5.07343	1.63643	3.97643	3.30764	3.69355	1.20891	3.64531	3.84534	4.91432	5.30378	4.21758	0.634395	5.30059	3.75299	4.12851	4.1485	5.00754
ZNF677	6.63261	7.20864	6.26106	6.71339	7.82028	6.5783	7.26767	7.59933	7.97989	6.21934	5.69097	7.09189	7.12309	7.57146	6.97429	7.41888	7.51965	7.82438	7.71643	7.45299	7.23617	7.16841	7.59781	7.8259	8.20621	7.12188	7.62432	7.5158	5.72089	6.42826	6.14322	6.68736	6.51144	5.50979	5.35496	6.47267	6.84773	6.71253	5.17213	5.63341	7.11557	6.81604	5.93863	6.10991	6.61684	5.9794	5.69745	5.68277	6.59866
ZNF260	7.87262	8.74062	8.90405	8.58667	9.21805	8.87133	8.81723	8.91389	9.22929	8.58554	8.19051	8.22459	8.44838	8.67138	8.07879	8.39338	8.45902	8.63527	8.75962	8.90129	8.42688	8.89808	8.96654	8.89213	9.3043	8.8642	8.53822	8.48903	7.39527	6.81641	7.53565	8.17689	8.1079	7.9146	7.32414	8.37359	8.26606	7.63355	7.79976	8.19123	8.56574	7.36519	7.58863	7.58442	8.85722	8.34377	8.14722	7.85637	8.2634
SRGAP3	6.50733	6.61381	6.2863	6.07437	5.60196	6.13922	5.30646	5.4352	6.36119	6.22372	6.86827	6.29092	6.02377	6.63297	6.30814	6.11761	5.83506	6.59079	6.99664	6.62037	6.68215	6.33292	6.61958	6.37939	6.74025	6.63291	6.55457	5.89267	5.0433	5.72786	4.76295	5.88488	4.51791	5.76422	5.16583	6.06155	5.3531	6.17827	5.59409	5.79622	5.50836	6.43797	6.50827	5.29351	5.59709	5.89768	6.86925	5.94804	6.02482
LMO7	7.89985	7.12764	7.75001	7.62297	7.96376	7.35062	7.87412	7.89032	8.33091	7.6101	7.88822	8.0525	8.1784	8.52716	8.10283	7.67949	8.72042	8.18782	8.2201	8.8162	8.49302	8.40364	8.60153	8.38419	8.51559	7.83877	8.00068	8.03531	6.6474	7.50076	6.5022	7.24113	6.48931	5.14317	7.48705	7.00869	7.38153	6.69315	7.27078	6.78496	7.73358	7.27212	8.03827	6.42388	8.36108	7.56386	7.29388	7.54397	7.88702
BATF	8.9894	9.51133	9.15999	9.71598	8.91397	8.82932	9.27113	8.98845	8.94976	9.5165	9.70824	8.34816	8.77757	8.44433	9.35193	9.14754	8.44746	8.14546	8.81766	8.68917	8.81549	8.87182	8.65685	8.61065	8.17475	8.386	8.55346	10.1206	9.27739	9.25781	9.73604	9.38345	10.2405	9.18978	10.1025	9.76189	9.11826	9.36426	9.58218	9.67601	9.24151	8.92101	9.48481	9.8111	9.64547	9.51831	8.92374	9.07711	8.81989
IGSF23	0.331996	2.40423	4.43689	2.73926	0.292292	1.77188	2.68074	1.70895	2.44024	0.53052	0.53052	0.53052	2.34805	1.09313	0.871384	0.292292	1.64601	2.80903	2.18112	2.26177	3.35431	4.33281	3.67931	2.8854	3.93808	2.99276	0.682685	0.212882	0.212882	0.292292	0.53052	0.292292	0.53052	0.292292	0.689339	0.292292	0.212882	0.212882	2.85767	0.252587	0.212882	1.88126	1.83481	2.24385	-0.134958	0.282848	2.66441	-0.134958	0.769086
EDAR	6.87816	6.00007	7.19617	6.83631	7.19189	6.10062	7.87122	7.40614	7.20414	5.99732	6.68272	8.16287	7.20948	8.33714	7.65061	7.46648	8.47526	7.49867	7.83873	8.21979	7.87711	8.04185	8.07079	8.0623	8.35074	7.28777	7.22385	7.09255	4.83881	6.00411	4.95787	5.32855	5.70401	3.22815	5.33271	5.45049	5.64383	3.38079	4.72266	5.44763	6.66733	6.91002	7.86387	2.63694	7.53305	6.79441	6.74698	5.85672	7.64633
FAM161B	6.48244	7.04279	7.45939	6.68648	7.1365	7.03675	6.79144	7.30269	7.74076	7.351	6.81281	6.85722	7.44968	6.97974	6.914	7.37063	6.75572	7.37912	7.06438	6.68944	7.05553	7.35276	6.75547	7.16462	7.75156	6.98138	7.14304	6.46733	6.42425	5.62137	5.81824	6.36848	6.78157	5.45689	5.65907	6.23826	6.37704	5.78433	6.2192	7.20058	6.45342	6.11382	6.16526	6.07026	6.79922	6.44147	6.03854	6.26543	6.25841
ITGAM	13.3921	13.5851	13.1468	13.1179	13.6072	13.8362	13.1783	13.1037	13.1914	13.733	13.5004	12.9831	13.1944	13.0132	12.9812	13.192	12.2593	12.799	12.2275	12.4354	12.5015	12.3607	12.2843	12.5685	12.3103	12.5934	12.983	12.7659	13.6666	13.8059	14.2184	13.1012	12.9347	14.9368	13.9083	14.2529	12.7729	14.0317	13.6016	13.3943	13.0906	13.1783	12.7762	14.0378	13.3783	13.8434	13.2774	13.81	13.2674
KCNA5	4.04201	4.25791	3.73689	2.51976	3.30607	3.8794	1.25166	3.40536	3.65323	2.24291	3.22742	2.23541	3.30921	3.49746	3.64266	4.19496	3.3323	4.07444	4.23887	4.86841	4.54369	3.98177	3.25125	4.71176	4.74746	4.4911	1.27208	3.65683	1.35106	-0.776804	2.17706	1.5534	2.39255	-0.776804	1.66655	3.96805	3.10834	-0.574481	0.0916632	2.40478	0.479778	0.572675	-0.318713	0.414861	2.75438	2.9134	4.40536	2.79547	0.414861
SPIN3	6.65604	6.76177	7.42266	7.18066	6.39161	6.80051	6.8804	6.73145	7.19425	6.3805	6.26772	6.9667	6.1144	6.55372	6.95767	6.63054	7.2648	7.249	7.37597	7.07081	7.09564	6.84203	7.54937	7.39196	7.1177	7.61135	7.41256	6.21512	5.55746	6.08926	5.89609	6.80292	6.17346	5.50513	4.95318	6.03582	7.0148	5.81748	5.91259	6.423	7.04779	7.12326	6.29376	5.12511	6.79303	6.47138	6.64671	6.85693	6.80559
TRAJ43	2.55487	0.782456	3.34407	3.14048	3.26858	2.10778	3.52605	2.52361	3.9392	1.75257	1.83158	2.20606	3.68669	3.45434	2.63364	2.79178	2.46507	3.06219	2.73711	1.88233	2.92844	3.45126	3.90704	4.10369	3.98939	4.35748	4.01779	2.97989	0.407107	-0.353673	2.08294	2.20606	1.56299	1.3622	-0.416625	-0.353673	0.669615	-0.164815	2.04961	2.43066	2.74504	2.14147	2.36826	1.14115	2.96558	3.11512	1.38604	0.242464	3.6136
CRTAM	8.19856	7.72942	8.05347	8.22596	8.33533	7.19523	7.91681	8.02249	8.61219	9.6034	8.39022	8.14287	7.95492	8.77537	9.14593	8.43419	8.08158	8.30712	9.22516	8.82398	9.14799	9.32323	9.31407	9.33755	8.89743	8.70188	8.87989	8.58721	8.10068	6.67817	6.77599	7.56368	8.72058	6.59091	5.42137	7.29272	7.81142	6.39718	7.17657	8.46249	7.6625	7.72942	7.84996	6.28734	8.35459	7.712	8.12183	6.89287	7.89679
TARBP1	9.67458	9.42507	9.50854	9.64633	9.40324	9.17194	9.52412	9.11229	9.74617	9.30462	9.15379	9.58033	9.4721	10.0656	10.0282	9.1373	9.66971	9.84323	10.0366	10.4312	9.78467	9.6989	10.4894	9.87295	10.0959	9.75867	9.56315	9.18832	8.58883	8.75805	8.98575	9.52535	8.92554	7.94667	8.58639	8.22636	9.75979	8.18518	8.74493	9.03489	9.18438	9.8535	9.9136	9.05219	9.59986	9.03224	8.96075	9.33486	9.40308
TRAJ32	4.10749	3.45018	3.33543	3.50025	3.26585	2.69538	3.3161	3.39434	4.33724	3.35552	3.08967	3.14049	4.26449	3.82399	3.88663	4.15132	3.82116	3.23107	1.65911	4.49772	4.1838	4.90241	4.39298	5.18616	5.50728	3.78603	2.9625	3.43783	2.08837	3.01024	1.14123	2.25139	3.56815	0.830756	-0.574416	0.856959	3.13712	-0.095537	1.83974	2.2859	2.21761	2.47201	3.61996	0.548551	4.30045	2.71697	1.69066	1.74765	1.52105
SPARC	11.7108	11.4606	11.1295	11.9693	11.6351	11.8072	11.5832	10.5449	10.4257	10.9697	10.8419	11.5764	12.0194	11.0348	10.5222	11.1465	12.0197	12.0004	10.6677	10.8482	12.312	11.7519	10.511	10.9291	10.2338	11.4946	11.8998	11.8607	12.5252	11.6816	13.4164	12.1181	12.9477	11.6943	14.0243	13.7602	13.4427	15.3614	14.2331	14.3524	13.2286	13.8018	11.9292	10.4402	12.6118	13.4822	12.6152	12.6237	13.1228
JSRP1	4.21279	3.13819	4.62667	2.61523	3.47035	3.07134	4.60411	3.62341	3.00886	3.92234	3.83857	3.16523	3.78935	3.82568	3.90198	4.7659	2.7077	3.80197	3.6196	3.97695	3.96002	2.84109	2.35573	2.55348	2.38082	3.52839	2.82787	4.64889	4.42457	4.14195	5.16052	4.96495	5.14015	3.03048	5.2121	5.98398	7.01177	5.3095	4.708	6.33167	3.57912	5.68009	5.16931	4.92603	4.44336	3.8869	4.42121	4.55861	3.57218
FKBP9	7.49893	6.72966	7.43963	7.31693	7.29025	7.53546	7.23958	6.20259	7.22433	7.90725	7.81026	7.09475	7.01359	7.1068	7.03202	7.15721	6.60969	6.38626	6.6309	5.86187	5.89516	6.15756	5.98532	6.09201	5.58955	6.88199	7.03175	7.63106	8.60763	7.87357	8.25435	7.76302	7.20432	9.5998	8.41987	8.93842	6.26784	9.03579	8.39176	7.03659	7.11405	7.54811	6.03686	9.02771	6.94341	7.88993	7.1984	7.89297	7.25326
GYG1	10.923	11.1542	11.1495	10.6287	10.984	11.683	10.7157	11.0237	10.6158	11.6533	11.3626	11.0081	10.4632	10.9132	10.8513	11.0888	10.6463	10.2232	10.2201	10.0467	10.0485	10.1938	10.246	10.1636	10.0395	10.1569	10.4485	11.6836	11.037	11.6035	11.7282	11.2602	11.3166	12.1975	12.4358	11.9297	10.8682	11.4117	11.7456	11.4063	11.1193	10.5521	9.98635	12.3317	10.8192	11.9231	10.9897	11.1109	10.8557
RPL15	13.7957	13.7807	14.2899	13.8298	13.8935	13.9477	13.7928	13.7585	14.0377	14.097	14.2664	13.9684	13.6411	14.0505	13.8935	13.7224	14.2899	14.4983	14.7555	14.8565	14.6927	14.8074	14.9639	14.8565	14.8453	14.6248	14.3147	14.496	13.7224	13.8742	13.3865	14.2276	13.3865	12.8259	13.4662	12.7233	13.9874	12.8062	13.8995	14.0898	14.1787	13.9961	13.9714	12.5194	13.9562	13.0903	14.1181	13.2232	14.1558
TRIML2	2.27247	2.24396	2.41499	2.24396	2.24396	2.38648	2.24396	2.24396	2.30097	2.41499	2.41499	3.871	2.24396	3.41805	2.6597	2.24396	3.21581	2.41013	2.45056	1.31552	1.99923	2.3101	2.4538	1.1555	2.0966	1.47407	2.4754	3.318	2.18695	2.24396	2.41499	2.24396	2.41499	3.79783	3.2895	3.2895	4.18354	4.74091	2.97809	3.63537	3.30617	4.21372	4.16802	2.28521	2.03785	3.74363	2.14302	3.16094	2.62116
CSF1R	13.7361	13.3374	12.7789	12.829	13.077	13.8933	13.1494	14.0372	13.1806	13.0398	12.8703	12.9952	12.9531	12.3219	12.852	12.5039	12.5759	13.3964	13.9395	13.3043	13.0119	13.7413	13.0776	13.5963	13.4543	13.4581	13.6256	11.4526	13.106	12.0146	12.9228	12.7626	11.2896	12.5966	11.0887	12.3371	11.5109	13.0578	11.7974	11.962	11.9148	12.3543	11.0573	11.3111	12.2948	11.7059	13.525	12.3072	12.8861
MCTP2	10.5732	10.8726	10.9468	11.3272	11.4909	11.2135	10.2947	11.5441	10.8416	11.1424	11.0327	10.9255	11.8011	11.3336	10.7207	11.6963	11.2245	11	10.7002	10.7104	10.5571	9.70782	10.4437	10.1587	10.447	10.935	10.6629	11.0691	11.4798	11.6572	11.5078	10.9165	10.853	12.01	12.9009	12.3504	11.3964	12.048	11.7146	11.1823	11.0659	11.4837	11.5055	12.4764	11.1102	12.4158	10.9012	11.8577	11.312
SSC4D	3.06124	4.63694	4.24802	1.8478	3.71042	3.87938	2.65457	4.43843	3.84436	4.18776	3.44783	3.49105	3.77909	2.36381	3.13289	2.35745	3.46494	1.80343	2.67321	2.53624	3.21822	3.80282	3.04804	2.8919	3.31534	1.91568	3.69318	4.18005	3.32876	4.57939	4.87246	3.44783	3.28309	5.86447	5.25526	5.70452	4.33125	5.12505	5.63739	4.57939	3.77219	4.68402	4.00804	3.70444	3.45835	3.5513	4.54432	4.1262	3.20539
IL2RB	12.2328	13.5808	12.3483	13.5665	13.1234	12.8169	12.8662	13.7495	12.8562	13.101	11.7328	12.4346	12.5862	12.4265	12.4878	13.0623	12.5243	13.8142	13.6033	13.3444	13.4003	12.7192	13.8688	13.5552	13.3525	13.0129	13.0938	12.2464	12.2884	13.2676	11.5994	12.0165	12.6453	10.7637	10.3011	10.9965	11.4938	10.3503	11.4628	12.0822	12.6367	12.071	12.5012	9.63206	12.7676	12.3789	12.8858	11.4978	12.7534
SHMT1	9.23771	8.87866	8.69176	8.54786	8.08938	9.05368	8.03813	8.76221	8.04709	8.77704	8.80404	8.42047	8.24986	7.91807	8.65262	8.29708	7.83044	8.3427	8.43556	8.12671	8.4776	8.30529	8.19128	8.53703	8.77613	8.01821	8.25848	9.23557	9.21246	9.34306	9.29895	9.29828	9.37833	9.36942	8.97659	9.50311	9.64856	8.96181	9.6586	9.25071	8.9118	8.77081	9.46936	7.92576	8.87905	8.27442	8.73111	8.288	9.02475
IGHV1OR16-1	1.84106	1.80922	3.06509	1.80922	1.80922	1.96845	3.72497	1.80922	2.97735	2.99598	3.62704	4.07984	4.23054	3.97622	5.13795	3.53207	1.80922	1.83689	3.47909	1.99878	2.53758	2.00223	2.77236	-0.96907	3.05056	1.31424	3.53645	6.25653	5.9454	7.67721	6.55514	4.70621	4.99878	4.81402	7.00859	3.57172	7.02207	1.74552	7.61757	9.08923	3.53207	3.62704	7.9233	-0.96907	5.63341	3.82911	5.49988	4.9211	5.65791
ROBO3	5.9169	6.97639	6.70464	7.3302	7.18307	6.13208	7.09193	7.26106	7.64918	7.68494	6.80512	6.89526	7.26484	6.54845	6.75211	7.20343	6.58213	7.5894	8.18365	7.78738	8.08016	7.90129	8.39872	7.57135	7.30959	6.79895	6.89827	7.64931	6.5602	6.66623	6.25671	6.14854	6.27868	5.3355	5.04214	5.57713	5.73816	5.02717	5.34634	5.72956	5.77499	6.60398	8.00395	5.41439	7.45463	5.67528	6.72177	6.65008	7.07091
IGHG2	12.2259	10.524	10.9876	11.7879	14.2836	11.4446	12.2511	11.0213	11.3411	10.0946	12.5479	12.2988	6.234	11.4555	12.6196	11.4534	12.349	8.89467	11.4111	12.7219	11.4574	10.8236	10.5786	10.9936	10.5998	9.97659	13.0034	14.08	15.2485	12.668	13.229	13.8212	14.2371	12.6567	14.6422	13.9254	14.7958	13.3069	12.8143	13.5468	14.4088	13.5022	13.4028	9.94094	12.7364	12.4318	12.5421	12.1131	13.0706
CFAP54	6.80742	6.02968	5.72731	6.47344	5.57345	5.49689	6.60163	4.88371	4.90595	6.2675	5.28175	6.33384	5.998	6.80986	6.26412	5.89289	6.98766	6.51635	6.10637	6.08365	5.59168	5.15734	5.98554	5.45894	5.66126	5.84216	6.05689	7.32506	6.7639	7.77282	6.09648	6.92172	7.37305	7.51356	5.93402	7.64297	7.37305	6.72998	6.22676	7.09562	6.45397	6.19086	7.3998	7.39652	6.52524	7.25723	6.0236	7.67165	6.60531
SATB1	11.8802	11.2752	11.8943	11.6487	11.9558	10.9081	11.6957	12.1078	12.1923	11.2245	11.0441	12.2757	12.1745	12.5083	12.2179	11.6229	12.4078	12.3772	12.3247	12.542	12.1712	12.2923	12.638	12.3419	12.629	12.0541	12.0921	11.8726	10.9216	11.5768	10.8555	11.4615	11.7278	10.0883	11.0045	10.7309	11.8306	10.2877	10.7487	11.2185	11.9515	11.6066	12.2902	10.9986	12.0444	11.5652	11.1678	11.2768	11.7845
ZNF836	7.67419	7.84136	8.13191	7.81718	8.15379	7.76787	7.69869	7.8724	8.40263	7.89456	7.74507	7.15958	7.56767	7.78217	7.87723	7.9281	8.02679	7.88332	7.70659	7.77887	7.43383	7.97257	8.092	7.74108	8.35428	8.00886	7.90372	7.59399	6.56343	7.32114	6.66864	7.42916	7.0088	7.04372	5.30755	7.2012	7.5361	5.75436	6.47181	7.73809	7.92064	7.0967	6.83093	7.82286	7.60761	7.65715	7.14955	7.42217	7.3313
CCDC184	4.31934	3.51943	2.84651	3.8144	2.26494	3.08354	3.30795	1.91124	1.41304	3.58396	3.42799	4.50105	4.34504	3.85674	4.46883	3.89091	4.4472	3.77107	5.00485	4.31393	2.68074	4.73836	2.50078	3.11989	4.11166	3.82438	3.46208	2.10156	3.49594	1.5454	1.49623	2.55629	2.96515	1.88717	1.88717	0.684121	2.35496	-0.558223	1.84822	-0.0104862	2.07138	1.03057	4.19301	2.28378	2.30798	2.50936	1.99889	2.59838	2.50078
FLT4	7.35429	6.42175	6.76033	7.32347	7.16437	6.64748	7.15229	6.84316	6.63488	7.70022	6.65614	6.77657	6.88976	7.5735	7.04391	6.31371	7.19769	8.94594	7.55998	8.25738	7.64443	7.48031	6.9776	7.93446	7.52046	6.90003	6.95836	5.60296	6.81539	4.98164	5.93332	6.29422	4.02325	5.0944	4.4715	6.29978	4.82715	6.91262	5.26855	5.93229	8.36817	7.55273	6.71053	5.94415	6.42369	6.09352	6.81212	6.50954	6.43347
SPSB1	6.52689	6.57982	6.50846	6.83318	6.96268	6.45372	7.63061	5.84675	6.81475	7.68383	7.66269	7.29513	6.57475	6.64881	7.57883	7.25895	6.88509	6.14601	5.84816	6.4618	6.82796	6.91441	7.10186	6.6859	6.63371	6.3995	6.31816	6.28762	6.97847	7.84879	7.5328	7.6961	8.55381	7.21128	8.16767	8.00051	7.54105	7.91799	7.88761	7.52422	7.15552	7.31142	8.54957	6.62314	8.04006	7.60171	6.9957	7.19188	6.95535
CITED4	7.3628	7.6954	7.25788	7.53607	7.12679	7.09497	7.17039	6.32353	7.0296	6.64796	7.01323	7.23068	7.28502	6.64285	7.31154	6.26767	7.22454	5.33433	6.02968	6.08899	7.13879	7.1122	6.74214	6.65912	6.922	6.24481	6.35738	7.70123	8.37757	8.66068	7.75596	7.67332	9.24429	8.05306	9.15079	9.74188	8.49217	8.96658	8.00457	8.14475	7.75661	7.97307	8.12408	9.40169	6.47188	6.92384	8.22637	6.8727	6.84309
ENGASE	10.5938	10.0303	10.3429	10.1429	9.96018	9.91594	10.2831	10.5096	10.4599	9.86653	9.71261	9.92941	9.66075	9.56719	10.0937	9.71387	8.90203	10.9634	10.025	10.5724	10.6344	10.0664	10.297	10.01	9.96938	10.0334	9.91253	8.77837	10.2105	8.46165	9.29983	9.20531	9.68162	9.21816	8.60213	9.36252	9.5565	10.1502	8.7686	8.93402	9.23592	9.81814	9.61734	10.3409	10.0935	9.22444	10.2317	10.2131	9.25031
LEF1	11.7107	11.7983	11.9613	12.0661	12.4982	10.6541	12.5007	12.307	13.0308	11.1703	11.9188	12.1804	12.0813	12.7257	12.3318	11.6374	12.4729	12.074	13.275	13.2428	13.0681	13.2645	13.1969	12.8949	12.9923	12.0989	12.5311	12.1023	9.8809	10.9961	10.2782	11.3418	11.7463	8.84428	10.5722	10.1042	11.7941	8.89663	10.8248	11.4441	12.2687	11.5245	12.3551	8.30452	12.6792	11.477	11.5544	10.9271	11.9993
HSPA8	14.6159	14.649	14.7804	15.0987	15.2014	14.282	15.0524	14.9964	15.2549	14.5664	14.7704	14.831	14.6737	15.2405	15.0303	15.9561	14.8793	15.0048	15.7703	15.6767	15.1987	15.3908	15.7447	15.4286	15.3429	15.0992	15.2406	15.2817	13.6663	14.068	13.444	14.2907	14.9817	13.3343	13.3242	13.1499	14.3712	12.9277	13.8559	14.3146	14.8619	13.2599	15.701	12.9336	15.1719	13.7906	14.8936	13.7357	14.8583
TMEM38A	6.95421	7.53583	7.32468	6.39036	7.50473	7.94857	6.93002	6.87185	7.44385	6.92004	7.8086	7.36479	6.3414	7.39871	6.5077	7.34455	7.43788	5.90309	6.42834	6.09745	6.24013	6.95414	6.18279	6.70815	6.93131	6.65043	6.93085	7.42488	8.37944	7.6776	8.53327	6.74694	6.80318	9.07279	9.17773	9.23782	7.55013	8.61373	8.38269	7.38225	7.19648	7.5723	6.71541	8.62224	7.37639	7.45272	7.2522	7.96259	7.45247
SQLE	8.41288	8.21842	7.9954	8.53428	8.72409	8.4923	8.1194	8.31794	8.09889	8.87651	8.11427	8.90194	8.9976	8.74821	8.25396	8.86698	8.8947	7.7418	7.913	8.31287	8.40123	8.11278	8.79196	8.39994	8.44875	8.49027	8.75071	8.17282	9.04352	9.21104	9.53967	8.69178	9.45067	10.0687	10.0578	10.1797	9.08056	9.24917	10.2167	9.74195	9.03921	8.97725	9.61273	8.14276	9.54452	9.41104	8.40123	8.07304	8.71267
TRAJ26	2.63671	0.100188	2.69525	2.81505	3.18285	2.67952	2.75627	3.56527	2.15085	1.51276	2.73186	2.26389	2.06284	2.67952	2.98223	1.49059	2.54938	2.70469	3.71019	3.27573	3.46542	3.95003	2.67256	3.36366	3.72936	2.98021	3.56435	2.15085	1.01639	1.45268	0.327627	2.15085	3.32187	1.45268	0.0243748	1.49059	0.365534	0.0243748	0.0622814	1.95054	3.19282	0.69096	0.615147	-0.0641204	2.6062	2.18427	1.97938	1.06344	1.42008
FAM3D	2.51423	3.78002	2.18198	0.253743	2.75198	2.55238	0.253743	2.48933	2.50335	2.51423	2.94049	1.58589	1.29842	0.186181	0.186181	2.54486	2.01683	3.67034	2.31738	2.79186	3.43147	2.5594	1.42801	2.90552	3.28308	2.89333	2.2419	0.186181	1.85106	0.253743	0.456431	0.253743	0.456431	2.09526	0.591556	1.49283	0.186181	2.06148	1.12378	1.19134	0.186181	0.186181	0.712661	1.6366	1.26478	1.43528	3.00039	1.0586	1.85186
MYLK	9.17962	8.82119	8.66814	9.18556	8.73196	9.10231	8.99591	8.12029	7.61237	8.38023	8.34005	8.44184	9.36301	8.48691	7.81002	8.69101	9.0814	8.87446	7.66898	8.57588	8.92508	7.91238	7.75002	8.43418	8.05978	8.79868	8.61053	8.59287	9.50223	8.68315	10.3132	8.65759	9.86396	9.17561	11.1436	11.2396	10.0954	12.5151	10.5682	10.7533	9.50091	10.1618	9.17962	8.93373	9.67062	11.1733	9.11549	9.95843	9.2933
PLEKHG4	7.99863	7.899	6.99942	8.15303	7.75796	7.21546	8.0303	8.08959	8.86922	7.54672	7.48582	7.88364	8.12192	8.09877	7.85502	7.37096	8.24838	8.64789	8.6	8.35246	8.65942	8.10219	8.27591	8.41447	8.0967	7.87224	8.45703	7.42725	7.31224	7.54276	7.43275	7.71827	6.65067	6.41345	6.76585	6.58015	8.125	6.3574	6.68642	7.48466	7.86708	8.24787	8.16121	7.01318	8.21609	7.25029	7.5863	7.60408	7.81531
MGAT4A	11.1592	10.9512	11.4699	11.4695	11.5604	11.0727	11.4406	11.3829	11.6925	11.4519	11.2918	12.2629	11.8193	12.12	12.0236	12.0773	12.176	11.9872	12.4343	12.4042	11.89	12.1042	12.388	11.9516	12.439	11.9294	11.7337	11.7809	10.7584	11.6526	10.751	11.4392	11.1206	10.6411	10.9276	10.6631	11.4409	10.066	10.9586	10.9413	11.4622	11.0219	12.3234	10.921	11.7085	11.5221	11.2551	11.0286	11.7307
PLA2G7	7.98771	9.04195	8.03665	7.05337	8.44621	9.15742	7.41765	7.08638	7.55446	7.85902	9.35751	8.19485	6.68973	7.07632	8.06152	8.03576	5.19413	8.73639	8.11314	8.73444	7.94446	9.00856	7.95943	8.76163	8.86103	9.30887	8.70807	8.59367	7.01429	5.69012	6.17107	6.90808	6.93999	7.88026	6.59269	6.6006	6.49201	6.43057	5.07391	5.73792	5.72854	5.20218	3.64873	8.05092	7.00281	8.00328	8.0303	6.75854	7.34578
TIAM1	10.4582	11.2324	10.6994	10.2371	10.4968	11.3354	10.543	10.8781	10.7994	10.4688	10.558	10.6988	10.1574	10.9391	10.7833	10.6021	10.421	10.5969	10.907	10.9938	10.7192	11.0839	10.3542	10.8002	11.1147	10.8246	11.0077	9.58712	10.3096	9.16143	9.80021	9.71853	8.98096	10.4833	9.61824	9.4254	9.43394	9.86536	9.61654	9.52101	9.96434	9.45167	9.9197	8.33887	10.7985	10.1628	10.5465	10.2376	9.95921
PLCG1	11.6472	10.9522	11.2626	11.8692	11.6173	10.0734	11.8342	11.2806	12.1171	11.0967	10.9304	11.2672	11.3739	11.7897	11.3108	11.1169	11.0364	11.8801	11.9382	12.2403	11.9689	11.8156	12.3015	12.0603	11.8114	11.5219	11.6773	10.5767	10.6334	10.7405	10.4785	11.0626	10.6191	9.15947	9.62553	9.10579	11.0649	9.40753	10.3282	11.0945	11.3213	10.7542	11.8824	9.1284	11.6727	10.8328	10.9167	10.6934	11.4291
ZNF234	7.99351	8.22631	8.3078	7.86789	8.43902	8.19598	8.58395	8.60769	8.55334	7.83294	7.88288	7.84717	7.45024	8.07504	7.80502	7.76546	8.4369	8.42922	8.25114	8.28064	7.91593	7.79575	8.41373	8.05346	8.05593	8.14776	8.28082	7.53402	7.04098	7.23262	6.41706	7.19839	7.72207	7.54839	6.38467	7.09292	7.70705	7.01316	7.72651	7.79156	7.95209	6.62981	7.21497	7.18158	8.39628	7.54422	7.31647	7.72192	8.00754
TCN2	10.1621	9.64281	9.26061	9.00814	9.23819	10.0673	9.004	9.27369	9.05951	9.4875	10.0447	9.32804	8.10055	8.46727	8.49534	8.74493	9.01742	7.92145	8.60086	6.94285	8.12662	8.25476	7.7969	9.0839	8.14272	7.81391	9.96125	10.247	10.3299	9.62263	11.5422	9.42362	11.3921	12.1792	11.013	13.1329	9.17599	11.6635	10.4225	9.11977	9.78109	9.86358	8.2656	8.75091	10.6032	9.09698	9.01785	9.60595	9.36129
SLC29A2	7.0957	6.64002	6.71665	6.76241	6.94829	5.63326	7.27077	7.04984	7.25953	6.72088	5.99557	6.56121	7.11327	6.30996	6.35107	6.59386	6.51529	7.41352	6.84965	7.35513	7.42828	7.15436	7.34205	7.27153	7.10997	6.91705	7.04366	6.17236	6.19877	5.5778	5.72265	6.65021	7.16691	5.43407	5.55738	5.27972	6.77906	6.40419	5.80541	5.47228	6.08621	6.80917	6.22602	5.48639	6.87334	5.72195	6.18001	6.18789	6.70711
RPL22	11.0019	10.83	10.8935	10.7849	11.0905	10.7484	10.647	10.7541	10.7971	11.0302	10.5076	11.3183	10.5789	11.3524	11.4092	10.7888	11.5239	11.2871	11.9578	12.0087	11.7939	12.1817	11.8825	11.913	12.0891	11.6284	11.3523	11.6622	11.0461	10.9329	11.1371	10.8086	10.1871	9.84382	10.1007	10.2131	10.5352	9.65518	10.7138	10.9102	10.7108	10.8893	11.3335	9.30746	11.0156	10.1835	10.9212	10.0234	10.9193
CHAC2	5.0593	5.50162	6.41139	5.85505	7.30698	6.35036	6.08424	6.08147	6.07647	5.56407	6.04835	5.30458	5.75132	5.68853	6.02273	5.98263	5.68189	5.40518	5.56631	5.70242	5.70328	5.8468	6.28527	6.00514	5.71267	6.06522	5.88055	7.47867	6.12837	7.91687	7.19403	6.95171	7.59935	8.18507	6.94633	6.54993	8.18107	6.68444	7.87102	6.92339	7.55105	5.98636	7.17165	4.53274	7.00137	6.64085	6.01309	7.16173	7.65016
PMP22	4.08115	2.25516	5.09896	2.59125	4.84561	5.59831	2.52867	0.98109	4.52412	4.95935	5.68043	6.14752	3.80944	5.33307	4.39462	6.57731	4.76374	6.38707	6.29895	5.77433	5.95661	6.66928	5.81053	5.36198	5.59781	5.92874	4.68164	4.31588	3.75147	4.16154	3.18722	4.71331	3.09761	1.68298	1.96887	2.75641	2.27015	3.70147	2.18353	1.70265	1.75441	0.505252	5.04808	4.17809	2.99869	3.0016	6.26114	2.95121	4.69708
IGHV3-48	6.47539	5.31955	7.26044	7.94361	9.38456	6.70842	9.78807	6.65734	7.25314	6.34052	5.40692	8.52089	8.35316	5.85043	8.38056	5.90238	8.77094	3.34527	5.7153	8.57115	8.06779	8.29855	7.82455	8.79721	8.34914	3.96969	8.19915	10.1099	9.41482	11.1885	9.76511	10.56	9.93812	11.2635	12.8034	9.96966	12.5173	9.72771	9.17825	9.38028	9.163	9.60273	11.8975	8.15617	9.15832	7.63033	6.53771	7.76753	9.85039
IGHJ4	6.29992	4.46789	6.64211	7.26378	6.41386	3.3074	7.05623	5.97035	6.26675	5.95833	7.55259	6.15585	6.58754	5.2356	5.95833	6.36476	6.46296	3.17248	4.90889	5.07487	3.90437	4.64134	5.33434	5.00459	4.47995	3.8546	5.59797	3.04615	6.64211	8.3916	7.38505	7.29248	6.85863	7.85147	6.96956	8.65691	9.12961	8.61602	8.08793	8.15149	6.95201	5.25109	7.03319	4.01501	7.86502	6.74323	6.71904	7.2952	8.34707
RNF207	5.611	5.74239	4.91992	5.69755	5.55206	5.178	5.97397	5.21376	5.33407	6.01409	6.25945	6.07735	4.72607	4.84681	5.93918	5.40159	6.08603	7.01533	6.35004	6.1821	6.51305	6.21257	5.39089	5.34835	5.35166	5.8334	5.16999	5.27397	5.98259	4.22159	5.45514	4.70851	5.14055	3.22737	5.20865	2.86274	5.90991	3.6233	3.79641	4.52882	4.89491	5.13593	5.2838	4.66781	5.66883	5.03091	5.16999	5.84945	5.17884
IGHV3-13	8.44946	7.279	5.71526	5.23457	5.86397	4.71704	7.43621	5.54138	5.61198	5.96058	5.69052	6.77914	5.78294	6.10145	8.33557	7.13232	5.87246	3.73112	5.72387	5.05037	4.66212	4.92892	6.10163	2.85004	4.65241	4.77382	5.73353	8.42454	8.6353	12.901	7.1275	3.2812	9.89721	9.37595	10.104	10.5327	9.70265	10.1859	7.17387	5.74557	8.85108	4.53146	10.0648	4.27887	9.37109	7.58707	7.48092	9.15717	7.92063
[truncated: 2,211 more rows]
[truncated: 38 more columns]
