# Supplementary material for: Blood transcriptome analysis revealed the crosstalk between COVID-19 and HIV
Source: Front Immunol. 2022 Oct 28;13:1008653. doi: 10.3389/fimmu.2022.1008653 (PMC9650272; doi:10.3389/fimmu.2022.1008653)
Supplement: Supplementary Table 2 — The expression of HIV differentially expressed genes. [file Table_2.xlsx]

## Sheet: Sheet1
id	GSM914353_con	GSM914354_con	GSM914355_con	GSM914356_con	GSM914357_con	GSM914358_con	GSM914359_con	GSM914360_con	GSM914361_con	GSM914362_con	GSM914363_con	GSM914364_con	GSM914365_con	GSM914366_con	GSM914367_con	GSM914368_con	GSM914369_con	GSM914370_con	GSM914371_con	GSM914372_con	GSM914373_con	GSM914374_con	GSM914375_con	GSM914376_con	GSM914377_con	GSM914378_con	GSM914379_con	GSM914380_con	GSM914381_con	GSM914382_con	GSM914383_con	GSM914384_con	GSM914385_con	GSM914386_con	GSM914387_con	GSM914388_con	GSM914389_con	GSM914390_con	GSM914391_con	GSM914392_con	GSM914393_con	GSM914394_con	GSM914395_con	GSM914396_con	GSM914397_con	GSM914398_con	GSM914399_con	GSM914400_con	GSM914401_con
LOC644695	108.88	259.148	47.7438	145.545	84.8723	77.4868	136.315	183.432	81.761	110.444	151.668	102.425	447.944	55.3388	79.9848	93.7123	129.514	119.927	147.371	105.84	59.3723	125.219	124.479	127.389	101.714	47.3081	81.8272	64.4184	70.6558	69.795	53.3713	76.3824	78.6404	74.0181	87.5281	86.7617	61.6262	172.237	145.952	32.782	85.5815	78.276	107.222	95.9171	248.123	101.344	78.276	42.912	53.751
FBLN7	41.8941	59.3637	116.811	65.5876	87.7193	96.53	107.138	63.1233	67.9575	105.236	83.6379	51.3572	-10.0715	128.051	72.909	116.041	62.3626	84.3295	7.37035	57.9813	36.9784	79.4701	101.833	41.9681	84.315	80.4391	60.3529	44.658	51.2353	87.4498	130.886	59.115	78.9807	89.2385	74.9656	75.5792	90.862	82.3014	98.9871	81.0768	177.811	79.5095	110.331	47.1814	61.3844	42.8393	33.8576	91.198	91.992
PRKCA	344.091	458.632	546.705	320.032	417.459	637.688	682.218	547.48	508.93	356.38	348.418	452.358	225.14	598.399	325.149	515.531	397.188	351.322	320.032	358.814	476.036	658.426	611.471	337.734	456.177	597.721	542.628	533.04	389.237	398.292	465.354	451.382	438.879	387.648	278.253	614.491	378.776	524.806	582.024	523.822	847.275	694.998	726.269	554.536	434.009	588.101	509.065	590.287	730.925
MCOLN2	523.387	1934.63	1193.66	1583.76	1420.54	1829.77	1492.59	1221.19	1271	2273.39	610.749	989.201	2500.23	1151.16	616.804	1063.44	1167.59	1041.31	1548.3	1562.51	648.643	1345.44	2241.63	677.292	1446.91	871.308	1273.4	649.756	1357.19	1270.52	1067.23	902.098	1134.55	792.482	2148.89	1022.29	1656.74	638.785	2225.57	1112.16	1255.18	1699.47	1391.26	1012.35	2325.46	506.215	600.123	1073.33	1519.97
EPHA1	101.95	91.9104	253.168	94.2061	150.087	177.968	161.523	141.676	207.363	130.216	86.4222	266.332	13.2747	121.781	138.432	209.279	95.2935	152.094	40.2484	54.0104	29.3728	81.2569	152.934	73.0246	74.0666	79.1009	112.593	100.578	212.356	96.4029	300.632	212.066	129.894	65.046	89.8687	271.575	75.1198	201.638	145.604	101.657	344.173	207.091	162.772	109.481	189.786	159.183	105.216	149.923	156.382
CD40LG	107.37	195.75	387.944	162.49	143.209	258.047	294.525	84.0448	233.439	285.893	166.039	233.015	-14.4329	202.589	249.174	190.526	39.3464	154.683	-5.74396	117.844	5.6069	263.303	209.047	24.3437	105.668	176.978	216.149	35.223	162.015	239.754	224.15	109.201	98.5341	36.9913	115.667	151.433	201.364	150.938	351.491	124.349	364.559	367.801	352.021	164.814	250.976	362.25	96.2047	335.719	432.071
CD160	235.198	497.836	299.223	428.722	334.298	299.004	623.509	284.515	40.244	337.316	194.966	239.118	467.964	217.805	418.414	225.401	31.6393	130.743	624.423	524.958	30.4917	461.198	317.363	279.337	639.335	195.322	288.297	37.8848	151.07	227.634	381.675	309.789	304.062	171.123	449.349	114.621	851.436	55.3168	393.464	114.322	276.652	623.509	611.471	365.947	1025.1	355.754	713.723	395.568	349.375
MSC	39.4333	201.191	15.5429	85.1972	131.536	57.127	22.1456	19.0887	58.9693	71.2958	-6.82801	9.57612	38.5987	69.5585	24.454	41.0393	33.1711	28.8245	26.9364	19.7266	-23.4378	71.8084	48.7822	-10.9274	10.9901	1.57684	63.6567	-14.8415	9.3569	-0.736304	40.0074	-10.8528	7.36091	25.4803	49.8628	-7.76722	59.8825	-1.24564	28.2011	0.818934	38.807	90.4738	80.7912	76.2697	77.15	14.8532	8.40143	92.7695	66.6372
LY6E	3024.99	9965.73	6869.47	9070.04	14420.9	4474.34	7185.94	7486.94	9498.8	9742.55	11481.7	9349.06	26101.8	9902.03	9468.47	10678	9605.06	9982	18379.8	16671.7	6895.49	5788.3	6820.95	24333.4	3283.68	2908.27	3182.33	8437.87	6713.91	3057.96	8413.3	3600.97	9193.01	10639.3	25350.8	7897.2	3197.72	8256.2	13197.2	6664.48	5739.6	4196.26	8584.14	7421.78	9206.95	4787.65	10658.3	9235.67	11095.5
MX1	3402.55	12989.6	12989.6	5921.5	18158	5831.35	5471.35	5482.77	7627.69	10439.7	10639.3	8154.08	30528.2	11154.5	7740.8	16215.7	14849.4	10317.3	12465	27886.7	6853.01	13710.8	14269.2	16594.5	6989.69	4823.62	10733.6	9560.49	13845.4	3279.34	10715.4	4818.92	8775.27	12890.5	28258.3	7578.48	3002.34	13873.4	20936.3	7450.4	10099.1	6625.39	7843.74	7751.15	11417.2	3542.1	6921.17	10903	14068.7
IFI44L	288.506	1404.47	1949.04	1293.4	4814.88	1098.29	1407.14	2116.88	3390.34	4118.98	2625.39	3510.9	15009.4	2900.52	1957.64	3749.55	2170.59	2350.49	6738.33	9902.03	2440.98	1999.53	3235.29	6722.16	1103.45	668.49	603.528	1528.8	1508.74	317.606	1874.67	583.818	4350.06	3018.57	11134.7	4082.41	364.654	4671.15	4115.9	999.851	2741.75	412.478	1808.86	1491.35	3221.86	107.454	2476.87	967.119	4019.91
CD8A	1180.73	3967.44	1784.88	2303.58	2226.2	2039.71	3020.97	2971.82	1845.35	2839.54	1009.55	1501.08	6981.85	2232.03	1273.45	1368.53	3297.66	1877.11	3847.05	1461.83	581.422	773.939	3244.92	1236.7	1711.68	1037.99	1433.05	945.325	1652.13	1350.88	2328.55	1650.03	1713.82	1027.97	8053.23	2507.55	3823.99	1224.48	2946.92	1897.18	2605.42	2063.44	2152.97	1433.23	2516.46	1528.1	1335.86	2404.87	1793
FLJ33590	131.046	283.303	82.6214	109.738	191.385	106.828	102.996	132.006	177.294	186.321	177.016	104.303	339.087	132.06	59.735	264.43	137.041	92.5487	217.856	95.8822	29.5133	92.3308	174.204	30.81	109.738	81.7873	114.996	98.5341	126.439	88.265	103.219	176.817	53.3354	57.4572	349.636	177.212	187.705	25.6162	166.656	86.8258	68.9404	206.845	108.071	160.647	194.05	71.8311	85.4169	88.7666	89.2854
MT1F	1021.23	814.865	1442.27	929.102	1197.16	1327	1609.86	1465.95	1278.27	2851.82	1195.85	1687.66	2973.98	1741.72	1193.66	1495.72	1413.2	1377.6	3224.14	1481.75	1115.82	632.843	782.512	1222.58	1245.66	1431.8	810.962	775.273	1165.88	844.865	1249.41	1097.49	1152	1198.53	2545.06	1213.82	2081.24	896.372	1564.43	1140.63	1744.06	1128.49	1118.14	972.454	1679.53	1613.26	1487.09	1198.97	855.062
CDCA7	105.116	316.779	134.382	174.128	157.674	143.349	158.511	108.028	126.983	210.485	138.207	79.2605	464.357	120.531	120.219	203.623	124.899	101.358	360.815	112.935	54.8466	131.155	127.169	64.1682	141.1	129.007	148.223	101.564	213.61	112.646	162.727	112.437	205.143	179.177	1085.94	101.201	178.426	129.88	183.529	120.492	232.791	123.715	188.593	92.3556	113.892	59.2092	133.411	163.341	104.908
FAM125B	79.6102	100.707	90.7827	142.376	100.81	92.3532	123.653	42.7688	115.748	142.245	117.741	101.745	80.6524	49.3701	30.6091	82.7764	78.1803	75.3485	141.005	86.4279	8.98473	71.3131	108.121	33.1639	30.7868	41.5742	90.5649	29.9614	50.5208	55.8876	71.4585	25.8437	48.966	52.5092	167.789	42.9456	158.153	7.16546	102.37	28.3932	85.463	148.209	107.485	117.253	114.981	63.3177	70.3661	171.646	114.572
PCSK5	516.809	371.56	796.217	299.223	413.603	411.947	441.91	488.104	429.042	268.193	733.384	394.372	357.104	524.393	297.828	502.819	519.249	361.518	228.749	316.032	442.956	538.57	683.891	372.027	478.543	359.975	376.834	555.752	267.795	492.137	432.071	408.579	267.929	548.542	394.267	458.632	495.977	244.828	390.319	393.365	540.23	574.635	407.861	492.272	346.666	559.05	505.938	411.009	456.905
CD8B	12.2631	53.4671	38.5817	29.876	10.0647	55.1617	106.848	75.442	40.3118	66.8634	28.184	61.1001	194.25	18.4428	2.95893	24.2216	50.1402	23.4456	130.655	6.72942	-10.2152	5.4341	55.8808	-3.11251	26.1923	24.2951	8.4868	10.4135	8.75373	30.8874	55.8375	9.11695	28.8141	3.02515	213.916	74.9369	107.022	2.76104	68.3912	29.1452	53.9885	47.7779	11.722	-3.11893	79.492	12.9917	10.0848	15.1523	31.1119
LOC197135	483.05	618.72	417.781	515.112	344.592	376.546	597.211	342.229	319.323	623.142	324.752	421.763	1037.28	481.249	252.748	406.094	315.806	486.28	362.157	540.23	356.38	245.049	701.766	232.409	402.917	269.93	362.157	335.969	657.854	493.74	397.086	433.212	498.242	277.722	804.064	493.081	486.28	505.134	897.311	309.789	249.577	737.665	369.307	417.668	651.303	176.703	349.46	291.138	394.577
KIAA1671	236.786	392.771	189.316	250.102	474.887	255.345	392.868	287.604	219.217	398.596	279.546	205.245	480.056	330.884	160.229	211.206	240.931	298.49	162.699	380.995	153.581	164.282	516.083	274.386	284.054	173.4	301.836	96.2233	414.678	150.838	174.244	197.555	198.367	318.069	525.096	204.968	438.081	127.068	432.413	280.428	342.229	419.408	429.708	283.303	358.368	303.326	142.249	423.202	212.066
OAS2	787.909	1734.72	1785.22	1003.43	2290.22	879.141	1180.47	986.798	1253.89	1510.27	1116.56	994.682	5658.2	1468.83	1495.87	2474.76	2521.58	1576.92	1816.23	4125.06	840.346	2266.03	1674.15	2358.99	831.3	744.031	1319.66	1525.4	1851.48	857.518	1578.68	893.14	1485.05	1504.37	5882.34	1356.42	992.317	1177.97	2690.81	1126.37	1430.12	892.888	1179.09	989.753	1346.99	767.044	1139.58	1400.81	1619.15
CCL5	7060.12	14068.7	4394.86	16175.8	13117.4	8761.98	8749.09	9806.81	7740.8	9349.06	7557.92	6972.04	16823.4	6506.14	7627.69	9380.46	8318.75	8609.25	15921.3	8293.14	6506.14	8621.68	11888.9	7231.95	10147.9	6738.33	10015.1	12515.8	11670.6	4439.48	5120.33	7421.78	6349.29	6561.87	24333.4	4049.43	12590.1	5757.81	10808.5	6045.5	6468.1	10406.2	8131.12	7854.2	12441.1	8510.5	3829.41	7086.58	5837.18
PID1	182.14	265.423	338.065	432.98	381.772	303.326	211.206	70.5907	230.039	333.124	217.402	238.117	50.176	125.167	307.367	150.249	409.108	276.318	156.044	277.79	140.29	476.159	345.624	4.51228	229.017	226.511	206.47	468.478	65.4686	214.261	277.126	246.424	169.445	170.225	365.576	44.2352	246.935	44.6267	193.52	319.006	355.933	407.551	354.14	139.204	175.917	174.62	287.882	266.71	479.042
FCRL3	248.188	415.226	391.492	414.193	369.459	719.982	984.268	266.445	316.244	1181.62	403.115	497.099	978.143	563.544	339.134	252.107	437.12	279.433	329.639	606.251	180.368	480.325	629.79	279.14	370.655	179.576	260.711	364.98	715.141	274.384	462.204	338.385	258.491	323.827	407.901	214.549	294.104	217.295	626.544	299.639	349.031	690.103	953.901	441.61	921.549	646.104	314.71	265.884	1004.94
XAF1	1828.91	2902.41	2855.51	2733.22	3814.42	1723.1	1798.04	2472.63	5333.53	3918.01	4033.22	3150.42	9263.67	3474.82	3740.59	5307.21	3173.81	3141.78	4350.06	9395.53	3482.29	3728.72	4046.17	7041.77	2759.18	2307.34	1691.31	4065.9	2667.42	1560.57	3467.13	2204	5794.27	4368.63	7843.74	4357.54	2258.81	6408.09	6491.6	3258.38	3883.54	1804.69	2236.55	1883.63	2942.55	1182.61	4196.26	2371.69	4312.39
IFI6	5819.29	11844.6	14511.6	10922.9	17350.5	12021.9	13360.9	11649.5	13388.4	14604	14572.3	14914.1	38741	14818.4	11337.2	13333.6	18158	10865.5	25672.9	24256.9	14040.8	13546.7	13414.1	16398.6	9082.98	10369.6	2813.8	11911.8	9886.34	4953.73	6869.47	7996.24	16984.8	12021.9	27977.7	10808.5	6283.53	18992.7	15108.4	11955.6	13039.9	6545.56	12391.1	12916.7	20325	7781.31	18992.7	14094.9	11438.8
TMEM44	18.6413	84.7815	2.63661	15.7178	104.303	38.0426	76.873	-10.5262	6.33471	94.1877	-38.402	35.3147	96.0262	3.97534	-15.8669	36.2479	16.4579	52.9189	29.4283	21.7023	-11.0578	15.7954	16.7661	-12.678	-15.5115	11.6878	91.4958	-25.977	3.13707	8.62607	26.0065	-9.39561	2.01927	42.7781	253.168	15.5651	56.1845	21.8768	34.6392	33.7698	21.3829	1.55881	35.9838	8.37441	18.3631	-21.1493	59.9875	52.5319	33.349
EIF2AK2	2460.75	2032.48	2667.42	1953.72	3539.62	2322.84	1794.69	3965.04	3378.07	2349.21	4537.71	4582.7	8342.69	3760.88	1976.76	4164.69	2536.01	3053.82	3002.34	6298	3347.28	2917.66	3068.24	4671.15	2396.94	2060.46	1786.4	1482.34	2224.35	1396.23	1860.84	945	2039.64	2172.74	3890.01	2489.87	1391.26	2915.82	3219.55	1444.04	2081.24	2064.54	2644.84	3047.76	3709.16	1754.21	2716.09	2633.4	2964.2
NKG7	11038.2	25852.3	10082.1	16945	22870.3	13333.6	13333.6	15956	10115.1	20881	10979.7	8486.63	31868.7	12178.7	11587.4	18992.7	23440.4	17067	24107.4	11670.6	4869.06	11844.6	18113.5	12178.7	14359.5	6886.58	15470.2	6240.38	16252.4	5518.16	11356.2	14179.3	12540.6	11670.6	32835.8	8584.14	25020.3	4612.25	17226.1	12741.5	9498.8	13818.2	11057	11018	13737.3	13629.6	8019.04	11670.6	9620.17
TCEA3	229.238	205.618	405.69	8.8327	233.173	431.968	385.761	185.939	209.047	133.203	133.57	375.575	-11.7742	230.791	342.812	500.937	117.076	198.19	179.618	187.881	48.4059	299.076	436.585	140.832	43.8514	362.157	139.875	136.693	216.647	238.505	783.513	100.266	140.533	236.07	192.733	711.152	187.195	319.006	281.031	310.089	875.892	270.805	412.777	237.399	333.629	654.37	296.08	250.221	599.437
EDAR	34.6352	67.8765	73.151	11.4187	87.4344	66.8059	158.669	60.3445	47.5756	58.4534	37.8527	50.969	67.9276	62.5219	39.1783	32.293	29.06	35.9838	52.296	45.8452	6.09048	34.8129	120.577	39.1874	30.2311	70.1349	57.7419	92.3966	51.2157	86.9341	115.226	114.695	52.6946	29.7251	35.9755	94.7142	52.0638	46.9974	45.8006	92.6491	120.095	45.8006	87.496	59.7427	84.4463	81.3683	78.6654	57.6101	105.84
ZNF395	513.689	882.276	1140.27	529.389	862.064	723.188	1052.29	1133.3	626.61	510.984	639.144	934.406	372.3	383.429	624.951	1210.64	839.028	778.764	421.023	344.684	391.1	770.239	767.389	312.985	555.91	422.752	1043.11	527.655	673.903	826.484	1074.08	1208.38	526.807	610.394	568.043	782.017	746.637	651.303	495.564	789.398	842.363	640.082	824.088	528.524	484.341	883.726	392.371	591.125	1671.44
IFI44	303.466	752.666	913.256	900.262	2931.09	1076.67	1306.33	677.506	1267.18	2417.12	702.398	1080.53	6177.01	1369.01	1004	1065.71	530.538	873.869	2721.14	7317.16	2224.35	1079	1492.59	2863.1	942.088	627.344	613.942	1187	969.136	448.642	1908.87	561.274	2780.07	1658.9	3829.41	3290.91	285.407	3790.59	1904.31	598.226	2252.58	383.332	1519.35	1187	2228.05	91.33	2489.87	734.489	3326.26
CMTM8	383.429	600.633	669.283	206.423	339.848	354.14	657.466	545.643	302.809	509.62	329.343	423.202	13.0592	943.363	407.128	684.904	432.297	370.803	-5.98961	114.46	286.939	725.589	798.745	392.868	626.779	416.611	305.485	607.584	708.792	462.305	645.183	572.699	442.141	330.721	270.937	882.276	474.01	413.185	959.512	885.197	759.387	645.183	752.003	418.742	820.464	552.201	294.802	846.465	1126.46
HERC6	364.654	591.643	630.823	549.149	841.798	580.394	569.146	716.509	557.65	614.121	633.039	749.446	2466.66	639.335	348.675	616.983	531.12	459.636	1185.27	1104.58	462.548	379.441	527.231	482.806	508.118	364.559	354.77	412.27	673.706	397.69	567.083	412.777	429.934	501.341	2187.82	649.756	355.933	490.969	535.43	413.92	489.277	369.307	465.737	358.992	722.551	377.025	340.276	459.132	710.306
ZBTB32	50.5766	65.8213	83.0436	44.7805	58.0821	93.2485	94.048	111.547	88.265	269.736	154.076	137.299	160.229	99.5397	81.9403	106.271	23.7353	123.661	163.269	67.54	10.8155	119.167	46.3772	81.1175	78.809	98.8372	51.7333	59.8905	66.0832	130.858	109.564	131.673	45.8006	92.5487	243.954	53.0888	49.0987	110.071	88.7205	35.7562	49.6332	105.902	67.8243	68.3083	92.0259	63.251	70.2644	96.2047	49.1238
EIF3L	5992.83	6212.96	8376.88	6585.56	6290.77	6205.4	6601.8	5094.94	6240.38	7355.6	6762.61	5575.07	3387.76	6212.96	7403.48	7249.99	7421.78	7308.2	5212.57	4466.81	3796.6	6468.1	8946.17	5016.58	5427.23	5202.45	7336.48	5506.15	6086.72	7268.31	9439.45	7751.15	6018.37	7496.54	6100.06	5421.75	7876.12	4108.9	5665.52	5212.57	10456.7	7194.95	6233.42	4687.9	5421.75	7194.95	5115	5837.18	7526.52
EIF4B	5794.27	6437.41	7374.94	6370.98	7069.13	7346.16	8256.2	7069.13	4297.79	5223.44	4327.84	4391.23	2868.66	5411.22	5465.86	5628.85	4497.96	6514.15	3260.49	4085.74	3893.3	4312.39	5940.33	3302.37	5465.86	4470.7	6356.44	4301.38	6460.35	6483.42	8280.96	6086.72	5146.38	5569.32	4092.16	6247.19	7177.49	4293.92	4603.62	5360.66	7355.6	4869.06	4930.24	4129.7	5176.8	5489.03	4261.34	4864.74	6298
IL7R	3703.52	4587.02	5460.29	5411.22	4239.5	7537.59	11294.5	5404.98	3672.65	5881.62	2879.7	4261.34	1951.9	5317.82	3515.86	2400.73	3180.29	3865.7	2569.08	3971.45	2474.16	4977.38	6135.29	1820.51	5120.33	3211.06	5207.51	3728.72	7467.87	9574.74	9335.31	8684.51	3523.53	2863.1	2902.41	8220.53	2652.98	4095.74	4658.25	5940.33	8306.43	6233.42	6514.15	4102.2	6437.41	4133.31	3242.12	5146.38	9468.47
DHCR24	44.9095	75.6418	39.5157	-5.79319	13.6261	15.5228	19.4886	-4.17907	-6.66631	104.014	5.70004	-0.578077	78.3932	26.7813	-6.40815	22.3198	-8.16675	25.7928	67.1244	39.6422	-17.446	38.4813	1.52468	7.8747	-5.21899	64.7459	22.7138	-18.6428	-21.5346	19.1526	30.9638	5.55565	38.2218	2.88254	201.903	-0.2529	57.7499	19.0861	0.630737	12.0451	29.2537	13.0354	3.45415	27.9333	31.6913	-5.494	127.632	46.7174	19.8798
FRMPD3	40.9479	325.237	79.0338	70.9403	60.7621	36.4151	64.6146	32.6928	101.479	85.3879	118.157	157.166	192.689	85.1204	54.2285	67.702	309.856	48.8252	65.8425	58.3433	30.3624	56.886	132.836	41.6589	96.278	70.5353	60.8042	80.3304	113.041	37.649	77.2235	59.5129	57.6562	34.8295	148.98	58.619	99.0418	9.04279	174.392	39.4111	43.005	115.318	96.7103	76.2574	123.481	155.576	54.3184	89.3333	97.3395
OAS1	461.726	640.453	704.604	456.812	1031.87	489.315	573.552	442.361	1122.47	868.388	1086.03	791.979	2217.22	722.116	817.405	1470.77	1079.51	642.696	976.635	2047.59	624.21	998.238	688.562	1140.86	570.887	394.791	362.041	983.165	707.033	373.373	495.182	386.058	832.021	1035.22	2023.64	621.997	319.136	783.439	1032.1	455.761	661.231	365.955	529.565	437.052	863.503	331.092	620.729	546.349	677.273
TSHZ2	121.435	100.959	166.725	50.8216	184.748	166.439	148.786	185.696	141.881	151.467	83.7545	118.397	14.6741	253.699	119.654	431.059	36.2695	222.963	11.038	73.8305	43.9033	64.5383	121.058	22.2851	65.8425	95.8822	98.9307	33.6787	306.758	61.7928	148.115	253.762	106.23	139.99	24.6301	555.752	128.026	112.26	104.177	48.6554	150.611	121.259	86.7299	61.7216	41.1892	165.922	81.9964	92.4139	286.303
CNTNAP1	14.6692	26.595	52.7621	37.8347	85.1816	87.2151	60.1117	20.8849	118.928	68.2372	40.5607	69.6889	14.1881	38.59	52.3696	57.7643	36.4907	79.2617	16.112	26.2165	-1.89563	61.376	37.3258	22.2705	30.2811	18.5732	101.381	34.0079	82.8445	58.7792	43.6212	14.8636	61.9423	19.514	17.2461	23.3335	49.3325	5.41646	49.1724	37.5047	109.524	79.8735	70.6121	36.8189	31.0254	28.3331	60.0121	118.756	162.454
C10orf35	55.449	109.481	178.478	27.869	29.146	93.3167	108.581	6.70056	45.4412	94.9921	7.41845	92.6667	-23.2832	75.4706	83.0293	63.234	13.4137	66.647	44.861	71.1302	10.3043	18.6548	84.0601	32.3874	38.861	86.2121	84.3742	20.2545	37.004	150.643	128.128	47.4069	45.69	32.9127	98.5145	103.913	49.0262	78.8348	80.303	97.2653	241.831	116.65	79.3931	74.4073	174.507	140.048	87.842	88.8966	161.91
CRTAP	442.265	335.24	419.527	471.954	356.374	367.226	311.875	235.982	419.556	310.159	363.796	277.01	59.8336	219.047	538.163	319.284	459.858	279.899	239.201	374.936	271.87	417.315	378.095	241.925	272.755	273.133	228.423	332.276	115.016	272.04	322.577	239.296	310.161	332.295	350.018	156.092	399.313	167.159	274.031	290.751	435.731	278.421	327.739	275.487	183.293	174.213	238.274	276.991	334.17
LEF1	1480.59	2131.92	3746.64	946.65	2246.46	3099.35	4574.63	1829.77	1263.31	1337.56	1044.25	1795.58	558.741	2452.11	2034.5	1686.94	1176.21	1454.67	1050.8	1233.99	780.52	1568.45	3008.39	823.558	1821.27	1475.67	1410.94	1565.75	2707.44	1857.4	3669.76	2612.88	1283.59	1481.15	1367.4	3826.32	1068.75	1687.66	1887.95	2194.82	4161.08	3150.42	3256.11	1478.17	2456.38	3101.33	1822.14	2375.46	4320
KISS1R	127.493	97.4869	93.0603	65.7558	87.1981	106.581	85.0035	56.7432	77.3732	45.6016	67.2463	21.9345	39.9106	115.643	63.6657	111.171	91.2967	127.605	64.7363	44.9424	24.2273	136.899	45.7233	170.225	130.714	134.644	104.282	99.25	85.105	213.959	182.767	235.198	113.883	135.501	41.7853	170.225	124.678	101.657	143.237	169.518	225.935	116.207	128.845	82.0772	60.186	196.092	82.3014	110.599	77.9256
CD4	596.705	668.49	881.122	519.388	627.344	283.716	524.239	345.376	657.284	626.243	775.273	538.87	25.477	777.258	472.003	849.194	796.488	769.26	167.651	321.297	220.948	732.056	623.692	276.862	387.752	317.525	438.759	441.312	543.077	387.648	585.276	271.575	230.949	459.995	391.308	193.215	494.009	263.626	463.537	464.734	504.874	576.943	614.121	649.208	263.244	581.863	224.722	766.668	697.139
AXIN2	156.589	135.501	375.973	96.0967	175.21	215.207	357.104	158.593	247.619	173.478	167.493	133.656	55.8336	215.797	442.371	174.28	117.627	196.841	71.7972	163.992	91.2306	165.308	290.283	114.322	208.023	114.276	218.605	168.495	300.774	200.773	427.611	409.326	167.612	157.065	155.977	202.732	94.2922	194.231	233.015	207.317	558.741	310.162	299.757	103.136	171.123	285.407	143.023	244.656	432.413
PRC1	105.053	140.832	139.059	70.9957	102.817	100.326	107.37	73.8656	124.147	272.412	56.1773	152.323	367.801	126.159	106.065	177.968	58.5233	99.6776	207.831	100.616	103.933	109.223	93.1435	73.4184	72.9203	58.2097	143.786	43.737	70.7995	88.5643	140.505	60.8382	155.61	151.566	700.734	74.3835	49.0324	98.9871	81.2281	87.3548	106.085	103.552	107.244	90.144	107.266	46.6937	130.829	189.528	138.733
PHF11	3576.73	4910.99	4869.06	3513.31	4730.14	4168.44	4175.21	3133.05	4641.6	5393.72	2960.21	2719.55	5959.81	3911.36	4327.84	4379.92	4387.56	3283.68	4185.44	7131.56	3835.25	4342.35	4810.44	3728.72	4286.46	3997.22	4595.19	4069.15	4308.69	4016.81	4708.85	4243.01	5344.5	5371.99	6641.17	5322.91	4451.56	4662.64	5881.62	4760.84	5187	3899.19	3918.01	3832.07	4654.43	2709.18	4178.68	3492.41	5233.47
SPSB1	30.7997	29.7988	43.6003	56.2971	59.5792	44.658	82.0362	41.7279	90.1603	117.7	78.59	94.048	70.1008	39.1691	41.7955	96.1141	48.7822	80.9693	24.8807	43.6003	45.701	62.9693	21.2519	29.6997	28.5134	17.9121	67.1342	49.9193	43.7263	31.8664	62.1181	8.42537	72.3163	39.0215	126.21	28.6232	47.4422	9.80456	89.4619	10.7144	79.5878	51.3191	101.093	63.0686	43.5339	45.1235	53.1504	54.172	72.0305
SPATS2L	175.21	185.816	187.237	124.803	238.945	102.957	168.857	64.3148	268.769	241.042	185.407	207.134	1084.78	168.235	136.664	232.631	265.671	156.894	328.78	531.269	231.492	116.956	198.869	407.34	110.423	122.184	143.269	134.163	150.773	121.957	175.603	23.6957	255.72	262.364	933.786	163.697	139.322	237.617	289.36	120.36	199.14	174.86	284.179	269.346	262.617	40.1109	223.267	258.357	367.7
SLAMF7	290.419	451.134	429.708	413.084	365.675	334.049	462.305	359.618	799.003	572.699	491.619	548.685	801.573	465.851	548.086	379.151	423.539	453.908	609.884	945.348	413.29	568.21	340.692	654.753	272.674	277.392	281.71	513.111	410.479	321.142	280.905	236.898	357.912	486.28	563.795	317.121	266.128	350.168	473.877	234.372	354.32	351.668	407.021	435.247	1176.21	347.466	571.424	602.503	425.392
LOC645442	129.217	333.039	100.997	156.111	177.174	128.63	111.322	283.778	171.569	197.96	241.605	112.792	651.499	228.749	125.924	179.46	334.136	230.41	351.757	131.481	37.3601	176.195	166.55	136.635	80.2757	130.577	113.649	103.076	104.622	72.1553	74.8465	76.184	50.1633	30.2633	364.192	32.4145	279.337	50.5259	216.396	172.31	86.5457	128.872	124.729	177.931	284.796	339.768	97.3761	87.0887	94.6419
EOMES	1371.19	3939.98	1331.74	3752.36	2781.74	1786.4	2608.18	2181.74	1359.38	1409.28	1968.22	1469	4869.06	1559.34	1270.52	3293.11	3115.85	2183.06	4279.33	1924.66	679.973	2620.73	2755.66	1521.29	2457.8	865.999	1627.29	666.276	3326.26	1689.12	1556.11	1949.04	1347.11	1461.13	4541.7	1069.54	3902.2	871.601	2545.06	1412.66	1259.03	1789.67	1376	1203.01	2191.36	1211.98	905.385	1696.49	1365.78
NUSAP1	193.085	250.57	204.875	116.65	148.18	163.304	196.976	123.816	166.908	347.727	34.5404	127.149	718.647	247.279	155.043	266.955	165.747	93.2311	437.274	174.469	81.0368	237.509	151.896	51.8127	102.662	165.03	203.756	39.7097	87.6536	96.1672	176.51	50.2743	233.015	178.278	1289.93	169.891	132.446	209.14	166.765	144.223	225.882	153.294	169.147	180.917	178.361	56.6678	213.226	339.599	115.318
TMEM62	317.284	473.629	414.123	564.885	609.524	690.451	495.844	386.062	419.408	584.939	422.537	493.333	715.439	416.723	469.352	460.241	475.277	500.14	429.269	493.61	297.897	359.975	486.792	129.488	373.502	297.752	507.463	358.548	470.472	382.168	489.67	385.864	514.116	475.41	985.862	469.607	461.685	389.915	534.234	458.877	432.071	469.734	406.292	402.082	537.049	271.703	599.082	431.394	636.003
SYT11	2424.02	3484.59	3208.78	2780.07	2783.48	3122.27	3467.13	3886.89	2491.18	4925.43	2835.4	2295.87	3658.88	2743.57	2264.77	2994.38	4075.32	2657.67	2902.41	2486.9	1869.5	3419.97	3725.97	1849.48	2597.1	2130.84	3787.85	1976.76	2837.23	2240.31	2236.55	1856.44	2375.46	1884.55	3454.73	1835.67	4214.15	1581.75	3515.86	2225.57	2558.55	3078.68	2933.15	2316.32	2857.41	2108.35	2263.51	2009.38	2736.64
EPHX2	240.31	297.305	581.224	149.599	410.592	368.741	413.92	259.453	361.238	223.576	226.408	289.141	180.642	383.716	271.193	468.847	284.998	332.959	200.404	131.589	181.239	271.575	531.999	290.707	324.673	405.283	208.463	299.076	452.718	395.963	229.655	594.191	191.901	236.454	187.32	635.055	233.333	305.103	288.297	627.695	699.242	472.003	422.315	191.511	302.809	569.94	134.727	456.905	486.792
OASL	534.857	567.862	620.465	527.404	1168.11	335.826	268.846	523.659	888.195	579.848	804.933	482.713	2565.21	506.413	663.688	1148.83	821.271	719.773	1388.12	1828.67	797.987	575.88	713.225	1717.3	494.848	509.151	394.388	493.877	740.942	240.456	588.308	335.278	686.448	794.3	2195.45	611.986	425.058	776.781	993.488	524.495	481.923	394.747	571.958	580.827	836.189	223.859	588.106	629.098	438.883
LOC731096	11734.8	12113.6	14359.5	13279.4	12091.4	16175.8	18944.5	14450.8	12812.9	16864.5	11376.1	16903.6	6754.82	11976.7	10827.4	10475	9179.36	11154.5	10082.1	9758.78	9042.94	8535.34	13574	8946.17	12693.3	10494.4	10827.4	9220.83	9854.25	13066.1	18335.4	15470.2	11734.8	12765.6	13197.2	16594.5	11670.6	9822.52	8684.51	11543.6	14849.4	13763.9	14269.2	8841.81	14724.2	14818.4	14179.3	9395.53	15709.2
LOC202134	25.7082	23.922	57.7814	19.379	42.8627	92.3389	53.5095	33.4231	24.5201	51.835	18.8171	83.3945	17.9991	30.4078	100.785	39.7311	17.9599	22.5125	11.8782	52.8529	33.6718	66.1598	128.551	28.6039	34.9558	55.3573	37.0037	48.9257	68.5633	60.9276	79.5203	52.8471	35.6024	15.0144	21.6996	95.6005	46.8015	99.0818	57.3368	46.8974	112.668	138.041	72.0255	71.1864	66.8592	83.124	51.1009	56.1046	150.055
DDX60	189.744	255.955	281.17	284.515	522.521	376.74	448.869	403.422	201.101	315.732	136.517	163.13	744.327	178.278	334.642	170.827	249.23	197.464	451.75	1049.02	404.863	220.182	368.839	455.582	331.475	221.607	251.802	292.7	287.466	193.126	377.424	254.069	602.159	505.401	803.328	787.686	149.793	567.415	326.835	269.93	485.372	171.638	379.346	292.7	365.01	111.412	568.676	230.256	391.596
PRIC285	1691.31	2631.7	2494.13	2145.45	3811.31	1897.94	1640.85	2167.07	3126.65	2194.82	2634.96	2285.99	4646.32	2460.75	1700.99	5021.34	3760.88	2980.25	2345.41	3547.36	2606.66	2966.06	3150.42	4814.88	3143.83	2538.98	4805.79	2280.84	3215.44	1754.21	2647.98	2220.83	3658.88	2971.97	7467.87	2592.52	2145.45	3109.63	4869.06	2817.42	3154.45	2290.97	2680.57	2439.51	2248.92	1466.57	1814.7	2526.94	3020.73
HOOK1	67.7318	55.346	218.355	8.59358	47.5464	184.383	148.626	193.69	1.71808	107.017	23.9541	217.957	7.34712	168.385	41.7521	86.1672	75.9364	71.8528	27.4701	69.5811	35.9124	111.502	147.276	77.9121	82.7622	101.093	83.8418	34.3503	164.706	134.756	143.269	90.0153	109.288	129.785	73.6281	231.004	126.338	142.552	64.7844	109.115	177.212	124.323	80.8188	50.602	86.5934	173.749	94.3938	94.8508	181.201
LOC653316	47.7905	48.722	304.062	27.0344	136.693	324.752	167.946	373.885	101.579	154.75	121.677	442.838	18.9565	300.56	220.182	327.729	23.6682	128.386	155.248	168.202	80.064	342.14	582.181	99.3851	71.7523	163.735	139.351	238.172	461.557	315.732	355.136	410.907	130.606	35.9296	134.473	262.993	152.39	146.367	315.111	192.995	387.04	512.405	173.062	150.643	458.632	418.855	127.577	238.061	621.703
CCR7	2509.21	3487.18	6722.16	927.525	3051.76	3997.22	5752.03	2421.29	1957.64	2598.66	2759.18	4199.71	527.802	5881.62	3477.45	4062.6	2801.43	2835.4	1909.76	1387.46	1440.6	3452.1	6240.38	1813.83	2542.05	2143.23	3156.64	2310.97	4646.32	3558.21	7802.28	5558.16	2721.14	2828.2	3576.73	5622.8	3148.19	3614.5	4760.84	4026.61	11955.6	4525.52	3865.7	1851.1	3093.07	5065.51	2414.48	3606.44	6946.05
SLC16A10	-23.6719	-16.1654	26.6474	-38.9853	-28.8405	31.2756	46.5689	-21.6027	-23.2535	-30.0105	-28.6074	16.492	-27.376	29.9241	-10.5106	-18.2959	-34.9749	-17.4737	-0.166085	-15.3867	-42.8044	-4.93722	50.0804	-29.098	-31.7483	-27.0955	-3.07838	-22.4345	-5.93958	-3.08486	33.0363	4.77697	0.171657	-24.4579	26.0513	9.9747	-23.8279	0.736109	-4.82516	-12.0728	77.0872	18.5972	-12.9182	1.36949	5.72683	10.8249	3.20939	16.9657	59.7427
HOXC4	29.6719	43.2638	41.9491	47.3	42.9847	16.9982	59.378	46.3424	37.1164	57.0905	20.2541	29.4605	73.1517	48.9816	39.0717	41.5731	16.4001	35.1731	40.7608	82.5424	-7.33152	56.5241	86.4857	35.7414	44.8737	24.4151	49.9578	9.30431	86.4521	30.3111	30.0673	17.0561	19.594	60.7861	115.407	43.6318	92.1786	12.7683	61.2292	10.7253	56.1326	123.758	149.42	128.415	170.354	48.4546	50.7268	60.0611	76.2865
PPP2R2B	102.006	349.779	85.8563	229.524	257.518	169.997	212.591	122.939	122.302	246.851	78.875	51.6181	356.229	184.131	112.891	161.051	202.945	166.025	180.145	223.346	27.7022	212.536	310.379	197.927	211.786	139.993	191.962	60.5212	318.767	144.618	133.7	189.436	166.867	163.756	314.711	137.752	489.398	93.542	292.499	155.589	147.618	213.508	214.635	199.043	263.273	138.919	92.4097	162.252	113.396
EZH2	59.5894	118.62	70.7921	70.1616	97.082	74.6225	80.0691	84.0739	141.522	108.907	54.7109	50.3984	254.222	137.688	113.809	123.584	52.1248	107.77	168.234	101.814	93.4872	123.468	56.6841	30.0525	93.1192	53.3986	43.7243	47.3857	71.0285	64.565	80.66	72.7312	104.404	122.155	281.334	78.5852	70.4982	84.2525	97.2613	86.7408	90.6797	116.811	106.929	68.6541	104.766	102.228	87.9942	99.9581	107.986
HKDC1	27.4337	-4.7137	51.7333	18.8398	31.3199	51.7865	60.453	24.7934	39.7991	43.1748	29.985	30.8607	0.350858	11.2896	32.0656	44.4532	11.4045	34.9401	4.12047	32.9362	-1.09873	4.26986	37.6225	1.02885	10.5038	44.1086	27.49	34.7358	38.4904	48.0921	28.4073	23.6017	56.0339	-24.5362	4.51228	162.953	12.4591	16.6883	64.3708	6.32796	41.7374	19.1692	21.0876	10.1834	70.0368	15.4439	58.619	82.2464	124.121
IL28RA	9.92056	16.7867	34.4992	8.87186	14.0677	60.0459	39.8921	-1.38062	6.86946	25.4991	-7.31533	22.3285	60.0371	19.9554	41.8347	28.7493	-9.78293	36.6058	23.8804	3.81498	-24.1195	30.3659	15.6541	19.281	-4.14428	11.5699	14.3902	-3.98908	21.7636	25.6546	14.6791	20.5633	20.7664	30.3804	137.299	25.397	6.30776	12.5509	21.8216	8.89275	54.0031	70.0478	13.0616	45.7175	87.7487	14.1656	0.436096	31.0919	47.6513
C14orf132	36.8579	36.0962	48.1384	50.6458	53.0151	72.733	52.9057	20.8703	41.5755	41.7955	29.3375	18.4506	2.33877	62.4068	48.2572	75.6803	19.2729	10.9055	0.999659	31.4059	16.229	32.7589	58.438	8.76969	18.3961	97.1749	37.004	42.6757	25.0618	38.9575	66.2557	-7.61173	21.9724	40.623	48.4059	144.708	32.3836	41.414	14.473	49.4485	148.882	90.8441	63.1417	40.7701	20.9272	60.8977	98.7411	41.2039	54.4524
CD70	77.2614	115.249	91.1667	111.59	109.245	147.026	97.0808	183.263	225.616	201.364	121.284	65.2299	379.441	104.262	99.3443	163.556	154.715	142.956	185.034	124.986	121.781	68.6272	73.5339	68.7103	116.882	106.764	123.79	60.1609	120.143	97.8696	73.8068	79.1009	136.517	114.671	428.495	66.0926	96.7874	135.501	175.484	72.1656	85.6731	60.6271	33.2521	84.8723	86.8579	122.94	56.5001	103.995	102.188
SLC27A2	37.8215	38.8976	20.797	16.4685	1.14561	-13.6845	13.3141	-18.6269	-6.08668	53.5915	-36.6463	-22.3533	137.159	19.9306	-3.76271	18.1384	12.4373	-5.95421	36.7308	3.30344	-13.7646	19.2781	27.5532	0.613214	20.5103	-18.2476	19.3179	6.29852	-6.2779	26.5134	18.3419	-11.4492	21.131	27.9034	186.728	-14.2221	23.0635	21.1395	11.7049	36.4907	45.7518	16.038	24.3102	37.6051	20.0209	11.1838	26.8598	74.7978	42.6208
FHIT	118.95	87.9074	299.004	13.0231	49.2033	137.474	220.646	35.0744	43.1381	105.84	56.796	81.382	45.9125	207.602	70.6777	118.108	34.6392	105.943	12.4931	91.1156	34.4345	67.5605	158.806	22.5977	163.34	219.114	64.2141	134.904	158.704	88.9604	91.4641	229.017	58.8359	59.8992	62.8713	101.016	75.617	19.2925	110.819	139.264	179.264	140.505	93.9944	79.0338	125.501	510.708	67.5001	74.0911	167.203
RSAD2	229.017	826.484	748.992	509.48	1309.33	680.177	658.83	605.636	707.968	771.413	565.036	1394.12	6828.81	1190.09	801.813	1562.51	420.806	937.243	2353.13	6664.48	1430.73	1534.49	1633.72	4042.78	680.767	404.245	317.284	848.949	765.52	136.285	465.476	420.916	558.891	619.639	1474.5	1390.73	225.241	1653.12	1283.59	527.513	1470.2	159.599	519.249	440.486	1561.85	128.415	681.806	561.591	1241.42
IFI35	1065.71	1504.31	1914.45	1880.95	2771.25	1454.07	1247.54	1888.88	3952.37	2566.08	2826.37	2459.28	3695.08	1893.36	2443.77	4171.81	3990.92	2199.5	2376.73	4431.96	2223.19	2835.4	2334.61	4345.91	1868.64	1734.71	2008.36	2456.38	1466.57	974.107	2445.18	1750.26	3309.48	3251.57	7122.38	2698.62	1914.45	1886.25	3059.97	1935.63	2678.96	1614.72	1807.21	1794.69	2189.05	1043.48	1962.43	2162.66	2370.3
TIAM1	87.955	58.2097	107.942	26.9591	45.9824	68.9513	93.4872	25.2425	63.5399	95.8822	70.6452	43.7263	29.2018	51.0272	146.808	113.041	59.0105	57.0528	30.2274	50.4127	62.6179	139.731	93.8141	55.4864	96.3136	150.513	134.19	64.5668	101.036	113.764	81.0768	53.9116	141.104	141.825	104.115	62.3891	88.1739	21.9145	74.2202	44.4907	136.985	160.548	117.99	87.1655	82.5053	97.7966	88.9289	92.9074	172.05
OAS3	269.216	573.676	859.21	659.599	2211.22	663.966	891.882	394.063	1354.45	954.659	1066.87	1027.2	3469.75	825.422	648.828	1506.21	785.449	698.611	868.827	4129.7	877.618	1395.15	1064.15	2115.85	507.596	447.248	550.687	1109.33	1089.05	149.501	637.127	269.413	1145.15	1034.45	2861.16	890.404	235.587	1124.12	1616.79	421.362	975.457	421.023	810.417	794.691	1417.65	183.136	824.637	1357.19	1099.46
LOC400455	1158.21	1284.58	1801.35	1351.32	1144.76	1365.28	1462.98	1060.11	1136.53	1248.03	1403.41	1048.24	710.306	1237.23	1054.92	1445.17	1143.07	1061.97	681.806	963.086	820.464	1364.73	1371.71	643.081	839.305	828.312	1154.51	1235.39	1211.56	1163.7	1285.09	1263.31	922.97	996.69	1007.81	982.838	1276.31	852.28	1122.17	972.454	1716.05	1476.92	1484.76	964.737	1035.49	1215.69	899.081	1374.91	1623.83
LOC651816	159.704	144.897	133.261	130.606	169.482	103.773	125.71	186.647	287.238	263.626	262.058	231.658	222.803	102.562	69.6451	228.17	189.828	172.691	203.756	196.929	144.582	154.549	124.753	276.724	119.974	159.704	128.283	159.389	141.734	114.766	167.535	248.887	187.237	158.382	589.107	160.056	162.454	132.81	147.662	87.8744	159.704	112.122	137.129	109.607	146.712	77.398	133.203	133.884	84.179
HERC5	1065.29	3016.54	3838.52	1792.91	4882.78	2439.51	2570.69	2617.63	3242.12	3084.76	2242.86	2184.33	9902.03	3126.65	2331.96	5563.65	2973.98	2717.81	3686.85	11778.6	3055.84	3169.55	4482.25	6038.98	3211.06	1751.81	2283.43	3186.75	4133.31	1339.14	3853.73	1772.48	4239.5	3508.26	8232.54	4003.82	1555.44	4199.71	6779.02	3204.26	3449.65	1608.52	3740.59	2096.53	4115.9	757.513	2392.76	2753.87	4056.21
TXK	218.355	143.694	432.98	261.144	646.901	414.678	400.232	59.0907	82.0101	214.709	132.225	302.659	139.99	374.076	197.421	316.342	155.846	257.855	359.35	261.564	46.5573	225.241	440.857	53.5098	533.64	195.497	336.894	97.3028	318.621	183.765	306.905	257.232	152.738	136.076	400.937	644.408	237.781	151.204	203.426	280.227	377.905	523.106	257.479	343.073	279.205	216.599	401.571	360.961	449.108
FBLN5	124.53	166.265	183.682	91.5452	92.8546	121.984	86.2121	142.552	143.485	98.8372	125.244	130.714	17.5697	78.3541	139.646	151.366	22.9778	190.526	59.7184	132.699	37.2514	201.769	62.8713	20.6494	89.2537	163.519	143.117	38.1642	155.744	259.833	142.832	186.489	44.0825	47.6513	82.2178	89.6275	117.289	75.2795	131.211	148.309	332.287	181.444	68.9741	103.573	112.994	232.302	88.8304	120.143	157.397
REC8	850.322	1191.02	1191.02	1221.65	1521.29	1655.32	978.147	1333.83	1697.25	1293.88	1395.69	1521.29	2194.82	1193.2	926.63	1727.1	1616.79	1456.36	1322.91	1001.24	1051.14	956.261	1189.2	1030.77	1338.11	807.853	1426.76	1057.9	2008.36	592.995	1385.25	1209.72	1625.19	1223.06	2018.3	1595.79	983.869	1311.77	1244.7	1304.82	1121.41	1060.48	950.146	752.452	1290.41	804.564	792.482	1114.56	1303.35
RPS13	14818.4	15041.8	18847	17727.6	15777.7	15302.2	16786.2	14151.3	14818.4	19035.3	13845.4	15709.2	11232.9	16671.7	16634.9	9425.33	9166.07	15108.4	11693.1	17979.4	13013.8	12465	13763.9	12200.7	13655.8	13901.6	12616.9	11608.1	13901.6	20272	25180.4	18898.3	15365.6	16516	14330.5	20008.3	21297.5	14450.8	14978	15709.2	20823.3	13737.3	12965.7	13171.7	15365.6	16363.1	13818.2	11232.9	18248.4
SAMD9L	1385.8	1567.77	1664.83	1946.17	2456.38	1577.1	1677.37	2211.22	2842.73	2900.52	1994.48	2503.26	3041.41	1798.87	2139.94	2240.31	1892.4	1351.32	1672.96	3987.74	2379.45	2192.52	2409.01	2453.5	1957.64	1578.41	1783.97	2157.98	1679.53	653.235	1966.34	1250.78	3417.47	2769.56	3686.85	3930.37	1254.65	3592.83	2549.6	1969.14	2638.33	1422.22	1959.54	2623.81	2702.11	773.359	3477.45	3095.2	3531.41
PTTG1	266.894	515.112	527.096	525.096	333.124	322.408	324.514	591.295	358.18	759.868	219.825	401.355	991.307	404.762	449.702	442.253	386.545	470.472	721.015	487.448	396.66	427.174	229.392	403.824	486.148	325.566	341.81	529.249	502.686	298.188	477.262	472.757	481.51	473.516	1175.77	410.907	504.874	449.585	351.583	368.164	325.149	276.384	256.988	252.934	434.127	399.825	366.867	401.045	372.676
LGALS3BP	61.7126	9.61843	93.093	-1.29128	280.695	86.4825	93.4031	15.603	40.7461	141.764	30.2238	185.284	1093.66	181.201	142.462	389.63	176.627	167.946	183.891	169.482	87.9074	157.065	75.6803	333.629	34.8822	49.9936	-3.8184	23.8084	48.0262	46.0877	189.613	-0.297245	169.595	173.634	242.003	201.546	25.8429	295.37	44.754	91.6113	265.545	67.7711	55.8491	108.669	108.025	53.751	199.679	190.62	171.344
GFI1	152.261	507.321	125.897	312.601	334.136	277.255	359.35	194.362	173.674	459.636	114.437	194.493	567.415	212.509	164.635	225.775	260.958	263.438	205.85	240.31	81.7064	246.141	396.66	114.46	317.918	128.682	269.285	65.8523	410.693	133.347	307.672	295.504	312.373	161.523	829.372	188.548	553.915	153.65	301.455	148.497	220.439	228.17	211.108	185.855	370.985	83.3253	164.097	258.909	176.978
STAT1	5491.19	6883.12	6620.78	10649.4	9596.99	9803.3	8326.56	12036.4	13269.7	11966.5	9967.07	11921.7	7943.15	7320.53	8680.64	10655.2	10269.7	7217.03	7746.01	12208.1	9440.98	10534	8262.46	9220.04	7924.94	6767.37	5889.6	8478.01	5485.14	2769.96	7797.21	5630.02	13132	10872.3	10549.4	12712.6	6409.62	9131	7685.42	8908.8	11576.2	6807.33	10184.2	8481.09	11771.4	4558.26	13397.4	8508.91	10218.5
FAM158A	146.207	178.597	210.146	165.922	147.505	140.98	143.237	170.675	176.275	221.255	222.184	240.254	412.162	174.896	197.871	283.165	116.162	157.234	207.226	203.993	50.602	106.723	186.857	241.437	163.697	117.844	149.698	151.104	217.053	130.054	166.299	316.342	118.373	304.651	471.88	218.654	206.28	199.906	255.592	205.293	214.358	181.081	190.707	106.784	196.092	175.21	213.425	158.736	178.163
ACO1	479.17	448.411	404.458	405.485	459.381	345.118	461.071	416.723	463.537	297.305	537.968	410.163	195.878	421.672	388.527	384.875	473.516	333.717	191.428	377.424	319.955	544.88	444.67	332.37	357.632	515.814	483.553	454.149	483.301	459.753	379.151	218.458	336.724	414.678	458.515	343.32	457.521	326.037	357.824	358.18	522.521	542.932	479.935	505.534	437.512	430.94	526.397	548.542	390.217
GSTM3	37.0263	8.19375	49.7643	14.8103	66.1497	95.6859	153	81.7739	29.0117	100.459	13.5467	91.5617	49.7643	43.0821	39.7146	65.1711	48.6427	115.736	34.2109	108.902	57.0603	90.9477	108.669	44.1143	73.151	157.1	83.579	91.0821	11.1838	136.161	158.457	222.542	114.184	26.4194	49.4911	235.803	78.3803	56.7122	96.8601	30.4086	182.6	91.0145	119.781	100.459	123.868	107.08	88.9604	79.7502	76.1349
VPS37C	2178.24	2133.05	2279.62	2148.89	2578.54	1754.98	2418.49	1011.66	2587.86	2304.57	2411.68	1753.38	1207.01	1749.47	1915.4	2542.05	2736.64	1845.27	1667.04	1767.64	1970.12	2169.43	2202.95	1970.12	2027.37	2186.64	3012.46	2043.74	2320.22	2077.05	1575.75	2191.36	2472.63	1946.17	1532.59	1509.98	2273.39	1571.13	2980.25	2833.66	2435.28	3047.76	3755.31	2533.07	1665.55	2507.78	2354.39	3874.44	2365.07
BUD31	2559.99	2413.13	1884.55	2771.25	2333.23	2355.72	2347.99	2716.09	3265.23	3197.72	3059.97	3219.55	3224.14	2095.43	2288.45	2580.11	2112.69	2494.13	3195.61	2549.6	2759.18	2398.21	2445.18	2868.66	2435.28	2413.13	2390.04	2698.62	2662.75	2378.09	1936.61	2277.22	2288.45	3006.28	2741.75	2316.32	2614.43	2252.58	2374.38	2425.44	1837.4	2892.64	2460.75	2570.69	3000.39	3057.96	3156.64	2518.06	2622.28
IRF7	2144.95	2472.49	2440.46	2214.12	3617.2	1763.32	1597.31	1802.32	4156.73	2353.24	3284.2	2640.82	7364.84	2240.59	2915.4	3848.8	3744.23	2526.55	2537.37	5297.02	3336.38	3529.18	2830.63	6504.69	2344.92	1927.16	2292.84	3122.01	2378.32	1671.82	2769.45	2053.44	4406.61	5482.43	6165.03	4045.05	1747.98	3764.05	3627.45	2129.09	3484.58	2058.28	2487.57	2295.57	2310.65	1671.52	2358.35	2037.83	2409.31
SCD	285.962	208.751	194.362	205.901	174.316	159.323	162.051	58.7084	24.3838	441.79	26.7747	123.585	295.725	187.496	171.937	46.963	70.6452	120.31	173.977	175.994	10.7119	196.36	164.888	95.24	122.008	354.957	158.069	34.4226	26.2688	75.8867	262.745	26.611	240.028	189.961	778.515	63.5046	244.071	129.839	63.4122	112.526	144.285	159.115	196.271	190.62	231.277	72.9318	269.346	154.076	96.2233
TNFRSF25	537.504	897.01	1166.29	822.546	860.323	1228.82	1063.05	730.027	1258.13	1681.72	922.333	1263.8	360.516	1024.73	507.183	987.205	542.932	1077.06	377.13	577.75	224.309	899.389	1272.92	200.358	492.272	338.913	964.076	437.274	1169.3	1251.77	1374.34	1292.4	403.422	486.415	1029	1264.29	553.606	452.957	925.733	792.727	1556.11	1508.74	924.791	452	865.999	921.129	400.021	966.42	2288.45
ISG20	7507.09	11934.1	10164.7	7791.39	13144.9	7140.91	8437.87	9649.35	12223.5	9758.78	11566.3	9278.08	17602.8	11337.2	6561.87	15536.8	16594.5	11114.9	12989.6	13066.1	9680.8	9483.69	12415.5	15536.8	9425.33	8814.76	8558.96	9605.06	11253.3	8546.3	10439.7	9015.87	10847.5	12616.9	15269.1	12641.4	8697.15	13250.9	12812.9	11417.2	11193.8	11095.5	9335.31	7843.74	11587.4	7907.94	8269.28	11867.2	8709.29
BATF	410.801	437.394	318.069	338.231	272.608	347.55	397.587	517.546	508.509	655.92	601.5	424.168	578.241	483.301	557.325	484.6	302.506	524.806	448.528	486.543	569.788	501.082	378.392	690.657	479.042	454.149	452.603	168.349	375.176	499.857	648.274	231.054	764.111	891.592	636.191	739.287	820.742	629.167	542.628	349.203	371.183	320.74	268.569	534.965	432.413	348.07	498.642	405.073	469.226
CCNY	482.949	318.041	418.666	531.743	390.904	247.484	338.829	515.045	457.658	319.655	572.313	412.95	247.785	293.865	490.206	364.97	484.25	363.111	342.76	327.395	495.722	315.739	254.791	466.634	403.948	440.371	255.233	497.608	235.911	248.254	259.325	228.981	427.518	530.413	226.52	238.301	436.229	268.189	348.232	357.339	330.28	325.735	324.367	415.096	270.628	371.997	340.269	517.652	289.215
APOBEC3H	83.0715	193.87	24.1585	120.83	73.0017	77.3122	0.391201	35.9838	12.2199	305.999	13.6405	70.4685	614.845	158.669	52.6604	111.835	85.492	66.0832	291.209	113.219	-1.17508	53.2748	89.3172	20.1735	73.0481	62.1347	162.015	5.88711	47.1418	62.1775	84.3002	19.6512	73.151	32.9704	1104.2	31.9561	181.724	45.8397	142.802	4.0047	109.981	83.3518	43.0615	98.9871	97.6851	19.5083	108.711	134.274	434.682
FBXO6	1045.78	969.807	1040.95	836.055	1072.93	719.95	669.283	1072.14	2189.05	1756.54	1565.75	1076.67	1800.54	1092.5	1471.4	1796.37	1697.25	1316.31	1737.85	2208.87	1401.79	2023.21	974.775	3078.68	975.457	948.588	833.132	1236.32	545.643	396.252	906.899	403.631	2007.33	1554.14	2595.55	1476.31	1049.38	1700.3	1619.63	1316.83	1646.61	635.245	1085.99	1494.46	1421.1	776.74	1311.3	1381.41	1007.81
JSRP1	0.943711	32.2966	110.533	38.3648	-6.86676	104.622	7.23462	37.3133	34.2986	253.286	15.2327	159.149	253.512	177.453	24.2519	58.4455	41.4238	26.1649	191.469	17.3989	11.062	114.577	49.8441	185.985	1.31782	79.8178	34.4948	-0.653281	4.54133	120.702	62.8624	-13.164	114.07	60.6688	110.819	71.6434	81.1175	40.2159	39.5769	26.595	63.7304	139.646	80.9552	42.989	132.918	16.774	40.6321	111.39	24.9713
LOC91561	584.304	1157.77	1735.52	1089.05	869.1	1065.29	1279.66	1432.39	1005.41	1383.65	1144.76	982.165	463.537	859.776	863.49	734.728	944.005	844.573	1027.57	587.583	506.215	883.444	719.95	458.632	573.676	827.274	561.274	759.641	814.308	1038.42	1399.62	821.538	400.419	380.716	530.684	660.812	1156.54	630.283	585.936	946.65	1195.38	873.282	728.261	433.212	974.775	1585.65	437.623	454.395	1156.15
DDA1	1441.13	1475.1	1712.25	1458.15	1662.65	1800.54	1704.66	1386.88	2025.22	2394.17	1737.01	1672.96	1859.1	1616.79	1341.25	1583.76	1505.61	1501.22	1692.02	1729.36	1329.63	1739.38	1729.36	1436.57	1146.46	1420.54	2054.21	1388.52	1233.99	1417.65	1309.33	1509.98	1422.78	1327	3316.5	1358.87	2057.3	1577.1	1999.53	1710.72	2053.1	1817.25	2087.8	2011.29	1818.12	1630.12	1861.64	1581.75	1989.56
FOXO1	530.833	677.908	841.261	372.3	467.719	629.531	1040.2	649.381	300.632	578.086	514.116	672.9	388.63	667.665	617.493	540.98	518.821	477.017	316.649	399.728	451.015	574.635	859.776	332.045	606.506	572.54	725.384	507.463	931.561	849.194	1203.45	1027.92	575.95	677.292	612.541	923.57	599.945	454.149	600.633	766.433	951.759	752.452	536.31	472.364	616.43	589.462	465.236	491.098	912.374
MAN1C1	11.5748	8.93498	91.9597	0.00570267	47.3081	61.1624	75.2913	-22.2758	14.1506	64.9809	-9.19515	46.5749	-20.0999	67.8243	28.0898	83.0293	51.3895	37.2257	-24.3013	8.22667	-15.5612	104.262	164.35	-16.8027	3.83098	20.9984	142.095	-16.9904	3.61783	60.7881	250.629	24.3498	87.2464	71.6856	126.572	39.7282	46.3432	29.6141	26.1325	-5.84783	184.788	90.0481	117.217	54.1864	22.4405	0.0576481	47.6098	122.786	220.336
PARP12	614.121	1580.39	1743.29	1931.89	2842.73	1802.24	1235.39	1964.43	1737.85	1994.48	1604.4	2239.01	2808.36	1444.04	1597.1	2294.57	1472.64	2351.79	1412.66	3004.3	1483.53	1280.17	1751.81	2387.46	1447.49	1036.91	891.882	1524.33	2215.97	1056.06	2033.5	1599.15	1464.8	2394.17	3217.43	2680.57	1672.2	1883.63	1667.8	1394.12	1953.72	1016.61	1354.45	876.457	1651.62	594.858	1658.9	1439.47	1827.23
HPCAL4	118.253	73.7464	270.619	146.367	180.005	258.293	451.633	277.927	196.885	83.7105	96.8601	148.115	63.0149	105.095	105.983	226.721	131.452	183.177	102.386	107.017	102.425	153.261	115.548	29.2785	141.165	113.835	132.918	110.752	237.285	173.857	241.831	274.252	67.9889	49.3266	85.492	207.554	49.2834	213.626	235.587	237.172	129.921	180.604	145.573	89.9981	267.534	188.674	90.6981	153	233.549
ZBP1	1823.74	2724.62	2757.46	2269.69	4704.49	2690.28	2391.4	4046.17	3154.45	3700.65	4112.33	3587.64	7459.38	3563.62	2303.37	5151.37	2750.41	3380.51	3955.53	5055.89	3359.41	3893.3	3288.54	5377.43	2628.54	2294.57	2375.46	3427.66	3178.02	1620.34	2378.09	2147.82	2919.57	2940.75	7014.99	3638.89	2242.86	4112.33	4095.74	2969.98	2861.16	2395.52	1904.31	2350.49	3169.55	1888.88	2176.04	3454.73	2956.22
PYHIN1	208.07	483.305	317.26	565.125	556.073	836.219	597.761	473.707	212.644	649.743	253.731	266.589	834.473	287.093	359.542	400.148	322.299	309.003	594.98	486.726	120.709	393.151	687.323	226.439	597.372	213.865	515.993	97.6198	511.559	307.84	356.967	458.757	342.543	165.344	630.641	260.24	797.022	143.062	470.492	249.844	468.409	610.552	604.893	517.747	781.072	403.233	425.224	483.514	595.976
OTOF	-19.6045	-8.02714	17.1846	-15.0743	176.69	-10.5517	-11.7142	-17.4455	-14.9682	28.9749	3.38751	-0.260565	5010.31	3.39653	25.7202	52.4914	-12.4815	49.7684	1787.21	198.797	-16.1757	-10.76	14.8457	717.559	-27.3505	-20.0841	57.7947	-6.29439	-6.95536	-13.2163	-22.7706	-21.9691	14.002	0.18457	1628.85	26.1044	15.3903	9.57809	2.59585	-16.8912	165.469	4.55783	14.8484	3.43021	6.34724	62.0093	19.66	23.5965	83.5063
BST2	3547.36	3619.75	3814.42	3472.2	3763.81	2330.66	2677.3	2757.46	4253.76	3380.51	4695.9	3340.12	6522.18	3933.46	3495.09	4691.85	4666.92	3609.26	3706.42	6254.09	3213.24	4864.74	2958.29	7710.27	2729.85	2851.82	2179.41	3914.57	2595.55	2848.31	2767.81	2229.24	4026.61	3432.29	6363.52	3072.61	3281.51	2933.15	4350.06	3101.33	3832.07	2201.78	3033.31	2357.04	3095.2	2892.64	2576.97	3047.76	2890.76
ACTA2	924.183	945.348	1106.59	1078.22	1202.12	949.83	564.117	322.408	1002.6	863.195	735.851	389.434	1972.9	852.567	1369.54	1094.38	842.63	945.976	925.733	1813.01	1384.17	1678.84	1475.67	2724.62	897.01	857.018	548.834	2191.36	1528.8	664.732	777.258	762.225	1350.8	975.457	1535.73	386.749	1435.37	1485.35	1175.35	597.211	634.526	560.616	628.436	1690.59	933.786	579.723	1070.99	1080.94	512.262
E2F7	20.6524	29.5862	17.0473	24.7934	25.1557	17.6666	11.8471	16.524	46.3432	46.4907	-1.44157	33.3022	29.4075	1.66568	6.78774	8.70666	17.7277	21.2635	34.2064	29.6491	0.47199	30.1622	36.1005	21.6079	19.0261	18.2916	18.1008	41.3798	14.6175	9.21081	15.4869	27.0178	43.919	2.1816	124.425	23.8146	16.3096	18.8475	5.92599	6.08363	44.8124	15.7102	46.6534	14.0335	48.5608	17.5327	40.9578	35.408	1.76253
BAG3	196.929	230.203	371.937	24.3252	175.362	215.797	244.939	29.4004	233.228	173.749	116.575	94.3616	23.8747	272.026	164.669	378.007	220.597	129.894	71.1417	157.73	91.4482	444.555	321.688	440.857	205.901	146.143	285.134	152.292	231.713	294.87	453.675	174.244	299.149	255.955	366.867	221.816	291.07	195.578	433.779	154.246	590.952	307.824	303.614	185.658	144.285	216.445	166.725	291.972	364.919
C19orf66	524.522	1010.95	863.195	738.824	826.75	642.71	544.73	600.29	796.747	675.098	677.091	503.641	1325.41	724.302	800.811	1143.9	1172.72	869.374	991.638	1083.61	607.417	816.683	716.942	875.609	700.089	560.94	675.298	753.563	1054.14	668.89	706.691	684.486	609.356	624.423	1216.18	674.687	673.706	521.088	1023.01	902.429	656.12	588.43	657.284	477.401	707.78	652.866	475.897	500.659	571.424
DKFZp761P0423	331.804	682.635	1036.17	426.845	700.089	513.397	707.562	522.814	696.505	473.877	668.279	736.766	354.859	858.375	376.643	801.308	767.86	723.861	391.007	327.811	315.029	612.016	820.464	346.489	568.364	489.67	546.856	627.695	920.835	553.443	892.783	998.799	368.648	464.257	465.851	546.089	505.401	403.21	785.951	669.468	911.163	1205.74	750.601	560.94	599.254	1019.45	404.762	748.992	1039.47
LOC654096	107.16	53.6123	104.438	29.2053	88.1739	141.193	96.0444	123.634	78.4454	103.834	63.2063	81.7873	57.4187	133.261	134.644	140.95	33.9169	88.8966	48.4059	61.2726	82.1616	84.4758	80.3304	140.258	78.6654	130.322	95.7025	159.704	185.159	48.8677	101.362	143.087	77.1994	88.1414	56.6452	322.501	61.2726	90.2415	119.07	90.9645	103.356	98.3845	98.4222	79.0613	114.3	188.3	55.9674	84.8114	124.53
C17orf66	-1.33878	11.4785	-14.6628	30.622	21.591	28.1226	2.07139	8.56162	-2.30445	27.5532	-28.845	-1.69784	-3.22204	8.0514	0.979269	-2.0076	6.53192	11.3229	9.88758	-7.16828	-8.17669	4.69525	23.346	13.5072	-1.26155	-10.4774	-2.5335	-9.62132	18.8368	-20.2943	-8.14033	-7.01829	3.94776	-9.94976	37.92	-6.8765	17.1243	6.76246	-1.41171	17.3116	2.91371	-6.21621	15.1235	-0.900211	-2.45121	-1.01811	-2.29072	4.7998	20.5413
CASZ1	400.937	563.148	328.051	535.871	741.369	298.111	310.835	201.008	542.775	370.527	394.885	248.36	692.925	436.256	335.397	409.226	431.628	547.01	587.924	253.168	376.74	601.167	490.446	556.08	389.34	439.336	598.06	233.771	431.968	208.463	197.332	283.647	508.249	314.175	797.992	290.068	547.168	382.673	694.61	413.185	518.234	311.14	418.973	409.226	408.794	298.562	343.489	406.492	362.063
TXNDC12	1599.78	1947.08	1846.93	1805.48	1416.01	2395.52	1730.88	2068.71	689.435	1084	1041.66	1279.19	797.992	1196.71	1461.13	820.742	1310.82	1730.88	1639.35	906.899	1571.82	567.732	1447.49	1086.79	1657.46	1156.97	2206.41	928.804	2572.34	2516.57	2785.35	3311.85	1237.69	1323.38	836.841	1757.31	2384.63	1010.95	783.513	2228.05	1192.78	1915.4	815.649	518.234	871.308	1792.08	820.206	677.716	1216.18
BRD8	224.092	128.893	155.855	188.087	206.83	129.213	182.01	142.462	208.316	138.207	204.295	152.463	142.866	115.473	132.722	243.997	133.283	134.733	126.833	128.41	182.846	210.11	140.485	78.0135	245.251	157.384	249.845	207.513	254.138	186.119	216.417	255.157	194.704	197.526	149.804	173.203	107.899	213.464	182.158	182.622	145.724	244.389	189.748	138.46	132.109	97.8423	155.184	191.402	156.949
DHX32	270.244	187.663	340.521	204.546	193.038	272.284	242.003	171.866	188.429	217.755	144.803	166.623	23.2766	288.643	341.635	215.797	234.819	311.294	191.901	295.862	217.755	166.656	289.075	53.8136	176.776	409.963	260.205	315.029	63.7117	276.119	208.854	264.754	376.255	247.901	257.293	228.799	359.878	373.047	179.579	221.405	342.485	187.625	228.332	206.518	183.809	195.921	378.392	292.046	359.528
MT1A	3371.11	4739.37	3500.27	4574.63	6032.17	3893.3	4214.15	6713.91	7231.95	6370.98	5449.12	5296.27	11154.5	5016.58	5166.56	5615.95	5927.87	7507.09	9070.04	7467.87	7158.8	5813.34	3961.93	6537.96	5775.86	5540.63	1897.94	6437.41	5275.22	1812.19	5404.98	6052.39	4533.47	4944.42	9544.95	2950.05	4751.81	3835.25	6121.34	6672.77	4910.99	2626.97	3402.55	2101.96	5371.99	5105.06	4529.49	4474.34	3385.36
BTG3	55.6189	121.831	88.4058	173.287	125.629	140.349	220.235	121.882	89.6439	305.78	56.4925	120.095	283.981	66.2365	88.9925	93.6264	60.7197	76.5203	160.301	189.572	63.5399	147.123	102.03	86.8418	93.0105	94.7309	158.457	57.7499	143.694	130.66	207.881	116.254	236.898	154.649	349.375	160.478	167.016	113.673	58.3918	107.602	202.54	97.2653	158.94	172.952	146.334	51.0796	148.246	160.022	177.608
IL23A	22.3462	54.8732	56.8187	23.5515	1.91526	54.1156	80.0241	-0.42416	44.4583	76.7088	14.3554	31.298	-7.25573	12.0305	32.3391	33.9521	31.9937	20.2322	25.0431	23.9419	8.49671	18.2298	80.48	14.0702	46.4567	7.4781	64.652	-2.29999	34.3867	53.9396	96.7307	117.17	12.0988	46.4223	23.3793	70.7995	41.6152	45.7732	31.6429	15.8208	85.3153	54.7809	28.4784	30.9272	47.785	23.0133	42.459	52.4503	84.5043
NUDT18	584.628	649.381	1039.47	639.718	889.498	634.526	731.382	728.484	849.764	1185.27	888.038	947.955	795.704	639.144	668.279	519.249	1177.5	658.83	1127.71	405.283	357.104	374.169	744.101	361.426	454.032	407.34	649.567	285.134	529.531	548.989	435.696	746.41	949.222	731.606	1298.87	437.043	964.737	465.354	560.769	714.36	831.002	569.788	756.385	728.261	674.687	714.36	858.106	698.391	573.033
SETBP1	190.267	381.675	265.36	275.123	341.031	311.588	383.237	498.377	263.438	413.603	471.88	291.274	576.456	401.674	267.018	305.699	258.481	346.127	270.182	210.048	174.702	374.35	333.798	253.224	170.753	135.275	313.387	172.273	404.148	233.771	219.975	250.221	216.047	230.203	395.763	148.69	331.88	288.166	266.194	183.348	205.804	339.167	294.452	289.288	372.776	319.558	160.926	244.712	277.32
TPX2	40.8557	29.4352	75.7661	56.2595	82.7345	30.3697	52.7492	23.1444	34.3067	90.554	44.4851	46.021	272.807	68.135	115.365	56.9477	48.7046	66.6084	108.137	52.571	13.958	70.5022	28.3435	37.9508	66.3773	28.1498	61.7928	17.076	79.3931	-7.13705	41.644	16.5971	40.356	50.2063	515.112	48.0797	16.3878	64.3247	35.7769	23.3214	59.8152	52.2234	36.6231	64.1203	61.6775	64.6324	65.6881	136.517	19.061
TARP	384.099	683.702	314.957	531.56	653.989	545.487	870.233	567.243	450.401	748.992	244.362	355.754	1311.77	577.1	299.757	263.749	788.643	562.22	670.479	596.025	102.522	305.407	1152.83	494.8	539.166	417.038	596.187	269.216	630.823	443.762	383.91	973.777	702.398	319.799	809.894	322.014	747.793	201.411	864.904	494.009	417.25	815.906	513.689	595.359	514.559	276.998	374.635	461.198	332.201
MT2A	5476.91	9082.98	5264.56	9193.01	11018	6460.35	6012.01	10922.9	12864.8	9560.49	9712.22	8354.17	17890.2	8330.4	9680.8	10733.6	12441.1	14511.6	15331.4	14269.2	15203.2	10696.4	6770.25	13066.1	10979.7	10678	3002.34	13250.9	9096.71	3253.73	8933.32	12295.6	10284.5	12113.6	14269.2	5301.69	7060.12	6820.95	9321.17	12765.6	7185.94	4279.33	4958.65	3508.26	7907.94	7326.92	8220.53	7751.15	5476.91
TGFBI	6312.02	4557.89	5794.27	5187	5500.16	5156.09	4992.03	2630.11	6254.09	6093.51	5921.5	3539.62	2003.36	3664.15	4566.35	4261.34	5055.89	3678.3	1359.9	2831.8	3178.02	5979.07	5702.22	1821.27	3487.18	3994.03	7095.47	5269.78	2081.24	4275.58	5130.8	3342.48	4637.47	5243.77	6190.88	1203.45	6861.36	2034.5	4595.19	4533.47	5506.15	5927.87	6729.99	6656.56	3728.72	4283.01	3400.09	7060.12	7122.38
MYC	713.085	870.508	1332.31	739.517	903.023	1050.8	1405.05	514.422	913.879	771.627	851.169	539.607	465.737	1077.44	1143.07	1303.35	1053.41	884.284	580.891	949.222	852.28	1476.92	1332.31	519.674	958.544	1061.97	966.42	946.65	1066.87	1073.33	1434.74	857.018	904.811	1016.61	844.002	1029.36	594.531	919.095	1490.09	1098.29	2320.22	1480.59	1329.04	690.451	881.413	1097.13	875.325	1627.29	1872.99
IDH2	402.503	621.532	731.382	714.788	768.315	458.031	472.364	605.116	671.89	837.943	485.121	712.012	983.869	554.22	367.7	520.399	545.033	594.685	690.256	459.876	322.501	661.387	574.474	351.06	372.214	325.803	310.234	225.989	261.878	291.699	432.643	328.223	443.875	322.581	1325.41	265.36	605.808	212.265	417.038	374.635	544.73	510.308	484.6	463.171	485.242	452.957	350.333	743.646	537.349
SH2D1A	641.594	891.283	969.807	1280.17	911.766	1119.8	2028.41	886.339	467.457	1776.53	518.385	655.138	2128.68	738.824	823.046	573.676	638.42	803.799	1630.86	1124.49	587.583	708.375	1420.54	578.241	1417.07	656.504	941.098	716.942	1558.08	1170.13	1368.5	1566.47	805.547	835.29	1915.4	1176.63	994.352	663.178	869.374	1032.63	1301.87	1008.51	1381.96	935.342	1916.34	908.711	804.326	622.774	1146.46
KLHDC7B	-0.408377	-8.27092	-22.0633	16.3461	18.1898	18.0496	29.3307	18.5651	-11.2097	20.9585	10.5823	10.4436	60.9908	11.7215	-0.351535	-4.49935	36.931	-12.0728	25.9366	35.4915	13.1633	-6.93184	12.4617	13.1363	4.82449	-2.11246	2.08962	-20.845	11.1361	-4.78135	44.5614	15.7026	29.3169	-6.7485	18.1655	-12.5702	0.760752	-11.8599	34.627	21.6107	23.7569	-3.38453	24.9775	26.8632	-2.89409	-12.6462	40.6083	14.8231	9.44449
OVGP1	143.33	195.793	299.378	135.473	208.169	211.206	169.518	204.314	161.277	122.534	173.102	138.197	93.7967	226.303	156.21	269.476	141.435	170.639	143.975	144.285	107.476	127.922	207.648	128.817	197.649	103.356	190.96	110.178	177.731	181.362	142.068	270.937	123.868	106.355	136.315	205.759	147.791	101.95	244.772	143.975	190.92	196.229	115.76	91.0991	153.261	164.282	79.9848	83.395	167.873
FBXL16	46.2869	99.5208	177.453	110.266	143.571	144.006	248.24	129.459	224.15	96.7492	63.1144	106.807	91.4641	134.673	104.769	149.075	113.471	99.9619	57.0976	91.6272	20.6948	220.998	123.121	1.43947	144.582	61.2055	189.441	75.6053	102.386	144.16	317.684	150.74	54.5825	34.1872	48.5903	64.2511	72.3505	45.7063	169.671	119.605	250.454	212.88	217.201	108.372	99.6181	152.806	85.077	284.928	247.051
SIAH1	531.436	832.58	571.57	562.315	674.054	588.181	631.378	286.57	331.07	424.404	387.556	418.262	380.269	498.845	795.41	440.528	615.883	601.602	375.651	674.266	680.78	542.094	760.555	441.512	868.973	674.355	875.289	607.604	645.804	572.917	587.148	718.198	663.116	606.138	404.992	508.699	538.961	533.324	734.109	799.432	599.058	712.668	801.556	642.205	550.74	556.092	596.941	538.929	740.126
SATB1	239.973	201.501	211.922	259.453	244.128	246.368	406.094	436.256	289.998	153.065	198.367	181.972	131.673	358.992	306.678	341.469	261.629	339.167	134.246	57.0753	145.667	221.458	153.581	132.586	225.831	62.4336	136.87	173.362	256.559	173.899	320.663	283.031	155.215	151.994	167.612	166.227	157.1	168.53	237.673	104.438	303.913	174.43	202.491	166.692	204.778	230.791	172.582	168.782	209.094
CCL4L2	244.949	598.061	190.17	355.814	422.158	245.579	295.584	264.62	313.459	305.017	314.319	185.027	614.087	222.278	302.067	385.609	596.553	328.085	911.276	312.248	125.653	329.806	365.773	296.467	723.603	204.022	343.263	148.866	456.77	118.387	206.811	365.826	367.704	286.627	869.55	281.305	700.96	75.1271	405.278	179.436	148.387	427.206	230.666	456.928	415.77	317.262	366.86	235.187	112.694
LDOC1	10.0605	47.8429	115.502	10.0998	63.2427	48.4237	55.3536	28.4108	28.2658	36.3849	26.6931	78.7697	7.43207	43.9451	13.5641	140.108	43.9662	13.6627	0.825646	49.363	-18.3249	109.673	44.9533	-15.7871	56.0794	50.9565	71.4298	14.0577	59.7591	43.6525	35.8577	19.9581	25.7959	-12.4159	58.476	44.8233	125.817	12.539	20.8386	43.8565	160.959	87.955	61.7304	106.807	27.1123	136.547	82.7754	127.02	246.88
PI16	122.356	119.094	177.689	120.753	147.791	145.698	243.317	227.423	350.333	129.541	157.032	114.905	57.6101	166.113	137.936	244.884	189.876	186.029	94.5538	149.793	63.26	266.772	87.7039	72.4654	96.3853	194.493	227.041	163.992	269.216	137.299	138.851	118.303	96.2588	72.8728	127.922	177.453	187.496	68.9204	194.794	284.728	209.14	238.34	94.5185	66.0636	159.255	136.775	75.3994	190.399	263.118
TGFBR2	2331.79	2667.59	2395.46	2260.17	2313.65	2098.92	2644.49	1857.87	1716.17	1998.46	1580.26	1590.8	1246.05	1836.01	1987.34	2471.82	2831.14	2090.39	1516.45	1699.61	1603.83	1736.11	2183.2	1761.54	1874.08	2163.51	3024.31	2276.76	2398.66	2345.63	2813.23	2366.37	2936.68	2166.31	1515.78	2815.77	2078.57	2742.15	2006.5	2184.86	2890.92	2286.45	2394.53	2494.99	1789.27	1328.22	1787.1	2636.52	2729.81
FLJ16686	52.3495	114.72	34.4385	91.4641	140.29	99.8094	79.575	56.2291	36.8671	159.914	117.58	73.7119	275.651	48.1384	56.5001	65.0272	91.0484	27.6109	123.661	42.5701	29.3031	47.2561	140.349	15.9117	79.7239	54.6601	100.152	12.4444	113.219	32.8242	38.8297	40.295	76.8474	85.9872	83.8276	43.9559	156.926	47.3783	85.6114	24.5961	30.438	74.2897	117.076	95.5108	217.25	0.525956	93.8317	85.3006	74.0911
PABPC1	20111.1	20490.5	22402.3	21172.4	22209.3	19747.5	20111.1	17767.6	17850.7	15921.3	15639.9	12223.5	9854.25	17685.6	16288.3	17558.8	18068.4	20490.5	13983.9	19137.8	16061.7	20272	20881	17350.5	18022.4	17187.8	20541.5	23513.2	14094.9	14298.6	18514.6	17890.2	16786.2	21706.7	19957	13901.6	17477.7	18379.8	17979.4	14914.1	16516	17226.1	17187.8	13333.6	14818.4	13414.1	17226.1	18704.5	18113.5
PRKDC	559.44	389.443	284.182	205.956	287.61	175.594	268.031	390.809	194.68	262.656	409.918	269.388	295.939	371.147	281.928	398.232	404.09	376.822	209.659	204.69	451.543	463.999	409.147	148.883	350.283	313.712	362.542	248.433	461.886	1117.64	333.255	175.546	290.824	269.241	444.174	301.418	511.526	303.532	438.254	322.067	300.476	239.454	175.57	327.748	162.119	232.365	181.43	282.004	231.976
C1orf115	-26.6416	-12.3087	40.6181	-15.6106	-12.1183	2.89372	-21.2474	-16.7847	-22.8229	-8.69225	-20.1267	0.315586	-41.1683	-1.6	-22.056	3.94776	-1.50896	-1.56785	-8.22098	-4.55948	4.37821	-13.172	20.5837	-10.3103	-6.04671	6.87636	-1.83202	-11.4332	4.17707	56.4026	20.4961	-5.21237	30.0132	10.6978	16.7116	-17.7469	16.2182	14.6643	17.7358	-3.34098	36.7852	8.28911	-7.50536	-13.3718	-2.91697	-3.479	-2.36833	0.194109	45.9935
KRT72	279.205	415.76	919.379	329.263	296.01	153.713	1042.04	27.2344	363.545	681.193	396.36	554.38	356.918	255.042	291.209	351.233	129.921	504.874	149.238	421.867	119.902	117.384	98.819	578.74	174.507	331.307	657.854	305.558	337.987	301.612	514.966	1147.72	456.177	46.1255	486.926	484.99	441.204	238.674	298.49	878.757	790.171	157.266	184.956	119.73	32.1989	1178.74	159.22	133.289	680.177
DHX58	22.6095	65.3823	160.336	51.541	160.229	102.463	67.3995	1.31348	121.806	243.375	44.658	109.585	335.227	93.7123	60.0865	301.455	133.347	154.312	71.8204	339.682	28.7631	79.1945	209.094	59.9713	52.7761	33.2756	171.157	68.4538	32.2027	75.2795	220.948	22.7309	233.991	131.869	707.344	118.253	57.0603	49.6649	265.806	36.5414	199.053	88.8966	81.8708	93.5734	79.8873	21.2549	198.049	117.455	276.188
DGKQ	690.451	1015.23	602.159	764.346	1010.95	1204.85	1147.29	460.111	829.094	1343.36	645.374	1255.18	1274.86	635.418	370.439	579.221	566.146	482.543	838.236	865.999	391.892	507.183	798.247	391.986	482.279	286.516	713.085	502.552	458.279	366.139	525.663	447.007	574.635	457.287	1004.36	448.177	735.167	257.293	738.107	855.062	630.283	1112.97	1118.99	967.449	943.03	736.766	703.702	740.433	1326.46
CD28	71.5882	155.777	205.197	186.489	101.093	200.224	232.518	79.1009	89.2206	330.721	133.261	124.779	70.3602	109.329	122.483	123.634	89.0077	52.4034	66.2271	110.533	40.7081	181.003	165.632	24.6543	135.385	91.4641	144.223	72.5696	141.104	156.279	279.267	110.136	106.024	153.031	159.389	208.268	78.809	116.741	215.545	159.424	250.854	194.231	213.375	105.258	192.86	108.604	81.1581	116.162	271.13
LRRN3	110.972	129.43	241.207	50.0804	164.888	733.158	549.462	422.537	167.384	113.628	182.395	320.032	105.564	145.918	72.3964	88.6277	114.743	179.307	153.912	140.505	108.69	48.1146	597.211	49.4548	82.0234	268.507	175.21	250.454	220.845	357.466	553.75	475.018	96.5483	111.921	187.237	81.0368	88.6277	206.374	203.614	286.79	521.518	438.415	139.059	101.419	159.356	596.879	73.0942	189.744	1084.78
NOSIP	4704.49	5344.5	6913.19	4279.33	4760.84	6385.3	6972.04	5775.86	5011.43	6506.14	5752.03	7963.28	5041.12	6205.4	4290.14	4428.31	4003.82	5377.43	4537.71	3686.85	3368.62	4424.55	5307.21	3467.13	3658.88	3184.51	3686.85	3126.65	5344.5	6086.72	7393.85	6212.96	4687.9	3968.11	5959.81	6163.57	4832.29	3799.54	5366.24	5192.28	7886.68	6385.3	4769.9	4537.71	5296.27	6869.47	4264.94	5070.18	6276.52
BACH2	75.1195	71.4865	119.163	38.293	96.6314	90.7475	111.696	43.502	45.5633	49.4895	81.2311	75.3101	30.9436	83.4708	39.3632	58.4362	37.2557	62.4981	43.4819	54.4694	47.3178	96.1767	101.533	40.3414	46.6768	55.6077	48.4699	58.7958	94.7119	113.121	95.9852	68.7943	38.9248	57.7239	48.3892	119.307	26.5334	53.2505	72.4227	61.4472	134.424	119.589	85.3148	48.8684	95.4789	118.546	48.7888	97.255	144.925
CAPN2	189.786	295.656	376.355	228.061	243.778	205.058	239.583	233.122	245.628	269.668	268.904	152.806	300.19	143.818	154.816	174.936	171.717	71.4074	153.487	203.524	229.817	300.332	249.982	179.071	186.278	195.056	268.769	169.482	188.592	180.801	156.756	255.109	187.452	187.237	332.287	204.361	241.491	174.817	260.528	139.114	204.176	254.555	179.224	271.703	189.273	141.344	207.226	186.526	247.219
TOX	-13.7339	67.1863	-6.59726	-30.5461	4.94531	42.1367	10.5898	-24.2619	-33.3626	45.6514	-28.0568	-17.5011	-8.17669	3.85546	12.0109	-17.5486	-14.236	1.37864	26.9591	-4.77414	-23.6452	19.5684	33.6868	-27.5039	-9.57092	-18.45	55.3241	-33.0386	13.0717	48.1501	16.839	-17.753	-3.27434	13.5835	60.4364	-10.2538	122.734	-41.2627	14.8837	-33.4109	14.77	96.2047	93.0105	42.0275	68.4127	-14.4081	48.7163	29.4847	62.6894
ACOT7	127.308	161.665	101.152	130.625	165.002	78.6737	93.9237	117.163	153.171	158.65	117.688	106.118	312.392	153.026	117.686	188.854	218.008	110.998	284.512	138.84	127.107	238.328	129.98	203.139	124.732	200.879	129.337	256.805	87.0478	43.6027	74.6152	157.013	132.508	206.097	327.678	86.4196	171.345	171.126	99.1646	106.426	164.984	108.978	91.9197	100.855	150.412	133.919	83.8916	127.833	70.6947
SERINC5	55.9526	46.8419	65.7844	4.90311	57.2325	90.4577	57.6723	0.355357	67.5812	80.186	26.259	145.118	-24.8718	118.855	43.2979	33.1981	18.1547	52.9605	-4.95609	50.9629	8.54544	36.4408	62.671	-17.7346	11.0814	22.9393	34.3344	-7.52472	25.3325	91.2638	68.7103	-3.2244	16.9995	32.7553	40.8557	67.5201	29.067	42.5649	43.4207	21.3113	99.0418	116.906	58.7483	54.2143	108.351	19.18	78.485	104.5	113.129
WDR63	-7.83462	-0.850925	-8.3379	19.5876	-2.12614	32.0812	-1.26862	1.04243	-4.66486	39.3045	15.238	-20.4284	57.0231	8.96555	18.1841	4.49439	31.018	10.3394	24.036	7.33566	18.1221	2.58308	22.9	33.4977	28.7047	30.6183	12.4251	25.2731	-1.73161	8.76969	19.7156	2.9696	23.2406	20.0916	1.65661	16.8494	19.9693	32.4557	2.09405	7.73371	-1.70667	3.57474	27.7718	7.52689	11.4976	-2.2219	23.7901	8.13958	4.09766
IFIT1	140.987	646.38	830.807	416.649	1471.42	684.924	722.924	598.1	383.804	964.256	585.425	927.104	5253.61	914.106	470.92	1098.98	538.022	959.302	1410.76	4782.66	1071.14	568.633	1452.91	1876.86	746.764	383.001	721.479	815.56	1801.65	133.08	1421.82	750.971	1192.8	999.524	2785.28	1176.73	371.422	1423.61	1169.71	730.024	968.238	478.189	1286.74	542.455	1651.84	191.404	983.364	458.135	1133.7
MYL6B	366.867	485.121	395.568	409.443	146.109	304.136	154.479	189.231	478.291	728.925	704.818	526.678	1030.43	684.486	437.394	458.279	500.14	438.298	1134.55	411.009	461.433	366.411	297.448	625.144	336.975	440.729	216.445	401.571	403.315	377.714	495.977	472.364	452.123	514.826	1140.63	414.234	548.384	589.628	399.626	448.411	374.076	315.342	314.646	248.83	415.869	733.611	507.463	405.997	289.288
GAL3ST4	252.16	319.639	445.237	165.204	263.178	223.267	278.791	247.901	173.139	160.857	322.014	201.903	100.326	318.621	220.998	367.891	249.577	249.69	183.557	140.319	186.771	291.556	328.132	241.095	240.084	255.467	269.93	320.663	502.552	277.457	396.552	476.159	259.64	241.379	171.494	268.701	260.708	293.121	349.295	342.229	390.417	352.021	252.995	105.299	236.401	312.828	100.558	162.345	344.592
WEE1	73.0133	184.748	69.9638	153.098	208.268	211.869	229.655	100.537	153.487	161.699	40.6988	104.34	235.643	70.2096	65.6082	89.2854	70.1008	72.2707	85.2567	108.392	38.5717	144.93	120.603	75.2547	72.6971	79.168	170.713	67.845	49.8257	112.994	51.6939	94.816	84.9299	104.417	230.097	63.0149	85.077	50.5196	154.617	77.8996	92.8371	179.886	213.325	123.431	199.951	135.926	109.673	119.63	129.295
PTPN22	108.823	177.298	111.095	202.209	267.945	301.992	320.816	125.957	70.3019	195.054	127.798	141.27	231.249	151.932	162.13	73.5867	121.071	103.553	239.363	210.063	100.654	91.2051	192.276	139.868	233.146	124.322	234.233	63.504	145.292	125.204	145.102	117.713	140.291	120.549	235.065	163.479	162.773	88.6903	112.266	203.159	143.143	153.888	230.393	183.383	259.145	100.246	210.165	117.689	225.587
IMPDH2	821.802	1004.36	1400.17	873.282	717.364	1031.14	1135.35	1034.09	1113.77	847.542	1086.79	927.525	621.194	822.059	856.463	1203.01	968.783	1113.36	704.818	544.269	531.413	989.556	966.087	662.987	759.387	644.027	827.796	673.903	727.59	969.807	1320.88	1025.81	818.43	803.068	1356.09	1060.84	846.214	691.284	754.98	842.63	1275.83	1342.29	832.046	463.045	757.978	1245.17	676.321	1183.05	1080.94
GZMM	396.252	660.812	541.14	838.236	814.052	671.479	629.721	802.797	668.066	1017.33	692.105	700.52	1120.19	619.465	574.329	641.95	1041.31	727.144	772.598	541.29	135.559	646.321	926.931	442.021	895.22	339.425	525.386	107.984	536.02	444.67	684.697	1021.94	459.51	331.393	914.841	353.524	920.547	216.647	592.668	462.179	523.822	621.194	522.665	563.468	673.706	925.088	359.441	435.132	516.375
USP41	8.03554	20.2596	2.48772	2.88582	9.35252	3.19829	-4.26661	8.83419	23.0023	-2.34318	37.0261	18.9832	123.83	-3.75373	-11.7266	6.26794	-7.32493	11.8347	3.7743	49.9684	2.90427	-4.99166	-1.72004	29.4884	10.7014	-0.06393	11.6783	3.95365	13.9872	-6.0766	4.95081	-3.89743	0.057735	4.35622	62.1296	-12.6538	-15.6336	7.30466	-5.09268	9.90143	-0.479275	1.1675	-0.85436	12.9053	3.22753	12.069	0.12402	-9.73198	4.84926
MGC15763	53.9678	48.5608	151.104	2.0578	56.8558	110.577	135.7	3.33249	10.6203	127.975	-8.69468	64.5668	-8.19666	98.8567	112.971	100.363	17.656	79.0741	84.8869	91.3625	4.3646	75.3388	256.864	18.2486	109.694	51.2616	115.527	8.06982	194.272	213.176	479.17	200.267	164.888	95.0789	253.055	304.283	105.073	98.1822	106.21	167.836	274.452	174.779	89.7863	71.2407	109.437	158.104	125.296	122.107	306.83
IFIH1	426.618	408.479	536.31	471.119	632.107	667.851	673.107	450.656	801.057	694.2	456.775	657.284	859.21	533.929	748.754	562.538	543.077	321.688	679.764	2191.36	1327.51	1128.49	860.61	2085.52	895.803	1044.25	516.083	1040.2	786.458	384.291	683.891	308.342	989.874	984.848	857.571	1167.14	428.935	1203.93	898.759	646.71	827.274	739.517	1703.89	926.35	1293.4	335.397	1552.82	901.159	903.907
CACNA2D3	2.32551	61.5127	54.7021	7.75208	1.28713	109.828	38.7525	-44.5104	-1.47753	55.4192	-1.30022	34.8624	-33.508	5.13334	11.3131	21.7841	61.7572	3.28077	-16.2847	-21.7358	-9.41544	31.9788	47.8137	-41.6145	-10.4595	-35.4371	141.522	-4.59892	-20.0658	33.1358	72.3163	26.9557	-12.8178	-15.0309	49.9814	-37.5878	172.388	-40.2918	63.8212	-4.63728	52.6406	139.587	61.9423	9.73937	-16.0024	-15.9078	-27.4188	51.68	80.0372
IFIT3	725.69	1248.51	1238.64	1570.62	2749.02	995.502	1197.53	2366.57	2760.17	1409.74	2454.96	2550.1	5298.35	1732.3	1861.67	3881.08	1584.96	2187.71	3330.53	5512.88	2969.26	2432.39	2112.1	4672.84	2146.03	1187.57	731.934	2210.3	1658.32	328.705	1498.05	1075.93	2961.3	2209.27	2797.16	3078.08	1102.64	2537.14	2582.54	1328.86	1792.22	512.717	1339.87	863.299	1662.68	343.393	1610.72	1303.13	1322.12
INADL	129.714	205.37	199.725	186.82	206.538	305.667	333.652	211.647	205.803	157.103	191.011	299.923	62.2692	198.647	91.38	220.911	80.8046	254.646	81.0201	78.5309	99.0772	103.017	156.229	63.2473	81.0152	107.524	250.418	97.9806	179.181	155.136	190.956	223.841	82.6711	108.266	62.4306	191.145	85.0765	107.623	141.239	152.28	197.393	169.212	131.812	60.3208	143.829	192.387	105.943	99.7893	224.292
PARP14	1645.2	2256.34	2885.16	2107.24	2826.37	1746.38	2206.41	2288.45	4206.92	3141.78	3415.07	2358.34	4275.58	2414.48	3124.5	4769.9	3911.36	2174.97	2325.46	4424.55	3349.91	3961.93	2450.72	5041.12	3051.76	2583.27	2002.41	3084.76	3068.24	1351.81	2976.06	1994.48	4691.85	4085.74	4695.9	3877.54	2633.4	4010.3	3675.57	3318.94	3542.1	1445.17	3086.79	1892.4	3576.73	1487.69	2654.51	2792.45	3419.97
CAMTA1	20.6889	43.8201	27.1385	35.7071	37.1906	85.4473	62.1949	76.5705	19.2399	73.6281	54.0247	88.6277	27.9667	33.1321	33.3333	19.6235	26.1904	95.8989	20.836	18.9929	25.6162	42.0477	49.5591	20.2023	43.6157	27.2736	27.1156	44.8124	52.4636	88.1414	37.6357	13.9965	34.2228	25.623	17.8104	42.626	60.7197	36.7433	10.2551	34.3306	80.738	91.9104	89.122	21.6707	77.8479	25.7025	44.8233	78.7697	83.945
WNT7A	11.6451	100.807	180.087	2.11004	16.4632	26.4487	21.8421	11.4571	16.2263	11.4689	52.1175	49.7888	16.8494	20.8221	8.48506	4.26545	1.52022	26.745	8.23576	20.1212	1.68622	36.3501	60.2855	-13.1334	18.0904	17.5776	28.8245	13.2747	37.2257	10.0628	23.6528	50.3067	1.46899	13.3705	-14.9047	22.9	11.924	7.1438	8.68769	16.0679	7.29365	40.5511	27.0506	8.372	48.8979	46.0762	-2.92379	14.8584	75.2547
PIK3IP1	1749.47	2649.61	4023.22	1738.58	2345.41	3097.28	4570.57	2545.06	2304.57	4078.93	2173.87	3489.93	1289.93	3469.75	2183.06	3314.09	2528.51	2733.22	2061.46	1527.46	1406.59	2680.57	4963.29	1318.82	2449.34	2020.25	3342.48	2053.1	3946.11	4228.48	5640.96	4297.79	1962.43	2038.59	3152.41	3820.34	2421.29	2190.19	3518.33	3309.48	5862.23	4537.71	3342.48	1708.4	3375.73	3799.54	2272.19	4069.15	5041.12
SORBS3	60.4806	114.485	151.239	90.1894	110.761	107.775	161.486	78.906	219.716	136.661	142.954	191.954	8.95469	96.6633	49.544	139.958	135.357	90.7577	82.4705	111.212	24.2078	134.341	134.841	29.9446	43.6678	31.7827	103.831	41.1385	91.4417	102.149	106.353	33.1713	51.4988	45.8992	152.212	97.1728	98.8737	56.6057	169.124	108.356	248.694	154.985	153.136	106.307	96.3371	159.33	71.1342	162.85	201.886
CD302	1714.6	1157.37	1438.89	1733.98	1459.92	2092.15	1383.08	1412.12	887.15	1346.58	986.547	1664.15	464.139	1090.23	1507.45	1072.93	1293.4	1015.23	950.452	1181.3	1373.29	816.156	1130.09	618.018	1533.22	1056.42	1603.74	1108.92	531.413	953.054	1074.49	856.463	1583.05	1123.32	761.988	1250.34	1069.54	825.162	750.125	961.118	1100.63	704.139	1347.11	1558.68	1509.98	1154.93	1274.86	836.055	815.376
RPLP0	7958.3	10615.7	11908	11447.6	9926.87	11852.9	12796.7	7649.87	6622.68	11765.2	6356.9	9560.24	5141.98	7851.05	7025.08	6798.2	5825.27	6440.55	7998.17	7063.6	5633.59	7005.75	8681.85	5504.78	7415.08	7312.23	7407.21	5875.65	6086.98	9711.83	9688.69	9484.32	9864.83	7843.83	14694.7	13812.5	9214.15	10768.5	7106.52	10207.5	11189.5	7360.11	7649.77	6027.78	9705.86	7537.92	8547.6	4651.1	9989.92
LOC649150	14413.5	14708.6	16755.5	15309.5	15263.8	21666.6	20131.9	14373.2	7958.49	18284.1	7454.11	7966.06	8092.32	11966.5	16924.3	14226.7	11295.8	15629.4	11916.7	14284.8	13396	11763.5	16466.7	10278.5	15308.6	11508.9	17920.2	12274.6	13257.5	16751	21234.3	16747.3	19067.8	17262.4	13230.1	17930.8	16197	12696.6	11403.7	13798.8	17371.7	8670.62	11725.5	8355.94	11055.8	9182.77	13858	9035.23	13959.4
KLRG1	956.261	1469	843.475	2518.06	452	1216.18	2526.94	1903.36	871.601	2463.64	1043.48	1387.46	3286.11	1388.52	571.734	1009.55	1405.58	1693.51	534.372	1439.47	502.407	986.196	1652.35	632.474	1386.88	564.426	1036.91	572.219	1432.39	1434.14	1018.78	1270.03	1389.63	347.29	1869.5	885.487	1587.02	650.136	1709.13	644.027	1282.61	2199.5	1505.61	1065.29	2521.05	1083.61	699.664	1184.86	1070.62
SLC24A6	1968.22	2103.01	2309.78	1882.69	2739.99	1807.21	2164.93	2317.59	2115.85	2041.7	2164.93	2219.57	1152.83	2398.21	1550.22	2518.06	2097.53	2872.3	1576.41	1198.53	1857.4	2205.18	2429.64	1818.89	1706.15	1923.78	2795.98	1844.38	2034.5	1880.06	2554.07	1861.64	1951.9	1782.24	1500.62	1801.35	1749.47	1451.71	2057.3	2355.72	2675.58	2044.72	1956.68	1673.72	1625.87	2039.64	1590.54	1793.81	2698.62
GZMH	3217.43	8425.19	2549.6	5207.51	7421.78	5001.41	5849.52	8142.52	3226.3	11337.2	4368.63	2868.66	12812.9	5449.12	4845.78	4072.22	5243.77	6025.62	8584.14	4654.43	1190.55	3968.11	7710.27	4550.03	4949.14	2952.36	6163.57	1435.37	6545.56	1976.76	5238.66	5432.65	6341.93	5223.44	14946.3	4541.7	14878.8	924.508	6641.17	3908.34	4431.96	4139.95	3703.52	4026.61	7222.39	3743.59	3595.57	3208.78	3101.33
YARS	1248.94	1719.08	1746.38	1362.66	1538.41	1331.19	1483.53	1332.79	1487.69	1824.62	1310.82	1334.36	2567.49	1853.82	1245.66	1700.3	1287.03	1350.8	1915.4	1373.79	935.959	1901.54	1577.75	1240.02	1405.05	1447.49	1552.15	1417.65	1418.23	1362.66	1189.66	1168.44	1457.55	1204.85	3109.63	1089.83	1905.22	1471.4	1600.44	1321.89	1697.25	1878.26	1571.13	1389.07	1402.9	1422.78	1517.47	1884.55	1669.95
KRT73	44.5561	76.5077	255.955	51.2353	65.7844	29.6354	206.566	13.0183	41.7075	146.109	124.654	187.795	54.8513	29.4075	30.6363	70.0048	35.4746	61.5997	60.4772	54.4594	47.0324	0.666611	26.2852	44.3425	24.6422	33.9919	145.359	64.1767	87.923	61.0172	226.931	376.069	66.3666	7.05708	125.791	78.9669	106.89	61.2565	23.9601	200.537	128.682	46.8304	66.7747	41.8198	53.0288	196.135	50.4187	46.8304	121.984
RPS5	13333.6	14878.8	17350.5	15170.8	15331.4	18514.6	21172.4	18704.5	14151.3	16786.2	16026.3	22598.1	11114.9	16363.1	11543.6	10334.3	11038.2	13737.3	12616.9	8788.54	7833.29	9527.92	14481.3	9015.87	12391.1	11756.1	10099.1	8814.76	10216.7	16138.7	20881	18470	15850.2	14269.2	19137.8	18068.4	20111.1	12156.8	11608.1	13737.3	20325	15435.8	11095.5	9002.37	14298.6	15886.3	13279.4	12318.7	16823.4
C9orf156	605.284	748.754	640.659	514.422	497.309	574.474	644.408	463.659	666.276	598.566	427.611	504.192	426.618	618.365	547.01	668.49	614.121	621.703	526.951	421.362	548.685	446.538	528.802	563.795	601.5	621.194	626.432	573.837	658.049	664.511	891.592	678.126	696.279	625.708	512.694	733.611	672.088	638.967	696.505	893.716	750.824	606.164	622.065	415.549	469.607	512.122	477.525	572.219	607.23
IL2RA	23.3638	121.532	70.0368	73.995	190.439	125.142	150.48	285.962	131.701	97.7966	48.3354	63.4122	49.9254	56.531	74.9413	162.015	47.7674	110.266	27.2641	65.0555	20.2378	206.326	63.3942	41.2285	78.9537	29.4992	176.472	51.8127	119.829	78.6404	65.6575	130.054	28.1058	30.737	62.1864	60.2281	44.2458	50.2803	86.1091	42.3619	159.389	110.2	147.092	91.198	118.999	68.5546	45.6729	101.772	158.975
SPOCK2	3720.24	9137.43	7537.59	6254.09	7308.2	5218.15	8096.95	4297.79	4695.9	5382.7	4578.93	4566.35	4760.84	7168.3	4253.76	6804.16	5708.4	5646.86	4394.86	3576.73	2567.49	7060.12	8425.19	2479.69	5580.96	3323.84	6460.35	5338.89	7222.39	5575.07	6929.39	6233.42	2639.98	2962.17	7006.76	4787.65	4323.88	3407.54	6989.69	5921.5	7897.2	9605.06	6415.64	3775.74	5628.85	6444.59	2518.06	6400.26	7897.2
ID3	43.1328	399.209	614.491	136.373	230.519	316.104	284.054	8.44196	274.057	251.218	45.5523	219.266	39.2859	200.822	320.28	385.557	289.927	291.488	89.2537	138.523	66.1982	334.727	300.265	88.2982	104.769	78.4454	249.004	147.307	361.612	600.458	437.166	262.806	97.0999	168.566	162.163	174.545	82.548	131.316	243.553	276.188	471.633	320.587	191.511	89.0077	279.818	311.44	66.3253	201.145	449.811
DBNDD1	-18.8869	17.0047	10.1068	12.6186	-1.45044	25.326	-1.32753	1.09652	2.26485	11.9742	-0.913972	41.723	25.0115	33.2291	11.0719	25.594	16.2859	40.8704	-17.4303	-8.1349	-7.68492	9.2361	21.9001	-4.23812	-1.49339	6.48611	8.85149	20.9927	41.3655	29.0877	53.5709	15.7619	9.76757	6.75799	-11.3862	1.35363	15.1107	13.7319	1.68622	28.4272	-0.223567	18.7632	-9.46567	14.4333	29.067	20.1075	13.4112	-1.9666	56.8486
POP4	219.57	133.458	313.539	361.612	288.438	383.528	360.242	255.892	432.98	464.973	379.056	287.604	408.683	288.029	280.832	278.857	157.565	242.287	471.371	342.229	233.122	252.041	291.488	266.772	224.93	255.042	250.629	426.965	133.967	225.032	186.771	267.276	262.058	175.133	357.374	196.665	333.963	244.772	250.976	301.836	386.242	364.828	284.587	248.299	351.06	178.911	298.334	304.208	301.911
IRF8	1994.48	2911.93	2586.34	2347.99	2698.62	2091.15	2210.09	1294.35	2242.86	3062.1	1744.82	2276.01	1029.36	1517.47	3103.3	1719.08	2463.64	1716.79	1627.29	3175.96	2013.29	2554.07	2462.14	1511.26	1716.05	1470.2	2608.18	2569.08	1448.08	3454.73	3105.44	2018.3	2874.13	2702.11	2324.12	1539.01	2198.4	1538.41	2123.36	1932.74	2379.45	2091.15	2652.98	1747.88	1945.23	1686.17	2173.87	1813.01	4065.9
SNX30	408.479	296.228	348.242	450.171	538.279	381.579	427.945	285.75	246.821	328.46	213.77	228.486	182.854	255.345	526.678	240.931	353.962	258.047	246.821	525.663	510.984	378.301	399.011	157.865	348.242	408.902	532.599	497.444	296.881	419.628	367.985	261.564	469.855	459.753	224.474	319.639	405.485	382.063	331.226	336.475	423.539	309.558	462.548	432.297	210.003	160.548	434.127	438.988	447.475
RPL15	5344.5	5775.86	7843.74	7467.87	6408.09	9917.36	10284.5	7298.69	3397.55	6423.1	3395.2	4447.51	3057.96	4792.26	6121.34	3712.05	4930.24	4443.42	5254.19	5125.68	4181.93	3896.3	6506.14	2576.97	5026.06	4154.17	6954.58	4010.3	4042.78	6072.38	8672.28	6812.48	5837.18	4823.62	7140.91	7526.52	6804.16	3302.37	4915.91	6032.17	7929.53	4616.45	6261.35	4368.63	6356.44	5280.5	5317.82	3720.24	6491.6
PLEKHB1	51.6737	93.4209	208.806	59.2838	143.055	98.1295	80.7641	111.813	46.5074	82.2609	26.8864	112.746	35.0129	148.882	69.039	207.881	232.086	171.638	44.9373	74.349	35.4788	71.8417	147.694	54.2837	129.814	86.0019	75.5187	57.5264	148.69	124.556	240.578	170.865	94.5003	71.4862	158.069	174.28	136.224	103.375	168.712	131.536	262.491	74.5633	69.4854	76.306	38.9069	131.509	81.6912	114.184	181.122
FOXD2	50.3879	53.8765	29.5273	43.4207	78.9807	64.8703	81.8426	55.9303	34.9276	89.4619	15.1287	66.7268	25.6034	43.1126	27.6972	63.6384	22.3641	55.7441	59.0513	57.127	37.3258	67.6526	61.453	12.2347	48.1205	12.3713	57.134	13.3019	83.7261	35.9079	39.9612	33.2559	53.6123	60.7713	64.9448	30.8938	83.1007	26.5855	75.79	36.8579	44.1565	78.0036	97.3957	84.7234	58.635	52.8522	67.3489	74.6226	81.0101
LOC642083	158.77	207.091	104.035	207.831	212.74	117.533	209.279	338.495	125.951	92.8371	78.796	90.3892	404.762	183.219	188.342	175.092	361.518	299.149	393.962	164.778	19.7128	199.096	263.118	255.042	171.717	155.846	213.915	84.0165	289.211	205.014	180.88	380.716	340.19	201.591	279.818	136.19	444.333	94.2061	294.03	103.415	215.152	123.022	103.975	108.537	165.379	24.2519	90.8108	78.0828	70.7226
UNC84A	218.011	269.476	321.067	247.279	252.748	392.371	297.095	81.5389	107.602	266.894	89.7709	145.793	46.3772	270.556	346.666	219.626	127.096	200.63	136.315	231.604	153.88	219.975	284.928	19.4247	180.642	277.993	299.004	120.554	202.682	348.762	543.966	166.908	288.858	270.743	229.291	273.065	265.36	240.31	205.804	281.781	362.341	260.337	277.457	223.89	181.77	77.3367	261.69	237.509	382.762
FCRL5	110.819	160.823	106.147	47.0906	282.685	266.332	93.9031	79.6436	57.9105	218.458	176.075	145.359	471.245	109.156	119.63	58.9948	55.8567	183.056	128.682	158.491	56.5835	429.59	182.395	125.349	64.0363	44.5173	92.1072	176.236	96.4029	206.423	190.874	49.9128	96.6929	265.739	134.673	151.204	54.7021	105.902	90.5047	24.1894	79.8318	196.315	77.0362	58.7409	255.532	90.6324	73.1393	133.995	217.657
CMPK2	41.3458	33.2946	39.0535	80.9275	109.652	73.5117	41.1365	40.0733	67.7419	47.8257	25.1739	53.3154	119.192	39.2291	40.3794	96.3478	59.2112	64.9448	79.6296	347.977	62.2032	105.775	85.1668	111.901	29.8814	100.229	53.4062	108.626	99.8495	-12.1368	53.4203	38.9114	70.8524	37.2514	195.188	53.3993	22.6601	172.203	125.869	38.9848	97.577	43.1276	60.5103	73.8778	24.7342	17.2513	56.1921	53.5374	58.5704
CCR6	63.0458	119.044	138.499	208.825	139.522	165.313	257.215	182.235	169.414	102.924	292.164	192.448	41.645	150.643	150.308	144.248	101.98	186.989	45.5992	138.326	166.195	277.772	159.208	148.734	175.823	92.2098	89.5395	157.96	163.028	300.523	110.169	179.867	92.022	106.164	78.7703	96.9127	81.2803	80.9384	183.713	167.956	223.711	308.158	122.725	65.785	178.641	139.55	47.0042	147.344	310.907
RNF44	1353.9	1787.19	1206.16	976.462	1634.43	838.506	902.098	499.857	1051.14	820.206	776.74	539.166	706.691	784.951	1013.06	1435.97	1160.77	1326.46	827.018	838.236	988.885	1214.29	1402.35	1163.3	1441.72	1164.99	1859.98	1286.59	1421.1	1182.17	1354.45	1022.7	1039.86	875.609	989.874	811.492	1065.71	1010.28	1751.81	1258.58	1145.15	1541.69	1438.89	1168.44	617.317	1041.31	705.025	1587.7	1356.09
PAQR8	645.562	765.284	1002.6	747.088	900.262	1182.61	1451.09	964.737	669.468	916.979	736.322	1118.14	559.823	835.29	579.557	753.563	586.916	839.574	374.817	678.753	440.378	599.78	873.002	157.032	459.876	369.593	587.422	507.321	790.171	783.752	650.33	719.71	505.534	386.438	529.097	805.057	603.707	501.995	844.573	550.995	994.014	803.068	811.22	503.098	781.015	895.803	638.967	583.171	975.116
TOR1B	402.082	344.858	555.594	405.384	804.326	501.471	470.589	435.806	475.145	515.257	290.56	438.649	934.715	228.009	417.781	876.457	625.144	563.468	490.969	884.573	460.712	399.521	594.685	507.849	557.177	649.03	565.036	593.329	636.571	440.598	799.795	391.691	935.651	619.994	849.487	626.058	486.664	1115.82	595.198	600.633	466.97	365.01	732.056	580.068	676.513	340.109	735.167	580.068	829.657
RPL19	22209.3	22669.3	29028.2	25263.2	24333.4	23150.7	25852.3	23889.2	26708	21706.7	19957	22669.3	17350.5	23513.2	18113.5	24552.8	19385	21768.7	20008.3	17850.7	16864.5	19542.1	22084.2	17685.6	20711.4	17809.2	19437.4	19235.2	21768.7	23811.7	28735.4	23889.2	22669.3	24628.8	24175.4	25432	28541.4	19385	21172.4	22402.3	28071	24477.9	19186.4	16138.7	19334.1	22669.3	22598.1	20823.3	25098.8
MT1G	123.79	233.936	281.098	118.585	193.085	177.094	121.484	460.469	336.557	499.318	316.26	329.102	857.838	286.026	279.613	244.828	209.234	325.962	885.487	456.905	428.495	360.242	135.813	462.425	290.352	454.636	60.5936	317.525	158.211	15.2658	105.525	244.939	131.29	110.398	380.81	87.6079	169.147	162.526	273	396.454	183.305	123.404	264.43	167.799	719.288	402.295	172.88	142.491	99.4629
EIF3H	2771.25	2745.26	3221.86	2734.89	2564.52	2806.69	2966.06	3279.34	2630.11	2766	2270.88	2164.93	1878.26	2821.02	3055.84	2277.22	3158.7	2459.28	2308.52	2392.76	2672.39	2566.08	2594.08	2178.24	2868.66	2690.28	2840.84	3505.67	2726.3	3437.12	4713.18	3883.54	2521.05	3051.76	3169.55	2554.07	3382.82	2045.76	2261.13	2669.02	3016.54	2549.6	2135.32	1822.14	2162.66	2608.18	2228.05	1953.72	2815.62
CCNF	124.58	259.891	203.101	245.566	207.317	201.995	189.657	193.739	291.348	267.929	307.367	293.888	748.026	273.267	187.625	418.629	260.143	233.122	478.291	151.603	211.728	492.137	217.301	192.076	125.604	219.008	168.53	188.386	335.474	176.114	183.473	206.616	243.778	284.656	1270.52	191.991	275.917	278.857	156.346	161.061	252.396	290.419	211.681	187.025	217.657	288.1	176.155	380.315	188.51
ZSCAN18	341.031	449.46	762.934	409.652	417.038	442.371	800.077	311.44	358.901	303.466	468.605	533.345	227.148	636.003	463.773	370.527	521.952	506.771	357.374	383.91	404.245	531.269	575.13	204.778	277.19	322.501	771.861	387.241	665.671	1068.75	554.38	762.934	362.992	285.202	329.428	471.757	365.484	731.606	941.75	369.307	826.75	689.828	523.533	403.93	492.939	502.965	651.108	469.607	896.695
LOC644039	35072.4	42452.3	45836.1	37633.6	37755.4	46853.4	42735.1	39404.1	35849.7	43302.8	35309.4	51626.4	26446.7	38118.1	23957.9	30723.2	29705.6	30015.2	30015.2	30417.2	22469.4	33381.6	35849.7	20711.4	27236.7	26975.3	32285.1	24031.9	27059.3	33161.8	35309.4	28165.1	23889.2	29909.3	42735.1	38741	47033	22402.3	34739.9	35849.7	49610.6	40348.4	42601.1	31976.2	48369.2	40898.9	35970.9	27327	47963.1
LOC158345	7802.28	7865.22	9998.36	7557.92	6326.82	11253.3	11734.8	7688.93	3697.74	8256.2	5615.95	7268.31	4734.96	7412.54	6468.1	5518.16	5322.91	5985.82	7113.27	7177.49	6522.18	4747.74	7168.3	3971.45	7963.28	6261.35	7761	5788.3	6853.01	9886.34	8722.59	9635.41	5546.55	6190.88	7168.3	10601.8	8867.24	5021.34	3820.34	7086.58	11038.2	3865.7	6770.25	5518.16	8007.16	6408.09	4963.29	2630.11	5946.57
TAP1	4505.75	4944.42	5161.16	5529.64	6937.69	4734.96	4708.85	4505.75	9933.26	6963.34	7597.86	5586.89	6787.41	5182.14	6128.25	10439.7	9335.31	4494.12	5259.42	7617.47	6247.19	9792	8154.08	11356.2	4882.78	5640.96	6861.36	6423.1	4939.81	3390.34	8107.88	3656.18	11273.2	9527.92	12540.6	7929.53	5207.51	9527.92	7278.37	5575.07	11095.5	5819.29	6672.77	7241.16	5524.07	3558.21	9030.03	8486.63	7886.68
ABLIM1	393.606	728.365	907.941	558.597	703.149	869.915	1236.07	708.156	530.194	472.812	562.284	1071.86	393.999	825.382	533.153	656.651	430.913	638.866	336.693	361.598	346.454	496.925	897.848	355.661	596.537	470.509	477.215	390.436	955.467	592.744	884.036	860.219	322.559	473.976	581.284	684.86	388.072	488.26	549.393	659.474	1031.88	1259.9	645.731	377.144	802.192	1312.47	394.229	778.572	956.209
MAD2L1BP	419.601	476.11	433.027	434.432	475.121	481.794	459.854	352.125	471.05	618.417	375.335	475.852	563.992	361.26	554.135	371.061	385.525	363.114	439.487	631.874	477.777	438.19	414.491	433.63	447.48	469.093	343.809	308.282	347.831	457.527	421.99	239.566	548.247	534.099	766.099	402.843	418.48	401.94	421.87	499.98	426.424	310.36	443.082	454.565	489.504	362.247	497.763	432.633	357.104
ZCCHC14	70.9294	86.7458	92.4809	12.3353	139.114	100.02	123.073	-8.26296	14.7294	119.338	-18.3922	45.0627	-8.66563	61.5478	36.3892	50.8472	1.69308	222.396	17.6745	33.423	6.68666	35.8492	133.289	2.04206	60.4772	26.3018	137.415	27.9801	189.657	135.103	170.04	29.8886	73.5683	46.2532	94.625	51.209	94.9585	74.7279	102.957	63.3051	135.7	85.6114	92.3799	48.471	49.6086	16.7661	91.5951	92.5662	159.008
STAT2	4796.66	6240.38	7412.54	6268.54	9680.8	5046.26	5030.91	5653.12	8709.29	7761	7050.78	6545.56	7648.54	5233.47	6444.59	9635.41	8736.32	6648.83	5065.51	10752.6	6681.35	8052.84	7648.54	10015.1	6585.56	5060.65	6468.1	6746.57	6025.62	3563.62	7781.31	4687.9	10513.3	9776	11587.4	9574.74	5690.13	7355.6	7212.88	6921.17	9166.07	4801.22	6190.88	5070.18	5609.74	3173.81	6156.4	6641.17	9498.8
FCER2	81.3267	138.493	301.228	92.4139	241.325	84.9898	136.956	-16.7028	158.527	61.5295	568.21	233.228	22.1044	207.455	235.475	123.098	174.62	268.442	11.707	334.466	184.626	451.75	240.871	162.345	80.6019	2.29584	143.912	92.8047	430.269	412.162	216.198	209.817	121.007	50.5827	260.65	-2.3661	99.5586	106.87	266.262	290.631	250.397	376.45	249.52	100.767	360.873	485.372	48.9165	267.861	739.287
RCAN3	26.5822	52.0705	80.6153	34.1042	75.5424	94.6068	141.616	0.990456	52.4636	131.759	54.2218	53.9678	17.6613	112.971	84.7665	77.3857	52.9189	16.9995	47.1931	51.0017	10.2785	73.6647	91.5294	10.6698	107.665	18.8285	70.9957	46.0818	51.8987	58.7244	74.907	17.0578	23.6957	39.225	66.6859	43.3493	36.6919	32.6513	78.9271	71.6434	142.343	120.407	92.4317	61.9865	40.1153	130.38	62.6542	113.151	119.806
LOC731007	51.8327	94.0834	31.0847	29.1114	147.949	136.016	53.4753	27.4799	34.1872	82.7052	21.6165	80.303	118.325	17.5537	38.3826	168.063	97.9637	38.5537	67.6822	103.076	8.3371	114.621	153.294	65.7463	37.9636	26.233	143.754	11.806	51.8597	45.6349	83.1291	24.8056	81.4978	62.4156	131.316	74.4921	166.405	37.1028	104.282	44.0983	61.5127	69.8696	95.1477	87.3074	91.1831	56.7196	84.533	67.9687	105.606
YPEL2	652.472	378.486	473.386	606.164	631.006	563.628	420.585	269.027	260.834	395.867	168.746	324.911	213.226	421.867	645.183	251.507	574.955	336.14	387.435	529.681	458.632	372.397	471.371	391.007	424.395	701.563	446.89	659.599	402.917	369.689	436.585	416.929	429.153	635.614	296.296	430.708	362.534	528.38	318.54	524.393	540.377	320.822	536.75	366.867	403.111	385.864	492.272	464.139	394.983
C20orf127	226.616	323.309	261.564	210.811	183.557	269.599	182.015	655.92	403.631	341.81	549.462	322.99	599.78	209.38	283.647	195.364	292.122	394.577	712.446	243.197	258.603	162.163	169.072	379.534	297.233	450.05	132.391	334.376	224.202	96.7307	200.311	148.435	128.657	295.226	314.335	175.21	239.754	234.602	202.866	411.947	147.244	211.014	185.896	185.491	546.252	377.62	158.277	155.944	144.066
TDRD7	448.066	361.612	497.572	331.05	472.253	614.845	576.784	306.228	489.67	663.388	304.136	615.204	773.359	449.233	459.753	433.556	342.729	309.478	295.656	935.959	569.94	552.057	549.769	533.5	444.333	495.708	558.119	404.148	370.068	374.723	504.051	171.494	571.106	428.722	526.807	559.05	430.481	736.766	657.663	476.893	489.67	440.032	757.291	753.8	621.37	178.675	787.686	536.458	607.77
TJP3	-2.33191	31.8178	55.479	7.05708	30.5785	50.5259	60.3364	16.6647	18.0763	77.7178	-1.55212	57.564	-14.0363	111.748	17.1821	43.5287	95.4041	40.4704	20.5951	36.3976	15.1767	41.2829	31.0701	-6.52077	88.9768	21.4027	42.9419	3.66265	69.1954	69.3016	105.216	50.9302	18.2405	19.3038	79.0741	66.8855	88.6746	31.1875	68.9204	23.4818	88.2816	54.3044	49.1846	17.7839	65.5278	29.671	8.54079	84.0601	92.261
LOC387882	541.738	754.74	517.965	827.274	879.053	545.643	681.401	721.883	856.747	1396.23	491.23	611.845	2391.4	545.643	681.614	889.194	738.588	755.47	1700.3	929.102	1233	806.053	621.194	788.643	913.879	1003.3	598.914	1481.75	743.423	468.225	665.273	486.926	941.098	923.865	2021.21	605.984	1000.89	968.096	839.574	818.924	602.85	784.229	756.621	928.17	939.459	1045.38	555.594	945	482.025
EIF3F	4810.44	5914.93	6664.48	6312.02	4953.73	5869.24	5933.9	4474.34	5603.98	7212.88	4338.52	4206.92	3189.03	4814.88	5307.21	4239.5	6059.07	4721.84	4406.02	4505.75	3191.37	5609.74	4996.33	3148.19	4447.51	3853.73	4687.9	4161.08	4082.41	5254.19	5849.52	5050.94	4383.69	3633.59	7194.95	3997.22	5524.07	2703.95	4304.99	4023.22	6853.01	4972.75	4901.65	4010.3	5089.86	4700.33	3841.52	5238.66	6072.38
FCRLB	186.569	426.618	120.778	265.062	298.934	269.027	343.152	127.577	200.773	226.096	219.316	244.071	347.727	175.877	208.463	233.883	209.333	120.83	221.304	198.917	183.682	257.596	264.818	237.399	246.197	162.699	268.317	232.136	190.662	124.933	176.978	158.593	113.628	251.982	365.096	106.23	367.606	190.093	200.404	244.828	177.689	289.861	334.376	210.861	229.291	194.58	175.251	195.056	178.716
APOBEC3F	126.841	126.435	198.493	172.054	192.12	153.882	117.922	167.211	258.052	217.958	207.55	219.633	252.981	187.058	161.521	175.913	196.46	155.317	134.014	180.92	137.888	202.417	188.653	107.643	139.692	153.945	110.346	140.472	69.5934	105.639	133.611	136.038	162.176	79.3406	302.412	120.443	148.806	135.613	198.437	131.169	211.709	190.337	184.331	154.654	139.871	129.542	179.147	225.183	146.14
FAM102A	90.3212	240.695	347.727	142.217	242.451	219.677	275.396	30.9894	166.299	179.264	47.4596	180.087	-4.68106	247.342	195.188	320.975	142.897	345.797	61.2643	49.8935	7.91323	305.103	304.283	10.0836	82.1194	78.6914	215.349	40.9377	298.858	257.418	376.45	326.275	106.661	62.4253	163.519	238.34	113.788	93.4541	192.34	218.557	347.55	250.796	180.366	96.9179	110.88	209.429	68.9741	244.306	252.396
CCDC102A	96.1313	229.709	263.118	124.53	270.556	185.816	129.459	18.3908	111.39	234.157	29.2926	147.601	425.171	162.235	123.942	282.13	268.83	217.053	235.587	127.765	21.8304	329.596	370.439	82.3445	91.4482	70.0048	221.1	43.3546	244.362	220.998	299.378	52.3495	172.842	116.23	727.821	201.321	388.734	153.166	354.498	139.963	254.85	291.07	222.696	178.2	148.147	168.458	113.788	186.403	195.707
LOC653314	21953.5	23957.9	27327	26526.2	23296.5	26975.3	28541.4	23296.5	26446.7	26708	20596.7	25760.7	17809.2	24175.4	17558.8	22598.1	19086.2	17266.9	22084.2	20008.3	17350.5	25020.3	21889.6	18424	20438.4	18292	16945	18068.4	21112.3	25263.2	24941.1	24107.4	19747.5	20272	24865.3	23150.7	27509.9	18562.9	21646.5	21889.6	28926.7	25098.8	24628.8	19281.3	22734.7	27059.3	22084.2	20219.3	31043.2
CTDSP2	3558.21	4859.99	4375.87	4052.88	4801.22	3342.48	3990.92	2471.09	3933.46	2806.69	3375.73	3074.54	2354.39	3566.2	3024.99	5006.51	5141.37	3714.78	2805.05	2651.33	2925.26	3936.64	4350.06	4150.46	3122.27	3725.97	6319.61	4095.74	4391.23	3902.2	4139.95	3378.07	4059.43	3472.2	3678.3	3158.7	4379.92	4537.71	5726.98	4033.22	5837.18	4892.21	5421.75	4679.12	2755.66	3829.41	2931.09	6025.62	5125.68
NAP1L1	1228.9	956.682	1173.32	862.554	943.345	1707.26	1745.55	871.884	504.341	815.918	549.454	662.981	636.865	892.691	1056.46	710.048	682.717	748.854	593.12	1406.36	1077.03	926.625	939.665	656.053	1068.29	873.018	1144.74	1376.41	627.111	842.025	932.022	661.295	631.58	672.717	695.95	989.408	734.289	910.637	856.312	907.836	1022.78	881.895	1606.42	1403.67	1391.64	1170.63	848.579	873.6	1002.95
LOC642035	562.995	559.976	386.647	577.1	291.209	450.781	813.018	1088.65	635.245	496.51	1130.52	679.17	777.52	741.134	429.042	994.695	697.992	342.645	191.772	161.489	320.115	482.279	494.921	425.84	433.331	430.708	337.141	635.418	317.838	576.276	510.308	525.663	519.819	775.508	272.026	619.465	973.777	692.105	743.885	424.28	894.918	678.753	931.907	335.227	759.141	441.669	257.925	250.854	497.572
SSBP2	428.057	720.8	587.924	541.886	472.13	486.148	473.386	213.475	592.668	441.91	370.347	350.418	341.197	412.572	428.831	419.94	542.476	405.073	341.726	408.794	472.364	552.51	405.073	613.599	532.306	508.384	481.116	606.164	517.965	456.648	448.528	534.372	373.885	360.516	306.071	419.628	403.315	391.691	702.189	881.696	467.457	636.571	670.684	315.42	478.419	721.883	278.455	443.515	408.268
SH3YL1	271.96	316.574	369.406	141.223	162.015	482.025	506.215	44.9263	171.937	215.847	59.2112	159.042	93.8669	300.119	281.509	157.266	163.024	127.577	146.903	251.982	115.295	222.237	263.684	100.266	252.041	271.96	218.058	149.99	292.837	308.954	169.035	202.54	84.0165	89.7709	151.994	375.279	228.277	211.259	286.447	188.762	359.528	215.847	306.678	268.065	344.173	327.003	130.436	167.912	172.989
ARHGAP23	10.63	-6.8231	-5.06808	8.80171	3.28289	17.8055	19.9077	-1.77084	21.0163	15.726	17.3158	7.60157	21.1969	8.50732	9.03939	5.17088	11.361	-8.02848	3.10337	23.1284	28.273	18.3266	0.334821	6.17652	1.84211	9.4557	8.5564	12.6265	10.7306	5.12171	-1.65	5.56104	12.8944	16.3889	11.1524	11.1701	7.23001	7.77392	3.28793	11.0866	9.84447	2.73595	23.7915	9.23578	21.2788	-5.19602	29.3209	15.7935	16.9713
EEF2	12415.5	16061.7	19385	15536.8	14238.8	15777.7	16325.9	12272.4	16864.5	14450.8	12890.5	13388.4	8867.24	12616.9	12113.6	14151.3	15139.5	13117.4	11232.9	11317.5	10678	13983.9	14724.2	10406.2	13873.4	12156.8	13225.9	14511.6	15921.3	12341.9	14787.3	19186.4	10865.5	13763.9	13873.4	12136.1	13197.2	8854.75	12940.9	14151.3	14068.7	18944.5	15639.9	9380.46	14572.3	17890.2	13225.9	13629.6	13468.5
KLRA1	-20.0019	-2.30223	2.49628	99.3443	14.9509	78.4713	97.5592	-1.23643	-10.326	33.4776	-17.0114	-15.9908	47.7438	24.1252	14.4558	7.33311	-30.3037	1.0333	22.9604	40.4896	5.78309	6.15894	35.6284	28.1194	40.1972	28.9489	-3.87629	-4.19509	5.12674	5.9528	3.95705	-13.1859	5.84838	25.7576	58.635	15.8366	34.9276	2.94241	4.66308	-9.00459	-1.13041	4.6929	22.352	28.6807	91.7764	2.71087	-29.3132	-4.20866	35.248
LOC440927	14238.8	20379.9	20438.4	10884.3	17434.1	17516.9	19035.3	13440.5	20823.3	17643.5	14012.2	17309.3	12247.4	15302.2	15605.6	15777.7	14878.8	16061.7	16138.7	15365.6	11734.8	14914.1	15502.4	11976.7	16398.6	19795.3	13039.9	17727.6	12789.8	20219.3	14094.9	15397.6	12178.7	15502.4	17146.5	18248.4	19848.8	16436.3	16634.9	11670.6	18113.5	13873.4	12616.9	11756.1	16215.7	16903.6	13790	11844.6	20438.4
UBE2C	144.952	89.0815	92.1224	72.9334	65.9755	52.4881	70.0386	139.769	122.139	159.307	88.3832	135.261	375.239	149.344	81.7635	213.887	60.8688	38.373	202.381	65.8948	71.0896	241.357	59.2978	172.018	40.22	90.9187	42.3491	101.236	66.5442	49.9495	57.2904	10.4708	119.931	159.789	770.166	118.01	54.8292	188.099	79.2206	57.1168	108.863	134.744	73.306	112.66	100.201	108.045	102.269	241.363	50.4958
MELK	29.0946	28.0759	32.7323	53.7573	42.1418	34.8501	50.9565	33.2059	52.1969	96.0967	57.333	66.7361	147.887	37.4919	40.6665	53.5167	50.5827	1.5746	84.3589	39.665	23.4728	35.2314	78.3411	49.1421	39.9424	48.0738	40.7219	45.1827	42.6503	32.4557	36.4698	24.0422	78.1583	41.6204	326.835	51.3827	27.9635	34.6432	41.0875	27.1025	73.9364	58.1132	15.1312	37.2556	48.4468	21.9461	57.5117	51.9314	49.6396
OBSCN	3.26078	-0.177147	35.9334	13.9556	27.9067	11.0643	25.2544	27.8454	17.7729	46.6534	25.2272	30.9346	11.3468	30.5928	-5.83841	35.2606	14.7878	7.80291	9.68793	28.9282	4.57953	6.79012	43.1276	27.3762	32.2592	41.7374	-0.63948	25.6927	44.23	41.5311	66.8561	7.59612	11.2438	20.6718	39.8547	31.7851	13.2277	23.9996	67.2361	29.3237	72.6046	61.453	32.3006	46.1813	49.8935	60.2523	15.3147	53.2534	61.9958
SOX8	102.425	285.822	401.674	117.99	180.087	161.061	175.838	210.516	172.425	123.816	144.223	177.253	139.322	228.853	147.469	264.496	194.669	250.102	115.643	75.1198	70.7778	122.611	146.617	127.844	143.33	177.731	135.559	290.783	321.142	184.383	406.196	438.197	120.455	95.5299	87.3707	232.191	182.684	138.793	142.491	266.262	245.393	185.696	144.408	95.6677	179.696	296.37	91.5617	134.246	157.332
GZMA	2449.34	4046.17	1843.49	4734.96	3510.9	4391.23	5046.26	5243.77	1094.38	7751.15	2500.23	3656.18	13440.5	3344.99	3099.35	2197.21	3086.79	4078.93	7365.98	4905.92	1779.8	2116.88	4545.95	2636.62	5161.16	1784.77	4364.97	1029.7	5763.64	3781.64	4977.38	4896.77	4739.37	3678.3	13600.6	3841.52	8474.22	1985.53	2669.02	2536.01	2960.21	2433.76	3041.41	4338.52	5999	2446.65	4730.14	2047.9	3141.78
MOBKL2C	437.789	426.624	494.707	426.266	467.861	324.813	436.786	304.811	607.742	518.334	524.158	338.926	651.485	553.047	589.346	868.35	612.855	693.539	510.628	605.247	588.513	613.387	582.062	674.329	451.872	784.922	494.525	638.745	512.416	587.624	543.502	639.231	896.917	776.308	581.205	544.109	677.781	593.778	694.13	569.51	517.317	350.537	437.117	459.832	372.078	403.519	589.308	534.751	514.819
SLC27A1	348.07	198.506	474.887	377.714	315.496	207.18	238.674	210.615	515.388	348.502	421.568	347.727	31.7887	205.197	281.031	394.983	441.548	274.317	199.679	192.555	250.916	238.117	329.428	114.671	179.03	260.893	279.205	189.828	85.5225	218.11	332.122	159.844	184.748	359.791	321.851	169.929	450.534	127.309	261.39	223.839	282.408	513.971	324.911	371.085	202.682	352.559	304.504	429.822	409.443
SERTAD2	1880.06	2769.56	2146.61	1335.93	1932.74	1721.49	2263.51	1102.22	1095.16	1488.3	1295.78	1136.15	1191.87	1485.91	1895.19	1806.29	1618.2	1865.98	1282.12	1513.12	1672.96	1965.43	2368.97	1387.97	2643.15	2153.27	3549.99	2294.57	2971.97	2339.99	2516.57	2506.22	1834.79	1906.12	1468.41	1614.03	1603.74	1681.72	2205.18	2263.51	1993.5	2584.8	2142.14	1473.32	1693.51	1583.76	1877.36	1667.8	1765.15
C2orf40	-3.51536	-10.6549	-3.41849	-2.52198	-17.4796	9.75136	27.2408	24.2613	8.0514	8.38807	-6.72409	27.755	6.25117	20.2963	-20.4832	1.95297	7.90892	3.02624	-12.5136	-21.8333	-28.9141	16.9864	18.4123	-8.80353	-21.041	0.787602	12.3713	6.07909	3.83098	10.6575	19.83	3.20026	-20.3731	-9.84576	-2.31825	15.2301	16.4815	-2.3593	24.6883	-0.241689	38.6709	3.19346	30.8242	-1.11689	-4.50844	7.42308	-11.5411	13.225	57.4808
FAM174A	360.331	426.735	241.042	360.604	376.74	238.726	277.32	207.692	190.267	244.071	251.562	176.551	220.386	153.166	392.673	295.725	388.63	229.871	219.316	238.283	404.35	356.292	410.801	282.334	630.283	311.814	508.118	487.313	493.61	474.757	374.541	525.524	536.159	384.002	222.911	402.405	317.838	432.184	369.689	664.732	395.963	444.555	390.217	413.71	261.328	265.244	329.832	352.204	304.136
GPR174	4.94078	-4.42094	2.44179	4.40262	6.28466	63.721	39.0815	1.53387	22.3228	60.4933	21.0364	-3.21062	8.98156	14.8813	23.6171	1.04243	34.7923	-11.9381	21.7812	19.7351	32.9127	17.3723	27.6072	0.727035	2.59428	-5.94695	19.2209	-9.77309	31.6951	32.8317	37.2338	-13.1225	22.9807	32.7665	42.8859	20.4571	21.7756	18.8691	15.0145	6.0098	72.733	1.57034	30.654	23.6771	21.2346	-2.48805	29.3728	2.05335	43.7689
KIF21A	109.937	218.605	200.089	224.474	193.433	247.96	356.66	89.7863	103.793	190.96	83.7837	139.382	251.982	237.834	172.465	154.514	212.167	170.338	249.634	323.226	118.279	170.04	246.762	350.876	333.3	262.179	194.88	254.249	297.675	179.186	120.88	404.969	184.586	143.087	234.982	198.231	269.799	286.303	236.07	202.217	160.022	230.74	242.287	242.287	214.56	235.803	229.817	200.089	240.578
RPS6	17558.8	14787.3	19035.3	19848.8	16215.7	28352.4	25020.3	23583.1	19035.3	23224.6	15009.4	16556.3	12765.6	16516	14572.3	14633.7	7557.92	16823.4	14818.4	15108.4	14914.1	14755	15397.6	14946.3	17685.6	16398.6	15041.8	13790	20272	24552.8	25760.7	23440.4	20219.3	22803.8	17516.9	28352.4	23513.2	14390.9	14633.7	15850.2	23659.7	19137.8	18292	12566	19698.1	19235.2	19592.7	13039.9	21590.9
RPL4	5813.34	7041.77	7751.15	6177.01	5360.66	9792	8761.98	9015.87	4115.9	7412.54	4398.56	5985.82	3946.11	6135.29	6254.09	4774.5	4760.84	6895.49	5622.8	4459.38	5800.78	4582.7	7326.92	3826.32	7122.38	5100.01	7185.94	4977.38	6722.16	8974.8	12641.4	11566.3	7278.37	6254.09	8052.84	9933.26	9349.06	4747.74	4435.74	5972.24	8400.83	4069.15	4859.99	3444.48	5959.81	6363.52	5404.98	3262.84	8142.52
TCEAL4	191.866	176.996	231.177	184.609	188.752	165.808	276.198	186.807	269.457	212.963	178.222	192.719	119.383	216.559	254.183	243.412	103.304	190.212	189.273	231.577	204.363	232.155	231.999	194.869	205.034	210.239	226.966	220.928	242.631	415.232	333.51	251.221	238.023	197.413	200.158	193.778	339.604	208.043	228.519	180.163	334.211	226.141	321.157	174.634	179.166	167.013	275.497	221.79	300.207
ZDHHC11	57.8454	85.8819	28.7101	39.8399	49.6656	44.3524	72.9783	72.0676	62.6839	26.293	82.4495	32.9759	45.5274	42.913	63.5502	71.3886	78.0968	56.2754	39.5893	75.2954	59.474	70.827	50.7717	60.7795	75.8944	60.3546	57.0655	53.6388	60.9437	103.061	55.9324	77.569	49.9213	50.4315	41.3174	61.7658	64.4931	39.3242	58.1118	45.9119	70.7892	78.412	53.3115	46.197	44.9624	85.9343	41.5765	45.13	52.1528
SLC1A4	48.5843	23.5547	45.09	42.3266	46.6937	27.2805	56.1921	19.1826	16.5737	64.6324	14.1732	40.8413	53.633	64.0835	11.7429	56.0339	-0.399702	18.4995	-4.66262	14.1607	-35.0937	55.1088	75.2795	1.73807	20.3157	1.56796	64.9081	10.5584	16.3955	24.5005	31.0478	-17.4181	28.1194	50.2363	125.579	20.0097	33.3333	14.5447	16.931	22.7251	33.3959	18.8231	23.9386	55.5533	-4.6602	-5.31154	42.6154	107.454	12.6961
TIGA1	833.132	958.261	1615.39	868.258	911.163	1238.11	1743.29	1346.58	1161.63	1654.6	1185.27	1043.87	908.112	1143.47	916.049	834.49	614.306	1073.33	1039.13	1123.72	804.817	706.065	1311.77	868.538	1190.55	1026.17	1174.5	742.497	1143.47	1434.74	1763.51	2176.04	872.155	1001.24	899.69	1915.4	1815.58	921.725	1035.49	1384.69	1555.44	1276.31	1132.13	988.192	1242.38	1852.98	1211.98	817.19	1925.53
FCGRT	5733.51	6980.68	5411.22	6812.48	7288.37	4308.69	4383.69	5552.2	7907.94	3961.93	8052.84	5598.56	3137.42	4641.6	4869.06	8462.04	8558.96	5085.01	6545.56	3213.24	5192.28	4570.57	4850.85	5218.15	4616.45	5438.07	6149.02	6032.17	4864.74	5151.37	6163.57	5869.24	6553.41	6100.06	4323.88	4641.6	5161.16	4760.84	5888.21	7069.13	5540.63	6170.32	5399.18	5125.68	4271.92	4958.65	4016.81	6363.52	4383.69
SULF2	991.859	542.276	756.443	1114.81	852.535	471.365	661.22	701.281	671.951	547.445	698.723	504.316	459.255	554.865	610.735	991.108	710.611	396.96	428.907	648.292	385.511	1113.87	507.679	413.974	699.946	657.712	852.578	710.889	676.34	577.311	524.741	273.148	399.942	505.697	351.068	288.91	558.119	382.641	728.048	613.779	564.805	1219.35	1055.27	530.724	653.695	647.515	908.386	908.246	614.147
ETFB	276.07	286.601	313.232	247.278	155.195	189.861	175.124	303.702	452.37	454.52	521.463	327.533	476.652	379.34	349.886	453.461	357.462	273.798	372.237	357.179	381.641	332.871	262.332	292.163	278.027	274.434	381.244	313.997	239.872	381.715	280.455	223.005	443.529	348.014	729.951	311.671	378.318	210.788	297.751	237.817	491.908	339.889	180.581	271.742	245.772	300.881	290.526	313.953	249.576
NPCDR1	102.876	137.271	302.134	75.3864	131.398	216.294	263.749	204.828	109.738	158.558	218.861	192.254	76.0716	387.04	137.012	190.007	94.1877	236.51	49.3815	118.084	113.219	311.9	249.923	111.921	196.665	306.981	192.076	259.091	277.86	153.455	214.659	384.002	214.956	244.538	152.738	209.575	234.433	89.0234	300.045	282.62	527.655	282.481	101.17	122.94	308.426	345.797	144.897	120.753	379.927
IFIT5	126.389	201.364	165.781	123.376	321.851	164.924	120.778	71.5656	66.4872	192.907	13.7396	235.138	327.163	158.42	227.528	139.142	244.306	140.505	218.907	612.344	271.834	160.264	200.045	297.448	268.507	136.345	154.446	118.228	78.8348	87.923	297.305	91.1667	387.752	289.434	366.597	378.007	111.457	379.927	242.345	177.135	211.922	73.118	185.074	283.778	247.564	22.8435	273.526	124.556	171.381
SP110	3797.72	4214.9	3681.62	3211.77	4517.12	4539.86	3499.16	4791.6	4179.67	3058.32	4898.19	3767.27	5772.15	4476.45	3364.37	4926.16	4396.02	3563.57	4465.36	5320.22	5025.36	5525.56	5238.79	5419.75	4255.97	3764.11	4627.18	4902.99	4699.17	3311.16	3218.11	2914.71	4439.81	3742.05	4711.57	3875.04	3235.57	3399.96	6057.58	4025.52	4674.59	5431.06	5544.84	5080.2	5030.7	3796.55	4580.06	5103.49	5188.44
SP140	453.853	558.335	474.616	572.526	844.238	569.858	533.284	704.497	973.617	584.907	927.487	784.272	1043.85	812.591	600.86	1021.89	1018.91	723.212	485.105	814.467	778.538	959.326	724.924	1155.74	666.578	492.653	471.246	839.711	775.284	575.239	558.721	624.113	911.931	830.483	1211.94	841.632	541.013	975.484	816.155	659.212	673.174	600.438	574.572	487.029	719.503	542.306	723.338	985.336	776.817
RPS6KA5	1019.86	1018.24	1099.46	1078.48	930.145	911.396	1037.93	963.978	602.233	716.367	818.073	808.716	358.724	622.422	584.175	988.095	1058.24	744.107	541.901	554.009	593.775	572.701	658.391	640.437	871.548	677.607	1033.17	518.062	761.615	689.431	807.749	781.564	698.5	493.773	384.707	677.855	627.647	771.936	908.173	887.13	790.325	1165.39	819.539	496.258	771.431	652.816	573.924	662.598	797.722
LOC389641	208.118	208.318	349.11	225.083	173.857	307.056	312.055	174.86	191.133	310.835	376.546	215.898	114.093	250.221	298.785	244.306	193.962	107.413	140.533	317.995	261.449	337.819	248.299	98.781	174.66	186.526	301.688	173.249	217.005	316.032	297.752	174.66	252.334	237.399	198.917	192.254	184.222	171.457	260.773	287.604	418.519	266.332	209.234	200.224	248.421	235.643	234.547	241.714	404.56
HOXB4	28.7421	25.0587	27.1779	16.2831	8.13729	37.4346	24.9053	10.4726	10.1951	19.6874	-8.89588	-7.59719	23.1776	28.7837	26.6012	49.9061	42.3016	64.5764	25.5335	23.0159	36.8804	25.6162	51.64	44.9482	18.9321	18.2059	39.4018	16.9523	5.98483	26.1904	34.4025	40.6759	54.8804	65.0646	57.1784	28.5169	51.6939	25.1929	44.8505	4.37577	24.4357	56.2372	49.2403	40.5463	8.11184	-1.59301	53.0421	62.9428	29.4882
TOP2A	-7.58508	29.1323	55.237	12.5727	-0.0127569	22.0956	28.9916	15.3274	-29.3132	198.645	-16.7239	18.0523	232.355	57.364	31.465	47.1249	-0.0528584	-36.841	144.437	30.6576	-28.1577	36.6406	5.52129	-23.794	6.53432	-18.874	11.8205	-29.0239	-7.61889	-20.0625	54.0104	-20.6994	97.358	54.5896	855.889	54.1936	18.8938	27.2009	-30.9619	-1.8819	68.2676	16.2445	18.8857	43.4004	0.890543	-12.1788	46.8419	119.927	26.3801
CXCR3	67.761	590.797	323.883	478.419	213.026	441.312	338.404	87.7951	433.903	609	213.074	255.345	749.222	454.519	161.91	607.77	313.855	237.728	490.192	219.008	237.562	536.458	386.148	57.8181	331.644	121.082	296.596	162.664	520.539	325.803	264.243	173.711	188.51	143.392	1240.48	174.66	235.421	98.2015	486.792	234.654	435.584	674.687	409.108	229.017	397.789	191.339	64.1109	504.051	393.663
CHI3L2	-12.3458	-26.9734	3.15938	-31.1786	-16.7365	-13.3909	61.1879	-32.3227	-34.6737	-13.6845	-36.7991	-17.2345	-10.6797	-1.62308	-23.1971	-19.9382	-21.7106	-11.1601	1.72035	-21.5346	-41.3345	-16.7331	-29.5046	-32.8509	-40.7439	-34.8222	-17.7749	-31.0955	3.62243	-13.2239	-17.2845	-26.8375	15.9245	-16.1683	37.9377	8.2776	-29.5715	14.5073	-26.9774	-21.2758	0.382518	7.80518	13.1065	10.4773	-0.250585	-31.8874	-13.1859	-0.156945	6.85593
AHCTF1	213.37	81.8036	106.368	150.783	194.825	104.468	119.675	252.854	39.891	50.3314	-1.69907	21.2814	2.38888	46.0983	146.988	168.239	103.24	121.106	142.046	71.2174	233.11	193.476	205.884	228.627	305.014	251.619	332.677	132.051	305.549	328.482	145.627	61.7174	145.784	176.577	88.4397	173.023	165.164	156.048	228.464	79.3039	120.404	129.623	83.9068	100.845	50.9151	52.4702	80.4213	162.845	87.2498
SAMD3	274.147	528.852	313.274	488.061	604.748	463.207	650.687	313.445	274.072	701.91	218.423	231.068	960.987	329.226	367.792	285.68	310.611	312.042	530.515	471.756	146.857	459.017	531.874	353.957	605.772	249.415	531.332	178.434	739.701	315.391	551.918	357.567	445.691	343.697	945.296	411.735	560.866	109.193	539.476	301.184	379.628	450.063	398.872	360.054	495.43	338.945	322.008	400.119	457.144
ABI3	783.268	1289.93	812.003	776.489	1201.67	934.406	961.428	591.125	1096.74	1412.66	1253.14	1235.39	1508.74	1114.97	755.701	1014.13	1140.63	983.524	1171.45	1163.7	381.087	1132.9	1049.76	884.882	585.103	552.665	1236.32	605.808	611.658	550.839	607.049	389.533	637.504	714.36	1901.54	474.01	1297.87	434.909	1011.66	908.112	976.804	1209.27	1634.43	1771.71	1279.19	1042.04	1098.29	1564.43	1094.03
WDR86	4.86047	42.4435	10.8845	8.12611	9.30568	19.6622	13.1703	24.7967	15.4183	1.28934	-7.84912	-12.7098	-7.99146	39.36	15.4513	27.2772	20.31	73.2417	29.9096	11.8157	11.3349	43.9976	35.4705	24.8491	41.7806	13.4404	26.4551	11.8856	20.8414	81.7739	29.8132	11.2366	19.4749	27.8524	46.326	24.3684	46.7174	32.87	15.9789	50.4004	31.3239	47.5521	11.0836	-10.9044	21.3339	-0.785734	-1.13269	50.0804	7.77266
RTN1	373.752	198.62	260.813	165.28	213.467	119.686	167.006	279.113	198.437	300.91	404.083	335.666	38.6889	147.69	195.989	316.782	254.493	170.19	161.911	75.3856	169.487	307.108	240.541	114.095	214.226	289.751	352.623	225.674	226.191	193.414	162.091	65.7408	298.401	227.36	271.49	58.379	272.154	152.678	237.202	227.125	407.119	521.078	416.726	127.559	73.9994	121.614	86.8013	543.253	369.028
RPS14	11543.6	13546.7	19698.1	14572.3	13197.2	15886.3	17767.6	14978	13818.2	19334.1	13954.7	15536.8	8052.84	13066.1	13683.1	11756.1	8659	16745.8	11095.5	11998.7	13306.8	9649.35	12491.5	11693.1	18113.5	12965.7	14787.3	10808.5	14511.6	19491	25934.5	23296.5	18992.7	18562.9	15041.8	25760.7	21768.7	16634.9	11018	13144.9	16288.3	11459.8	8269.28	8030.71	9902.03	11822.2	16745.8	8388.56	17067
LOC136143	1118.57	1508.13	1972.9	1407.67	1231.64	1402.9	1761.21	2046.87	1480.59	1629.42	1498.77	1716.79	1242.38	1692.02	1264.77	1237.23	1412.12	1342.81	1581.06	1106.59	886.617	1320.37	1387.46	949.222	1015.96	968.783	756.621	1354.45	1112.55	1464.8	1255.66	1279.19	760.094	644.22	1050.8	1144.76	1335.93	933.786	1202.59	1338.67	1725.55	902.725	1028.63	833.396	1265.24	1744.82	855.062	912.686	1327.51
HCST	13845.4	18944.5	18800.8	17226.1	18022.4	14511.6	16984.8	12415.5	21238.2	25506	16475.1	15170.8	26360.6	17890.2	16786.2	18610.2	20490.5	17395.1	23296.5	18379.8	10548.3	19035.3	19281.3	13954.7	16026.3	13763.9	17350.5	14179.3	13117.4	14818.4	18424	15502.4	15435.8	15744.5	27702.3	14787.3	21473	9886.34	23364.6	16516	19385	23734.4	17932.9	19086.2	20272	14542.2	18292	17685.6	18610.2
LOC374395	6226.85	9179.36	7907.94	7843.74	8063.42	5580.96	5714.21	5223.44	8052.84	7440.94	7854.2	6460.35	8413.3	8209.32	8269.28	9727.98	13144.9	9574.74	8988.7	8186.35	6812.48	8854.75	7384.17	7658.45	6946.05	6483.42	7557.92	8096.95	6045.5	6025.62	6298	6705.47	6877.7	6400.26	10031.4	5500.16	8164.78	4774.5	8597.3	8209.32	9395.53	7897.2	7919.37	7168.3	7241.16	7032.53	6762.61	7974	7627.69
KLRD1	628.807	2253.43	526.323	1426.62	2458.4	1969.82	1905.41	1160.22	421.169	2063.24	1033.17	951.81	3322.6	1300.21	1132.96	861.322	1937.96	1070.95	2702.34	2105.72	392.478	1204.45	1987.97	1292.89	2016.12	693.408	1344.43	414.689	1868.27	673.492	893.884	1266.37	1167.69	844.308	3848.95	1067.64	2992.2	447.18	1329.73	698.211	959.273	1238.06	1367.02	1686.15	2325.59	1122.33	1314.08	868.741	607.61
SPG11	1595.14	1888.88	1399.62	1575.75	1861.64	1736.25	2277.22	1046.11	1408.21	1872.16	1067.23	1591.83	2160.37	1605.1	1154.93	1455.79	1400.17	1063.05	1118.14	2056.22	1734.71	1315.82	2065.65	1250.34	1665.55	1838.27	1728.57	1053.77	1391.85	1344.42	1736.25	912.076	1586.33	1524.33	1419.96	1738.58	1289.43	1440.6	1678.84	1623.16	1533.86	2265.97	2463.64	2062.44	1895.19	1103.06	1984.54	2043.74	2075.99
TSPAN17	1395.15	2055.25	2111.59	2268.41	1514.95	1613.26	1280.65	1887.95	2247.68	2549.6	1870.39	1645.92	3731.58	1955.75	2350.49	2280.84	2569.08	2265.97	6697.41	2347.99	2204	2035.5	1880.95	2817.42	1948.04	1909.76	1121	2129.76	1744.82	2459.28	2169.43	2542.05	2000.53	2986.14	3368.62	2284.73	2148.89	2184.33	2498.81	6385.3	1957.64	1730.88	1628.08	1498.77	2255.11	1668.5	1879.16	1648.71	1779.8
STAMBPL1	183.177	303.541	415.446	344.943	291.972	783.752	743.187	235.138	297.752	940.455	58.0821	434.466	398.292	378.111	354.053	140.444	72.5936	252.806	317.764	444.333	173.977	294.167	444.333	245.451	370.527	276.255	330.321	164.171	599.082	552.201	604.751	300.119	487.052	325.149	416.501	862.064	377.905	401.144	392.673	365.675	704.818	600.458	747.319	397.789	745.004	242.003	471.49	371.183	1156.54
AURKB	4.64701	-9.31506	28.8451	-9.43788	10.0675	24.7934	-12.4104	-8.71654	11.6976	111.966	-10.4545	54.165	133.401	43.3344	6.76024	155.078	1.88394	3.00607	110.599	1.63056	-20.6311	45.1456	28.3532	-23.3434	-18.6367	-15.3752	26.7258	-15.8786	-41.4357	13.2995	22.197	-33.5649	75.9619	37.688	752.003	38.2349	4.3067	34.2904	-6.10343	7.64016	73.6881	19.1054	-14.7624	31.1537	21.4112	-41.6391	51.3126	140.476	27.6707
KIF11	45.6349	46.3824	24.7995	25.6386	31.4314	86.242	50.6269	73.5683	5.11757	107.496	22.5468	42.6001	150.97	52.23	7.10721	64.4462	34.8539	46.3205	131.37	35.4873	19.114	58.3676	63.234	18.1221	41.1365	49.7706	39.4111	9.48411	20.9756	24.993	57.7419	66.5978	58.9783	65.2012	334.049	38.1597	26.4257	24.531	31.5125	27.8189	68.837	31.4093	35.8067	52.5382	28.4784	11.2823	82.6214	101.657	80.6837
VPS33A	247.96	273.393	177.931	270.68	322.014	212.017	196.315	230.845	212.017	274.786	223.68	183.016	242.673	173.139	228.853	273.128	271.96	287.162	257.232	216.396	233.991	261.209	187.195	260.468	285.336	171.974	286.381	314.335	172.617	196.229	223.366	191.594	282.334	217.201	343.838	162.127	212.831	188.386	219.061	204.314	277.86	196.004	205.293	242.965	160.408	202.633	216.149	232.248	278.659
C14orf49	6.56606	21.8622	32.9549	2.29123	-9.99987	6.67062	5.06328	-2.83692	-7.05175	16.4841	8.25449	11.6568	14.0778	41.3846	24.8653	9.13104	13.6481	32.7088	-4.53365	27.5633	23.4397	16.0256	21.6165	50.2493	18.0763	13.6727	32.9977	1.38075	10.3275	22.1941	8.44668	20.8136	12.6622	24.5961	44.1565	3.66953	14.8131	50.9753	17.5247	29.0428	-1.33198	-12.7394	-26.0023	0.697753	-10.9796	8.86503	-11.5568	3.55013	27.5565
KIAA0355	467.207	600.29	710.93	415.002	580.891	622.065	983.191	369.885	479.042	619.811	524.102	496.912	315.262	556.08	572.053	469.352	434.127	364.654	294.233	597.562	418.303	631.365	712.446	317.363	601.322	463.298	639.718	482.674	836.325	797.992	779.757	794.432	406.712	479.813	487.182	571.424	497.967	518.821	766.433	773.092	899.69	1041.31	757.067	364.192	536.458	549.612	449.108	661.387	928.503
RICS	116.672	71.3858	206.706	155.944	126.312	97.925	145.512	82.8312	108.773	113.288	101.344	192.555	49.3022	151.266	121.156	119.974	173.287	110.003	89.5621	87.5128	67.0147	141.764	157.833	58.1853	74.9656	97.906	96.9711	133.43	106.517	87.5438	116.296	52.7424	54.297	55.5009	94.2408	56.4468	70.4795	32.2254	69.1548	98.9685	99.3443	162.199	108.495	116.763	101.325	221.865	134.988	120.478	122.995
LOC402251	10884.3	12716.7	14818.4	15041.8	13737.3	23734.4	18751.9	10439.7	9620.17	13574	10334.3	10351.6	9620.17	12200.7	12391.1	7537.59	6937.69	10268.2	9886.34	17226.1	11173.2	10658.3	12223.5	7467.87	12272.4	11417.2	11693.1	10548.3	9605.06	9483.69	5172.03	8960.44	6290.77	7077.77	10584.2	12366.5	12200.7	9635.41	8220.53	5653.12	15502.4	11213.7	16475.1	14914.1	17809.2	14664.4	12540.6	7308.2	8535.34
LOC651309	2881.56	2279.62	2428.3	2519.51	2944.32	2710.93	3107.47	4743.58	3074.54	1166.29	3080.74	2769.56	1964.43	2516.57	1299.84	2481.12	2373.11	2644.84	805.307	1087.17	1835.67	1273.4	1926.44	1712.25	1658.9	1429.06	1767.64	1304.82	2573.82	2590.89	1997.45	2654.51	2080.16	1481.75	1248.03	2192.52	1958.58	2877.89	2231.65	1422.78	1846.93	3002.34	1462.98	1875.6	1733.98	1795.58	1642.32	1795.58	1964.43
DHRS3	94.1877	57.2868	288.1	96.5855	185.658	159.774	246.539	102.287	132.725	144.377	71.1521	273.267	104.321	147.154	182.517	282.758	105.648	180.568	155.344	104.911	43.5134	124.729	229.709	48.8068	159.95	70.2528	335.474	100.001	123.868	78.888	174.896	207.692	131.509	99.5586	354.14	104.014	240.42	85.2567	211.591	68.6583	245.686	190.181	145.698	144.613	201.683	135.842	140.712	183.056	218.458
TNFSF8	136.161	163.804	198.689	256.498	253.637	196.047	137.794	274.586	152.323	211.206	211.353	121.806	337.906	124.83	219.777	153.031	119.806	174.014	142.31	159.323	216.498	236.726	196.841	183.641	281.439	229.984	180.206	151.896	189.961	206.845	243.665	291.905	217.856	156.655	93.6768	184.059	199.458	209.86	182.724	199.502	170.003	221.405	257.596	185.159	219.417	97.906	151.398	177.453	232.191
PPP1R16B	246.539	931.907	533.194	704.588	738.341	946.65	1039.47	538.57	711.605	942.402	764.589	1035.12	652.089	578.086	376.834	463.895	587.088	459.261	375.084	397.587	161.095	545.643	646.901	444.113	498.107	156.655	772.841	290.854	730.71	493.479	615.742	476.54	429.374	457.767	729.588	518.234	636.571	261.69	585.276	597.044	612.903	874.765	809.641	406.815	1025.46	725.384	382.168	717.777	806.823
TCTEX1D2	43.4991	59.8859	27.1066	59.4559	28.2913	127.866	133.086	28.892	13.3581	234.875	8.51197	95.8741	223.959	67.3282	31.2997	41.0946	8.41376	27.4969	136.927	90.0777	14.737	63.4592	93.3412	38.8718	36.6952	38.2231	55.3186	19.767	44.8425	143.565	96.8523	51.3889	52.6986	102.01	207.314	167.147	177.897	40.4097	51.7352	58.9865	133.941	108.03	72.7263	145.249	179.55	17.0789	123.579	65.9259	122.525
PDZD4	127.522	265.301	171.457	458.398	354.411	210.236	242.287	299.076	389.724	314.72	405.073	309.789	278.791	322.408	169	247.398	398.905	419.089	121.234	333.3	81.382	252.1	298.49	265.062	296.81	105.546	365.484	160.548	517.546	200.089	226.511	265.739	85.1519	127.975	378.007	272.026	431.968	85.3153	471.119	124.704	179.886	502.552	150.087	221.816	228.699	198.917	134.026	254.672	255.892
TBL1X	2840.84	2990.4	2662.75	2241.63	1890.58	1406.1	1707.65	3235.29	2488.39	1247.09	3619.75	2469.62	1965.43	3047.76	2767.81	5275.22	4301.38	4679.12	3160.9	1597.1	3020.73	3378.07	3206.5	3796.6	3672.65	3219.55	2946.32	2933.15	3611.89	2857.41	2570.69	3566.2	2243.97	3022.93	1933.68	2048.99	2395.52	2406.22	3215.44	3076.65	1851.1	3560.94	2719.55	3115.85	2008.36	3622.39	2371.69	2824.57	2044.72
LOC646195	34964.6	41727.5	44460.2	38612.4	38118.1	34172.8	42452.3	35523.1	40626.1	46525.4	36436	43302.8	27418.3	37755.4	34172.8	39273.6	40348.4	35523.1	30937	34062.4	31043.2	41027.6	36320.2	30015.2	35739.5	33496.7	37755.4	35523.1	33613.7	36205.7	46345.3	39660.3	35415	37993.3	42314.6	35523.1	42601.1	32073.8	36662.2	40214.5	51220.6	48612.7	39273.6	31353.7	33959.6	39404.1	36084.5	35194	48162.8
LYAR	336.894	523.674	339.087	473.005	512.405	450.656	462.676	313.616	413.492	778.515	365.675	329.999	585.597	529.249	337.48	371.465	519.388	550.687	521.088	436.585	349.808	487.708	500.807	409.326	368.55	254.672	669.468	293.888	537.504	516.083	539.921	348.156	520.539	468.847	1026.17	376.926	461.934	365.296	400.328	347.896	437.512	651.702	673.903	461.433	573.837	345.886	553.915	653.053	681.401
NT5E	-25.8279	-28.2615	27.0344	-34.5087	-11.8003	26.8466	25.0806	-16.3407	2.37226	-19.5341	-0.0758747	50.6642	-28.6165	26.1839	6.39578	-46.5617	-32.523	-26.4344	-28.1397	-21.8518	-24.2128	-18.735	-4.42319	-45.8798	-18.9587	-18.1838	14.2613	-10.452	11.2513	33.9638	78.1583	-26.9905	-31.2306	-36.2524	11.529	-6.02788	-13.2104	23.7107	-18.5528	-14.8758	79.1009	21.6651	-12.5673	-0.546815	78.3932	-20.1539	-9.88676	91.8449	28.7699
LOC399744	2026.23	1291.93	1402.35	1742.53	1274.36	885.779	626.97	1504.31	2631.7	549.149	1761.21	1208.38	453.443	806.313	1071.36	1706.15	1377.6	752.452	731.382	784.229	1789.67	879.623	817.19	1224.02	1305.33	897.311	427.611	1368.5	1155.76	1090.23	1480.59	909.051	1449.32	1185.27	253.342	1720.67	879.333	1548.3	1184.86	1093.66	714.788	758.906	611.845	1056.81	457.767	966.773	622.414	875.049	474.387
DPP4	142.989	145.088	123.073	187.496	121.209	185.896	217.707	182.058	149.304	125.629	276.255	339.848	167.651	137.561	92.4641	112.659	151.266	87.8579	144.255	99.5032	53.3495	148.56	99.2874	28.7386	47.6397	80.064	78.1335	56.2971	66.4872	123.376	68.6996	50.727	39.9514	66.1015	129.839	76.3937	73.405	89.122	199.458	80.885	194.272	236.348	206.186	122.356	273.458	246.482	80.1735	191.469	249.749
HES4	516.667	1656.02	995.384	816.683	1475.67	1291.42	1410.39	566.931	461.198	3148.19	1097.9	989.556	3539.62	1117.38	385.357	1576.41	2026.23	3272.13	2167.07	653.053	508.93	935.959	1365.28	957.274	644.408	298.633	3080.74	848.691	2383.35	422.085	992.66	1145.59	455.932	878.757	3139.58	286.65	1165.44	491.23	1823.74	1743.29	650.514	827.796	1178.35	770.702	705.653	848.691	706.691	744.78	2038.59
PHACTR2	857.838	910.533	922.333	786.695	643.459	817.446	990.228	1110.11	630.655	639.89	543.822	622.065	1231.64	847.542	972.113	788.401	860.323	669.283	735.851	934.406	750.601	1126.87	1180.04	694.998	966.773	684.904	941.415	723.188	703.052	518.385	792.961	717.15	872.71	897.01	922.024	575.13	835.797	622.065	953.391	489.799	829.916	926.931	934.089	821.802	956.601	535.122	876.742	768.081	1058.29
CDCA5	40.4563	102.856	115.875	42.9623	14.338	64.437	80.186	102.856	129.165	330.16	50.1188	146.936	570.459	143.392	125.897	277.79	80.5056	50.608	356.568	105.38	48.4649	245.97	74.2543	63.953	23.2468	59.2918	71.8528	60.9136	51.4943	24.5865	127.949	38.9892	191.637	175.445	1614.03	96.4212	66.7747	105.115	42.5343	84.5467	192.472	108.669	78.2246	149.374	88.6592	46.153	142.125	340.435	85.4473
CD81	10015.1	18292	16363.1	13360.9	17104.7	12693.3	11417.2	8841.81	9349.06	14151.3	9220.83	7578.48	16903.6	13250.9	11629.1	13225.9	15331.4	10369.6	14694	11134.7	6005.14	17727.6	16671.7	7886.68	12366.5	7627.69	16061.7	10621.1	15108.4	11867.2	11253.3	12091.4	9513.3	12178.7	21706.7	8388.56	15709.2	7023.84	18203.9	11976.7	13468.5	13388.4	14330.5	8086.22	11154.5	12566	6853.01	10548.3	12741.5
POLQ	29.985	70.0478	54.2356	45.5235	115.182	46.1868	75.79	125.323	83.8704	105.258	239.118	85.4762	234.87	54.5389	47.3948	34.4623	88.8966	64.3528	79.2357	22.4884	35.9296	46.3147	69.57	119.68	52.6538	60.6022	71.1737	46.5405	51.0862	55.2016	66.6958	57.4342	69.911	77.9909	292.765	62.0313	47.2106	34.2625	35.3308	53.1028	64.6051	61.1118	22.4707	68.0105	67.7711	49.6711	69.6889	87.2151	58.9948
CYB561D2	695.637	913.256	876.457	879.053	786.938	750.601	692.925	632.292	1074.88	1230.22	605.284	863.78	772.342	745.703	824.373	931.251	1370.61	838.746	811.22	664.732	502.686	657.284	729.358	586.42	540.98	631.728	924.508	582.024	648.643	725.384	979.442	726.93	1067.96	696.08	1288	760.341	1237.69	509.065	899.69	832.87	930.652	986.547	759.868	825.954	752.452	786.213	875.609	1061.21	953.705
MGC18216	654.944	524.393	540.687	473.629	483.963	438.879	432.98	439.92	448.869	192.689	347.977	289.075	331.05	535.43	395.47	607.23	427.611	505.264	489.799	381.385	694.811	392.175	407.446	738.588	542.476	818.187	515.814	641.594	709.661	822.059	643.459	769.26	571.892	761.509	231.871	736.322	483.301	836.055	595.032	728.484	412.162	520.668	471.371	494.009	333.466	510.984	423.316	590.797	364.192
F2R	140.773	204.501	134.673	271.509	342.14	225.669	197.509	194.669	145.118	287.01	54.6951	113.955	375.67	114.368	96.53	112.86	245.566	80.738	243.022	253.398	100.117	333.963	271.771	246.085	198.231	268.569	290.49	214.059	191.049	15.4439	85.9438	76.9232	144.582	123.481	337.819	120.653	238.226	240.368	89.6774	69.9324	87.7807	194.096	220.545	223.523	278.659	130.216	142.769	183.6	126.414
CBX7	1384.69	2398.21	1910.69	1715.29	1843.49	1929.18	1805.48	1472.64	1120.58	1430.15	1661.95	1722.33	1207.46	2163.84	1238.11	2079.09	1760.35	2101.96	1523.72	964.076	1185.71	1397.32	1675.91	856.171	1513.72	1117.38	1898.8	1693.51	1564.43	2235.25	1552.82	2146.61	1319.34	1159.91	1115.41	1292.89	1702.35	1389.07	1561.85	1756.54	1952.78	2008.36	1341.25	1224.97	1377.07	1800.54	858.65	1609.22	2318.9
EXD2	127.55	153	121.677	118.157	112.412	110.071	108.114	74.3006	125.04	128.415	92.7868	109.35	71.8756	118.536	91.6272	97.0429	89.9816	85.0466	38.4089	84.8869	34.6094	167.985	147.212	45.0627	67.907	76.9989	151.93	101.362	80.671	114.507	195.707	94.0834	109.458	91.2143	130.577	109.245	94.6773	44.1086	136.104	101.344	146.586	197.157	199.725	138.763	100.939	143.848	155.215	177.135	191.686
RABEPK	1213.82	1640.13	1761.94	1186.11	1138.59	1567.13	1519.35	1358.87	1271.95	1513.12	1020.17	1346.58	1267.18	1631.57	1412.66	1431.23	1447.49	1491.35	1386.34	1235.85	1363.2	1231.64	1348.72	1248.03	1061.6	1253.14	1775.71	1323.38	1453.51	1406.1	1591.21	1560.57	1729.36	1127.29	1442.27	1612.58	1546.3	1221.19	1429.62	1584.43	1729.36	1881.8	1453.51	1443.47	1455.79	1568.45	1275.83	1333.83	1737.85
SLC46A2	595.525	447.7	624.951	483.826	279.473	498.774	481.763	382.954	1255.66	715.662	537.349	346.837	181.77	408.794	663.178	325.485	713.29	326.589	109.307	595.032	298.785	628.436	632.107	249.923	338.584	504.461	497.572	1010.28	157.531	626.97	489.799	153.88	514.966	1303.85	198.597	269.476	806.823	411.426	697.557	474.633	525.812	296.81	497.177	590.63	337.569	288.37	876.168	566.931	447.944
RASGRP3	-3.67124	54.5969	222.963	34.3664	40.5656	198.19	127.656	73.0481	40.1681	129.627	13.0498	153.198	259.574	153.979	192.643	169.223	73.9477	99.1766	58.438	185.407	141.282	283.511	273.197	58.2721	84.4898	56.1921	124.298	76.873	188.51	292.557	239.06	111.943	203.426	221.556	328.132	220.284	80.3695	146.586	206.326	83.8418	201.101	241.207	279.267	104.094	373.047	188.089	134.817	141.464	437.737
TRIM69	25.5684	34.4704	6.68666	-5.03221	6.9082	29.8703	29.6354	-2.21503	18.35	50.3381	6.69136	6.8809	13.6627	35.7728	23.6201	16.6464	38.3957	70.5798	25.6864	26.1682	42.9835	44.0929	43.6317	55.6051	61.0686	46.9223	19.1909	14.5949	30.481	47.7905	55.9014	36.1723	35.1826	51.3255	60.2118	57.9026	50.4187	52.3021	33.4541	59.571	24.3684	0.391201	5.11284	11.3852	8.97019	2.5137	15.012	37.7242	41.8645
CHST12	192.384	623.692	324.35	321.219	507.046	438.298	353.524	370.068	407.551	546.252	473.629	367.801	673.706	350.786	330.16	589.788	495.564	678.126	379.346	319.241	109.828	467.333	472.493	319.323	268.904	160.548	1643.78	151.234	522.665	257.232	334.376	564.736	390.217	277.79	1008.16	338.746	727.383	224.93	541.886	235.965	304.358	362.811	287.312	218.159	337.658	340.94	271.003	344.767	573.528
ZCCHC2	-31.1051	-30.884	-13.1308	-22.896	-5.494	-14.8048	-29.19	-17.152	-17.1795	-21.5204	11.2871	2.60539	24.5466	15.0982	-33.2952	-3.51322	-18.8805	-34.5921	8.18671	18.2113	-24.9299	9.45359	10.4036	5.36673	-0.150161	-33.3482	-15.7377	-15.8108	-3.75117	-30.0762	-33.0714	-33.7132	12.3569	-16.8328	31.7142	-19.7874	-44.5248	-2.9491	-4.77662	-10.7458	8.49451	-11.1549	40.4612	18.9736	14.7242	-14.5773	52.5045	33.9919	32.1308
LOC729317	1231.2	1189.2	1235.39	1489.46	1175.77	1170.13	1358.32	1013.78	1227.88	1233.46	1178.35	883.167	929.41	938.497	1159.52	1076.67	1283.59	1020.52	873.002	1182.61	985.182	1494.46	1044.63	835.042	1141.05	1216.18	966.087	1299.32	1128.49	1061.21	1127.29	874.478	946.32	1280.17	1438.89	976.804	1145.59	1192.78	1007.47	1193.2	1299.84	1146.46	916.353	993.353	976.804	1007.81	1002.6	1027.2	1080.53
SEPN1	607.23	535.122	633.969	604.4	932.235	484.857	453.076	462.057	752.452	442.956	750.601	990.963	240.989	641.771	566.931	738.107	633.402	844.002	397.587	480.846	376.355	614.661	603.876	585.103	471.633	383.91	531.413	648.643	356.201	474.507	539.308	276.998	451.264	698.198	630.655	378.301	577.262	361.142	580.227	443.168	769.499	502.686	448.066	711.605	560.616	875.325	530.398	821.26	698.611
C1orf218	1699.47	2070.79	1680.24	2053.1	2003.36	2743.57	2080.16	3253.73	1625.19	1804.69	1614.72	2363.71	2047.9	1704.66	1544.39	1794.69	1596.42	2225.57	1680.98	1216.61	1089.05	1454.07	1548.93	1312.72	1133.72	970.457	1638.65	1207.94	1014.5	1297.33	1282.12	1575.75	1746.38	1804.69	2081.24	1910.69	1715.29	1609.86	1278.73	1045.78	1643.07	934.715	996.045	1694.23	2222.03	1753.38	1475.67	914.196	1157.77
PCYOX1	457.287	340.361	291.421	355.933	506.078	379.151	474.757	623.692	311.219	256.559	595.861	570.459	289.434	417.144	294.167	401.978	343.745	456.529	235.965	258.909	339.935	534.234	422.085	385.661	346.397	368.934	409.326	368.55	385.661	527.513	355.49	382.272	258.968	408.07	318.927	373.324	408.376	300.332	395.668	268.38	378.486	521.807	482.806	424.395	455.932	624.423	358.456	357.544	348.59
ALDH3A2	206.72	275.092	264.54	181.623	258.895	247.814	259.003	173.993	165.694	287.749	234.564	289.126	100.643	174.743	229.043	152.919	174.429	294.942	137.091	237.895	140.326	212.697	208.928	122.592	171.87	143.812	306.531	224.862	243.12	274.081	273.426	187.309	265.34	209.88	220.617	192.119	271.613	143.449	215.199	241.865	251.685	229.698	218.911	180.107	179.643	186.439	160.697	264.503	306.712
DCLRE1A	8.51055	17.5327	5.99629	-7.88979	5.70446	45.6675	25.9902	-2.00995	-21.34	115.853	-21.9273	9.96768	10.0557	20.168	21.7959	-4.08651	-0.972811	12.1712	63.0062	21.7555	-9.94976	4.08166	40.7507	-28.765	2.52286	18.6466	86.2593	-19.5012	9.60667	23.899	40.3701	-9.45546	40.7035	11.4334	120.286	28.8388	50.8978	-3.74447	39.3646	-12.311	55.7285	1.69996	30.9416	43.7891	18.3658	-19.5309	40.8897	38.8976	60.9998
FAM117B	1260.41	1375.45	1351.32	1636.53	1323.38	2181.74	2778.29	1177.94	650.514	1689.83	1363.2	1887.95	464.374	1401.79	1532.59	835.042	924.508	989.874	1002.6	1422.78	855.618	1009.93	1839.13	770.239	1233.46	831.254	1468.41	1301.87	1154.93	1383.08	1737.85	1230.22	1169.69	1473.93	941.098	1937.53	990.963	873.869	1138.18	1614.03	1777.38	1850.33	2279.62	1124.49	1653.86	1563.76	1844.38	1373.29	1751.81
TRIM14	25.3755	-6.5196	29.9859	3.04112	18.762	45.1375	16.8284	-5.01186	39.5922	39.1826	12.5656	32.6333	35.2026	46.7826	36.2605	30.36	25.3295	43.8189	18.6016	49.7484	16.0017	79.1294	82.9005	35.3267	18.0127	16.7437	12.3731	13.7433	14.1773	40.2511	69.1389	-1.57087	50.4172	43.1153	64.6203	45.6438	27.5059	23.412	37.0133	4.08119	43.2972	24.4357	10.9625	30.0929	31.7209	-0.124249	76.1484	33.673	37.4203
UBE2L6	5890.26	7584.99	7113.86	6710.41	8544.3	5580.9	5965.78	5351.06	13557.9	8746.87	9386.97	6189.1	11449.2	6813.69	9385.69	12657.3	13141.1	6923.36	9561.6	13226.6	11087.5	13434.1	8589.75	15153.2	9088.95	7920.1	6503.96	11767.8	6756.9	4000.58	6856.86	6319.38	12399.1	10429.6	10559.2	7893.61	7530.58	10093.1	10687.6	10127	10092.9	5754.19	9306.07	6176.73	8388.63	5325.32	8487.68	8694.11	6449.44
LOC285176	24623.5	24761	25559.7	23804.4	24444.9	25068.5	28171	25075.3	24005.9	26585.5	23703.2	24458.7	18715.2	25719.5	18749.7	22129.4	20373.2	21671.5	18721.9	20142	16637.9	21663	25360.8	18370.3	20201.8	20002.5	22711.7	19576.9	20672.3	23107.8	26281.2	22114.1	21900.4	23812.2	27602.2	28140	28146.5	16711.3	21468	21786.8	28138.9	26122.9	25349.2	25046	26589.2	23209.3	27160.1	18815.9	26877.9
CPVL	5046.26	2831.8	4616.45	3497.73	4364.97	2678.96	4239.5	3424.98	3290.91	3101.33	3513.31	4036.4	1177.5	2748.78	5677.64	3258.38	3197.72	2667.42	2890.76	5881.62	4331.34	3835.25	5243.77	1917.33	3378.07	3269.79	2919.57	5371.99	985.182	3656.18	4671.15	1398.47	4308.69	5030.91	2984.13	2425.44	4525.52	2325.46	2921.38	2523.96	5388.07	2112.69	2716.09	2148.89	3307.16	1458.79	5569.32	2312.3	4864.74
CDC45L	-5.40236	22.7811	31.257	-18.4305	-7.71865	-5.46371	-5.67945	-22.7415	-2.48571	167.535	-37.9509	34.2026	281.577	62.0129	3.84425	101.074	-13.0895	-6.51634	252.995	10.5776	-19.3723	78.8484	-18.4177	-23.9044	-16.5909	-19.581	14.8157	-44.5526	-17.514	-26.6879	30.0853	-23.8931	83.4938	42.1418	811.492	19.0315	24.5865	34.9192	-1.92568	4.60693	75.062	11.4163	19.8581	3.26078	8.72542	-19.591	46.2318	122.209	4.51228
PECAM1	4778.76	3656.18	3633.59	4687.9	5041.12	4293.92	4935.32	4095.74	3746.64	3695.08	3258.38	3232.95	3340.12	3479.88	2946.32	4801.22	4814.88	2927.12	3587.64	2492.66	2822.78	2984.13	3700.65	2449.34	3439.68	3961.93	5862.23	2485.49	3692.25	2805.05	4105.5	3432.29	4708.85	3503.03	2338.64	2295.87	3479.88	3354.54	3614.5	3434.78	3349.91	4708.85	4181.93	3407.54	3012.46	3010.41	3666.85	4778.76	3160.9
TSPAN18	262.549	393.077	499.719	475.811	383.14	249.992	172.814	485.306	248.754	66.6574	222.643	245.565	139.741	388.949	212.884	538.885	361.627	568.697	488.298	141.443	211.113	590.168	254.979	755.631	297.26	450.398	621.758	225.216	424.443	289.932	326.256	428.807	207.881	283.881	210.36	235.783	281.097	231.488	481.285	156.369	457.749	253.831	207.452	118.617	110.166	411.956	58.0942	225.01	297.784
WDR19	240.196	118.35	197.019	180.483	255.72	220.694	283.031	171.569	226.46	215.994	271.834	237.399	127.949	138.169	256.864	213.817	121.387	143.975	123.251	185.985	221.405	230.791	280.905	122.94	134.246	155.144	195.537	115.971	316.574	380.315	294.233	223.366	222.963	193.69	159.774	344.425	164.559	266.832	276.59	163.203	316.88	252.748	208.854	177.731	155.475	134.756	275.259	177.371	334.298
LOC645566	4.73629	18.0687	30.9784	-23.4753	3.35273	9.509	10.8749	21.9088	16.6725	21.2112	2.11004	5.389	34.5725	-2.21503	9.72777	44.9812	-5.94203	-1.01811	12.5995	34.2625	-11.9437	18.9427	11.7289	7.26864	-22.4989	-24.6812	6.01206	-6.66152	-5.494	0.301948	-6.91013	-8.10536	6.51344	-15.5755	18.8285	-6.10582	13.4876	-9.0709	36.6146	7.31433	23.1139	14.3778	3.33917	3.65829	29.8384	-14.0136	-9.49845	21.1454	24.0148
LOC653344	141.616	71.2297	147.918	91.3133	98.3679	108.495	166.692	85.0614	132.78	159.255	197.915	320.512	122.032	178.518	34.5192	158.558	121.309	103.136	322.745	115.114	121.335	182.058	171.123	89.9981	146.586	258.047	94.9758	179.696	176.51	255.408	135.586	172.915	144.223	116.551	89.7392	324.752	109.543	101.872	163.485	59.5792	241.265	249.634	95.4748	48.722	188.632	187.625	220.545	115.249	156.521
MOV10	318.069	314.72	351.838	505.809	492.677	230.791	280.085	478.543	690.866	402.816	582.68	560.135	719.082	472.13	457.287	806.053	587.924	575.794	473.757	652.284	424.507	537.199	423.861	884.284	369.689	325.727	241.042	559.359	336.475	251.097	569.472	325.727	729.358	795.704	764.111	727.59	315.496	806.313	412.054	294.03	478.165	238.836	222.911	220.545	278.187	168.892	316.88	434.909	453.212
EPHA4	25.7862	97.7038	71.4977	78.888	49.2896	97.9444	126.338	56.4241	44.3588	57.9967	86.9195	45.4071	28.7253	45.193	123.533	58.6592	79.1552	54.3253	21.6736	79.5617	19.4247	186.489	99.9619	32.9323	109.437	64.8318	124.556	21.2607	101.989	166.623	116.32	57.1936	29.1391	42.1718	66.7168	63.6567	28.3227	44.647	90.7623	50.3257	139.847	113.649	111.989	58.9948	48.5903	26.7029	43.6739	86.2593	210.763
SBK1	339.589	932.084	636.662	678.595	1055.79	514.297	629.676	487.628	582.186	825.252	424.063	453.524	1573.26	722.473	481.613	827.086	939.384	867.844	709.713	557.281	170.943	750.118	1201.83	485.428	672.931	432.01	1045.1	423.485	1149.33	456.963	617.031	643.658	478.771	446.317	1919.55	478.663	1038.6	342.657	975.774	539.917	763.929	924.264	716.061	595.888	619.548	692.72	291.568	646.555	704.279
ASB13	45.3696	15.2023	87.2626	11.6228	41.8892	64.68	2.07364	-26.6122	15.0553	109.524	-11.4919	29.411	-27.9626	43.1748	33.9169	33.0671	34.3503	43.4052	12.6647	-0.814325	-14.2608	46.7287	89.3653	-21.4136	-15.6812	15.7489	106.784	8.18458	-25.7591	34.631	120.653	0.183169	85.1816	30.314	96.7874	26.2919	101.62	2.21341	31.2867	24.0756	125.844	29.5721	69.635	69.7213	20.3075	0.628526	94.5364	104.93	107.138
RBCK1	2344.09	2085.52	2628.54	2103.01	2603.49	1675.91	1928.18	1593.81	4133.31	2503.26	4394.86	3239.84	2971.97	2400.73	2396.94	3647.31	4239.5	2548.04	2290.97	2682.24	2738.23	3678.3	3033.31	3893.3	2346.75	2472.63	3010.41	2578.54	2538.98	2202.95	2819.15	2197.21	4154.17	3442.08	3430.06	2370.3	2952.36	3459.56	3633.59	2507.78	3497.73	3402.55	3111.78	2622.28	2507.78	2447.99	3076.65	4338.52	3563.62
ZNF746	2347.99	1903.36	1640.85	1597.8	1461.73	1202.59	1163.7	1353.37	1432.98	1365.28	1348.72	1180.48	1060.48	1295.78	1573.09	1811.34	2299.64	1173.18	1247.09	1021.94	1880.95	1782.24	1730.88	1426.21	1739.38	1993.5	1868.64	1615.39	1878.26	2634.96	1690.59	1614.72	1769.26	1793.81	1020.52	1598.44	1686.94	1998.47	2284.73	2097.53	1677.37	2226.84	1774.9	2065.65	1136.53	1448.08	1578.41	2659.43	1328.56
SCO2	2952.36	1734.71	2759.18	2534.53	3914.57	2298.37	1973.87	3316.5	4231.99	3387.76	3817.35	4115.9	3515.86	2269.69	4150.46	3678.3	4570.57	2929.08	2400.73	5959.81	2950.05	4301.38	2848.31	5065.51	1676.67	2753.87	1445.75	3045.63	1385.8	2162.66	3579.53	1880.06	5454.74	5999	8007.16	4774.5	1737.01	3924.28	4202.98	1992.48	4646.32	1744.06	1887.95	2156.83	2698.62	1170.13	5085.01	2546.63	3627.81
SLAMF6	365.854	918.188	405.792	629.721	714.134	522.081	503.371	550.839	503.371	544.416	411.221	345.797	1119.38	431.968	563.956	587.744	1022.29	724.082	733.831	383.812	321.614	508.118	527.096	270.497	567.88	277.126	331.804	276.52	666.466	524.958	521.807	763.158	292.479	440.153	781.269	331.804	583.488	278.057	567.732	474.01	362.25	457.898	437.968	249.982	528.662	481.51	197.782	344.008	294.736
HIST1H4K	126.107	159.739	94.9416	130.801	130.054	130.436	116.041	329.749	207.409	204.085	202.128	342.14	174.702	123.225	75.4468	119.388	117.507	175.603	311.294	130.687	80.519	86.242	103.732	83.4511	133.203	289.793	80.0499	127.445	44.0983	148.914	100.616	146.968	200.224	243.607	419.628	184.828	152.738	246.88	134.055	122.459	189.528	109.894	115.481	122.709	157.531	54.93	220.235	110.026	99.0979
FANCI	15.966	11.5724	12.7522	-20.8969	28.2347	54.4961	39.5723	-17.7972	11.6615	93.8317	-15.7549	76.6582	223.166	63.5668	18.2992	77.8602	-14.8758	-11.1139	98.3679	30.0168	-24.4965	38.378	34.4787	-24.7008	4.94963	-19.9879	30.9272	-17.443	-12.2664	-13.7949	-15.4011	-16.5365	-13.0034	-19.0764	252.274	10.0813	1.49986	-12.4077	18.8065	-3.68054	56.0119	26.1066	88.6746	56.9932	48.9835	4.49439	36.2436	70.5798	42.8342
NCAPG	-30.7476	-21.5379	-10.4495	-26.7451	-22.6157	-5.1326	11.062	-22.3386	-30.9709	140.65	-30.7253	36.0835	93.9388	20.4934	-7.51271	-3.62559	-19.0605	-8.77851	147.949	16.0606	-7.54212	-2.0167	19.3869	-12.3564	1.28048	-15.7079	16.6595	-14.9445	-16.7998	-13.8092	7.80518	-14.4927	31.624	38.8929	399.825	27.1586	17.4231	22.0898	1.42797	-3.08054	48.6679	-8.44576	3.59763	23.8206	32.1839	-24.4849	45.9824	62.4421	18.8558
RAD54L	-2.92613	12.4299	33.9131	-15.7961	9.0145	0.245836	-18.3987	-0.972811	1.64378	32.2966	-31.6595	-13.5626	16.6832	37.733	6.03037	35.153	-2.88955	16.1847	34.3344	28.3836	-10.6418	5.14699	14.353	23.9846	8.67146	6.88565	14.6273	-8.77107	-18.7568	12.7845	-0.136825	5.34132	21.3339	9.90684	202.732	4.97274	19.497	18.6548	13.7073	3.83098	13.8271	2.91802	-1.51824	6.44322	-20.3698	3.2651	-6.99421	34.6917	21.2718
GALM	276.45	250.277	276.45	441.548	361.518	312.678	287.672	536.607	725.157	447.135	518.682	426.508	1037.65	302.659	521.226	519.819	246.991	321.067	499.051	710.306	460.111	770.925	275.524	994.352	466.848	353.076	292.628	601.5	350.964	261.209	325.485	193.65	511.987	540.687	924.183	455.116	293.888	564.885	350.506	198.098	445.351	250.045	331.307	326.359	558.265	281.781	491.619	371.376	274.854
ACSL5	503.941	785.557	667.831	593.71	707.27	599.791	650.955	502.786	559.961	829.507	512.148	517.261	620.847	609.38	795.269	653.303	861.022	660.489	451.862	699.668	538.9	858.812	830.393	683.96	631.829	661.752	786.623	626.22	834.58	691.212	752.992	516.194	858.572	864.616	981.847	974.945	889.059	535.34	837.804	539.355	741.585	687.956	676.054	620.159	689.428	464.191	852.67	750.573	654.982
FAM171A1	138.345	248.36	306.758	135.957	198.005	272.158	312.214	292.557	272.674	269.93	111.66	351.233	181.444	264.43	182.557	254.369	151.234	247.279	123.711	127.897	38.0648	166.587	289.578	137.129	167.69	166.87	203.853	190.353	326.835	252.513	271.26	258.603	164.025	132.307	197.602	225.935	186.156	225.19	196.665	328.702	455.466	298.111	342.895	173.518	230.74	370.712	157.1	318.773	335.629
TBC1D4	182.311	298.036	302.885	132.198	154.882	297.162	431.968	188.257	99.982	389.915	66.7747	151.266	55.4642	206.893	188.174	140.29	169.746	99.3649	53.982	99.2687	139.676	148.626	215.947	65.7654	232.302	239.923	203.147	105.69	422.205	285.962	498.242	357.824	191.339	224.577	129.217	475.018	243.607	246.424	241.265	332.201	363.639	270.116	271.451	129.653	291.274	152.674	163.595	143.694	352.824
CDKN1B	1539.64	2026.23	1348.19	1528.8	1580.39	1454.67	1698.74	833.947	1091.76	1059.02	682.437	578.575	908.416	992.66	2009.38	1335.93	1843.49	1192.78	1397.91	1648.71	1702.35	1683.95	1903.36	1564.43	2141	1637.23	1402.9	1754.21	1854.67	1568.45	1823.74	2080.16	1868.64	1509.33	1307.36	1707.65	1179.19	1734.71	1694.97	1993.5	1308.87	1367.93	1780.61	1221.19	1191.87	927.525	1157.77	1292.4	1124.49
KLHL34	-13.5569	-7.07081	30.303	-6.34586	-4.72763	8.70666	-8.14772	-10.7074	3.65619	7.61696	9.66027	32.0319	6.61374	11.5314	18.8091	7.60326	16.2782	10.677	3.91207	2.15945	13.3367	19.7891	21.9696	-5.73934	8.02862	11.7793	13.0207	-15.7256	4.75225	9.63927	41.6785	18.1195	-0.623625	30.4917	-4.716	18.6708	18.265	12.602	27.7616	-1.3642	78.03	30.8456	44.7122	-6.84745	-2.37297	49.627	39.6001	59.9638	56.9246
CNTNAP2	-44.8015	1.41438	68.0826	-36.4513	-33.8782	-23.3241	10.7826	-37.353	-31.5574	-20.5689	-46.7022	-35	-54.4271	-24.1427	27.6874	-49.2841	-27.9965	-39.6947	-48.6148	-22.9364	-28.436	-48.5952	-48.0119	-28.5855	-31.8086	-65.8379	-40.4837	-37.684	-36.1864	-30.046	21.294	-9.06353	-15.4507	-45.3961	-60.8858	-34.6881	-56.1682	-24.6891	7.80518	-19.418	20.0181	-31.9785	-39.8562	-15.439	70.1878	24.4912	-35.2178	-43.15	52.2891
TCTN1	159.22	182.557	177.253	118.181	165.273	110.644	137.646	93.0603	117.482	162.847	243.722	131.979	23.5369	95.2579	216.548	150.48	502.264	141.676	63.5222	98.9871	111.791	158.211	187.365	56.1626	100.345	65.9572	199.458	245.451	170.827	186.982	175.013	251.624	227.091	134.53	112.1	100.537	155.043	169.108	210.003	179.54	215.545	311.219	193.347	113.381	126.572	143.571	161.665	149.566	218.958
SNRPD3	287.604	170.753	345.886	245.97	267.993	270.308	239.693	245.806	84.7665	226.46	222.696	287.882	139.47	291.972	234.87	251.867	255.78	251.867	340.606	163.629	392.771	418.193	498.774	339.001	414.574	267.018	359.704	210.382	342.315	365.484	370.068	189.876	274.317	262.058	291.771	297.095	312.055	47.1418	293.468	130.687	338.666	463.659	214.011	255.892	337.402	330.804	252.995	270.308	458.031
FCER1A	1152.83	789.925	1171.02	1349.76	380.226	1054.14	1675.23	1740.13	547.168	1437.77	1235.39	620.496	453.076	1356.62	877.618	682.635	729.588	2375.46	135.7	374.817	625.885	903.602	1054.14	188.851	1410.94	446.89	2009.38	698.812	756.385	1249.84	1291.42	1898.8	470.589	1521.29	235.313	613.942	2233.97	749.446	425.951	1640.13	2962.17	955.926	1879.16	709.234	945.66	1237.23	1103.82	710.522	1914.45
KIAA1958	98.8004	141.374	131.979	57.9894	131.952	102.876	63.5315	124.399	155.542	72.7555	246.539	105.754	328.46	180.005	145.088	98.9503	130.082	84.605	159.914	112.815	148.048	132.671	115.948	236.401	125.976	111.59	72.1875	204.638	209.38	107.56	64.278	162.664	76.7217	117.362	166.942	101.036	64.548	66.1982	166.19	153.166	91.0991	125.116	104.135	93.6432	93.3341	232.464	123.79	95.1849	88.265
CDC20	51.3509	365.296	452.841	49.7451	75.617	86.1382	103.058	306.602	127.336	373.885	59.14	157.397	1332.79	605.284	265.301	963.386	354.59	67.0951	911.163	139.5	26.7481	850.039	90.144	108.202	81.1037	65.2299	145.856	58.4683	61.2306	53.7848	241.605	44.8883	430.046	383.429	3650.27	165.747	129.541	322.91	104.38	195.364	371.465	228.645	122.836	171.937	139.264	115.481	175.324	816.443	74.7858
PARP9	3018.57	1884.55	1954.73	2219.57	2898.52	1941.42	1983.6	2136.51	3281.51	2690.28	1969.14	1920.95	3492.41	1842.56	3137.42	2566.08	2036.53	1803.85	2359.71	4910.99	4293.92	2896.57	2665.81	3510.9	3045.63	2938.89	2011.29	3265.23	2513.7	1906.12	4312.39	1786.4	6861.36	5529.64	4046.17	4796.66	2536.01	5634.8	2788.85	2504.74	2864.85	1488.3	1966.34	2338.64	2160.37	810.686	3633.59	2447.99	2714.4
C18orf56	27.4371	-19.067	7.25739	-27.6195	-24.0348	-21.9556	5.15791	-7.45902	-4.18581	53.3921	1.66334	0.0866454	-8.60736	4.54133	-9.32263	-5.1797	-27.9921	-28.845	38.5717	-16.0227	-18.5881	-31.3712	-28.0135	-14.6884	-22.0488	-19.1261	-29.5851	-27.1786	-26.5091	-38.6333	0.0351142	-11.394	-2.73975	-18.3543	164.851	-14.0444	-38.0249	-18.1265	-31.0444	-14.9939	5.43476	-5.17749	-25.3431	4.72302	-8.62687	-21.4463	-2.16235	10.9393	-14.4192
BTG2	1634.43	2709.18	1689.83	1621.03	2279.62	1177.5	1263.31	837.395	1478.17	952.054	1534.49	720.367	1156.15	1064.54	1944.32	1926.44	3000.39	1725.55	1932.74	1370.61	1530.07	1436.57	1441.72	1971.98	2617.63	1417.07	1103.06	1610.52	1801.35	1461.13	1907.95	2173.87	1703.89	2019.28	921.129	1015.96	792.727	1025.81	1425.13	2163.84	781.542	1298.87	1202.59	1143.07	889.498	1313.24	978.801	1559.34	787.92
AGK	166.587	497.444	321.934	297.162	432.184	324.673	454.87	239.637	221.711	530.833	125.374	182.642	417.144	262.421	310.835	268.317	319.639	275.917	385.357	316.424	75.0857	326.835	408.268	131.759	350.168	229.074	387.241	221.1	286.79	298.261	390.119	228.591	353.251	203.244	737.194	241.773	395.374	179.501	368.839	328.132	390.319	359.791	416.501	348.418	431.394	191.946	337.734	380.021	433.659
MFSD10	3781.64	5855.87	4383.69	4953.73	5999	4164.69	4387.56	3555.31	4501.95	4887.52	4042.78	3022.93	5094.94	3492.41	4133.31	4963.29	5115	5546.55	3326.26	3990.92	3495.09	5862.23	4887.52	4202.98	3987.74	3790.59	6226.85	3731.58	5079.95	4624.83	4417.22	4056.21	4075.32	4283.01	4996.33	3981.19	5757.81	3160.9	5757.81	4075.32	4331.34	4765.41	4334.99	3141.78	3672.65	3709.16	3700.65	3781.64	4231.99
DDIT4L	25.7959	43.3032	24.6087	57.2406	51.3255	40.0963	64.9628	67.7221	47.9679	75.778	55.4342	73.6528	168.782	23.8417	25.2731	49.0504	65.1222	-7.03275	13.346	4.38706	33.0363	39.7611	29.4746	35.0169	56.5146	23.4665	20.3411	26.0388	35.4831	26.1615	16.67	64.8215	47.4069	23.3793	11.9551	47.511	50.1824	44.7436	23.3007	63.8212	58.9865	51.2681	84.5911	54.5316	68.4638	42.3366	41.8446	44.8069	26.7098
GOSR2	105.715	82.8184	90.2267	101.369	69.4832	109.243	110.232	122.643	140.401	190.486	126.321	156.104	162.649	120.106	99.2366	58.3665	52.868	64.7863	97.0059	135.204	116.162	100.073	94.7945	71.7928	58.3766	116.767	71.9688	54.178	66.1095	74.8386	98.6835	41.2367	172.38	127.278	170.187	67.5211	118.934	61.9703	41.4065	79.2882	138.517	73.402	82.2144	77.2969	80.3823	82.7108	129.851	107.522	93.2731
GTPBP2	6.07909	-0.390572	57.3564	-3.75329	31.7142	-0.591474	-4.27079	-20.8622	22.8021	61.154	-5.57299	2.42379	14.0039	31.6318	22.1104	72.8607	53.8489	33.3805	59.0358	50.8031	-0.214856	15.8392	39.4154	1.99923	-3.30424	30.4306	70.328	9.74403	-28.0178	5.02951	61.5042	19.0697	37.0437	43.3701	118.999	22.7366	41.2336	24.0698	38.3054	6.64335	29.4882	19.1909	45.0627	84.5616	11.6857	3.5365	69.0177	61.6775	48.6373
LOC641518	4.36255	10.383	31.935	6.25115	18.6473	17.1154	48.9028	13.7883	6.42264	33.9744	-3.97573	41.8728	21.6332	55.1363	42.7233	9.38531	9.87379	23.1158	10.4453	25.5371	8.00379	17.2763	29.4304	10.9804	2.60369	22.9403	16.1691	11.0841	17.9266	34.4979	38.7349	57.3978	31.135	8.52131	26.4435	50.5325	21.0201	39.7351	7.29265	29.9739	58.7207	29.263	38.031	50.1729	19.892	43.5415	24.6886	25.7864	62.1698
SPAG9	283.301	238.023	154.653	268.683	291.606	215.112	238.071	261.621	197.565	190.19	177.78	156.103	161.389	111.148	239.229	248.791	236.097	179.933	166.044	183.806	305.218	226.059	258.618	294.083	336.777	275.85	346.793	308.095	309.161	228.338	266.333	316.002	313.421	250.51	149.699	273.532	201.869	289.202	305.988	250.779	214.909	293.367	253.362	262.898	188.646	155.188	229.196	282.672	198.562
NDC80	19.6818	-1.39841	18.7307	26.0451	25.0871	53.4753	53.5167	13.8473	28.1226	150.216	6.36395	60.7713	111.06	6.30996	27.5232	35.9334	-2.57886	24.8684	56.3338	37.6051	12.7058	38.4402	35.0903	-5.79825	11.5939	9.73705	49.8323	6.78526	34.6138	34.1833	63.5944	-1.81146	30.1377	2.95358	167.836	72.1332	24.3994	69.0177	4.70701	28.2214	80.064	45.8956	27.9067	53.4953	43.5802	20.1569	53.3078	69.974	74.1642
LOC653820	139.152	328.171	285.046	173.712	103.475	281.287	187.829	181.771	171.624	70.5851	473.776	449.676	147.441	488.626	209	292.451	319.425	281.377	45.7928	308.247	120.635	348.421	247.944	163.113	261.036	249.502	96.308	397.81	194.053	48.6308	253.938	262.121	68.0007	155.756	148.563	127.933	443.635	526.381	363.757	332.612	418.685	390.062	337.813	247.273	222.544	661.307	257.05	149.725	338.194
PLK4	16.8921	53.8136	24.11	50.2237	30.0818	75.9973	84.8114	56.2667	7.09127	149.143	-2.63182	15.6184	229.181	26.4844	64.9081	51.7992	27.1056	14.6175	98.4029	63.1973	6.70056	39.1554	93.4209	23.0159	49.0014	29.6926	64.0545	44.3855	11.4283	31.1983	64.6146	43.1997	87.0739	49.3451	301.612	87.6242	11.8109	39.6779	22.0108	32.293	64.1767	45.8288	61.8542	74.8332	76.6457	30.6292	97.5943	62.7842	45.1725
STOM	5566.25	3292.64	2815.14	4658.22	3081.79	4489.54	3060.66	4875.02	4397.62	3514.73	3810.84	4434.21	4400.27	5085	5071.87	3055.28	4793.03	5667.21	6222.16	6485.4	5371.19	3737.48	2924.1	6936.74	5007.62	7256.49	2340.02	7220.82	3733.07	2159.57	3273.99	6355.81	4927.85	5133.63	4171.7	4972.04	3693.02	7182.45	3964.34	3666.92	2209.49	2362.73	3066.33	5423.86	6362.01	4312.89	5906.28	3526.01	2579.57
CDT1	-0.462444	21.4405	22.7991	-39.3853	-16.0698	-27.0539	-15.7752	-11.9823	-13.4021	62.4683	-33.1769	-35.1734	149.374	13.6137	2.17716	125.579	-1.95069	-20.0999	207.274	-4.93021	-22.9105	43.0152	-4.16269	-16.8479	-12.1263	-25.5493	13.0061	-24.8516	-19.1395	-36.1462	18.9349	-21.4136	17.1769	-10.0844	755.212	-7.42485	-13.0677	-8.38704	-6.24675	-4.18581	38.8115	9.90197	-9.29774	-6.74353	-3.05738	-8.16209	-16.3951	36.781	-19.4412
ADAR	4523.68	5215.76	5599.49	3981.61	5419.32	4245.49	4345.02	4909.56	4946.23	4120.5	4969.04	4702.1	7195.96	5030.11	4264.39	7417.67	6891.62	4216.79	5014.07	4523.85	5263.43	7500.53	6089.14	6634.42	5126.26	5016.97	6991.38	4165.17	4327.42	3253.04	4296	3562.94	5801.78	5838.17	6456.04	4793.26	4191.3	5546.83	6074.81	4255.64	5264.58	4306.31	5371.15	4523.02	3782.16	3564.17	4522.62	5418.36	4747.59
CCNA2	122.209	83.6814	123.508	53.1369	113.334	82.2609	111.524	140.562	81.2281	191.133	50.7206	74.5758	417.991	120.603	90.7143	157.498	51.5677	38.8209	307.598	54.8658	16.7353	119.556	61.1879	28.551	52.9806	37.5267	58.9304	20.6464	38.6709	52.5573	90.7309	37.7954	171.717	157.498	1011.66	60.8471	53.3495	95.8989	59.8326	29.1425	148.786	94.1	85.5963	100.92	99.117	122.107	120.335	242.397	78.3932
LOC649049	4039.45	6681.35	8621.68	8007.16	4297.79	8256.2	7374.94	7104.14	4283.01	8186.35	4769.9	5855.87	3531.41	5506.15	5855.87	4345.91	4402.1	6100.06	6072.38	3868.47	3595.57	3971.45	5338.89	3344.99	5831.35	4859.99	4671.15	3943.03	4221.18	6886.58	8659	7929.53	5050.94	5333.53	7658.45	7985.41	5837.18	7516.66	3880.53	5280.5	6561.87	3734.69	3082.74	2251.36	5333.53	6220.48	4185.44	2937.14	5622.8
PML	116.702	80.1782	75.8756	115.668	121.662	109.145	55.8414	247.36	323.384	132.655	242.779	216.845	87.1907	78.0851	83.7984	234.418	119.6	141.915	24.697	103.114	80.603	98.9836	94.5191	158.196	51.8622	81.9179	67.0764	93.261	42.7707	44.5172	203.397	141.514	258.34	232.553	156.605	234.495	88.9577	166.97	91.0852	57.5025	131.161	59.9111	72.4186	41.3872	73.2717	47.3687	108.976	72.5731	132.171
TRIM6	-36.9766	-23.745	-12.5041	-30.2752	-29.1025	-15.3204	-27.9887	-37.8274	-19.4347	-16.2028	-26.8785	-23.4604	4.78743	-14.135	-18.5791	-28.4666	-22.5072	-23.5516	-21.3742	11.3496	19.9315	-32.1662	-17.4716	91.8425	-15.1154	36.4919	-10.5095	-21.2537	-17.0373	-35.5231	-22.7467	-34.4506	19.2128	2.11625	24.2636	30.5927	-4.41071	74.2731	5.95657	-24.1748	8.07504	-21.8173	-5.36778	30.3762	-15.7961	-27.4339	38.0284	-15.6834	0.86572
RIPK3	691.488	755.47	629.167	651.702	728.261	595.359	544.416	597.721	848.401	815.376	787.92	834.222	779.017	709.865	845.148	1087.55	910.244	874.765	554.38	567.732	568.521	606.331	708.177	433.441	536.458	590.63	778.271	570.106	586.755	687.14	661.001	555.148	827.538	724.302	949.83	591.125	761.746	617.654	803.799	706.265	656.879	566.772	517.398	771.627	615.204	467.092	642.328	726.716	633.593
TIMM10	1279.66	828.312	811.751	741.817	514.966	410.376	635.802	836.595	976.804	912.686	886.911	1164.99	973.124	1375.45	2707.44	1491.98	850.322	288.783	1062.3	2212.47	1758.08	1164.57	945.348	3737.74	1068.36	1136.15	349.636	1195.38	733.384	636.191	1087.55	384.197	4700.33	2748.78	620.84	4189.16	671.89	2598.66	963.386	533.64	2279.62	424.059	140.048	1064.15	987.205	505.401	1961.48	986.547	393.758
CXCR6	1.61927	109.329	43.2825	325.406	7.23703	89.0077	132.336	38.6988	10.7358	628.811	-8.09786	30.8205	454.998	89.2049	-0.217067	70.1994	142.491	100.305	414.9	46.8247	14.118	148.848	183.096	-19.0408	231.164	-3.27434	22.805	7.73152	10.2598	117.433	139.847	19.9366	42.1367	16.3046	613.942	20.2653	59.9638	63.989	71.1302	68.6801	147.949	136.956	84.315	93.5046	254.79	-10.7637	15.0348	341.031	133.033
IL6R	611.986	289.971	200.279	445.489	497.388	231.724	266.221	255.545	341.995	106.264	365.553	138.076	254.11	324.517	367.099	622.303	485.406	208.612	249.977	279.07	481.038	428.917	352.448	566.92	390.844	587.641	330.886	580.584	450.585	445.084	225.232	298.943	553.395	529.354	149.731	331.558	236.705	638.967	414.577	406.671	277.409	286.734	215.3	341.191	165.543	295.991	289.091	538.257	207.617
C5orf20	37.7107	101.95	331.88	107.476	114.276	74.0788	59.0907	41.5956	93.8141	101.074	83.4654	144.129	31.8735	41.8739	123.585	67.6822	65.4397	38.7976	25.0306	65.2204	38.7078	64.7277	84.2706	35.8193	44.1565	34.1872	89.8687	70.6336	64.5383	21.8043	75.0386	96.0444	53.3778	40.4947	83.3671	38.0032	51.4424	5.66844	74.3129	68.5862	82.491	117.028	96.6572	83.5228	48.7404	59.9477	56.8409	89.0906	113.607
CDC2L6	1708.4	1325.41	1259.96	1077.83	1273.4	1052.65	1161.21	1422.22	998.071	1093.29	1483.53	1399.05	1164.16	1179.62	1317.78	1370.08	1467.78	1286.08	1062.67	898.759	1585.65	1418.83	1723.1	1149.42	1488.3	1573.75	1865.08	1521.29	1770.9	1989.56	1530.07	1407.14	1454.67	1831.46	1230.22	1512.48	1602.42	1866.87	1630.86	1423.37	1410.94	1717.56	1475.1	1372.26	1042.4	1242.86	1346.58	1274.86	1179.62
C1orf21	0.860908	59.219	3.36176	12.8358	99.0605	60.3612	44.4799	-18.8805	-7.016	102.897	-28.4979	-13.0705	-13.1088	-0.279473	-6.29673	16.5293	33.1012	54.6106	52.4636	45.5625	-19.677	17.0258	98.3308	-10.3744	16.9363	-4.46693	98.3845	-33.7032	16.6985	-7.40001	28.7153	-10.827	24.2767	15.294	111.769	38.8654	182.395	-4.6419	61.104	12.0793	50.8342	9.02852	27.3933	58.5952	-4.21546	-16.7879	22.6334	17.872	82.3168
TMEM63A	317.206	203.711	327.729	273.588	396.774	408.376	435.806	306.678	545.788	297.597	494.393	595.689	521.226	395.084	249.06	348.935	418.303	317.838	239.343	286.65	261.753	454.269	249.06	345.454	246.593	244.362	212.404	354.234	459.753	613.775	603.528	336.051	198.825	305.78	322.014	515.112	247.279	265.936	367.801	275.054	422.537	454.269	243.495	244.995	197.246	271.451	143.694	287.087	366.597
RSL1D1	1101.81	1095.53	1211.56	1146.46	1049.02	1176.63	1382.52	1448.68	1177.06	1526.22	1019.11	1183.05	831.002	1025.1	1381.96	1199.89	1211.56	1353.37	1099.87	902.429	1076.34	853.109	1246.57	795.428	950.452	973.124	1013.78	1117	1367.4	1327	2292.16	1670.69	1303.35	1519.97	1260.89	1385.8	1549.55	789.145	833.132	1084.78	1308.35	1059.74	967.119	666.864	975.116	1171.02	1175.35	956.261	1469
SCAP	2625.39	3847.76	3022.93	2853.57	3146.06	2045.76	2162.66	2318.9	2927.12	1772.48	3158.7	2010.37	2156.83	1868.64	1920.95	3380.51	3584.77	3014.48	2277.22	1467.17	1975.74	2457.8	2781.74	2625.39	2245.18	2308.52	2894.63	2225.57	2866.68	2436.69	2562.99	2769.56	2409.01	2489.87	2147.82	2109.33	2743.57	2004.31	3084.76	2886.87	2643.15	3826.32	2562.99	1581.75	1753.38	2935.12	1757.31	2935.12	2528.51
LOC646200	3133.05	2589.36	3033.31	2799.65	2628.54	3924.28	4029.85	3856.76	1878.26	4553.94	1599.15	3080.74	1845.27	3709.16	3939.98	2440.98	1128.12	4859.99	2384.63	3784.82	3781.64	2967.97	4275.58	3219.55	4478.11	3617.12	4338.52	2956.22	7823.44	6633.44	7771.35	6183.75	4451.56	5476.91	2857.41	7006.76	6142.38	3148.19	2894.63	2822.78	5328.32	3412.7	3178.02	2179.41	2846.52	2667.42	3731.58	2456.38	5489.03
PKP4	88.1622	111.764	76.4877	91.1809	83.7475	72.6398	96.5485	106.977	138.395	58.021	111.856	76.045	116.564	72.4826	68.7332	73.0502	55.4008	98.794	95.842	60.8934	127.947	112.977	89.9461	164.372	68.5363	119.13	77.7611	148.413	161.173	107.554	92.4778	151.75	104.372	101.709	66.0567	119.876	70.062	52.1978	103.905	137.741	77.1855	122.026	60.0924	79.417	56.5534	116.563	85.0442	115.254	59.9879
IFIT2	3219.55	4537.71	4482.25	3784.82	7658.45	3820.34	4042.78	2915.82	4683.48	3808.49	3625.3	3482.29	10015.1	3811.31	5146.38	6656.56	4010.3	3045.63	4901.65	17602.8	8376.88	6713.91	8881.33	9776	7587.96	5524.07	5769.61	7268.31	6689.54	2112.69	6240.38	3373.39	7095.47	6483.42	8318.75	8684.51	3111.78	8814.76	8154.08	6198.1	7259.63	4424.55	7638.16	5011.43	6609.81	1835.67	6444.59	5443.7	5653.12
CENPM	6.1613	21.294	9.56192	10.2357	39.1275	22.7107	26.0482	58.8111	16.2729	90.0955	2.13914	29.4319	151.501	24.9961	47.5698	66.9655	34.3344	20.9047	80.738	21.5119	47.273	76.059	14.2637	34.9151	34.9811	46.021	28.4716	32.6668	32.87	24.1558	36.4193	38.301	32.7004	33.6152	400.829	26.152	32.6398	27.1056	32.1989	9.79757	52.633	44.7751	45.2479	39.3967	34.0801	39.2486	30.5101	62.4862	37.688
RBM45	208.606	214.16	253.637	215.055	172.504	366.597	259.833	107.73	155.777	354.859	44.5122	224.15	306.303	226.408	287.466	129.322	112.903	132.836	199.14	370.891	126.159	232.907	246.024	67.3392	208.655	145.728	251.097	75.3147	98.4222	202.401	201.411	26.2623	272.544	134.19	294.525	177.89	201.546	210.19	208.023	190.093	323.07	276.59	379.25	334.803	319.878	156.79	422.537	294.03	263.563
COX5A	3971.45	4836.5	5540.63	4513.52	4268.49	5026.06	5223.44	4509.82	6183.75	9776	5011.43	5197.52	8131.12	5312.5	5296.27	4910.99	5825.29	4451.56	6183.75	5640.96	3267.53	5460.29	4695.9	3513.31	3740.59	4196.26	5041.12	4624.83	3281.51	4224.9	4859.99	3997.22	5609.74	4509.82	7897.2	3723.21	5476.91	3419.97	5006.51	5421.75	5888.21	6585.56	6779.02	5598.56	6400.26	4967.8	6804.16	5966.29	5388.07
PSMA5	2053.1	2205.18	2418.49	2790.64	2567.49	2849.93	2776.49	2298.37	4455.3	5720.26	2819.15	3318.94	3363.91	2471.09	2805.05	2861.16	2191.36	2317.59	2842.73	3286.11	2106.25	3029.38	2879.7	2497.26	2446.65	2278.43	2788.85	2095.43	1856.44	2370.3	4279.33	2002.41	4003.82	3323.84	6086.72	3033.31	3781.64	2562.99	2857.41	2394.17	4003.82	3434.78	3053.82	3474.82	2940.75	2232.84	3933.46	3914.57	4112.33
GPC2	134.931	108.944	143.725	51.5874	110.222	88.7356	113.129	90.5369	53.2609	83.395	95.0789	142.738	88.517	147.631	107.202	171.676	48.5186	82.7052	138.704	72.0653	55.1518	116.32	139.615	27.0767	75.9973	42.9781	115.295	83.0293	213.176	142.865	221.201	106.784	197.157	126.132	123.146	130.606	106.996	127.045	102.128	108.559	191.991	171.792	85.5815	61.0427	106.784	95.0263	90.7309	71.9964	211.307
MT1X	1539.01	2525.4	2036.53	1960.45	1970.12	1309.33	1656.74	3974.67	1386.88	2615.97	1619.63	1533.86	2734.89	1836.49	1758.08	2424.02	2425.44	1344.94	3877.54	1118.14	1573.09	1279.66	1589.76	1683.95	1695.73	1708.4	873.564	2046.87	1346.58	1579.05	1788.84	2079.09	1386.88	1621.77	4545.95	1379.8	2346.75	996.69	2000.53	1985.53	2641.55	1573.75	1189.66	792.961	1703.12	2086.65	1259.03	1147.29	1288
EBI2	569.472	1294.35	1154.51	963.086	801.057	1809.72	2199.5	819.452	561.908	1468.41	542.628	878.473	709.234	914.841	720.589	730.925	652.472	805.8	396.056	857.571	356.116	873.869	957.589	359.263	1115.82	477.017	1261.87	633.402	1586.33	1431.8	1197.62	1372.26	574.788	418.855	708.792	855.618	607.049	670.09	835.538	1177.5	1465.95	1159.52	1138.59	754.98	1640.13	876.742	475.41	648.088	1307.36
PSMB6	3644.65	4413.52	4443.42	4566.35	3731.58	3841.52	3886.89	4982.51	4334.99	7346.16	4463.13	4250.31	6593.4	5041.12	6065.5	4424.55	4566.35	5280.5	5500.16	5100.01	4841.17	5120.33	4185.44	4910.99	4725.97	4996.33	4562.32	5763.64	4118.98	4679.12	5518.16	5212.57	6468.1	6276.52	8164.78	4387.56	5813.34	4312.39	4246.72	4850.85	5036.03	4443.42	3781.64	4421.14	4608	4421.14	5598.56	4178.68	4818.92
CTSS	4334.99	2459.28	3419.97	3644.65	3347.28	2915.82	2944.32	2644.84	3095.2	3865.7	3832.07	3609.26	2070.79	3059.97	4092.16	2902.41	4725.97	2741.75	1670.69	3235.29	4056.21	3661.4	4049.43	2630.11	3368.62	3160.9	2962.17	2894.63	1665.55	3740.59	3283.68	2015.32	5296.27	3544.77	2615.97	3078.68	4308.69	3122.27	4312.39	4316.2	3760.88	2516.57	3539.62	4312.39	3380.51	2853.57	4953.73	3082.74	2549.6
CENPE	76.5574	86.53	52.0245	63.5134	75.3257	60.9389	85.2722	63.2869	35.062	128.709	53.5442	70.6666	119.927	31.5638	63.2692	49.6149	29.4781	47.9025	72.1553	37.6093	94.763	58.9948	44.5014	37.6093	56.4241	52.4503	53.1303	44.8772	88.1256	43.0102	55.4266	74.4802	59.148	65.2584	160.993	63.9434	47.0793	63.5134	32.1617	47.1871	91.5617	63.5757	70.4461	72.3388	49.2403	48.9949	63.8031	65.8999	52.5319
GPT2	63.251	48.8497	77.9121	24.8807	57.8637	62.7322	66.9851	121.731	49.8935	64.5012	64.9357	74.2663	65.1809	69.1954	43.1381	74.4073	50.5955	42.2268	60.8303	77.8479	85.5673	126.786	98.2015	60.9908	32.1839	52.8178	80.8461	21.8939	73.372	79.9979	80.2506	133.827	66.9051	87.1215	115.76	88.0627	70.7778	45.5733	111.105	69.101	82.5333	58.9382	73.5339	77.7047	70.8748	30.9894	85.2722	93.3006	63.7764
SC4MOL	186.384	173.304	162.655	188.819	180.529	264.794	314.032	255.611	175.046	359.87	263.865	323.07	435.128	235.755	177.698	94.1168	163.172	199.765	239.767	436.559	53.9857	220.241	154.527	198.347	120.486	303.68	145.734	114.634	219.438	131.187	96.7285	113.71	213.978	80.3268	229.745	52.2926	184.174	331.061	180.121	206.375	168.911	175.346	271.504	316.063	393.679	167.661	259.546	171.659	307.077
PTPN4	470.352	679.556	431.174	571.575	754.74	1021.23	1021.23	976.462	354.685	1253.65	454.032	613.599	1262.81	632.474	554.062	343.838	540.529	480.581	706.065	834.749	515.953	333.466	756.148	454.998	935.959	467.207	744.327	409.963	881.696	273.458	713.085	871.862	541.886	488.104	940.134	746.637	997.719	279.682	461.198	420.369	654.37	753.8	704.37	699.242	1095.95	844.865	708.375	456.648	554.22
TBC1D14	2138.82	1650.15	1550.22	1647.3	1648.71	1463.54	1438.89	1471.99	1924.66	1116.6	1924.66	1469.6	842.63	1423.37	1503.67	2278.43	1770.9	1361.01	900.86	1138.18	1996.52	1710.72	1621.77	1440.04	2177.12	1898.8	1801.35	1630.12	1402.35	2310.97	2219.57	1524.95	2685.58	2350.49	1119.8	2113.74	1821.27	2282.16	1819.7	1578.41	1638.65	1950.02	1311.77	2492.66	1097.49	1365.28	1605.1	2136.51	1524.33
AURKA	9.96304	44.0135	44.0081	12.735	34.2506	47.0383	74.1395	22.642	-1.32303	138.999	-4.9165	40.332	137.764	50.043	38.581	68.1973	9.27095	39.6959	61.1789	28.482	16.4473	70.4575	40.4993	14.3356	18.31	3.5387	69.0594	-1.47753	22.2496	31.1759	42.5343	-2.35015	78.6276	53.7439	460.593	50.2429	44.583	40.3604	6.64335	39.6959	72.685	48.2334	43.9345	56.6063	21.9374	-4.39521	52.7828	140.832	64.6706
RPS23	667.066	1074.08	1863.37	351.322	361.142	1334.36	368.164	66.1213	313.143	544.269	784.458	1100.63	613.599	178.871	742.497	222.346	1200.34	1164.57	398.498	490.969	436.585	672.694	461.316	111.547	839.884	635.802	426.845	850.039	341.897	571.892	479.935	539.465	114.743	355.843	33.431	678.53	618.548	18.6518	723.861	1168.9	285.267	485.887	564.736	648.088	997.719	35.6535	1.85087	35.5754	822.794
LOC441876	33613.7	36084.5	47395.1	32613.1	34964.6	36662.2	40348.4	35309.4	34964.6	42314.6	30315.5	29508.1	22939.8	31976.2	30015.2	31761.3	31246.7	32285.1	28165.1	28258.3	24941.1	35072.4	32396.2	25263.2	27702.3	32613.1	29216	24175.4	29314.8	34628.2	45377.5	34172.8	33271.3	36545.2	40214.5	37032.1	40348.4	28352.4	31246.7	31868.7	44910	30937	26189.4	26018.5	29122.6	32073.8	32613.1	26975.3	45070.4
KCTD14	-5.27218	-21.5668	9.32471	13.3486	-6.40815	20.9103	-6.58536	3.92103	11.1172	14.5676	-4.56398	-2.41456	7.65614	12.4419	20.4235	1.26264	18.2757	2.25145	20.2132	110.972	1.65446	56.14	-2.25378	0.648692	16.8494	-7.6753	-14.569	-1.97797	-7.50043	40.9727	15.677	7.65398	-9.31506	-19.7268	364.381	5.91442	-3.90655	-26.5789	-6.86676	-9.99717	25.5115	-0.756718	5.94147	-18.0413	28.2587	1.23145	20.0008	-9.44539	13.0183
EFHC2	75.2297	-5.3418	36.8064	-5.09692	3.77612	41.4525	37.1725	-12.8904	-24.4035	0.903883	-18.082	-1.89776	-33.9798	-11.8706	28.0282	10.6391	4.85351	-7.34653	56.2141	16.0679	39.8733	20.9411	30.438	17.3382	23.3368	16.7219	29.7069	-15.8138	16.8974	17.6291	6.74378	-10.9585	-18.1074	-7.64859	22.0164	-1.48884	0.532605	-3.85512	31.5529	-13.7365	1.93508	47.75	50.0864	68.2075	0.0736156	20.8333	38.7704	44.7279	27.3796
CCDC28B	142.643	157.1	189.572	144.834	104.707	119.094	126.056	170.153	162.808	234.047	224.365	159.774	497.703	167.016	174.09	195.275	167.128	174.244	334.376	103.037	58.4991	156.655	134.026	141.706	104.48	74.0911	151.702	76.3448	101.112	140.892	145.055	159.704	131.925	148.435	503.771	154.75	243.495	161.877	188.429	93.093	164.706	153.487	148.786	141.252	212.218	218.159	126.572	135.813	143.269
SLFN5	155.542	280.356	236.786	228.909	305.027	356.201	442.487	332.287	42.6908	356.918	79.0338	173.595	573.528	275.853	183.096	224.722	183.219	197.203	384.291	234.32	55.0664	314.957	350.964	92.0593	283.375	114.789	350.168	151.961	417.781	216.899	318.3	260.012	283.165	233.549	555.148	245.451	150.315	99.1371	344.684	158.382	285.822	317.284	318.374	275.716	425.171	149.238	208.901	178.558	278.324
VASH1	350.597	440.378	666.069	720.8	497.041	459.636	406.391	423.539	467.719	811.492	882.276	710.93	230.151	844.865	599.082	531.413	738.824	628.61	158.069	592.499	172.504	346.579	565.367	609.884	165.961	258.416	795.428	459.876	373.415	588.759	328.299	306.981	720.367	553.135	201.725	226.931	929.102	305.931	713.503	374.994	751.285	426.618	420.585	802.797	282.832	485.887	586.755	237.452	487.313
HSF2	73.8425	122.184	175.917	172.31	233.28	273.658	282.13	129.005	33.4503	232.191	77.7178	143.452	67.1342	115.159	137.099	88.3138	53.1636	75.4227	120.53	195.961	57.4808	136.315	218.214	79.5617	156.589	65.2778	162.163	50.9173	187.114	186.278	189.4	138.079	137.387	108.923	135.385	213.074	99.4629	105.754	99.3443	142.373	230.893	136.373	156.452	138.049	193.607	58.4303	187.537	86.2886	169.262
C1orf216	202.589	286.516	167.836	181.77	159.95	106.682	129.653	186.526	209.772	150.871	78.3803	132.699	214.059	106.538	153.198	137.849	106.996	165.816	180.962	137.646	161.63	116.041	113.788	153.423	145.234	113.811	151.07	84.3002	153.359	180.524	132.643	126.439	147.276	182.435	179.886	166.623	231.054	111.3	148.343	117.265	135.615	145.481	124.629	106.641	142.403	194.493	128.23	125.374	114.858
KRT18	8.22889	21.5555	25.8269	4.46553	27.8999	43.9818	28.8901	19.4275	17.3885	36.3418	31.5014	37.6753	10.6366	14.1482	32.7937	49.6086	31.3788	15.6718	30.1412	22.6874	30.6433	34.8987	25.562	38.6076	29.3307	32.94	35.9956	36.3124	39.4154	36.4698	39.6779	63.4769	7.05927	28.9071	12.0109	26.9854	9.17312	8.2776	1.17051	-2.63856	40.3043	10.6061	30.9712	8.64039	-3.02484	32.4067	31.9295	32.2102	37.7644
C17orf53	15.8208	41.7757	29.565	33.2174	38.9663	48.5069	26.7324	36.1554	79.6436	68.3725	108.835	59.5624	154.212	49.6086	45.8956	70.491	33.6471	8.14639	83.2548	34.1751	7.23703	50.3381	75.1198	26.0801	13.48	20.5895	40.9916	-9.4505	24.9743	30.0747	27.7178	44.9977	37.0943	26.4163	258.357	34.977	26.4716	37.3956	17.7142	24.5929	68.5862	62.3979	59.6859	42.6306	89.7077	30.3475	42.7368	91.4641	43.6739
RPS27A	4550.03	4029.85	4953.73	4486.1	4257.43	7907.94	8946.17	6378.57	3981.19	6972.04	4202.98	5460.29	4102.2	5476.91	5079.95	2573.82	1121.79	7365.98	3669.76	5248.94	5671.59	2826.37	4059.43	4312.39	4612.25	4529.49	3734.69	4099.1	7688.93	10960.5	11213.7	8841.81	6828.81	6929.39	4801.22	11867.2	10770.6	6356.44	3066.16	5355.28	10234	5720.26	4466.81	3697.74	5894.85	5125.68	4939.81	3224.14	7113.27
FGF9	59.0675	49.5408	56.2816	63.3585	115.021	100.383	121.435	185.327	113.471	63.0686	112.903	151.635	110.86	122.184	104.197	136.808	46.032	29.7251	24.224	93.5211	43.6999	62.2561	87.1981	30.6145	82.7345	61.2139	54.4454	59.7019	137.271	85.0173	92.3966	170.976	39.5954	66.5978	36.6406	85.4762	40.0451	158.069	141.404	67.2463	149.172	170.486	110.244	73.8543	138.169	115.713	88.7511	93.3503	133.347
HMGCS1	251.685	262.491	267.664	238.172	261.144	351.668	337.819	296.01	166.113	533.64	154.143	285.822	349.203	230.74	216.396	126.945	185.855	275.587	457.898	342.983	206.374	218.861	306.303	134.107	203.055	307.056	325.07	273.851	243.898	335.719	518.385	260.773	559.515	394.063	499.318	448.759	374.169	349.552	243.898	323.471	378.205	196.619	353.251	323.802	318.621	95.5459	571.892	219.677	359.168
C6orf47	666.276	845.404	686.518	514.267	599.608	395.275	590.455	480.446	729.804	602.503	658.238	487.313	761.038	694.998	831.002	1103.06	1004	936.267	651.499	545.033	635.614	833.132	916.353	814.578	635.802	697.348	1156.15	655.522	814.865	763.158	668.89	675.298	795.96	709.865	795.704	568.676	877.618	741.608	947.326	745.94	784.69	858.106	819.184	655.327	638.247	625.144	635.055	611.292	704.37
RPL13A	6954.58	9982	10147.9	8597.3	8330.4	8722.59	10182.3	8571.77	7365.98	10064.8	6276.52	5382.7	5001.41	6895.49	8354.17	7467.87	7288.37	10351.6	9220.83	7865.22	5238.66	6475.69	9776	4210.62	8007.16	6334	10530.8	5640.96	8119.54	13845.4	20111.1	12200.7	8535.34	9349.06	12415.5	11396.9	9696.17	6561.87	7854.2	7060.12	11396.9	5136.39	4394.86	4566.35	6093.51	6430.25	5151.37	4304.99	11734.8
JAK1	1354.45	1611.22	1116.21	1314.8	2006.33	999.851	1621.77	447.583	616.619	445.351	373.229	294.167	799.535	853.96	988.885	1255.18	1280.17	784.951	767.389	1115.41	992.66	1370.61	1417.65	799.795	1580.39	1195.85	1601.11	858.65	1313.24	1276.77	1103.82	691.488	1117.38	833.132	976.462	841.798	715.863	1211.56	1256.68	1120.58	1141.05	1189.66	945.348	1137.34	852.835	711.152	879.91	1519.97	934.089
SPINK2	22.8851	21.5673	20.2736	13.1904	18.6438	37.5001	32.0583	44.469	12.809	38.7657	14.6127	39.1829	21.7728	33.4503	4.34476	19.9638	-1.56133	47.9743	-3.19652	3.55454	-7.04694	-19.9487	6.64561	14.8636	22.6245	43.9245	8.33268	16.138	48.5425	70.569	32.0547	38.7843	8.63809	14.1907	16.4685	20.8221	13.5245	9.85179	2.27588	35.3351	27.5199	25.4288	3.24083	13.5936	30.2594	4.06589	81.3131	21.4112	60.1117
SLC22A17	93.6976	106.366	115.078	17.2964	35.1671	30.7177	58.317	31.39	100.357	24.9564	79.0973	115.731	32.5853	77.6899	61.2	112.357	110.378	23.8496	39.612	36.8973	17.2727	57.8352	47.8202	58.8437	33.1901	62.383	24.8966	78.014	91.0353	56.8889	53.2787	62.7813	28.3688	20.7979	30.8113	39.623	28.3453	58.9577	80.8454	68.4646	99.7599	51.3864	58.9297	67.3645	58.3499	143.646	26.7905	56.7386	59.5514
IRF9	7568.35	9335.31	8828.67	8175.69	11867.2	9056.21	9206.95	8030.71	11396.9	9574.74	11173.2	8571.77	11294.5	6820.95	7985.41	11778.6	11778.6	7668.4	7431.62	9410.94	7897.2	8946.17	9620.17	7865.22	7365.98	7158.8	9070.04	8709.29	7963.28	4747.74	7761	7537.59	10530.8	9439.45	9886.34	7963.28	6921.17	8634.15	10678	10530.8	10031.4	10388.8	10268.2	11232.9	10115.1	7467.87	9527.92	10284.5	9998.36
CXCR7	25.5493	32.4784	82.4019	29.6853	17.19	30.1171	141.104	-22.8042	0.22774	101.813	-33.4934	40.0917	-15.4185	57.5874	14.7649	0.75412	32.0242	-20.4559	-1.00255	29.6562	-26.5749	30.6718	150.577	-22.6485	0.279201	11.2246	92.226	-11.758	-7.84671	61.1624	78.7048	-3.97039	20.3328	20.4657	62.9693	70.7893	65.5476	41.4186	5.09495	15.1767	66.4161	89.4449	50.4004	103.635	33.6193	48.5365	54.2767	120.629	125.629
NSF	968.566	844.415	1018.8	750.52	824.395	862.186	892.318	753.74	833.88	1088.83	672.858	865.118	1063.16	793.312	895.62	704.554	907.361	681.363	675.651	1043.33	725.492	944.137	806.05	634.269	706.851	850.92	950.505	655.597	727.304	932.907	887.264	788.949	1113.94	964.687	1118.38	803.073	1112.52	737.357	861.35	777.574	1078.48	940.034	1143.12	1091.15	949.277	687.267	1133.53	945.875	895.309
LOC541471	71.8084	74.9413	75.7409	103.238	54.1439	79.0203	74.0309	139.615	100.597	115.249	71.6103	118.228	126.945	110.178	40.0679	51.4226	12.7698	68.2372	114.16	92.4641	72.5572	106.641	71.252	66.5773	59.1799	42.9168	49.5904	32.9666	13.4675	65.0646	50.2555	68.4225	79.2617	119.902	155.078	50.5196	139.875	64.4085	42.0477	94.4661	10.2643	96.2588	69.4309	78.9669	110.071	63.17	75.1803	92.2433	52.2495
RPS3	18248.4	21473	22870.3	20936.3	19437.4	20490.5	22870.3	28541.4	16099.8	20379.9	15989.5	16945	13520.6	18562.9	18292	18022.4	14511.6	21297.5	15397.6	13983.9	13790	14542.2	15302.2	12415.5	19334.1	14040.8	15956	12590.1	18022.4	21830.8	24256.9	26277.2	21112.3	20995.8	19235.2	23583.1	22344.1	13333.6	14450.8	18335.4	19646.4	15076.1	12247.4	8186.35	13468.5	18158	14122.9	12044	16864.5
TPM2	82.3915	101.428	133.077	87.3516	101.739	85.1506	78.5173	34.2513	106.498	67.475	253.606	157.184	100.171	146.998	144.885	139.682	76.3199	104.099	94.2459	135.614	80.4388	205.003	300.858	52.3985	100.481	51.3955	93.8504	69.425	176.839	268.014	196.845	177.365	90.6107	136.081	152.282	145.139	68.7707	68.8	89.2094	111.471	194.43	204.334	52.6962	84.9073	45.658	34.8729	95.2933	180.605	252.641
CD2BP2	2453.5	2702.11	2846.52	2339.99	2516.57	2468.11	2767.81	2439.51	2902.41	3422.54	2925.26	2646.37	2729.85	2675.58	3035.46	3555.31	3037.32	3143.83	3066.16	3012.46	2333.23	3113.81	3474.82	2537.44	3010.41	2498.81	4118.98	2293.35	1964.43	2503.26	2673.88	2829.95	3778.63	3167.49	4935.32	2543.61	3064.18	2739.99	3349.91	3224.14	3133.05	2879.7	2733.22	3258.38	2603.49	2257.49	3230.74	3678.3	2840.84
RXRA	9321.17	6779.02	7060.12	7688.93	8854.75	4175.21	5120.33	4920.75	7150.03	4666.92	6722.16	4996.33	4582.7	5671.59	6349.29	7699.99	7403.48	6491.6	4666.92	5333.53	7597.86	7278.37	7204.25	7412.54	6845.1	7688.93	7374.94	6804.16	6142.38	7730.63	6079.38	5552.2	6475.69	7919.37	5110.12	4944.42	5421.75	7140.91	6689.54	7526.52	5355.28	6998.21	6530.11	7802.28	4214.15	5640.96	5382.7	7813.35	5449.12
MICB	870.233	638.785	735.167	749.908	872.71	530.538	505.006	564.582	1174.02	965.077	771.861	636.955	865.446	749.908	854.797	1139.42	1524.95	838.236	1045.78	1295.28	890.404	1215.24	885.487	1393.57	753.124	931.251	794.432	910.533	791.973	499.051	930.038	681.193	1272.92	1363.7	1320.37	856.171	1027.2	1371.71	1162.04	837.943	995.722	530.538	769.002	738.824	545.788	442.371	840.161	1171.45	824.088
NIP7	433.331	576.456	458.154	400.419	485.494	523.822	627.528	343.661	401.459	757.513	200.678	382.168	497.041	286.447	481.38	311.294	504.744	479.294	661.584	705.025	389.025	520.112	765.284	392.175	612.344	491.492	492.137	487.182	464.139	579.894	763.158	493.871	671.278	512.122	867.69	631.365	621.885	361.612	581.863	448.528	592.332	530.833	713.085	501.471	742.497	388.036	653.235	388.233	432.761
CSNK1G1	197.554	175.267	164.764	191.427	236.03	199.435	258.164	260.104	205.939	276.013	165.527	147.549	278.431	198.983	168.526	189.802	261.405	199.167	285.026	167.146	173.454	295.171	273.686	233.795	165.279	186.952	278.128	186.778	230.949	225.672	200.818	270.554	256.139	224.166	316.435	264.932	247.034	307.074	263.535	217.219	209.002	211.377	262.111	231.95	224.383	220.893	211.615	236.99	243.407
CDC2	16.5306	11.3421	17.1861	-10.6616	8.57474	16.1459	24.8483	26.785	9.18214	93.2125	-11.2262	11.2201	66.4005	18.2838	7.0397	2.56958	-3.83173	16.9205	58.8263	7.55855	0.464595	9.2631	2.38849	3.69265	8.72014	7.29973	8.66287	17.4142	-1.61145	4.76034	19.5703	-20.0893	5.26724	21.2101	170.071	27.568	-0.241605	29.5265	-4.81717	10.8848	30.2775	10.1604	10.2554	10.5579	26.1556	7.54808	35.9167	22.1438	8.08602
LOC649548	15170.8	17104.7	20711.4	16594.5	15139.5	23440.4	23583.1	22803.8	17187.8	20596.7	19848.8	25934.5	14298.6	15639.9	12890.5	7985.41	7648.54	12716.7	12839.6	16138.7	14390.9	11459.8	11756.1	12515.8	17067	13493.9	11095.5	12247.4	18158	20490.5	19646.4	19437.4	11193.8	15041.8	15139.5	22870.3	19542.1	13845.4	11038.2	15076.1	19437.4	21415.1	17643.5	13629.6	18992.7	22598.1	20163.9	12113.6	19086.2
LOC651149	417.886	553.75	739.287	516.083	416.929	747.319	748.992	980.136	386.545	784.69	444.448	335.397	221.506	567.732	816.931	623.87	510.708	692.925	595.032	427.711	408.479	446.31	506.632	319.799	435.806	529.964	511.406	301.836	563.468	981.509	702.607	608.471	366.411	539.764	550.523	881.122	838.236	391.007	504.606	451.75	625.144	187.452	267.993	193.302	354.32	347.635	261.328	152.579	395.867
TCEAL2	11.2871	14.5123	-6.96998	2.53819	-8.39688	26.1971	44.8718	8.38347	46.6885	35.0944	-7.14614	1.96826	1.95297	-0.232693	3.66265	33.9997	17.6343	-3.06916	12.645	-5.3301	34.7881	20.182	12.8859	-3.32741	45.862	21.7143	-6.12464	-5.68414	26.8632	8.372	9.32471	35.7193	10.4773	1.76478	16.8443	41.2682	13.2501	22.1364	38.4448	9.21299	67.3894	12.7157	49.1362	16.0331	13.3413	2.1278	6.41852	53.3571	17.7573
LAP3	1102.61	2011.29	2086.65	2576.97	3328.7	3115.85	2128.68	1414.87	7467.87	4357.54	3057.96	3300.05	2509.21	1805.48	3766.89	3457.12	3373.39	1774.11	2338.64	9151.75	3544.77	4704.49	2503.26	5794.27	1700.3	1669.21	1173.6	3536.86	1226.9	848.691	2190.19	1132.52	4582.7	3318.94	4587.02	2766	1284.58	3045.63	2237.76	2381.96	4760.84	1903.36	4092.16	3062.1	4958.65	1072.14	5094.94	3064.18	4046.17
FAM46A	3990.92	3911.36	4136.51	3760.88	4075.32	3799.54	3135.21	3419.97	3457.12	3156.64	3769.87	4185.44	4334.99	3031.39	3169.55	4092.16	4443.42	4925.43	2518.06	4210.62	2702.11	3103.3	3281.51	3558.21	1874.67	2790.64	3899.19	3053.82	2430.99	2910.13	3006.28	3184.51	3877.54	3728.72	3902.2	2468.11	4033.22	3016.54	3571.46	2690.28	3095.2	2465.22	2584.8	2722.86	2070.79	2004.31	2538.98	2805.05	3430.06
DNAJB1	893.716	760.341	579.894	735.63	867.979	761.509	733.384	655.522	916.676	578.575	856.171	525.663	432.871	607.417	738.341	835.538	835.797	737.194	476.664	648.828	691.284	783.513	510.308	1888.88	627.887	716.727	570.797	535.43	687.984	762.934	789.145	892.783	596.025	922.024	642.522	696.08	662.19	839.574	760.094	635.418	644.22	823.046	598.566	305.931	519.249	568.521	883.726	766.433	634.158
DDX58	259.891	291.556	285.75	230.307	511.543	221.556	290.707	391.205	333.549	322.581	268.128	342.229	494.009	310.01	250.334	387.84	381.483	75.6418	142.249	717.572	389.132	299.894	315.262	464.014	296.881	342.229	296.08	255.78	360.425	213.523	359.528	292.979	432.297	530.978	498.917	614.121	183.682	485.761	419.308	260.528	307.056	180.128	252.934	311.44	330.721	140.476	309.108	330.721	276.724
UBE2E2	520.399	527.802	879.623	416.723	448.995	528.524	572.699	319.878	539.607	625.885	332.201	454.87	274.057	325.803	655.717	484.341	570.277	428.935	417.25	563.148	503.098	526.951	518.234	490.192	442.371	488.885	640.659	609.884	248.597	548.086	605.453	428.495	812.27	652.284	584.471	337.058	708.584	361.057	618.365	561.908	835.29	498.242	778.515	429.476	438.879	417.144	573.197	534.965	739.973
CDCA8	65.8999	93.9944	109.959	23.5309	83.9881	47.9387	28.8008	57.7499	94.869	119.094	66.5978	32.6282	217.805	93.0766	74.3129	102.267	112.86	77.2112	172.388	63.1144	38.5764	122.761	67.0654	96.9534	70.5798	80.7773	89.3333	78.59	64.861	36.901	65.8034	144.865	80.6962	102.188	397.188	88.0332	73.0602	40.8179	102.701	78.5365	65.5678	67.1646	29.9629	40.9822	48.8127	36.3081	47.891	100.266	53.7923
CLUAP1	59.5931	51.4578	82.4974	85.5318	84.2901	93.0929	99.172	124.108	36.0255	89.0364	63.5339	59.7543	22.9686	93.2984	57.2009	55.2136	66.9653	82.8456	34.2778	39.4306	50.3601	79.1098	85.1576	77.5633	64.5092	81.0166	65.1148	37.5085	64.1913	104.26	128.352	97.4061	70.4256	66.9339	80.2605	109.657	48.0548	82.1567	99.3969	38.454	129.696	64.1591	54.3961	37.124	54.3873	22.454	52.7572	62.8263	122.557
TOPORS	257.479	205.245	148.626	265.936	235.313	257.987	317.448	428.057	171.01	242.965	278.518	186.403	182.6	245.858	250.397	118.492	194.966	189.921	134.163	208.415	446.067	199.185	208.463	369.026	381.282	254.85	311.588	223.89	299.894	278.187	232.575	238.564	419.628	415.549	122.055	459.381	314.007	440.729	186.606	267.664	264.243	395.568	558.741	416.611	354.234	286.164	540.529	431.286	319.479
CEP55	18.2298	29.146	44.2458	29.9563	38.9114	30.5785	16.9177	54.3392	-11.5806	130.66	-3.87385	16.2654	152.547	46.5517	41.1602	31.7327	26.6666	31.0847	131.84	31.4759	26.6342	36.4989	37.0986	43.3851	57.3102	16.5997	37.8215	15.2481	17.4416	44.6267	65.537	58.6108	84.8264	85.8058	346.22	68.2477	52.2762	88.0182	32.3006	40.4323	69.5375	3.84863	7.66056	35.2188	12.4617	-21.9703	38.8929	43.426	40.7934
ZNF358	509.48	672.9	945	684.904	557.021	399.923	567.732	446.067	841.798	346.127	1177.06	673.107	494.8	661.387	697.557	708.792	954.983	722.102	621.194	393.266	484.6	665.273	566.146	539.166	553.75	445.351	394.885	862.621	583.004	790.687	443.999	767.389	324.433	448.642	380.414	398.704	614.845	318.224	590.63	564.257	669.891	560.291	736.322	376.355	687.365	897.01	470.097	397.69	439.573
EMR3	926.35	628.61	556.391	578.887	783.992	453.212	460.593	503.771	596.355	387.435	730.925	642.522	416.076	482.279	278.518	1083.23	785.194	513.111	633.969	203.943	545.344	690.037	582.512	424.734	731.844	769.499	1491.35	394.158	813.556	472.493	383.332	642.71	466.97	331.88	223.267	283.778	421.568	497.177	927.525	982.165	575.13	621.532	656.879	889.194	501.082	998.071	407.128	1067.96	457.521
LOC731314	218.11	389.915	222.346	287.312	279.069	194.007	274.786	324.433	400.829	393.266	384.875	399.825	454.87	290.854	244.248	520.814	425.731	278.857	322.248	226.616	173.024	335.719	254.369	259.513	206.518	172.388	228.222	222.749	199.14	256.32	332.542	163.882	296.596	423.756	1418.83	175.838	348.502	283.031	278.729	106.743	379.724	344.767	272.868	328.94	256.379	260.076	208.463	661.001	398.197
RORC	33.7177	25.9783	60.627	141.255	37.3195	78.8289	33.6617	34.4973	52.973	42.2163	53.3163	72.2851	16.6922	70.7172	33.5942	34.1673	39.6382	61.6508	42.7333	21.1369	20.213	84.3541	37.7696	30.4255	43.2396	26.6107	40.746	18.1065	43.7285	108.024	36.3026	45.8978	30.9772	17.0229	21.9698	33.5937	29.781	21.2822	30.2841	38.6415	30.59	53.8508	36.9214	19.827	59.615	24.5562	2.65053	62.726	71.8992
SELS	699.313	941.716	1025.4	761.779	777.043	858.039	954.681	746.493	853.63	1308.29	750.229	897.691	1008.32	798.718	846.557	732.742	591.352	661.074	745.52	1171	720.364	760.945	929.491	796.268	741.743	719.818	863.296	616.045	682.847	958.584	966.515	660.275	1025.01	1050.22	1167.98	1041.63	863.182	695.441	703.725	1127.36	910.652	1042.75	977.901	797.441	984.658	592.087	1068.95	933.686	755.706
HNRPLL	157.833	104.769	125.244	195.145	99.3851	239.403	191.176	223.942	122.308	373.415	87.6714	174.743	231.549	176.703	141.252	87.591	88.6592	98.1822	188.469	271.771	260.337	183.056	167.651	180.838	158.277	182.893	120.727	61.6954	91.0484	165.747	95.8989	-3.03866	90.7794	73.0717	217.101	150.802	140.803	196.183	174.204	57.0231	205.709	178.951	292.122	316.574	417.886	106.292	348.762	130.464	197.421
TRIM22	1870.39	1376.53	1575.75	1962.43	3439.68	2304.57	2388.75	1289.43	2308.52	1911.57	1065.29	1242.86	2566.08	1593.81	3459.56	2586.34	2298.37	1710.72	2703.95	3609.26	2774.68	1788	2828.2	2956.22	2828.2	2492.66	1188.77	2863.1	1648.02	1557.42	3469.75	1547.64	5763.64	3784.82	3802.66	5141.37	2163.84	5197.52	2488.39	2128.68	1969.14	921.725	2003.36	2198.4	2106.25	724.082	3204.26	2172.74	2855.51
PAQR4	398.197	362.157	616.25	420.471	475.41	243.607	287.39	361.142	490.192	566.454	443.637	331.644	557.808	303.614	347.635	518.96	391.402	363.171	464.862	292.122	297.233	507.046	329.02	369.978	272.412	324.752	455.342	349.46	274.317	315.575	422.645	269.157	411.325	319.955	1167.14	171.753	507.183	267.534	548.384	421.568	403.93	316.424	365.484	316.961	232.852	292.268	410.479	342.645	372.953
C3orf59	9.72995	31.3351	73.5815	20.33	14.7624	97.7221	83.4654	109.481	28.5711	34.647	17.2645	49.3207	-12.954	40.3465	30.0387	19.1637	1.64378	57.6417	-2.87361	53.198	19.3869	52.7081	47.2678	40.0831	49.8688	40.5894	26.6864	23.5664	2.83044	65.6279	66.6372	2.24493	28.6094	30.5394	36.5547	45.6123	58.0974	20.9301	13.7369	54.1439	140.95	27.8864	52.8385	53.6536	65.5179	27.0799	32.6965	69.7514	94.8508
RAPGEF6	2082.25	2259.99	2762.62	1968.22	1940.46	2644.84	2442.4	3269.79	1955.75	1561.85	2267.21	3375.73	1290.93	2181.74	1787.19	2426.8	1824.62	2026.23	1025.46	975.783	1253.14	1259.96	1867.78	1064.54	1870.39	1122.93	1384.69	1459.33	1903.36	2119.11	2258.81	2285.99	1524.33	1817.25	1545.06	2877.89	1425.68	1682.44	1587.7	1506.21	1834.79	2003.36	1177.06	1470.81	1979.72	2055.25	1469.6	1284.58	1896.07
C9orf123	140.505	137.328	236.953	162.847	144.708	239.463	389.819	70.3924	29.7286	264.001	4.43356	222.396	8.20818	110.244	89.2049	54.3044	47.4709	72.7555	80.303	142.676	33.5132	71.7523	202.263	33.3568	84.8114	74.0788	126.623	24.3193	134.026	247.162	351.838	94.8874	110.444	162.989	137.936	321.688	174.244	102.642	100.001	121.532	226.721	221.865	174.28	106.87	142.491	86.9789	166.074	115.365	285.893
GBP4	1255.66	1826.32	1591.83	2436.69	2657.67	2077.05	2519.51	2101.96	4725.97	4102.2	3293.11	3033.31	2904.32	1558.08	3444.48	2849.93	4654.43	2086.65	2378.09	5105.06	2422.61	3518.33	2638.33	5540.63	2253.82	2489.87	1155.34	3725.97	1692.79	873.869	2119.11	1784.77	5465.86	3927.42	4235.74	4221.18	1583.05	4658.25	2387.46	1387.46	4000.49	1530.65	2575.41	1954.73	3520.9	975.457	4133.31	2554.07	3235.29
IL11RA	324.123	728.354	645.229	454.105	609.564	557.776	563.296	296.897	661.686	486.476	409.423	392.243	240.369	423.858	547.817	665.909	431.159	754.057	262.009	367.236	274.764	444.984	598.266	231.763	458.612	301.095	682.427	472.114	919.28	620.398	689.497	690.466	337.035	329.694	403.747	547.861	352.455	310.358	671.927	525.694	605.88	565.522	418.87	231.668	464.228	430.264	213.074	442.1	604.663
ENPP4	29.4815	24.8776	13.0717	22.7309	79.6975	156.145	188.762	-25.2193	-39.8234	132.364	-26.1706	-13.1615	21.7409	55.4192	-7.4514	-26.8208	13.9215	-12.468	98.4605	170.865	12.8859	15.2533	113.041	2.86221	61.3586	1.35573	140.592	-26.2699	-12.3379	2.36355	87.7644	-3.54937	49.8628	8.96302	101.381	30.748	100.285	16.3096	29.4215	-2.95386	66.8255	16.0204	88.5797	130.687	110.376	-2.19204	120.024	57.7793	103.076
STK39	529.681	774.102	613.427	534.657	573.528	645.183	835.042	466.591	315.42	792.961	257.925	370.803	786.695	475.648	541.44	419.408	340.606	366.039	498.51	618.899	363.459	558.438	831.776	249.114	642.889	422.871	923.274	388.63	715.662	657.284	746.175	555.594	622.967	543.377	1797.22	741.608	909.661	490.717	665.859	455.116	703.483	624.242	676.513	658.83	715.662	337.232	548.086	522.665	758.679
GTF2E2	1413.77	1616.07	1422.78	1262.33	1159.91	1628.76	1533.22	1209.27	1602.42	2105.16	1354.45	1272.92	1894.28	1597.8	1818.12	1448.08	1261.39	1559.94	1501.83	1951.9	1509.33	1713.83	1881.8	1839.13	1693.51	1379.29	1587.02	1424.56	1916.34	1947.08	1915.4	1379.29	2259.99	2014.25	2226.84	1870.39	2241.63	1650.86	1599.78	1675.23	1919.11	1455.22	1460.51	1405.05	1361.01	1255.66	1835.67	1481.75	1803.03
B4GALT4	171.234	216.599	163.485	86.8897	205.901	146.744	155.344	201.191	246.307	285.61	187.025	185.074	97.4136	138.971	199.41	129.35	80.7912	187.237	147.694	258.968	253.113	141.314	215.254	95.5974	136.459	208.751	213.274	117.941	234.602	161.455	238.117	98.1475	248.887	269.668	222.749	317.764	211.4	280.085	168.098	151.366	286.447	208.463	143.945	182.557	165.781	108.648	394.474	173.977	298.711
C17orf45	6341.93	6205.4	6356.44	4662.64	4168.44	6283.53	6697.41	8722.59	3587.64	6400.26	5338.89	5026.06	4620.59	4901.65	6059.07	4046.17	4751.81	5218.15	5959.81	3167.49	3314.09	2950.05	4375.87	3603.65	3563.62	4641.6	3095.2	3462.17	4279.33	5714.21	7403.48	8280.96	4996.33	5511.72	4869.06	7496.54	4666.92	5506.15	2562.99	4228.48	4949.14	2994.38	3314.09	2489.87	3987.74	5940.33	4869.06	2173.87	4202.98
TAF4	598.399	547.933	542.932	516.809	640.659	551.747	597.044	285.336	414.345	432.297	311.512	267.407	403.422	447.007	507.046	553.135	566.454	498.642	270.68	567.88	477.401	698.391	818.686	371.846	629.167	503.371	1004	667.066	641.4	726.061	707.968	605.284	538.87	560.94	656.707	599.082	630.099	465.737	713.085	615.026	654.753	651.499	797.238	627.152	423.861	401.355	504.874	653.235	600.29
UBQLNL	65.6677	28.2861	142.491	54.6532	30.4271	77.2869	12.3422	-2.46036	80.5756	17.278	53.2534	58.0129	147.434	115.713	136.808	149.338	151.896	45.1456	31.5858	101.734	60.8639	34.9441	99.25	34.092	62.4597	25.0967	38.7256	44.9317	133.542	69.3228	62.2032	35.223	240.759	39.5954	84.0448	139.294	29.101	132.643	59.14	45.5955	81.8136	133.884	90.1603	117.1	88.6746	148.848	73.0832	81.2846	140.077
BPHL	89.8183	199.41	153.166	142.676	122.332	156.521	120.577	31.4276	82.1331	169.819	107.413	118.902	55.7664	153.745	104.728	148.818	168.271	165.852	115.41	140.258	99.8295	65.2872	139.963	54.4888	55.9827	122.157	127.522	127.149	158.94	169.709	124.504	85.7196	120.215	96.6757	147.307	160.714	141.586	67.6027	137.618	141.344	143.725	177.412	119.68	144.897	171.53	123.351	141.522	167.166	147.06
TNIP3	41.0156	20.1994	38.1554	12.8186	-2.4835	34.7923	95.754	14.5825	14.2937	95.3131	-5.58483	3.64017	111.568	38.8209	61.4452	10.8321	-26.5666	-19.7874	1.5407	3.40869	-31.5944	-8.26825	30.1839	-24.1892	-8.89835	14.1881	47.0211	-28.0528	3.76432	-8.47547	20.5131	-13.4862	19.9107	9.07952	70.8639	13.0329	56.4552	173.212	77.1873	-4.50156	31.6987	33.9521	33.6909	28.5201	53.3013	12.8259	24.8305	112.1	53.0888
ROBO3	46.3878	70.2301	169.709	88.8796	66.7655	79.6975	116.186	90.8441	111.66	86.8258	39.0301	78.6914	34.8006	55.5009	77.5991	82.7892	51.2934	78.6654	66.8059	89.7077	56.0947	83.1984	92.975	74.8099	79.4577	43.1225	88.8135	62.7152	49.4059	104.707	85.6893	59.9638	60.9304	78.796	80.7103	80.738	76.9481	45.7518	71.707	90.7143	134.274	104.262	100.881	92.1748	82.7622	193.477	82.0772	109.371	143.754
SLC27A3	2153.27	3333.08	3361.67	3053.82	4486.1	2268.41	2079.09	2031.5	2500.23	2456.38	2351.79	2418.49	2967.97	2208.87	3189.03	2764.32	3154.45	3542.1	2472.63	3462.17	2184.33	3526.03	2185.48	3211.06	2325.46	1954.73	3609.26	2561.53	2561.53	2479.69	2773.01	2388.75	2883.24	2561.53	2971.97	2445.18	3184.51	2506.22	3316.5	2481.12	2757.46	2212.47	2274.68	1585.03	1911.57	1623.16	1882.69	2198.4	2199.5
LOC649821	3769.87	4996.33	6341.93	5371.99	5146.38	7431.62	6904.47	6100.06	5233.47	6212.96	4470.7	6106.99	3636.36	4982.51	4297.79	4654.43	3908.34	5421.75	4443.42	3344.99	3199.96	4725.97	6205.4	3180.29	3886.89	3896.3	3169.55	3267.53	4721.84	6812.48	7854.2	8646.8	4000.49	3600.97	6886.58	5228.4	5489.03	3503.03	5482.77	3692.25	8365.45	3619.75	3766.89	3366.18	3958.71	6618.24	4075.32	5535.24	7496.54
HRASLS3	417.25	648.828	606.877	539.015	518.535	463.895	476.296	568.521	879.053	531.12	254.369	355.23	967.762	442.021	322.83	507.463	575.13	462.057	810.417	693.562	422.085	320.74	612.175	566.609	514.826	314.72	491.752	464.257	458.398	215.493	403.111	415.22	560.94	684.486	742.75	473.516	956.946	126.97	483.301	293.605	540.98	617.832	462.425	501.082	579.723	310.835	770.925	433.779	454.149
LOC440589	33093.6	42104.5	42242.5	36491.9	36893.2	45088.9	37830	33630.3	36071.4	45254.8	28638.4	27157.6	25381.6	32744.8	29206.5	32993.3	33744.4	31494.5	32270	26391.3	27804.9	32341.4	36555.6	25359.5	36413.8	29313.9	35183	32306.6	30694.7	31579.1	44078.3	38365.1	31504.2	31607.6	46745.9	36980.3	36355.9	23795.7	32451.8	34412.4	38739.6	34014.9	32890.2	25394.5	33612.5	30107.7	26110.8	29053.1	41983.1
BLVRA	789.145	479.294	829.094	755.47	626.779	662.987	581.391	410.163	946.32	1833.94	991.965	844.573	699.452	711.152	924.508	681.401	583.004	771.413	738.588	1698.74	807.086	982.492	1136.15	879.623	636.191	777.006	1296.28	977.139	620.163	596.529	1018.04	664.334	1461.73	1182.61	2395.52	589.292	1335.36	812.767	961.428	668.066	1357.76	792.227	1028.29	1160.77	520.668	527.096	1547.64	966.087	1132.52
C6orf191	17.2276	11.3182	39.568	11.6615	41.151	18.8311	72.7205	40.2903	-10.0281	48.1091	26.7682	14.4828	27.2933	34.556	13.4506	31.0513	-1.07158	31.1243	41.5504	44.7805	6.42287	42.8132	21.2112	23.0725	-9.70375	17.7008	25.5055	1.13667	23.5751	14.4805	28.0215	13.4429	14.956	6.76718	-0.870912	59.7752	36.3802	18.7523	38.0211	-13.0949	2.56723	30.3734	51.9314	49.0808	65.3539	27.4068	52.3896	14.7521	6.10645
LMBRD1	3689.61	3558.21	3766.89	3500.27	3037.32	3974.67	3760.88	2497.26	2269.69	2973.98	1776.53	1923.78	2270.88	2589.36	3191.37	2687.09	3555.31	2283.43	2771.25	3592.83	3286.11	2868.66	3086.79	2122.26	3717.6	3539.62	4036.4	3049.92	3120.09	4666.92	3650.27	3454.73	4323.88	3014.48	1980.71	3354.54	3202.11	3549.99	3010.41	3781.64	3141.78	3382.82	4122.4	3669.76	2657.67	2346.75	2859.22	3681.1	3311.85
CMC1	138.286	86.4973	109.543	198.734	167.384	156.346	123.737	53.2887	182.311	195.623	100.826	145.545	115.76	61.7666	136.104	139.963	213.868	133.709	113.955	157.332	173.249	107.37	126.494	222.184	90.0315	153.065	112.504	46.8025	78.7173	155.441	172.504	91.0991	223.994	229.925	270.805	236.454	185.034	159.567	154.816	88.6121	137.387	134.081	112.526	162.989	120.024	140.921	138.197	129.088	134.135
LOC285053	20490.5	24477.9	28352.4	24031.9	20163.9	22734.7	23224.6	17890.2	23583.1	22402.3	19905	20490.5	19491	21889.6	17434.1	19281.3	23811.7	21112.3	21054.5	18424	13629.6	20490.5	21297.5	16436.3	18335.4	18656.6	15813.5	16325.9	17516.9	23583.1	20490.5	21354.8	17767.6	18898.3	21112.3	25263.2	20881	16594.5	21532.3	22598.1	24865.3	20823.3	19491	15956	20995.8	23224.6	17602.8	15502.4	22535.6
EEF1A1	44761.2	46525.4	49341.3	46176.2	43302.8	53496.5	55034.3	44309.5	32835.8	48847.8	34857.2	49341.3	31761.3	39660.3	40348.4	37158.9	33843.3	38998	35072.4	44460.2	40898.9	35194	49341.3	35072.4	43867.3	37993.3	57967.3	38741	39660.3	45523.8	57967.3	42735.1	43448	42891.2	37633.6	51626.4	46005.1	33959.6	34964.6	41863.4	52934.8	46525.4	55034.3	43735.4	53496.5	41027.6	56080	34288.6	56080
RPL35A	12067.8	13737.3	13468.5	13954.7	11734.8	16436.3	15886.3	13574	12667.9	14359.5	11998.7	11294.5	9527.92	11213.7	11376.1	7833.29	4739.37	14390.9	8175.69	11649.5	14012.2	7730.63	9680.8	9822.52	11713.9	13279.4	7086.58	10182.3	15956	18424	22469.4	20596.7	16061.7	18292	11095.5	20325	19698.1	14330.5	8244.27	13710.8	15331.4	8131.12	7710.27	8052.84	10827.4	11232.9	13873.4	5921.5	12641.4
PCBP2	10164.7	10752.6	10808.5	12864.8	9380.46	7751.15	7679.01	10388.8	9965.73	5228.4	7751.15	5781.94	8354.17	8684.51	10147.9	10884.3	13117.4	12200.7	9166.07	10015.1	9483.69	10369.6	10548.3	9886.34	11273.2	13388.4	6672.77	14238.8	8659	9030.03	8175.69	11114.9	8142.52	9680.8	6205.4	6904.47	8244.27	8535.34	8634.15	11173.2	7231.95	6648.83	6593.4	7516.66	6921.17	9513.3	9015.87	11356.2	6869.47
UHRF1	89.0906	130.352	125.817	51.8925	102.326	60.7291	129.379	137.215	90.1282	224.825	65.4397	89.1705	369.885	110.577	99.1566	176.155	102.088	86.3924	253.637	68.4432	54.4243	169.482	75.6561	41.7031	56.5983	69.7415	128.334	78.5629	80.7912	68.6372	153.979	57.9347	173.478	142.373	1337.05	86.6409	98.7607	152.674	87.0421	84.9445	168.495	120.702	113.858	111.682	107.038	40.3134	106.188	244.248	96.621
SORL1	12178.7	7113.27	6625.39	8244.27	9776	7421.78	7648.54	8933.32	9335.31	3302.37	10658.3	5972.24	6349.29	8086.22	4850.85	11459.8	9110.58	7865.22	3971.45	4529.49	7648.54	8546.3	7467.87	6170.32	7740.8	8449.67	8801.64	7952.17	8197.76	7526.52	5714.21	7168.3	8597.3	9292.38	2659.43	5739.6	6545.56	10115.1	7317.16	5563.65	7278.37	11713.9	6240.38	11417.2	5130.8	7185.94	6904.47	11522.9	5212.57
CHAF1B	16.8812	31.5383	26.5855	-38.4611	3.84633	20.7915	7.2894	-26.6332	-14.9736	79.0071	-9.34004	-6.12464	92.1413	39.8921	4.24714	34.0678	6.9383	-7.96903	94.3778	6.77381	-11.0525	21.8245	29.4606	-12.718	3.22066	-14.6968	59.115	-16.8569	-4.39048	24.0057	9.03798	-4.05187	30.575	19.2074	284.656	17.551	12.1205	54.2904	-8.80115	-7.75032	48.0145	35.0492	42.2316	28.8074	19.3372	-1.77042	26.2394	66.4571	43.3136
MCM4	33.9521	153.581	124.933	10.6343	96.0444	78.4324	99.3247	91.4641	41.1221	227.148	-7.44418	69.7213	561.274	168.964	65.249	299.004	87.923	55.7362	296.228	85.492	11.1623	240.528	107.707	18.5678	47.2334	23.1321	142.897	18.4781	91.9597	62.6092	177.094	11.4427	201.947	174.743	1645.2	97.358	79.9564	117.003	81.0904	118.95	180.838	89.0404	73.8889	77.0872	55.6337	19.9981	98.819	269.536	103.475
PLK1	-1.1437	24.9679	12.3353	-2.24491	10.2021	7.03444	0.727035	27.6638	25.1797	54.2143	38.2617	7.12084	79.6975	49.6022	63.1144	73.8778	50.2614	19.8881	50.0495	31.1029	1.56796	49.9749	6.96834	5.98937	17.551	1.67257	2.65476	37.9377	39.1829	23.6559	33.5288	0.449769	27.6537	27.6907	161.557	0.47199	42.0826	40.8992	22.8346	30.1839	48.3044	18.9763	54.5163	53.6951	33.2291	40.1441	26.9198	47.4129	23.3638
XPNPEP1	2152.09	2228.05	2108.35	2349.21	2028.41	2024.17	2415.87	1486.52	2439.51	2913.95	1567.77	1592.46	2243.97	2005.27	1859.98	2282.16	2122.26	1605.1	3135.21	2515.14	1817.25	3323.84	2272.19	2197.21	2137.66	2338.64	2654.51	2504.74	1601.11	1951.9	2030.51	1637.92	2223.19	1778.19	3311.85	1737.01	2471.09	1943.37	2410.35	2259.99	2373.11	2006.33	2171.69	2094.36	1984.54	2126.52	2312.3	2561.53	2180.54
UBE2T	61.5654	62.7676	23.6142	99.2133	69.0909	74.8591	128.154	152.062	53.7995	162.526	71.7637	109.915	179.696	59.4396	26.1293	76.2215	40.8224	34.8583	165.961	62.75	25.5273	54.9155	39.2715	30.064	40.9427	29.7746	62.0922	37.5309	94.1179	74.7858	124.856	65.8425	131.645	76.2451	277.59	160.301	97.2115	53.6951	47.2276	85.9438	90.3892	70.5471	73.1964	28.4479	86.3773	22.4618	77.2235	72.3388	73.372
SLFN12	181.891	92.3308	133.627	230.791	205.434	221.151	261.144	143.209	144.582	152.227	69.795	177.212	198.689	111.857	118.204	73.7119	90.2904	152.579	118.133	245.97	257.987	68.3194	184.914	40.3465	167.091	168.458	234.32	58.075	73.4184	140.048	148.593	97.2839	241.325	219.677	184.748	146.207	177.689	170.639	95.8466	169.746	126.002	176.315	230.893	181.081	156.963	113.561	222.346	131.645	223.317
MFSD6	204.875	257.103	269.095	256.019	317.525	348.334	405.792	304.801	188.342	310.603	112.549	189.486	352.204	206.66	186.197	159.914	291.905	236.625	340.361	372.214	238.887	344.943	334.214	266	393.962	304.801	451.015	222.591	395.763	265.36	412.27	326.433	296.228	447.829	503.515	337.316	351.583	289.002	282.481	281.509	284.25	310.384	427.174	369.307	254.85	204.408	319.799	314.88	319.639
FLJ39639	535.575	467.457	433.331	480.446	391.205	619.994	412.873	324.594	312.133	353.524	407.656	414.234	233.439	411.537	372.3	403.93	319.878	367.24	403.631	337.734	504.744	265.806	495.844	158.069	490.053	347.635	745.242	396.252	553.443	594.531	499.996	620.328	571.269	349.11	349.896	613.427	514.267	441.669	540.23	509.48	529.681	661.387	536.159	723.188	499.857	473.516	547.328	491.882	718.21
UBE4B	1043.11	779.017	894.918	868.827	706.265	621.885	688.801	992.66	767.148	794.191	1034.09	1031.9	686.729	1004.69	659.042	1187.45	882.869	828.055	595.689	573.033	869.951	888.329	1048.24	734.489	701.563	753.8	961.428	701.358	964.382	866.276	706.065	478.543	685.922	638.967	641.594	790.432	958.864	865.999	807.596	799.535	881.696	1152	876.168	777.006	690.866	729.151	705.444	1103.06	836.841
GPKOW	414.455	619.465	552.973	312.755	303.763	525.663	567.88	111.901	546.089	818.187	358.548	393.365	727.383	461.934	344.684	562.995	616.073	633.039	656.707	506.632	444.113	572.54	406.196	417.886	579.894	489.799	621.37	559.515	479.17	292.122	264.43	424.947	388.93	341.897	337.734	301.911	494.263	377.424	688.801	661.767	263.626	601.167	433.779	469.607	439.687	744.327	345.292	444.893	357.999
PCK2	212.055	260.311	313.351	277.557	240.116	265.784	217.928	167.119	314.5	370.709	296.128	434.603	348.132	197.512	269.117	342.713	326.51	225.054	711.072	352.887	195.991	298.625	357.592	185.685	178.807	423.561	237.29	320.762	152.896	181.041	267.527	123.661	354.058	247.294	495.835	333.592	266.953	736.766	226.581	245.717	268.89	332.619	320.301	307.152	383.993	208.304	578.056	392.161	338.062
CRIP2	-12.3946	33.9053	80.3839	-26.3933	17.8026	36.5289	9.97723	6.71647	363.921	47.8491	59.3169	37.7154	-23.8739	144.347	42.4795	35.7602	-34.3624	39.9843	-13.9633	50.1382	-43.3595	51.2616	19.1027	-8.44803	-22.4056	-36.2276	58.6434	-32.8079	8.93252	181.851	28.8041	-25.731	20.2435	-21.7177	7.53376	-24.3759	43.779	-31.4174	16.2496	5.673	49.1299	257.232	80.1195	8.49199	-5.47995	64.1203	-14.8247	-12.7559	125.451
TSPAN13	50.2614	68.9628	160.749	52.7621	76.1962	89.8523	207.091	6.64112	30.2133	77.2485	-6.45831	55.0309	18.9374	50.1255	124.882	36.7	46.9573	7.31433	29.3375	172.504	299.149	152.642	191.428	43.1075	69.5065	112.076	100.421	387.536	108.965	230.039	199.14	145.481	125.791	103.752	42.5489	38.2085	4.6929	69.2264	120.53	134.756	158.838	159.669	164.282	172.465	166.439	101.228	81.2708	133.001	404.762
C12orf48	20.4437	9.72789	13.665	1.20384	12.7737	36.1123	17.9035	18.7735	31.0503	45.3807	-9.23381	15.7037	42.7519	-2.18186	25.9449	2.13166	12.4283	-2.63442	47.8516	25.2205	-5.39715	1.31315	16.4935	-20.6741	0.74317	5.81616	10.2004	6.37207	-1.98674	5.49613	12.1626	-5.28134	13.4067	14.1995	124.292	8.7706	18.8151	5.91899	-11.7593	5.35679	18.6383	14.6136	19.1747	34.8278	29.8074	4.85267	51.0127	3.29283	20.5341
CTRL	219.008	115.901	233.936	139.382	221.66	174.165	122.709	213.425	377.805	287.466	343.838	238.618	146.492	194.711	260.143	414.02	316.104	195.921	293.743	144.738	203.009	201.101	272.476	316.175	72.685	174.66	208.118	192.953	179.963	140.65	239.463	109.894	475.897	214.709	292.908	510.437	223.366	488.885	297.38	248.774	367.152	175.251	165.204	168.746	176.236	94.1179	231.871	185.074	200.962
PTOV1	1552.82	1808.02	1681.72	1729.36	1604.4	1143.9	1195.85	1664.83	2212.47	1063.05	1977.76	1678.84	1357.76	1603.07	1295.28	2072.91	2657.67	1920.02	1046.11	1445.75	1381.96	1621.77	1749.47	2050.98	1488.86	1528.12	1545.06	2240.31	2312.3	1948.04	1735.52	2482.67	1338.67	1822.92	1390.73	1540.31	1469	2104.15	1776.53	1716.79	1621.03	2322.84	1746.38	1574.46	1216.18	2036.53	1331.19	1821.27	2268.41
CLEC10A	72.7486	62.9863	27.5875	9.76268	4.31349	20.3421	22.0934	22.9606	32.3722	24.4431	-0.85746	58.7358	1.28875	25.1864	156.352	83.8481	50.8339	70.921	14.8295	139.792	46.0419	126.498	66.7016	14.858	17.741	62.324	31.6438	72.3886	10.4129	37.8021	46.464	29.1437	33.542	91.0748	32.6741	-3.38326	24.923	4.21463	50.7164	35.0613	73.8572	32.0009	55.6583	29.7802	0.495275	4.47135	88.4066	51.9274	106.181
PARP15	23.2229	35.6745	58.1773	38.8209	89.0906	123.737	108.669	-1.66132	6.35734	168.964	3.73953	25.8524	28.7386	40.5894	39.7282	37.7644	23.6712	-0.736304	77.2614	46.3543	-11.0551	8.73013	110.774	12.486	34.0519	7.81465	63.1607	-5.21899	70.0156	50.6642	135.529	17.6851	55.3608	46.0156	176.433	46.0156	73.2184	7.08901	49.4548	60.7112	74.5039	117.916	67.5812	102.917	102.406	26.478	38.7613	14.7472	172.504
NR3C2	67.4597	130.082	100.691	77.8341	86.9789	106.23	105.69	125.219	62.0578	58.6028	69.6014	93.3684	96.6572	138.493	87.3395	47.6335	77.1994	123.404	90.4236	87.3074	75.8501	60.4447	78.5365	101.459	102.583	108.753	99.483	97.925	109.288	76.6457	83.7545	131.398	78.3803	97.2653	77.2985	82.1902	73.5571	103.793	105.943	58.5545	102.01	84.5467	42.4691	38.3237	70.0693	49.222	76.7858	55.4044	80.3167
MME	1668.11	1110.89	1202.49	1176.09	1156.22	1338.18	724.573	1929.97	1070.65	604.117	1124	1087.99	1209.44	1097.83	766.382	1480.74	1487.12	682.38	2002.68	568.256	1776.52	1022.63	1444.55	1432.24	1983.38	1499.85	1548.17	961.9	1453.73	1379.48	1267.37	912.678	1929.83	1292.06	754.77	1928.51	1008.97	1350.71	1588.54	1808.91	1525.31	1270.65	878.748	1943.22	1999.01	1366.09	1346.98	930.211	502.912
TRK1	198.597	596.187	198.049	351.838	686.12	287.816	363.921	510.026	271.193	320.822	504.328	342.054	999.141	317.121	227.041	459.636	590.797	429.476	575.95	313.064	170.753	379.534	511.406	598.914	310.456	200.585	312.913	85.7623	465.977	199.771	282.758	412.054	295.725	241.152	1263.8	268.569	556.865	157.234	383.91	223.166	220.646	405.997	277.722	488.757	407.235	453.076	352.904	441.91	368.455
FBXL6	106.848	205.804	139.53	172.582	212.645	157.565	154.446	143.543	165.706	252.334	118.133	150.74	251.273	173.674	114.928	211.259	332.37	240.578	180.759	113.584	103.854	219.266	173.175	94.8508	128.657	121.957	203.336	143.269	173.899	121.46	185.939	162.015	184.144	191.088	310.531	119.556	199.815	50.8665	197.871	144.93	163.595	185.53	164.778	128.547	189.572	164.025	133.799	145.416	174.936
RNF165	166.476	142.989	140.773	417.459	696.08	63.1607	130.66	96.6024	130.135	167.725	641.4	337.232	958.864	125.976	403.631	588.273	692.496	224.93	662.386	310.456	96.5483	147.092	529.097	147.212	509.754	178.716	646.71	101.52	565.367	170.376	136.104	393.962	201.769	226.565	1082.09	178.088	478.165	297.828	237.006	122.233	187.625	299.68	230.465	285.822	195.75	375.084	407.446	390.217	266.894
FUT11	58.4839	114.276	86.5457	106.976	109.585	127.389	94.2233	48.4531	40.623	97.906	64.709	62.2561	134.301	112.924	98.9307	93.2311	139.204	92.4317	129.191	117.99	69.5811	135.926	106.004	166.55	83.2548	99.5792	104.748	54.6813	95.9898	66.14	134.246	145.728	93.8496	118.56	118.446	94.5712	163.804	68.2777	106.661	99.1371	118.397	142.006	122.459	142.491	120.335	103.732	129.43	118.585	103.712
PSAT1	12.2817	23.5055	56.0754	-22.0479	-14.5206	10.1765	44.551	-3.16796	-1.06044	21.4319	-41.7664	-0.664995	93.1965	33.5791	8.86693	20.1109	5.73919	-6.67671	45.0321	39.5032	-20.8925	24.9717	10.4201	-13.7096	-17.6541	5.15979	11.919	-20.6361	-7.32505	-4.08907	63.5504	-15.7416	97.1113	39.2561	166.065	53.4261	21.004	14.9128	-6.05802	-9.14941	49.2451	31.1866	47.8386	23.7566	33.8803	41.5258	25.4908	60.3475	26.1583
CDCA4	113.722	221.579	170.58	149.086	141.077	172.91	187.159	131.218	130.919	280.417	137.457	152.656	284.311	137.22	145.882	227.225	179.489	124.461	214.835	174.836	54.0587	193.961	217.595	70.7134	116.323	136.696	167.681	117.041	156.599	142.946	195.688	156.795	158.615	145.228	574.27	156.296	229.074	62.4712	158.888	155.873	202.719	187.769	191.807	174.341	197.284	135.48	139.429	191.394	154.357
CDC25A	-4.59554	-8.30056	-5.23419	-8.80484	-5.79686	-1.11814	-2.18243	-14.9694	5.64189	25.0461	-14.9943	6.22142	33.8596	11.3897	-7.92775	6.52589	10.5418	5.01812	-2.63708	11.6651	-0.022115	14.2638	2.80751	-0.45647	0.0653327	-1.87972	-3.23293	12.0218	10.3042	-5.75766	-6.7995	-0.717675	9.48488	-7.21983	179.436	-4.03828	-6.0717	8.09691	-4.98787	8.15459	12.5381	-6.57296	-10.1492	-7.92962	6.53989	-6.0222	11.0618	43.2082	-6.55849
FASLG	-4.51066	26.7549	-8.66563	28.9316	100.863	63.6657	-0.30166	-27.4911	-0.292927	146.936	-13.0545	-31.6092	310.909	25.6642	36.6491	47.6572	14.1834	7.76572	166.336	111.322	-25.3516	22.4107	114.16	21.7812	43.185	-2.05538	98.7051	-28.8885	29.06	27.849	46.8365	28.5817	40.8557	39.7514	345.204	37.4129	206.99	-22.0775	24.0148	-2.24939	80.7641	59.9564	57.4419	98.0746	23.3094	-6.58296	110.533	62.2997	69.0486
SLC3A2	409.046	494.469	486.744	406.195	383.966	303.564	369.781	366.36	374.471	330.299	443.448	386.762	764.848	573.702	403.686	559.101	569.089	479.442	468.832	522.373	358.443	609.578	500.273	537.881	363.084	370.346	425.198	409.623	437.589	495.72	539.787	374.61	444.915	414.43	653.538	372.611	562.798	494.292	489.281	446.885	384.909	417.049	341.653	438.6	299.691	361.5	494.458	536.856	470.733
POLR1E	49.8935	101.286	111.412	79.1552	77.5246	168.675	174.316	173.556	173.857	154.411	102.05	134.615	76.3824	116.906	68.5245	110.838	52.2891	114	104.219	57.2017	50.8342	59.3169	185.696	68.4742	74.9778	100.097	102.228	24.2643	161.699	107.222	204.361	154.143	100.479	140.921	177.174	178.278	112.367	22.1799	54.2075	49.5347	197.827	108.944	114.905	66.0926	101.44	109.201	137.965	105.341	149.338
LOC650761	35.3351	234.21	34.5324	47.558	48.7704	72.1656	72.4767	115.784	126.65	84.974	31.892	-1.27305	136.254	37.6093	48.0921	141.282	86.4973	11.0836	97.7408	92.7014	29.9524	23.0786	92.075	15.9867	99.7533	48.5186	68.9204	41.8004	35.3678	57.7947	69.0068	75.0964	46.153	15.2758	130.025	63.5851	39.5439	47.9805	77.8854	50.9753	107.413	62.308	54.2285	44.0081	92.3966	44.8015	7.21347	80.5888	81.0234
PIGM	945	1000.54	1126.06	973.777	829.657	1147.29	1188.77	1161.21	1064.91	933.786	1086.39	1288.95	1073.33	1071.76	1030.43	1060.48	920.264	1104.58	775.025	1120.58	772.598	978.147	1009.55	726.269	882.276	1003.65	830.466	1248.51	774.764	1105.37	814.578	1094.03	919.379	865.446	881.696	920.264	1069.89	732.49	924.791	899.081	1054.55	992.66	1032.27	857.018	1154.1	1039.13	1063.44	968.453	1201.25
ZNF219	29.3031	72.6157	46.17	69.0486	63.8488	42.4435	1.90854	0.232329	34.8374	18.3393	4.21444	56.2971	-13.9069	81.1581	54.6601	51.1118	92.6846	84.7815	48.6679	31.1099	23.5216	33.6828	54.8584	36.6406	62.3437	51.2289	48.2803	2.20633	2.13445	67.1342	36.3892	48.1384	39.0949	38.4856	30.8644	36.5547	67.9177	34.9317	60.0459	26.429	32.0395	15.4564	9.0938	33.7895	10.368	17.6396	12.8161	20.0494	55.8716
LOC401115	5714.21	5518.16	7384.17	6226.85	5344.5	5060.65	5454.74	5757.81	5843.37	7597.86	5914.93	7802.28	6460.35	6018.37	5769.61	7050.78	8894.22	7204.25	8486.63	5322.91	3965.04	5972.24	5089.86	4935.32	3606.44	5575.07	7467.87	4478.11	3452.1	4814.88	6363.52	4406.02	6746.57	5763.64	8425.19	4036.4	7740.8	4364.97	7355.6	4574.63	6444.59	5460.29	5769.61	5416.57	5634.8	4541.7	4361.1	4391.23	5634.8
LOC642210	31147.8	33161.8	41173	31976.2	30015.2	36205.7	36910.6	37633.6	29122.6	35309.4	27790.8	32396.2	29314.8	33613.7	28735.4	24031.9	18248.4	30723.2	27059.3	27790.8	29417.8	25852.3	25098.8	26526.2	30937	28447.1	26189.4	25020.3	35415	34964.6	40898.9	37875.6	33161.8	35739.5	28642.3	39523.5	35739.5	31246.7	21112.3	31147.8	41027.6	27790.8	24031.9	23224.6	27886.7	31246.7	32285.1	20163.9	31246.7
RAB33A	106.23	288.858	212.356	144.16	116.763	245.162	166.19	219.975	182.517	356.745	144.646	202.774	271.509	194.007	145.264	160.786	175.799	220.646	210.476	112.549	97.906	122.308	163.34	104.85	201.995	126.414	254.85	58.5464	248.659	175.251	296.666	241.379	151.137	182.977	296.738	156.721	277.392	153.519	215.104	229.442	196.271	195.623	171.085	176.899	202.915	134.301	178.239	134.701	139.76
CBL	1156.54	843.743	790.432	723.188	859.776	396.454	654.37	735.167	871.047	631.923	890.716	656.707	617.654	759.387	850.597	1214.76	1161.63	938.497	485.624	607.23	1012	1092.14	835.538	921.421	1103.06	1155.76	880.212	747.566	868.827	898.452	1032.63	626.243	916.979	1300.82	474.137	848.691	699.024	1246.57	1013.06	658.049	810.962	877.618	575.63	993.01	566.146	567.415	647.315	1299.32	660.609
SIL1	586.582	440.976	721.015	507.849	465.6	343.073	340.857	482.674	499.857	493.207	662.574	486.28	760.094	698.611	690.866	824.373	672.9	732.926	500.531	568.676	502.264	903.312	509.341	615.742	358.992	477.786	709.234	355.933	272.476	454.636	521.226	284.45	865.181	595.861	925.733	437.394	801.573	469.607	611.292	443.875	767.148	434.466	438.081	482.806	380.315	326.115	691.488	829.657	513.971
WDR51A	169.746	162.235	156.69	139.76	117.772	91.3458	139.646	211.259	215.006	311.976	120.88	141.555	357.194	187.537	150.087	257.721	211.635	122.284	285.962	89.8183	159.739	192.169	128.386	98.0372	78.263	84.9023	162.526	169.557	143.055	126.65	124.173	50.6519	247.398	158.704	888.038	120.629	170.603	140.077	195.793	110.599	202.962	123.891	131.237	122.233	161.489	124.856	159.498	157.698	94.5712
ACAA2	321.688	363.266	503.371	395.275	427.392	442.601	376.157	315.186	347.29	429.822	401.252	341.726	474.507	362.25	244.712	503.098	360.148	435.696	713.085	305.999	426.06	446.774	440.729	283.443	446.421	281.577	592.332	402.405	465.103	496.773	331.226	376.157	480.581	370.527	924.508	505.534	441.429	297.675	633.593	458.761	497.177	479.813	356.833	464.862	445.351	366.139	520.814	420.156	474.887
TUBG1	80.9762	87.0809	95.7784	72.7906	79.7743	67.8979	63.282	80.3862	97.1499	108.369	73.9178	61.0451	170.516	112.269	90.3295	142.593	110.781	94.8256	130.86	76.7291	27.4879	147.66	76.3154	83.0524	88.5	71.9691	61.6792	77.1527	128.949	102.371	88.96	92.9312	88.1548	92.9612	262.227	143.138	91.2328	128.808	73.1719	100.003	84.8467	68.1774	59.4136	64.5863	66.3572	82.6735	66.0877	126.109	59.5865
PDXK	1887.95	1526.22	1859.98	1236.32	1310.82	981.845	1476.92	1354.99	1562.51	1282.61	1884.55	1400.17	1146.85	1278.73	1057.53	1546.3	1513.12	1409.84	888.038	1010.62	1233.46	1587.7	1270.52	1426.76	983.524	1452.33	1487.69	1030.05	1460.51	1981.62	1333.83	1042.04	1436.57	1337.05	1566.47	1148.58	1809.72	1266.25	1462.98	1401.23	1545.67	1562.51	1441.13	1126.06	880.518	1320.37	1030.05	1805.48	1646.61
MMGT1	1025.15	984.437	1168.44	916.397	901.394	1224.59	1254.68	907.298	1050.33	1058.33	944.02	1090.61	706.039	782.694	912.357	709.987	870.722	892.869	568.101	963.978	808.465	779.719	914.638	673.483	914.774	835.49	1145.66	903.38	701.631	886.076	910.04	839.612	839.755	1049.06	846.552	863.032	980.927	604.86	858.144	859.614	1055.7	1143.86	1465	1405.09	1088.59	992.205	1010.81	1171.7	1341.71
PLEKHG4	38.1009	141.344	169.595	49.9128	78.3932	107.686	98.166	42.459	128.154	106.438	48.1036	89.8028	55.0947	59.0675	99.7168	94.4833	63.9619	67.907	51.3126	58.9382	30.5858	78.6276	147.505	22.9423	39.4605	65.3725	127.493	39.9978	111.637	53.7779	110.577	158.838	49.5092	70.8976	120.215	124.479	98.4029	60.6946	103.076	98.7051	221.914	93.1956	95.1674	83.9141	111.105	81.8848	111.901	98.9503	104.303
RABGAP1L	222.591	326.835	212.509	355.754	272.412	357.194	383.716	331.964	283.981	373.229	342.645	434.909	408.479	231.925	244.013	240.871	201.638	290.997	338.141	507.974	421.672	328.132	286.582	371.656	394.063	341.469	265.671	635.802	476.296	307.973	170.413	326.589	178.792	209.624	179.501	271.193	270.805	306.678	237.452	274.854	251.039	386.438	343.152	376.74	428.39	577.586	263.118	340.19	268.964
BTF3L4	605.453	570.106	903.602	661.584	687.787	912.686	801.057	424.28	341.897	838.506	405.69	511.268	407.021	467.964	915.77	486.926	736.971	683.052	832.046	862.621	566.931	487.586	651.303	395.47	627.152	511.987	650.136	598.743	294.452	629.914	743.423	618.192	890.404	674.495	597.044	696.505	649.208	383.148	574.635	566.609	699.024	536.607	713.29	643.835	657.663	478.543	824.088	493.61	775.273
DHRS9	1282.19	1642.24	1180.97	1591.19	1495.31	935.024	811.76	1014.17	2556.01	1049.07	1244.12	1566.66	1950.06	631.505	1811.59	2144.87	1754.61	1454.36	2544.75	1158.57	3153.09	1748.75	1540.68	3424.38	1049.04	1514.66	1154.69	2704.86	1609.73	709.576	1556.29	1537.02	2833.22	1893.59	1007.63	3095.71	1055.35	3395.75	1776.95	2430.5	2138.22	1086.97	1250.32	984.482	1723.02	1019.94	1416.62	1209.13	992.857
ATP1A1	802.724	801.481	745.524	676.138	925.499	708.429	964.915	767.285	708.218	573.174	685.532	558.144	749.387	669.203	628.991	1019.28	672.012	867.558	460.755	632.871	558.278	933.176	767.631	622.382	677.047	595.206	714.901	668.698	929.9	705.644	717.25	675.31	691.999	846.238	965.99	658.969	775.02	606.934	542.428	671.22	711.254	632.944	449.889	431.8	444.496	525.195	532.855	757.166	610.819
KIAA0226	195.454	276.652	229.017	153.031	203.568	96.9179	143.848	155.542	235.082	153.487	169.557	161.699	179.186	178.911	193.347	298.562	286.447	275.524	272.674	187.114	236.51	209.047	184.304	163.165	99.117	142.462	190.353	184.748	118.829	206.616	157.764	145.448	190.007	232.8	227.254	181.972	202.866	284.054	245.107	155.712	155.509	120.143	126.107	114.184	178.125	248.069	163.665	177.016	172.388
IFI27L2	750.365	661.976	680.993	590.455	653.235	682.017	530.978	1248.51	653.602	1384.69	1316.83	1334.87	1133.3	997.719	824.897	702.837	505.938	1152	3505.67	753.124	886.911	536.896	544.585	705.24	468.965	814.308	267.795	821.26	283.916	579.723	356.026	319.558	642.71	692.105	1541.69	1210.64	1163.7	1211.1	825.162	725.157	910.533	394.885	646.512	702.189	1259.96	1163.3	732.49	348.502	428.39
LOC387867	8019.04	14330.5	12318.7	12693.3	9742.55	14359.5	16634.9	15744.5	7802.28	14269.2	8788.54	10475	7791.39	10064.8	10865.5	9137.43	9527.92	11337.2	9917.36	6921.17	6220.48	6681.35	10998.8	5979.07	9483.69	8164.78	9837.13	6877.7	9483.69	13144.9	20936.3	13818.2	12616.9	11734.8	18379.8	17146.5	13225.9	8330.4	7587.96	11608.1	12940.9	6729.99	5563.65	4787.65	10031.4	9425.33	7346.16	4935.32	11587.4
QARS	4620.59	5825.29	7158.8	5432.65	5290.92	5349.56	5788.3	5558.16	5640.96	6770.25	4730.14	4375.87	3454.73	5328.32	5021.34	5172.03	6430.25	5794.27	4920.75	3497.73	3051.76	5634.8	5070.18	3395.2	4603.62	3856.76	6312.02	4279.33	4235.74	4353.92	6261.35	5684.04	4666.92	4603.62	7507.09	4887.52	5907.81	2365.07	4739.37	5089.86	5940.33	5959.81	5349.56	3253.73	4675.03	5001.41	4541.7	4603.62	5438.07
NFKBIB	148.975	197.002	158.014	194.506	193.844	143.519	133.45	108.892	313.784	185.881	261.211	189.684	245.298	176.984	217.154	297.315	251.076	195.313	201.983	198.35	188.875	175.464	185.411	243.073	185.299	167.057	162.021	196.355	157.589	93.6192	104.565	177.222	198.56	187.818	210.817	135.221	134.372	170.394	177.256	183.671	117.216	188.046	173.168	222.952	146.339	203.249	159.981	237.99	142.411
C9orf45	56.6299	127.844	205.709	130.772	199.771	151.793	212.017	52.9742	71.577	128.682	74.1152	171.717	61.9331	157.935	172.539	155.18	69.3228	154.617	5.84179	81.063	55.6855	159.985	243.08	36.7175	74.0431	18.505	131.046	65.3539	220.948	300.045	234.488	119.364	103.573	98.3679	124.504	93.0265	57.0753	82.9448	233.658	157.698	229.984	324.35	106.497	68.2477	211.823	202.491	54.3253	121.58	531.856
TNFRSF10B	1446.91	1121.41	1328.56	1930.06	1287.5	1146	1402.9	1049.38	1400.7	1454.67	1381.96	1105.78	1113.77	763.875	1605.1	1141.86	1392.95	822.794	941.098	1152	1097.13	1177.94	1206.6	1248.94	1087.89	1772.48	1343.86	1235.85	954.659	1533.22	1412.66	1194.1	1647.3	1776.53	758.679	927.23	1271.46	1561.85	1381.41	1285.6	1188.33	1518.74	1360.46	1187.45	1090.63	920.835	1599.15	1325.93	1368.5
PUM2	1808.02	1576.41	1748.63	1766.82	1774.9	2226.84	2310.97	1434.14	960.464	1616.07	1053.02	1478.17	1438.33	1614.03	1854.67	1106.99	1565.75	1485.91	1256.68	1563.76	1592.46	1031.52	1966.34	1155.34	1774.11	1224.51	1970.12	1034.79	1841.68	2463.64	2125.46	1717.56	2018.3	1770.11	1436.57	2148.89	1879.16	1579.71	1515.61	1700.3	1786.4	1702.35	1838.27	2057.3	2079.09	1629.42	1779.8	1370.61	1837.4
TOMM20	492.401	395.374	620.163	501.747	554.22	644.608	641.207	286.164	209.86	540.23	65.5278	289.504	194.966	278.455	666.069	316.728	339.682	368.358	458.877	544.118	323.07	337.987	727.59	197.509	548.384	390.514	497.836	219.061	245.107	500.14	762.934	355.318	543.377	449.46	464.61	476.782	499.463	335.474	320.43	627.344	602.159	442.487	591.479	413.39	468.35	358.901	484.474	485.242	608.828
C2orf47	358.271	421.467	553.443	396.774	428.281	661.001	611.471	394.158	484.857	851.436	415.972	530.538	762.453	514.826	443.637	379.441	434.795	319.955	559.05	631.562	403.727	411.634	419.308	372.488	415.549	414.123	480.313	363.266	253.113	464.374	480.446	271.897	634.888	470.589	869.374	517.109	573.033	418.519	412.162	541.44	695.856	556.391	807.343	715.863	773.85	426.168	782.763	588.273	596.187
LOC648249	2737.21	4839.38	4350.08	3932.65	3113.01	4878.74	4641.35	5137.83	2311.48	4074.44	2404.58	3360.03	2026.71	3217.95	3108.57	3109.49	2844.4	3666.81	3222.62	2064.95	1752.95	2197.53	2926.18	2113.51	2525.34	2741.17	3283.48	1795.96	2920.01	4014.3	6319	5166.57	3590.48	3894.45	5019.48	5202.86	4235.23	2718.22	2289.69	3543.69	3948.21	2074.99	2261.38	1390.07	2861.52	2983.47	2415.45	1524.14	3899.82
C10orf58	64.1299	27.6707	107.266	62.9061	82.5333	101.325	109.156	36.4107	40.4323	145.481	79.4967	152.934	45.9611	27.1812	98.1295	62.2386	69.4854	64.861	51.2681	64.3708	51.6139	93.6264	104.664	22.5468	38.1994	48.7109	76.6457	54.0177	56.8035	43.1225	81.2846	168.641	42.3871	46.1038	53.3778	61.6087	17.1978	75.8028	56.8258	47.1648	128.467	80.6153	89.5116	58.9304	51.7333	124.907	107.602	74.3835	65.5179
JAKMIP2	49.3937	1.26947	-8.19666	1.3224	16.9363	36.5162	17.3538	-14.1579	-25.7071	55.8262	-21.2902	-8.04709	-31.8223	-31.8593	-26.463	-23.0742	-45.8113	-11.9488	-30.2673	-14.444	-34.1611	-22.9141	23.923	-18.6172	-6.92931	-21.3256	26.9165	-29.2163	-25.9045	-42.8174	-24.4695	-17.2814	-20.9142	-32.6271	-19.6374	-24.8985	26.9626	-11.4545	-25.6058	-24.508	25.9398	2.8983	4.5661	11.1862	-9.63857	-16.1925	-6.76785	9.32002	2.4825
TROAP	43.7052	21.9028	47.7264	57.1123	62.9693	19.2674	31.0881	33.8937	38.9438	70.4685	40.1347	41.3458	121.234	7.67646	31.6987	56.0638	20.1348	39.8084	59.4798	16.2522	-0.101165	21.4491	27.2144	37.649	31.892	40.4612	19.7434	41.049	16.2496	26.5426	22.9635	30.9567	27.849	33.5093	247.219	23.9662	19.2729	30.024	21.3171	6.8648	34.9849	17.6021	49.2529	18.5599	76.8856	27.2242	43.0565	63.3236	38.9709
NDFIP1	289.998	121.007	170.639	201.725	238.34	278.927	273.984	59.4967	49.9814	177.533	53.8136	135.785	36.6623	153.065	271.065	69.7626	105.505	88.517	142.431	315.732	268.128	142.989	250.629	125.065	144.437	237.947	257.232	115.021	45.2867	234.21	262.117	62.513	269.93	186.115	182.977	322.329	243.898	344.173	194.409	214.011	340.776	156.79	261.449	244.538	217.755	128.63	303.031	243.553	232.464
DNASE2	2373.11	1896.07	1704.66	1354.99	1150.7	1400.17	1504.31	1120.58	1730.88	1850.33	1654.6	1345.44	1672.2	1865.08	2085.52	1117.38	1867.78	1175.77	1614.72	2472.63	1712.25	2114.76	2139.94	1768.39	1445.75	2037.52	1415.43	2024.17	1242.86	1818.89	1357.76	1540.31	2144.34	1616.07	2116.88	1332.31	1561.19	2134.18	1971.98	1777.38	1676.67	1758.08	1812.19	1863.37	1260.89	1830.62	2338.64	2445.18	1661.95
NUB1	1578.41	1822.14	1700.99	2178.24	2344.09	1640.13	1777.38	2038.59	2628.54	1878.26	2367.6	1953.72	2334.61	2010.37	1990.59	3269.79	2363.71	2005.27	1659.6	2739.99	2154.46	2282.16	2494.13	3156.64	2278.43	1795.58	2128.68	2521.05	2525.4	1878.26	2455.05	1716.79	3068.24	2973.98	2842.73	2346.75	1940.46	2937.14	2421.29	2342.76	2790.64	1829.77	2123.36	1423.95	1653.12	1437.77	1931.89	2017.31	1828.91
HARBI1	12.2223	-1.94624	-0.716271	2.81265	17.7412	-19.9683	16.8652	17.559	13.9263	58.0129	9.06815	30.8719	48.9165	23.2229	20.7266	41.5404	6.47707	36.645	56.0794	37.4257	7.86107	11.4833	41.1942	16.6358	37.3344	18.3181	21.28	-6.77297	-9.01206	20.3638	10.8015	48.6616	35.6831	38.3648	31.3094	46.8591	20.7464	10.6015	3.67183	43.4723	33.8375	33.1593	13.5641	52.4034	25.1214	-3.92034	80.1195	17.0205	53.3921
LOC644511	3647.31	5745.91	7131.56	5006.51	3574.07	5471.35	5598.56	7658.45	4342.35	6106.99	3946.11	4387.56	2414.48	5290.92	5338.89	4199.71	3335.43	6086.72	3051.76	3304.83	3850.67	3349.91	4751.81	3547.36	4271.92	4231.99	4850.85	2669.02	5285.62	7077.77	8788.54	8306.43	5269.78	6585.56	4470.7	8425.19	7761	4202.98	3344.99	4126.03	6334	3139.58	2491.18	1706.15	3990.92	2609.67	3412.7	1969.14	5105.06
MTAP	211.971	200.178	189.441	204.314	248.014	227.476	358.18	343.838	245.222	296.01	299.894	297.966	248.597	196.183	242.345	239.693	121.556	265.488	175.29	215.254	236.953	220.439	213.626	172.989	280.969	161.734	258.663	250.334	264.43	259.091	389.819	177.608	290.631	178.2	354.685	425.171	341.978	161.842	268.442	204.266	463.415	274.786	216.294	221.607	284.179	244.828	302.659	225.294	344.684
ITGAL	2213.63	2717.81	2066.64	2587.86	3361.67	1698.74	1840.8	2255.11	3137.42	2388.75	2409.01	2576.97	3167.49	2665.81	2053.1	3434.78	2722.86	2931.09	2162.66	2218.42	1689.12	2829.95	3484.59	2411.68	2248.92	1941.42	3755.31	2047.9	3427.66	2204	2274.68	1773.29	1940.46	2185.48	3295.43	1798.87	2406.22	2194.82	2917.66	2114.76	2198.4	2738.23	2210.09	2054.21	1829.77	2097.53	1935.63	4967.8	2293.35
LOC389672	714.134	1164.57	850.322	758.906	521.088	885.197	1011.66	1720.67	438.649	1208.82	797.747	936.93	433.331	1005.77	556.708	460.358	409.75	642.328	795.428	499.181	373.885	526.253	599.608	514.826	512.262	526.541	432.98	267.276	427.611	750.601	553.443	487.052	245.222	324.833	499.996	759.141	657.663	408.794	438.197	473.13	715.439	342.729	399.011	378.586	1007.81	881.413	331.88	180.962	629.347
ZNF540	-14.0498	6.16354	33.8856	27.7952	5.4029	70.8976	78.6914	35.4997	-19.8144	78.1203	-15.0682	20.1627	16.4059	22.4223	24.5559	-1.61393	-2.49253	6.07462	12.7083	37.7995	-6.82328	32.1653	52.1368	-7.40489	15.1436	-2.94208	25.1618	43.431	72.9787	38.9207	130.297	65.7558	30.8456	22.7632	30.1516	123.351	18.0605	10.5584	9.88269	8.37441	86.53	34.7841	62.5219	-9.1677	16.7867	-11.7897	37.6225	33.2674	67.1863
HJURP	-1.83638	0.81214	40.0831	26.4096	21.3829	-3.96581	-12.0115	4.67462	-20.821	36.9399	-2.81398	-19.418	40.9136	29.5582	32.8854	25.521	3.27861	26.0835	38.4585	18.8475	35.7687	24.4818	7.42081	37.1957	9.51619	37.0689	25.5394	21.2461	1.30476	19.7974	35.2941	21.6568	64.2141	62.9245	310.314	37.7685	16.3331	132.671	16.5997	18.6385	30.2954	4.96562	-4.93021	-12.2878	-7.57561	-21.16	14.0778	49.424	23.352
ZNF593	437.512	438.759	628.61	443.637	345.118	428.281	474.387	663.178	660.194	768.778	680.767	745.94	798.745	809.394	569.632	700.297	749.446	612.903	432.871	516.965	303.763	527.513	444.555	370.166	307.824	331.135	464.61	406.196	291.348	399.209	588.273	491.882	895.517	739.973	798.745	510.026	672.9	357.374	499.181	564.885	627.344	452.487	372.776	438.081	670.879	552.057	587.924	662.796	550.687
D4S234E	2.43495	300.774	400.937	98.8004	700.52	720.153	1029.36	569.472	112.237	472.493	33.2366	247.45	14.5849	143.209	-1.98253	390.319	-6.34134	334.214	299.378	366.687	32.0277	343.577	556.236	154.715	102.287	306.375	174.28	30.6789	540.377	636.38	281.031	2.40127	290.707	305.999	417.038	665.273	241.605	254.85	47.6455	644.794	402.295	1118.99	388.834	97.7408	423.756	-24.6145	176.551	437.853	515.531
LRIG1	84.9299	162.091	262.179	98.8942	118.928	162.015	176.236	63.3942	120.629	115.044	28.963	74.1395	93.1435	69.9005	95.7912	137.012	115.249	149.075	59.4226	142.582	52.5775	157.166	161.095	46.8025	137.129	149.238	236.625	112.971	209.478	232.302	232.086	349.808	194.096	93.4031	204.266	145.667	85.3006	77.2614	129.921	132.918	222.494	154.948	89.43	89.7709	96.8427	65.3157	87.591	144.035	264.754
SASH3	2687.09	3669.76	2813.8	2714.4	3650.27	1742.53	2318.9	2990.4	2848.31	2242.86	2790.64	2543.61	3523.53	2785.35	2327.99	3644.65	4350.06	3571.46	2877.89	1764.34	2073.87	2900.52	2669.02	2510.68	2224.35	2059.41	2842.73	2085.52	3193.37	2184.33	2729.85	3302.37	2861.16	2677.3	4521.57	2101.96	3368.62	2223.19	3101.33	2486.9	2321.55	2299.64	2160.37	2628.54	1997.45	2716.09	1737.85	3410.09	2459.28
PARP10	201.873	264.275	227.373	304.819	417.733	183.92	235.612	378.664	444.961	271.301	418.614	467.916	447.916	311.523	239.579	444.784	371.335	349.334	233.067	306.065	247.018	300.634	197.124	431.225	153.041	172.764	187.853	179.115	223.68	152.921	409.871	178.15	407.125	419.64	501.681	423.404	215.801	471.31	198.849	205.499	287.109	171.805	179.679	229.642	193.26	122.559	228.949	321.193	274.465
LOC653596	24.1819	53.2423	39.0119	54.5565	24.9142	65.7292	47.2577	54.2431	21.9069	44.9966	67.1005	61.2143	27.0843	55.4705	51.8638	53.8189	43.2964	76.2393	15.4047	63.3674	41.4372	36.4647	27.4845	63.1576	36.0516	25.7404	21.0169	43.7248	51.0195	27.6704	32.1433	62.4234	29.5424	43.1904	12.1085	38.7389	36.1118	40.7985	54.1337	52.1004	38.9248	73.1724	43.3301	30.8287	44.754	74.1644	30.4457	50.6282	74.317
BCL9	271.193	369.593	495.052	211.635	293.959	192.776	319.878	403.824	360.06	210.516	271.771	299.68	346.312	392.082	228.591	344.339	329.675	280.765	185.696	188.174	189.231	276.724	311.219	146.174	318.927	219.316	278.589	349.295	384.392	222.749	280.291	421.467	154.514	192.689	225.19	242.169	173.939	161.557	288.029	358.901	288.029	363.171	359.878	260.528	297.233	657.854	245.508	295.862	406.712
NOG	-8.53912	-18.1295	9.08439	3.84633	34.0203	24.0028	8.1329	17.4957	4.83118	17.0657	26.3637	-7.63849	15.6465	9.80894	29.8132	20.9131	6.92669	16.1406	21.8505	13.3044	-3.76728	5.74495	21.056	-9.55805	24.2704	27.53	16.213	8.19375	39.3511	12.4348	53.2467	11.5962	1.1185	-5.10178	-4.06347	9.81134	-8.66092	-13.445	12.4054	-4.76257	43.0207	38.2968	12.4444	-3.62077	31.4093	21.4169	4.52332	10.9079	23.0694
RBM16	224.93	206.47	206.139	264.001	383.716	331.724	300.632	230.36	184.144	175.251	149.698	146.078	162.163	90.6011	262.364	152.127	187.705	166.908	220.694	228.114	230.573	214.408	262.421	224.418	297.897	314.252	346.749	298.934	312.373	224.577	234.547	248.24	211.108	158.457	201.052	244.013	161.946	280.493	290.707	223.062	278.455	263.5	279.407	216.245	173.857	184.144	197.246	288.506	235.7
POLR2F	1645.92	1126.06	1267.67	1258.13	1128.49	1055.67	1224.51	1353.9	1591.21	2330.66	1479.96	1373.79	1654.6	1692.79	1543.74	1618.92	1941.42	1498.77	1698.74	1126.06	1237.23	1552.82	1423.95	1318.29	1186.54	1387.97	1449.9	1143.07	1079.37	1701.66	2029.47	1353.9	1985.53	1979.72	2518.06	1477.53	1972.9	1671.44	1577.1	1462.98	1975.74	1517.47	996.69	1534.49	1184.86	1364.22	1498.77	1343.86	1318.29
SESN2	17.3829	57.9736	47.1532	40.1246	31.1388	21.5615	8.31452	50.7022	22.4767	47.8607	11.2513	37.5135	56.1921	59.2112	1.77167	17.6533	28.2551	40.5511	47.8257	30.0498	57.4187	38.9346	49.3815	32.8854	10.1499	36.0255	43.0152	17.5834	9.32002	53.4062	21.668	20.1212	34.631	14.7242	76.9356	42.9623	52.7081	60.9059	38.644	32.2176	76.6457	45.6349	24.9961	44.4059	29.0183	22.506	27.1156	46.1038	31.1029
TTK	44.9643	68.3305	25.2513	39.7842	42.5198	49.5904	59.1953	42.952	43.5848	81.0904	75.617	37.6709	161.734	41.6204	33.4736	40.5656	-10.6235	47.4129	85.1972	36.9089	14.9636	3.42925	23.0991	51.8925	34.2986	17.4443	19.5055	-6.65677	37.9901	25.9072	31.1315	40.9479	63.1512	34.0556	241.549	60.7029	24.9521	24.4116	28.2727	29.2926	67.6236	52.4237	30.7516	72.1447	98.7607	67.4691	64.1023	43.0719	35.9334
IL13RA1	3883.54	4361.1	3031.39	3560.94	2846.52	2766	2538.98	2395.52	3047.76	2717.81	2840.84	2736.64	1650.15	2598.66	3883.54	3178.02	5030.91	3002.34	2052.04	3126.65	4944.42	3539.62	4175.21	4557.89	4059.43	4095.74	4801.22	4796.66	3276.82	3905.28	4108.9	3333.08	5959.81	4431.96	2127.59	3987.74	4085.74	5105.06	4320	3921.11	3784.82	5875.32	5529.64	5264.56	2829.95	3627.81	4760.84	5172.03	3068.24
ARHGEF3	1648.71	3217.43	2558.55	2128.68	2731.57	3293.11	3681.1	1825.47	1840.8	3743.59	1378.16	2178.24	2910.13	1964.43	2641.55	1825.47	2075.99	1844.38	2186.64	3826.32	1591.83	3088.82	3579.53	1790.53	2581.73	1977.76	3146.06	1749.47	3175.96	1990.59	3352.33	2237.76	2647.98	2631.7	4608	2551.04	2801.43	1620.34	2996.47	2543.61	3419.97	3536.86	5060.65	2785.35	3193.37	1676.67	2759.18	3281.51	4139.95
MGC39545	53.0421	84.6351	50.4565	24.5834	36.7684	58.8589	19.3704	72.2239	34.3542	58.6757	43.1075	67.761	94.2751	90.9136	28.1226	30.4342	30.2633	33.6433	64.5956	30.5642	9.46298	23.5635	59.3085	50.6579	18.5183	14.1957	45.8171	49.5215	40.8653	18.9872	15.8208	49.5092	13.9731	21.8709	37.5656	77.4997	40.7174	34.2188	58.5075	44.0292	31.1759	19.511	-4.14651	44.3749	51.8397	72.5696	36.5076	41.7901	33.6396
RPL8	12916.7	21297.5	22084.2	14664.4	14878.8	19334.1	18113.5	11670.6	17685.6	16325.9	14755	15435.8	10601.8	14179.3	17226.1	13763.9	18656.6	16945	17266.9	11756.1	13066.1	17643.5	15203.2	12021.9	15886.3	17395.1	13683.1	15203.2	13574	20008.3	18992.7	20490.5	19437.4	11756.1	18248.4	15203.2	15269.1	15397.6	17558.8	19747.5	18847	16709.5	13818.2	14390.9	16138.7	17602.8	15639.9	14755	19186.4
SGK	2404.91	2940.75	2452.11	2492.66	2743.57	2310.97	2486.9	1191.02	1372.79	1700.99	1284.06	1461.13	1179.62	1250.34	1842.56	1788.84	2333.23	1973.87	2263.51	1284.06	1606.43	1870.39	1965.43	1027.92	2555.61	2029.47	5696.22	1509.33	2581.73	1704.66	1901.54	2581.73	2242.86	1561.19	826.212	1209.27	1994.48	1215.69	3105.44	3703.52	1318.29	4562.32	4290.14	2414.48	2211.22	2163.84	2072.91	2898.52	2120.18
RHBDF2	1986.96	2289.62	2547.4	2309.03	2882.92	2041.5	2072.89	2317.71	3245.03	2032.14	2541.39	2178.22	2943.95	2305.68	2448.7	3301.91	3230.16	2181.59	2183.82	2510.16	2647.77	3380.95	2809.69	3174.17	2428	2485.2	2096.83	2676.29	1900.21	1766.7	2260.58	1959.95	3215.36	3128.72	2338.55	3008.6	2722.66	3227.69	2903.22	1976.99	3037.78	1936.09	2739.16	2550.01	2392.12	1642.4	2689.26	2701.8	2198.27
CDC7	55.7362	69.5484	119.07	81.761	89.9816	112.526	179.346	86.7138	30.8031	169.147	7.88168	104.664	150.938	60.8303	105.775	25.9587	36.4022	48.0797	79.929	105.401	67.6822	84.6632	117.604	48.9165	51.0602	46.6193	127.949	29.5964	110.994	118.279	150.382	55.7362	146.997	151.433	330.243	233.827	138.461	87.1981	66.3154	35.3515	163.992	96.4029	201.995	117.455	206.706	44.754	143.269	176.59	248.123
GAB2	1370.9	1079.2	919.028	1010.03	1101.37	600.37	694.987	777.049	1327.77	560.888	1521.44	761.862	689.796	907.641	863.044	1721.75	1385.45	997.74	951.524	694.89	1419.96	1270.4	1037.98	1152.98	1197.12	1336.09	1051.01	1241.83	863.375	1061.63	961.755	785.777	1310.31	1214.53	642.127	754.79	952.879	1342.9	1639.04	1152.86	1391.75	1211.28	1243.56	1491.2	812.142	915.798	769.132	1703.06	759.429
ASB2	17.1875	37.942	95.3687	12.621	20.3723	32.5983	23.129	-11.4073	36.2145	57.127	4.60923	63.7855	-10.0585	35.3598	51.5745	45.8288	68.1661	54.0591	8.44428	3.16825	6.12496	16.3356	-9.80067	22.6845	16.8678	16.8999	66.3966	22.7545	6.26437	18.6762	29.696	45.6675	21.1939	52.715	21.3228	23.3214	71.0182	19.9138	30.0783	26.2623	30.7927	33.318	32.4929	19.7128	-12.9427	26.2852	-3.96817	33.5601	61.3332
FOXM1	67.3698	38.581	62.1775	18.9679	32.8392	11.4641	10.0362	4.98615	12.5629	43.3189	30.2349	45.4688	86.7617	36.3935	24.8557	106.045	33.8057	32.1501	41.1651	37.6357	24.5961	31.3454	36.5849	60.822	35.6788	26.3801	16.2003	7.36797	6.01206	13.6235	15.9894	9.56427	27.8897	12.5194	209.954	28.434	16.4214	52.2495	4.2448	14.6815	38.7301	22.2235	57.4965	53.1572	50.2063	78.7173	12.7205	55.0519	29.0148
FAM168B	282.266	247.843	296.666	311.44	348.156	208.606	261.996	186.445	212.457	175.917	163.093	230.573	55.0031	219.725	224.418	384.099	340.776	351.929	160.197	140.832	189.486	245.107	325.149	238.505	361.883	210.665	383.625	156.279	276.45	347.635	316.805	254.249	376.45	308.05	284.45	264.941	230.628	253.055	299.076	261.69	300.999	221.201	233.991	134.673	183.389	186.156	150.152	311.366	233.827
PSME2	4283.01	5837.18	5141.37	6913.19	7326.92	6349.29	5819.29	5360.66	10351.6	10960.5	7298.69	9082.98	7249.99	5192.28	7720.13	7547.77	3390.34	6177.01	8007.16	11376.1	6641.17	9454.03	6018.37	9917.36	5726.98	4505.75	4402.1	6561.87	4271.92	3232.95	6400.26	3778.63	13066.1	8186.35	9513.3	7486.94	5172.03	5881.62	4683.48	5959.81	8709.29	4428.31	6356.44	4033.22	6475.69	2902.41	7813.35	7177.49	6770.25
C7orf55	137.733	123.351	139.646	128.547	128.386	162.989	94.8337	158.63	174.507	211.591	268.065	133.799	160.093	128.18	207.363	155.509	136.046	182.893	186.896	163.735	196.841	113.018	143.975	150.152	104.197	181.362	181.362	175.917	158.736	161.877	189.828	303.838	167.725	235.082	188.716	188.134	237.172	202.962	188.674	119.507	170.225	136.606	180.524	129.217	151.635	190.92	182.058	138.169	153.359
LOC645899	32721.8	41456	39523.5	36662.2	36662.2	33271.3	35415	30111.9	40761	39273.6	35626.1	33613.7	23811.7	36545.2	31761.3	35309.4	37032.1	33057.8	29122.6	31553.5	30625.9	37401.1	36436	28642.3	32721.8	30015.2	34172.8	33381.6	31761.3	31657.3	39929.8	35739.5	32721.8	35849.7	47575.7	34172.8	39273.6	28071	35415	34857.2	37158.9	45070.4	36662.2	28165.1	36545.2	35072.4	32943.8	30824.7	42015.1
INTS12	463.659	513.971	478.291	410.376	456.648	511.839	497.703	473.629	532.451	601.167	459.003	409.652	665.091	442.371	587.262	521.952	326.115	573.837	646.71	611.11	556.08	421.867	532.451	342.983	498.377	498.642	560.455	520.399	505.534	565.367	688.584	721.883	678.126	629.531	698.198	527.655	608.828	514.559	456.303	521.664	483.301	528.242	456.529	450.171	529.821	327.646	542.179	446.538	434.127
RARRES3	4231.99	6601.8	5552.2	6895.49	7833.29	6499.05	7140.91	6045.5	11822.2	9513.3	7268.31	8388.56	8761.98	5914.93	6837.08	7104.14	9193.01	6423.1	7699.99	7941.26	5360.66	7185.94	6212.96	9349.06	5540.63	3595.57	3467.13	5388.07	5726.98	4246.72	5953.5	5393.72	8736.32	6713.91	11543.6	6045.5	7813.35	5862.23	4787.65	5807.11	8007.16	6341.93	5248.94	4836.5	8425.19	5085.01	8709.29	7843.74	7050.78
VENTX	265.12	327.811	369.689	224.15	224.309	372.953	165.961	124.959	304.728	379.056	386.845	255.955	11.9888	318.927	445.351	525.812	547.168	458.877	311.512	135.159	178.049	268.964	496.379	237.509	183.136	518.682	1353.9	321.297	257.293	642.138	478.419	123.481	803.328	219.975	426.168	97.6673	892.184	142.705	486.016	1136.15	360.961	586.255	311.219	362.157	307.672	296.45	243.197	267.468	384.197
KIF20A	21.5645	14.343	21.0304	5.42122	21.0448	35.2147	21.1337	-5.9851	24.3162	42.459	19.0724	15.5903	82.9008	24.0727	21.8939	36.0707	-3.17344	20.8673	16.3461	12.6937	5.26455	35.4997	16.5946	3.01945	8.18911	9.38201	16.0935	3.20494	-0.848855	-19.2184	15.4998	-2.59007	28.3227	22.2146	374.723	-7.98647	0.350858	27.3161	12.7895	-7.95671	35.0703	5.08145	2.31206	12.3232	8.69467	39.4288	35.67	72.5936	14.3974
RTKN2	-11.0189	24.9119	5.55338	44.2189	20.1376	49.5467	24.6422	4.31332	-5.21237	19.5055	69.5585	47.9502	1.43255	20.3554	-9.1457	-5.23517	9.74656	-8.07821	12.5242	32.2855	27.0799	16.2156	26.5035	21.191	17.156	12.8526	29.3587	21.8099	56.3259	29.2785	26.3409	20.3129	13.2774	23.1597	3.01519	20.3157	24.531	4.72061	7.02731	18.9679	33.6233	29.9992	19.514	10.0788	106.085	26.2426	13.4603	46.1925	67.2885
CAMSAP1L1	69.0281	31.6161	32.87	33.1864	15.953	72.4317	92.9074	71.0298	22.8405	41.5906	30.0064	67.6626	11.9527	50.9886	49.0748	22.8704	41.6105	47.0736	9.94213	91.4313	47.0906	44.8666	34.1273	39.8226	24.1805	47.1249	19.7017	36.1259	58.3203	76.4069	76.7729	50.3943	60.3938	80.3978	47.8257	58.3123	68.504	68.4127	15.8781	18.7768	63.0149	19.259	59.1799	52.6116	76.8089	44.4851	70.7893	64.8797	85.6114
GNG7	229.764	520.947	736.557	277.061	410.163	365.484	442.838	237.285	312.055	272.476	346.397	334.727	229.553	406.391	473.386	437.166	455.234	525.096	203.524	210.567	288.57	537.968	454.519	159.599	244.185	153.389	261.69	250.221	565.669	808.363	417.991	378.967	174.86	186.403	193.962	249.114	176.51	171.638	511.987	357.013	426.168	559.823	276.652	172.88	383.237	570.459	128.952	378.486	943.03
LILRA1	44.3955	7.8099	-1.37832	25.2455	27.9136	-20.4384	6.29634	-33.5794	5.2507	74.5758	-8.72414	-35.4765	-18.5336	18.7253	37.5485	23.7476	59.2683	8.28458	18.6603	51.4226	-18.0043	4.2722	14.8532	-3.20117	6.85812	-11.1191	9.10322	-3.61837	-23.5739	1.91973	15.167	-24.5833	30.9272	-0.507261	17.8937	1.26731	20.7494	-22.117	-25.1947	-0.811984	-15.6191	-12.9623	-7.14139	-5.93723	-17.7654	-18.5304	23.2676	30.1877	-18.4691
RUNX2	122.339	101.727	135.484	82.2829	78.3605	92.3968	98.8626	37.1969	6.23606	43.8094	-13.1306	19.5534	97.432	87.4578	55.1405	62.9083	197.368	88.9301	19.5782	61.879	41.0087	99.3184	127.959	4.33732	60.0584	96.1741	147.969	30.388	80.9256	161.023	51.6188	63.1782	109.23	61.7628	152.343	65.1804	90.9659	67.2836	120.931	112.539	100.085	126.541	133.889	97.0361	39.5268	21.6566	38.7008	161.564	85.9443
KIAA0748	264.243	334.803	1117.75	233.883	414.678	597.893	1196.28	489.929	335.14	453.908	543.077	288.57	266.832	387.241	242.673	798.745	165.526	416.828	410.163	340.276	190.439	437.968	703.483	159.323	426.735	310.234	384.291	513.832	899.081	342.567	867.69	603.876	279.267	229.392	514.69	629.531	320.115	428.39	457.521	416.076	760.341	808.122	466.848	294.943	754.98	733.831	241.437	524.239	846.214
LOC646483	2169.43	3004.3	3304.83	2595.55	2538.98	4217.61	4796.66	3700.65	2440.98	4105.5	2525.4	3107.47	1902.47	2479.69	2268.41	2193.71	1280.65	3653.27	2374.38	2115.85	2892.64	2016.38	3178.02	2161.5	2919.57	2202.95	3316.5	2425.44	3695.08	4308.69	6921.17	5197.52	3508.26	3627.81	4279.33	5151.37	5494.41	2421.29	2178.24	2525.4	4283.01	3010.41	1759.62	1701.66	2030.51	2169.43	2682.24	1522.52	4823.62
SUSD1	577.586	652.472	761.988	813.286	1092.89	725.384	719.288	558.588	511.406	916.676	603.528	808.887	600.809	499.725	687.787	484.474	536.159	698.198	654.37	890.404	658.049	691.284	585.103	620.496	602.159	574.329	1241.42	806.565	391.007	338.317	562.845	300.999	899.081	919.379	897.01	412.572	713.503	569.146	559.976	684.904	666.864	527.231	873.002	510.026	609.356	624.777	746.637	803.799	624.609
MTMR11	468.139	395.57	1212.17	1291.29	940.798	638.899	930.434	687.217	1318.48	1314.29	941.734	914.129	486.953	785.522	1226.97	864.93	1082.8	742.457	474.226	1038.24	604.541	905.626	809.506	759.055	671.091	716.08	1214.46	803.335	407.778	977.191	653.235	615.352	1098.31	950.427	642.522	520.832	1304.29	681.7	1076.42	651.214	1102.77	686.062	960.897	740.288	787.315	680.302	780.131	1134.76	1224.71
CKS2	219.975	239.001	366.867	188.592	177.055	260.834	255.042	321.772	156.79	318.069	190.707	323.144	427.065	185.117	229.017	168.169	116.088	163.556	225.775	266	259.833	111.989	127.445	435.132	135.615	157.065	147.339	64.68	180.005	239.693	254.188	234.654	344.943	461.934	584.628	436.37	271.575	352.739	115.971	165.816	191.088	149.27	173.674	144.099	250.221	167.016	223.735	107.56	145.604
TTC3	641.058	972.109	1235.68	921.051	1164.76	1298.97	1524.68	855.101	952.527	901.936	718.994	1037.78	902.063	1017.7	634.101	881.954	671.15	587.336	499.741	902.583	531.87	971.844	969.07	443.368	842.545	701.057	1017.34	681.624	1234.41	1069.81	1146.85	994.423	671.757	787.556	916.565	1108.09	863.546	620.532	1103.49	756.817	1363.21	1356.01	1541.92	1000.38	1201.95	1250.76	928.294	1186.49	1926.85
TBC1D7	264.001	225.401	302.957	331.557	234.433	278.518	352.113	241.948	282.55	450.781	519.819	273.915	284.928	178.442	184.059	280.085	169.223	179.071	286.234	225.831	300.999	177.811	210.968	314.415	198.098	243.375	318.773	241.152	216.198	172.88	234.047	194.452	335.887	280.356	415.972	240.254	270.308	220.336	209.817	248.24	217.402	349.896	349.896	223.942	228.853	291.556	295.792	419.515	277.59
GNAQ	578.74	300.405	364.289	264.559	429.153	232.907	321.297	52.4304	155.879	85.9128	22.5496	22.9423	84.3295	175.603	583.004	566.609	664.511	370.891	228.645	273.393	321.142	375.379	309.028	286.095	342.895	612.016	526.105	278.927	204.176	244.939	279.473	195.834	615.565	270.497	122.079	282.965	243.022	556.236	358.456	221.05	226.041	170.713	355.933	453.56	146.109	140.65	228.853	405.792	214.609
KLHDC8B	842.903	339.425	422.085	771.413	510.708	533.782	416.397	539.166	814.052	302.809	952.405	873.282	1431.23	628.811	518.234	525.663	661.584	713.929	3267.53	533.194	1039.86	922.333	538.426	1321.37	783.992	1050.46	405.997	828.055	255.232	245.745	601.987	744.78	579.056	489.406	572.699	607.417	313.696	1439.47	1033.7	1473.93	412.27	314.007	373.98	309.251	660.194	1134.14	712.446	468.605	302.506
CLIC3	646.901	1323.85	477.401	582.512	1966.34	637.504	513.397	684.098	790.432	676.321	1529.45	1044.99	2495.68	539.308	536.75	1055.67	1011.66	821.802	2031.5	631.923	294.87	1046.11	1260.89	939.806	784.69	330.321	869.1	105.902	780.768	474.01	362.9	803.328	730.484	849.487	1690.59	506.495	1895.19	291.838	839.884	506.495	1077.06	1957.64	1078.22	739.753	1105.78	1379.8	915.158	805.057	613.942
GBP1	1148.58	1362.14	869.374	2355.72	2078.03	2554.07	1853.82	1628.76	2982.25	1959.54	1356.62	1292.89	1530.07	1171.84	3437.12	1955.75	1586.33	900.553	2270.88	5690.13	3323.84	3542.1	2358.34	6100.06	2215.97	2049.98	870.508	2996.47	1176.63	515.687	1845.27	1054.92	5172.03	4447.51	2185.48	5569.32	1184.86	5207.51	1803.85	2239.01	4154.17	977.139	3217.43	2303.37	3542.1	735.851	5172.03	2226.84	2667.42
C16orf75	162.664	95.8989	97.906	42.7114	88.4372	102.425	185.658	46.9163	183.263	202.732	111.215	155.744	178.518	86.0931	194.966	88.265	77.2985	87.3074	269.476	290.854	170.449	168.675	161.665	225.294	56.7122	75.9364	111.879	115.318	106.128	42.9214	101.305	91.6934	305.999	214.16	326.589	141.913	50.0804	198.142	72.1447	176.275	125.897	96.1486	115.875	85.077	96.8789	68.7215	153.55	89.3492	192.555
S100PBP	192.701	208.103	162.495	195.356	220.046	288.44	201.49	137.13	146.694	233.668	89.602	195.115	221.962	160.775	134.798	124.137	152.163	101.369	115.592	194.216	182.614	184.143	152.444	174.15	197.727	140.499	174.955	180.663	184.917	160.821	176.477	190.17	165.003	175.402	211.183	207.136	153.716	150.448	183.753	187.148	234.368	292.379	254.905	224.228	247.47	154.488	239.596	216.365	307.575
HIST1H2AM	70.4575	71.6652	45.1827	39.7007	12.602	50.1569	42.2658	103.793	98.9307	72.1656	55.6051	46.1364	97.6851	37.2038	113.173	78.3803	38.3648	38.6255	236.675	68.6583	43.2313	74.9898	44.2135	53.2264	53.8976	65.8034	31.5858	58.891	34.1079	15.1006	53.982	3.12526	45.4125	52.5573	142.068	21.2887	29.3795	57.2177	50.6956	31.2682	46.7346	78.6654	73.3012	64.5287	42.4795	17.8052	66.5172	51.4226	29.4428
ZFYVE26	1158.65	931.251	1012.68	837.664	1078.61	823.558	808.617	680.571	1066.08	1063.44	748.506	882.869	1396.23	912.686	976.462	1036.17	901.767	884.882	689.223	1224.97	903.023	1185.71	1203.45	1114.56	657.663	868.258	1022.7	824.637	884.011	1093.66	1013.42	816.443	1231.2	1100.63	1211.98	1371.19	1198.1	1219.35	1137.34	837.141	1084.4	980.821	962.437	1008.85	879.053	616.619	1000.19	872.457	1123.72
KIAA0141	551.429	423.957	470.983	612.175	573.033	453.56	571.269	524.958	619.811	552.51	801.308	614.491	331.804	461.557	435.247	550.375	473.386	413.817	302.43	353.436	289.288	447.36	470.472	267.929	413.492	337.819	566.454	444.555	483.173	464.257	468.093	387.337	441.429	393.863	552.201	524.522	556.08	371.75	528.662	536.896	478.665	499.604	630.283	455.702	420.369	352.739	467.457	433.659	503.771
PHF10	203.756	240.871	113.405	288.57	309.713	236.953	212.117	194.626	218.861	157.432	180.483	199.008	257.479	181.239	289.651	182.058	202.217	197.649	202.263	213.817	293.191	248.659	221.201	241.379	310.678	186.896	174.66	287.604	338.231	230.203	211.681	284.314	195.012	279.546	261.022	190.573	168.782	304.283	279.546	296.738	194.711	194.314	156.145	122.862	154.916	274.586	184.707	182.477	240.254
HIST1H2BD	1558.03	584.222	250.267	505.756	410.45	542.403	269.952	410.205	951.536	259.199	377.611	373.445	1301.04	810.226	688.248	690.312	994.166	405.845	1731.3	1444.75	914.635	1429.63	551.939	1603.77	1110.14	1165.56	439.537	838.583	219.777	672.47	382.294	808.812	483.34	955.011	927.466	492.739	190.206	1677.85	1275.38	980.039	693.763	719.266	649.096	1446.97	587.008	593.227	1112.74	825.457	444.768
PBX4	193.126	235.421	237.509	242.793	271.389	279.337	274.317	369.788	389.237	483.826	481.116	311.661	238.726	299.453	207.455	294.452	212.553	287.087	161.24	265.671	152.806	155.01	429.822	150.48	268.569	158.457	252.455	180.681	450.293	354.59	238.564	411.634	162.127	219.777	132.725	298.858	174.86	234.047	244.884	317.206	329.999	321.934	246.307	157.299	346.489	242.287	189.828	172.88	322.91
TRIP13	1.45324	20.1159	31.3601	28.9666	34.5072	61.0259	60.386	-2.65008	55.9902	143.362	6.02353	66.8561	99.3443	53.4884	31.549	73.0246	36.9612	0.0800704	123.198	54.0807	7.79832	69.8902	34.5404	16.4815	38.1287	13.0817	64.6608	37.2825	21.151	20.669	48.6927	49.424	71.8084	65.2872	493.207	81.0101	12.3886	1.22029	28.2826	26.9491	61.7304	69.8058	48.0979	80.0241	26.8006	14.1632	29.9379	101.833	32.1346
PIP4K2C	439.451	428.603	437.043	370.985	456.775	300.119	335.554	296.81	415.76	311.062	276.59	223.576	383.812	390.708	340.857	469.226	528.242	431.286	271.641	333.214	335.227	418.303	421.568	416.397	388.834	373.593	472.493	300.929	400.021	412.478	362.157	323.72	496.234	420.697	464.488	373.593	385.864	613.599	406.606	379.056	436.03	391.308	416.184	450.534	323.471	311.512	398.498	588.101	354.32
AMD1	1235.74	873.574	982.815	969.202	958.998	1175.51	1127.57	924.282	612.083	847.017	622.99	566.847	975.126	941.227	1166.24	800.31	1235.41	773.455	1488.74	1085.82	1172.12	1046.17	1163.27	1771.47	1329.34	1379.58	1168.07	1255.07	1053.7	1140.1	1006.28	992.309	1080.75	1278.57	968.578	1412.55	1058.89	1088.87	1000.21	1316.68	1216.03	945.626	1562.21	1343.61	1342.23	1146.26	1149.49	1146.79	846.017
PLEKHF1	587.088	2351.79	753.563	1476.92	1595.79	940.134	957.589	1141.86	1067.58	1425.13	938.199	542.476	2664.19	865.181	736.971	1535.73	1969.14	1571.82	2096.53	651.303	414.9	1240.48	1503.67	719.288	973.777	618.72	1472.64	489.155	1629.42	1015.96	1167.59	1875.6	938.497	1042.75	2992.49	718.869	2453.5	482.279	1768.39	874.478	1140.63	1074.08	833.669	568.521	809.894	1073.33	474.887	715.003	626.97
GPX6	100.497	58.4303	70.3807	36.4867	31.9334	26.3964	22.5919	9.43539	11.8347	16.2471	-6.25655	1.50202	0.885973	43.431	53.633	37.3734	72.8045	34.092	-2.36377	27.0113	17.5166	33.9284	35.5421	41.7806	63.7585	55.1661	25.5783	-1.82491	21.2718	38.2837	33.3257	70.1559	25.6961	36.5764	40.2529	22.5322	38.2394	46.8709	64.6894	42.7881	13.8697	12.9962	-3.30424	2.36136	1.84864	19.908	6.58845	-6.96045	1.38531
CBLB	593.162	1233.46	1089.83	1152.39	1107.77	1205.74	1265.73	1967.28	651.702	1321.89	1219.35	844.865	1677.37	1130.9	594.858	1176.63	1436.57	953.705	1487.69	734.728	492.401	870.793	1499.95	742.497	1348.72	683.274	1541.69	641.95	1720.67	1313.76	1252.22	1622.46	829.094	904.216	2886.87	1190.55	1348.72	486.28	1655.32	851.169	1277.76	1757.31	771.177	920.264	1141.45	1088.26	683.488	994.352	1444.59
STAT5B	1579.71	1473.32	1241.93	1211.98	1189.2	1026.17	1007.12	1793.81	1581.75	614.661	1615.39	1264.29	903.023	1356.09	1284.06	1258.58	1490.09	945	990.607	875.609	1609.22	1136.15	1244.27	1505.61	1484.76	1605.73	749.446	1180.04	1613.26	1738.58	1322.39	1367.93	1464.2	1402.9	573.837	1637.23	1128.12	1519.97	1513.72	1350.8	988.532	1346.58	1113.77	1661.15	1400.17	1772.48	1118.57	1579.71	966.773
GPR68	50.1824	90.9136	39.0721	251.507	130.162	131.156	191.469	-5.23517	110.88	258.909	45.972	69.0281	164.669	118.039	61.6087	205.15	256.2	43.5134	45.9451	82.4019	-15.634	185.491	243.375	-4.50156	73.5339	73.5683	220.745	-4.29144	171.53	102.779	87.1502	25.196	118.397	42.3266	334.214	72.0077	274.724	27.343	278.791	28.4513	160.892	253.455	188.004	175.445	143.087	62.9783	73.7814	213.722	222.446
CXorf26	272.348	476.782	336.557	508.643	580.394	703.929	649.938	312.373	558.741	995.722	303.99	437.623	583.004	399.626	379.534	339.249	146.936	400.521	386.062	760.341	454.998	436.922	548.989	446.89	377.13	329.675	633.039	304.283	617.317	557.808	435.584	147.371	484.6	394.783	462.924	498.774	453.675	395.374	379.534	413.603	739.753	919.095	838.746	554.852	507.717	417.781	658.426	608.471	748.272
SLC12A8	67.7122	75.5187	51.541	83.1839	70.8197	61.6686	86.6984	186.156	79.9848	81.9822	95.5459	77.6919	112.659	83.1414	67.5605	86.3477	55.173	102.701	90.3058	101.381	56.0717	127.203	88.6592	233.49	89.2691	103.494	67.4091	145.359	90.6656	89.5621	100.787	217.151	97.0429	44.7858	77.8729	152.421	80.5888	152.965	69.8169	138.256	63.9157	40.332	75.0505	41.389	64.1575	61.3501	67.8038	59.2268	53.5709
SIRT4	-7.96677	8.28215	34.647	-20.9758	11.1101	14.8584	9.38441	-35.397	-9.09613	10.2551	-10.7151	-1.17508	-28.9229	8.5037	-14.9445	13.0867	-22.5134	-5.10895	-14.8163	0.0531913	-7.06858	-3.12333	41.259	-38.1936	-5.30903	-12.2717	17.1376	-24.8872	-20.1367	32.87	23.0664	-17.5045	3.17045	4.77697	19.4662	49.8935	16.0781	-10.5979	-12.965	-34.0969	58.8827	49.1846	12.3494	17.1508	18.8664	-7.25071	12.8764	21.3287	52.4034
NAP1L3	21.5881	62.5476	15.8107	12.8041	49.3754	43.7742	108.246	39.9012	42.5542	24.0547	17.985	36.8533	32.1653	25.8084	9.37752	2.71776	14.8255	3.96602	10.6179	15.4617	31.7662	-0.752103	32.5077	40.0356	20.0438	27.1748	11.6328	27.5133	-5.61296	13.421	18.5516	2.87126	6.79935	19.2399	30.7335	38.4492	-9.4632	45.0788	24.0941	20.1131	51.6868	1.42373	56.8035	42.2219	30.0351	43.9033	45.4357	20.4657	54.9448
ZNF684	11.2152	4.12941	8.78886	-16.0139	7.3097	62.2473	38.7932	-12.8386	-18.9587	77.2356	-29.6788	5.0317	0.158005	0.415496	-22.4917	-30.0105	-42.6977	-31.7108	-17.1978	141.825	36.2103	-3.17113	40.2712	-9.14808	-6.5018	15.5429	37.8173	-31.3666	-12.3405	11.4763	25.3709	-18.7381	-4.52437	6.63199	66.9655	37.3823	7.55215	24.859	-18.6428	-4.79536	54.9591	0.0713035	73.5458	27.2996	39.4199	-23.6004	64.3528	-4.04491	55.8033
HSD3B7	52.8034	68.7639	65.6082	16.3382	149.436	44.0615	19.1965	45.1827	53.1636	35.123	14.3504	106.128	36.5547	72.685	74.5878	59.2268	31.9372	147.823	101.813	92.7381	32.2514	44.733	40.8801	98.166	31.7327	44.2987	115.691	14.6421	20.9871	6.89907	32.5379	-16.3832	78.5236	25.1649	55.4936	121.882	71.7296	21.8825	28.0215	-14.3628	46.1364	53.5374	38.2085	125.71	87.2307	43.2103	102.069	55.5463	69.134
ITGA5	1786.4	1217.53	1498.77	1446.33	1129.28	722.551	706.691	1587.02	1679.53	920.264	1993.5	1008.85	2007.33	1568.45	1274.86	2931.09	2876.01	1714.6	1446.33	881.122	1400.7	1462.35	1649.39	1776.53	1405.58	2118	1883.63	1255.18	1694.97	2108.35	1441.13	1744.06	1895.19	1239.54	1333.33	1086.79	1896.07	1694.23	1815.58	1275.83	1257.61	1739.38	937.243	1745.6	758.906	1306.86	1095.16	2118	978.477
CRYL1	139.731	184.383	197.421	185.658	76.9607	124.678	105.546	99.3851	106.601	142.279	48.2746	65.2012	1.81026	143.975	145.604	142.095	159.461	136.577	73.151	81.8989	89.3653	81.679	139.53	76.0209	146.777	165.562	168.023	133.001	67.2164	76.8089	184.748	93.6599	196.183	172.654	159.22	88.8966	179.108	199.096	154.113	203.426	171.753	86.2886	169.108	70.3488	50.9886	116.906	78.5106	201.591	131.645
TIMELESS	77.8207	126.439	124.504	53.1845	148.497	104.788	155.248	40.2392	109.115	195.145	44.6161	85.4473	224.202	115.691	130.66	145.793	158.94	43.2876	147.123	141.706	52.9057	192.035	157.969	79.9979	66.14	36.1127	175.324	61.5824	175.838	212.597	187.705	78.2111	213.325	182.854	728.043	123.481	132.114	114.695	140.533	83.884	177.533	186.156	161.63	112.367	116.763	62.2735	126.286	210.476	231.713
KBTBD11	497.177	850.039	1024.02	767.619	792.227	936.93	988.192	792.227	238.945	1028.29	260.834	775.025	213.026	633.969	627.887	712.224	351.146	721.015	847.002	404.043	384.392	341.286	651.888	225.35	431.514	670.286	1565.1	435.584	549.612	368.55	687.787	583.322	729.804	624.777	548.086	702.189	1062.67	438.988	419.515	1039.86	955.619	716.081	737.665	607.23	530.538	855.062	661.584	434.359	968.783
ADRB2	816.931	1530.07	791.973	1240.48	1449.32	1118.14	1008.16	1115.82	904.527	1509.33	913.556	912.076	1737.01	840.694	851.436	906.899	1425.13	1120.19	814.578	1003.65	735.851	1181.73	1367.4	649.938	1084	644.985	1710.72	949.83	1237.23	1478.17	1030.05	1438.33	1056.42	844.002	1481.15	823.31	2270.88	766.668	1661.15	750.824	1033.7	1211.98	1585.65	900.553	1160.77	1093.66	964.737	948.256	1352.35
SAP130	567.243	702.607	501.747	580.227	654.37	415.002	497.572	499.604	578.086	347.29	411.537	422.205	501.747	443.875	538.57	670.09	631.562	618.548	374.994	424.059	551.137	594.531	573.528	486.415	641.025	494.263	672.9	544.416	706.691	545.344	574.955	600.458	664.147	601.987	570.106	527.802	478.038	590.455	570.277	699.881	479.427	554.38	507.321	526.253	321.533	458.031	436.922	713.723	464.488
KIF2C	37.7374	74.2432	122.995	31.6651	44.4428	8.46926	2.92029	21.1997	-8.13259	71.7741	-5.12765	6.28227	107.37	89.1389	61.0773	45.1981	49.7386	70.9079	72.4317	49.3754	32.7478	18.5236	62.2473	50.1188	59.8825	69.4966	46.8986	26.4746	45.9611	36.8671	48.9708	20.3356	38.204	79.2488	312.755	47.6919	42.8082	101.44	28.578	77.7808	33.3805	9.10322	6.59999	22.3085	-2.50659	-1.41839	13.351	81.8848	19.2925
CALR	1123.72	1402.9	1044.99	1045.38	1066.08	829.916	915.466	1095.16	1331.19	1029	1242.86	1331.74	1856.44	1560.57	949.531	1734.71	2137.66	1237.69	1179.62	1291.42	1073.7	1878.26	985.182	1671.44	1380.85	1159.52	933.453	1392.4	1165.44	1071.36	1134.55	1299.84	1141.86	1306.33	1823.74	699.024	1190.09	1044.25	1061.97	1284.06	1007.47	1254.65	1284.06	1288	999.141	1327.51	783.268	1858.26	1075.25
OIP5	11.9291	13.6161	34.8295	31.2532	11.6082	16.8313	33.3642	10.2093	18.2568	37.9069	11.4547	15.626	36.7308	58.5149	1.13877	-0.873101	31.3864	18.4094	25.2302	14.8077	-5.32545	14.9012	-0.0213702	20.3638	-1.46182	8.44196	9.91611	2.76082	16.3382	-7.52237	6.97739	10.0836	8.50596	7.93636	84.0015	6.27097	14.323	16.3435	20.488	17.824	23.6682	11.1339	14.3108	31.9823	27.2344	2.02812	41.3798	19.8107	34.2064
FBXO15	9.58064	-7.44658	1.87303	7.3495	-9.00943	29.7535	31.3314	15.932	19.4749	16.8599	13.8844	21.4977	0.863308	-7.75494	10.6179	25.623	-8.52974	-21.4991	17.4904	17.6291	0.0215011	27.2144	44.7858	4.3156	7.57312	17.5994	15.7875	0.0193368	3.63139	18.1655	19.9753	-14.853	16.6832	12.6984	-3.51973	13.2501	-15.6957	6.43421	11.1741	33.6909	40.7365	14.6152	38.8434	23.8927	23.5635	19.7733	17.6155	37.5399	50.9753
LSS	110.599	199.817	140.007	167.392	225.652	159.864	138.948	113.552	116.926	176.428	87.3393	102.694	143.905	155.417	131.963	188.722	123.964	194.822	90.2589	86.6766	71.5476	118.231	155.087	95.3878	123.019	80.552	175.487	64.475	141.117	88.1526	113.418	203.009	100.023	113.101	136.532	116.111	158.198	78.5402	135.531	113.723	103.701	121.794	76.1941	121.338	126.739	138.795	88.2772	140.024	122.808
ISM1	9.88508	8.63337	-2.89409	4.7998	-3.72397	14.1455	47.3783	16.2522	6.67993	18.2731	9.3034	22.9452	-1.37344	11.2293	11.6204	-2.76436	24.9553	6.88565	0.111209	14.9186	-19.5405	3.43378	12.4957	0.722394	6.06082	-5.02745	44.7174	35.8492	5.78523	10.2551	-0.742901	44.5122	30.81	-9.49348	0.885973	17.637	8.70904	-2.11458	11.1055	18.6843	33.9364	17.4791	48.5249	32.1195	28.6773	-0.904595	18.5678	49.0504	16.242
APEX1	1204.4	1862.55	2055.25	1585.03	1607.82	1934.63	1950.97	1846.15	1709.13	1826.32	1518.11	1880.06	1134.55	1473.93	1684.69	1488.3	1276.77	1625.19	1344.42	1426.21	954.659	1252.22	1779.8	864.904	1492.59	940.134	1191.02	1084.4	1506.86	1554.82	2214.77	1595.14	1735.52	1349.23	2035.5	1706.15	1528.8	1003.3	1217.53	1391.85	2063.49	1777.38	1556.8	1162.46	1661.15	1824.62	1619.63	1548.3	2295.87
TFRC	754.262	1028.29	948.256	1091	753.333	1837.4	1391.85	851.999	695.637	1675.91	680.177	1669.21	1813.01	1731.71	1852.98	768.548	947.641	1233.99	2054.21	1822.92	801.813	1021.94	1122.17	1463.54	1093.66	1585.65	952.054	1494.46	724.302	739.287	1036.55	952.719	810.962	925.733	1361.58	1136.15	827.796	5720.26	644.985	915.466	925.415	643.835	694.404	578.086	1717.56	556.08	1529.45	801.057	904.527
CLIC5	8.89534	2.78762	-4.17218	-5.966	-19.9315	22.7075	10.7336	16.1716	-10.0766	91.5452	5.39597	21.5704	-31.7483	76.532	-36.7117	9.48876	-3.64591	19.0831	-42.983	22.4854	-16.0878	23.494	36.7433	-20.9176	-2.27891	-7.74557	98.1295	-24.5279	26.7258	34.9969	13.0354	-27.0365	9.50455	-4.99282	39.6187	21.1191	17.9925	12.7058	18.8259	-13.1088	115.114	39.7942	23.7353	15.7282	5.83273	-20.2943	14.4359	49.5347	93.4371
SNTB1	458.632	511.129	578.575	493.207	514.116	352.984	627.344	239.973	471.88	453.326	229.925	364.743	340.276	318.773	635.418	335.14	380.414	413.603	299.525	766.916	694.998	766.916	487.842	1084	430.94	519.674	922.333	583.986	342.567	347.55	378.679	228.538	789.663	577.926	470.722	454.269	577.75	730.027	577.1	520.814	641.207	404.458	622.414	712.012	417.038	298.785	638.247	659.221	400.328
TRIM26	769.26	1155.34	1058.29	1140.27	1259.03	686.318	741.817	953.705	1635.8	872.71	1253.65	894.608	1536.38	1026.5	1012.68	1751.03	1627.29	1397.32	1117.75	1006.1	771.861	1086.79	1043.48	1250.78	1008.85	752.222	721.883	966.42	1188.77	872.155	1100.24	1081.69	1040.2	1206.16	1777.38	778.764	881.991	660.194	1078.61	1101.03	844.573	1058.64	976.804	833.669	784.69	1077.06	779.508	1503.67	1047.88
HSD17B4	1084.4	1164.16	1276.77	1399.62	1672.2	1418.83	1218.02	1015.96	1007.81	947.955	964.737	930.038	932.859	896.081	1002.25	1014.5	988.885	1054.92	1033.33	1139.86	1437.77	1272.42	1112.16	950.452	1244.7	945.66	1793.81	1516.83	1246.57	1376.53	1459.33	1039.86	1324.89	1357.76	1007.12	1074.88	1181.73	1053.77	1353.9	1094.76	1297.33	1379.29	1379.29	980.136	1047.52	996.045	1207.01	1041.66	1513.12
CERK	788.381	1059.78	1201.55	928.1	757.511	1015.34	1095.56	875.978	861.232	1514.03	813.47	1085.06	558.361	983.706	804.985	864.308	1219.54	932.507	565.897	608.421	544.512	1086.46	1178.29	476.897	801.143	776.15	1287.98	564.696	1006.93	1315.04	1234.81	910.232	963.659	760.14	1116.61	744.108	1233.71	773.783	1211.5	990.57	1237.92	1146.91	1256.82	1072.23	904.066	833.095	797.82	1410.08	1556.73
CST7	7791.39	4157.81	2948.21	3387.76	5050.94	3260.49	3226.3	6491.6	5933.9	4334.99	5275.22	4214.15	5540.63	4683.48	4398.56	4683.48	5223.44	3097.28	4717.37	2080.16	2877.89	3769.87	4513.52	3918.01	6385.3	8074.91	5036.03	1899.69	3949.3	4603.62	4760.84	2787.13	2797.82	6025.62	6729.99	3862.77	4805.79	6569.97	4316.2	4308.69	2344.09	2436.69	2440.98	8354.17	5875.32	4801.22	4147.02	4628.97	1776.53
PPP2R5C	151.477	208.25	151.796	194.984	206.444	263.852	243.538	290.016	134.415	302.666	105.393	202.169	238.876	178.815	168.042	205.666	131.801	220.767	270.639	263.371	217.546	173.635	221.379	230.718	322.685	196.793	286.053	187.119	326.231	177.846	221.861	232.068	258.083	270.354	281.998	266.253	263.323	183.377	221.106	155.328	275.157	192.051	252.624	263.619	253.917	141.736	263.243	187.745	212.419
LAMC3	14.128	12.8407	5.83047	17.5969	20.1791	22.8137	13.7596	1.8305	9.86626	25.0648	16.5557	28.2622	-2.46722	-13.0705	4.86047	27.3497	14.4485	-1.67521	29.3621	18.8368	13.6186	-4.50393	-15.6638	-6.55892	23.111	4.66549	31.814	15.5074	34.9026	7.19221	22.5001	4.52332	-2.90763	-2.24491	3.06055	39.1417	14.2808	29.8956	0.0170336	36.0669	59.1953	40.0356	16.1821	20.5951	24.6362	29.146	26.9395	-18.114	35.4244
SMC2	33.2482	41.3608	30.4738	20.2963	36.901	76.3448	81.9682	130.938	58.539	64.0545	69.5173	61.5739	112.192	39.8408	43.1026	18.3658	26.5394	50.1824	15.3121	41.644	47.5927	6.50227	66.8153	50.1057	21.1104	25.5876	52.8244	22.4405	32.2664	8.97699	30.5678	29.6071	56.2444	56.9932	131.813	46.0266	24.5495	77.3493	42.7418	32.0583	36.9399	31.9109	69.9005	50.6956	50.7714	38.4585	59.4226	52.13	41.1365
C2orf15	37.3133	27.7616	38.5219	29.9345	26.2821	88.5481	88.2982	31.5638	38.342	52.7965	40.8945	68.8475	87.2931	39.7146	27.8964	95.0619	46.7858	48.8127	56.2667	37.9809	69.3668	55.8567	59.0987	39.1508	32.9549	29.6105	44.0773	27.9333	45.5844	77.1122	48.7887	88.2982	73.7237	28.0723	46.9912	60.8131	47.1362	27.326	39.4884	47.7201	101.112	89.0744	69.7626	42.6604	70.6558	42.9675	57.4492	34.1235	91.33
LOC644029	22870.3	25020.3	32073.8	26018.5	27418.3	24704.7	26708	21953.5	25934.5	28642.3	17890.2	18992.7	16138.7	21415.1	23012	23659.7	27059.3	24477.9	19592.7	22344.1	19186.4	26101.8	24552.8	17767.6	22344.1	21706.7	25760.7	21354.8	20438.4	27141.8	32613.1	26101.8	26446.7	25589.3	31456.7	24031.9	26277.2	17850.7	24031.9	25020.3	27602.3	26800.4	22344.1	17309.3	23364.6	22146.9	24031.9	22146.9	29508.1
CCNB1	19.3427	84.0747	52.0438	47.6156	26.7481	53.8628	71.0298	34.5725	39.9843	82.3588	19.5847	29.2537	53.4485	50.7839	31.8332	52.3561	28.9316	43.7582	59.0025	40.9183	58.2721	46.8876	33.4697	19.4522	14.3156	15.5651	10.2878	27.869	42.5649	2.11684	3.73953	1.82374	23.1989	24.8747	251.802	47.7092	14.989	14.5267	45.3088	21.0217	32.3278	36.4275	26.2165	33.4269	70.7443	12.2128	47.0793	51.7865	33.4155
SIGLECP3	25.0902	65.3157	39.0169	42.3819	52.9464	25.1679	16.7038	-27.7791	0.523612	71.7406	-3.08716	18.7496	4.20114	39.6695	16.6437	2.3525	168.566	8.23116	0.442915	36.7518	-13.6455	-5.73934	97.3761	-1.45508	5.85959	8.22889	47.7674	-22.8816	109.828	-7.6681	5.70653	9.05871	15.6184	-24.1195	51.554	23.0962	39.3184	-9.63857	80.7103	6.22325	22.4943	103.156	49.0324	31.3387	-3.63018	125.399	-3.90655	53.123	72.6157
SEH1L	153.888	181.95	204.304	200.352	157.72	220.066	263.444	174.94	99.0712	228.138	105.389	151.873	98.2337	167.952	259.798	173.224	179.936	142.839	189.086	155.01	112.335	174.25	169.392	63.476	113.787	105.242	120.349	141.972	88.7339	189.055	215.138	187.567	198.664	145.819	168.735	128.345	159.98	63.2193	119.822	182.955	205.43	135.121	161.897	146.003	192.696	166.756	224.012	136.146	166.905
PASK	223.132	409.755	685.622	196.212	367.997	625.529	414.011	449.371	303.332	310.163	348.912	313.203	244.326	367.226	482.51	444.094	499.538	450.956	237.239	310.059	298.978	353.974	248.338	266.471	407.312	232.811	314.899	341.533	471.566	527.615	492.987	974.053	214.825	349.238	255.827	298.146	231.267	410.077	373.783	566.914	321.765	475.588	257.471	251.523	333.923	365.685	231.885	425.805	461.081
DDIT4	1028.63	1481.15	987.205	983.524	2570.69	1163.3	1132.52	1181.73	1055.67	1169.69	1709.89	1079	1016.28	1473.32	933.786	1421.1	2025.22	996.69	1952.78	722.551	844.865	1302.86	2072.91	1289.43	1503.02	1170.13	964.382	630.099	1689.12	1667.04	1266.72	1410.39	843.475	1376	1743.29	2530.03	879.053	1562.51	1110.93	1417.65	993.353	1213.82	759.141	1197.16	1550.87	1601.11	1212.44	844.288	721.438
CAMK2N1	68.9961	68.7959	89.8183	209.047	134.756	145.545	344.592	163.918	280.969	278.659	147.662	135.188	50.5573	286.722	65.0555	237.342	209.954	112.504	53.0081	132.836	67.0951	200.224	121.652	73.8068	84.1345	44.6794	125.476	28.2347	225.669	166.587	128.051	86.5627	68.5546	77.4613	106.128	183.263	238.398	123.737	275.716	49.4968	121.781	294.233	172.388	208.806	153.912	235.858	114.531	175.251	172.013
RPL30	17024.1	20111.1	19795.3	19186.4	16671.7	22276.6	22146.9	17516.9	12295.6	18203.9	14238.8	15269.1	15709.2	15365.6	17727.6	10317.3	9776	16984.8	13737.3	15502.4	16026.3	12765.6	14094.9	12318.7	19281.3	18562.9	12839.6	12415.5	19646.4	23659.7	26360.6	25672.9	21354.8	23364.6	17850.7	23734.4	27236.7	16475.1	12136.1	21532.3	20272	12839.6	14151.3	13440.5	18944.5	14604	18335.4	8007.16	16363.1
LOC441019	459.261	666.662	371.277	556.08	567.243	432.184	369.885	970.457	985.537	374.817	820.464	443.515	1493.2	703.052	523.244	652.472	724.082	839.028	612.175	562.38	1134.14	499.604	348.935	689.828	1006.47	827.538	143.848	872.71	1000.54	91.7101	587.262	1344.94	275.123	394.372	373.229	168.857	427.065	367.152	567.573	1106.99	359.441	365.296	383.716	236.348	702.189	787.44	280.018	457.399	206.845
C1orf122	356.745	302.809	455.932	331.804	323.144	253.762	170.413	377.323	464.973	329.596	389.434	333.3	416.501	353.436	340.19	359.528	352.292	374.635	496.234	234.602	295.437	348.334	265.301	274.854	307.211	311.512	239.343	294.87	276.188	359.168	266.063	412.478	276.188	271.703	376.069	384.002	319.241	298.261	311.976	322.83	273.915	217.553	186.687	250.684	315.186	452.603	266.71	275.462	280.356
DUSP22	702.248	462.308	587.143	562.6	475.685	609.087	643.337	524.145	551.889	571.907	612.465	663.812	453.651	436.933	499.014	517.169	687.548	623.928	395.415	494.235	582.601	452.439	530.875	491.313	480.06	618.437	606.786	891.72	451.936	672.485	584.192	453.741	516.543	623.985	492.98	435.712	585.972	463.74	546.756	505.957	518.781	545.251	506.125	566.623	499.43	551.976	482.194	646.384	538.252
TMEM110	6.10645	-17.9073	14.133	-9.738	-1.62308	9.2617	-22.1776	-28.1099	22.2851	52.7012	-12.7698	-5.17042	-12.5459	14.5473	5.98937	5.03849	3.62012	-3.39122	-20.9176	19.3482	-14.118	15.9091	20.3382	2.256	4.61599	13.7073	28.0589	-25.7634	-26.8124	-19.3618	32.0395	-13.2515	30.8902	34.7966	43.0768	8.53387	20.8877	18.9872	16.792	-30.3993	59.6938	7.47358	-14.6515	14.5873	1.0333	-17.2469	24.6823	60.2938	30.6754
AP3M2	213.124	206.232	268.637	120.856	190.526	222.346	449.233	147.371	150.023	283.235	79.5878	155.777	182.977	255.659	193.038	212.831	114.72	102.148	97.0076	228.799	44.5332	200.822	220.646	70.4035	239.869	188.674	294.03	52.7559	320.663	265.12	319.639	182.854	233.333	154.584	362.992	314.957	291.972	178.558	322.745	284.179	419.73	256.925	301.228	176.551	200.358	139.587	162.417	258.108	461.316
LASS2	1581.06	1516.83	1438.33	1363.2	1928.18	958.261	1164.16	1365.28	1397.91	846.723	1301.87	1033.7	1189.2	1115.82	1443.47	1403.41	1731.71	1254.18	1162.87	1060.11	1288.95	1432.98	1210.64	1188.77	1406.1	1454.07	1433.52	1698.01	1226.4	1158.21	1251.29	1113.77	1040.55	1299.32	1192.78	983.191	1156.97	1470.81	1397.32	1025.1	1110.11	1222.11	1444.04	1306.86	991.638	1452.33	1086.79	1445.75	1128.12
C16orf61	1108.17	903.602	936.6	1005.41	855.062	1326.46	1350.29	1101.81	832.046	2259.99	784.229	1201.25	1933.68	1003.65	1468.41	861.199	612.344	1123.32	1713.83	1881.8	1550.87	1157.77	1198.1	1052.65	775.025	953.391	1076.67	994.695	1354.45	1555.44	1565.75	1143.07	1865.08	2021.21	2059.41	1802.24	1645.92	1778.99	722.771	1339.14	1406.59	840.43	1016.99	1042.04	1394.62	781.015	1587.7	700.52	1226.4
LOC647436	293.605	278.187	326.835	324.673	234.982	530.684	494.009	303.913	252.69	438.415	329.675	426.965	240.759	547.48	253.883	202.491	158.036	246.991	289.927	439.336	449.108	287.672	287.882	303.326	415.972	330.972	293.26	460.111	369.307	453.443	307.132	224.365	122.683	88.5953	212.787	450.401	438.988	269.413	243.607	375.379	495.303	340.94	600.458	482.543	785.951	684.697	256.019	167.128	348.843
C9orf127	89.9019	121.508	138.461	68.8688	115.571	75.267	98.1116	8.49671	15.149	98.4605	46.3934	57.9661	-24.8797	73.162	80.5756	128.52	101.036	55.449	12.447	47.2843	39.5954	142.521	221.865	12.1614	44.97	56.7508	154.076	0.885973	37.9809	117.867	202.54	33.0748	82.548	97.0076	145.573	28.3469	245.28	9.19857	148.115	55.4044	138.197	198.19	159.498	102.876	43.6999	57.8256	67.2361	119.755	189.067
POLE2	76.9607	92.6491	68.8893	47.785	36.4107	53.0421	48.0622	41.3988	94.1357	109.652	115.691	75.7409	193.69	56.0119	53.8765	66.0832	38.8434	14.0727	137.159	23.2859	8.61237	66.017	52.7621	33.3607	35.5669	48.459	43.5134	8.45118	47.511	47.7438	53.8274	30.2456	50.1057	41.7327	287.604	64.7187	59.612	39.0676	35.5669	41.4238	92.5662	46.3989	75.6561	64.9628	71.0979	63.042	102.642	71.5089	52.5045
LOC645683	15365.6	22016	21889.6	20541.5	20111.1	21172.4	21889.6	21297.5	15744.5	21415.1	14094.9	16786.2	12391.1	18158	18514.6	19592.7	13360.9	20541.5	14330.5	13600.6	16634.9	13144.9	21354.8	14664.4	17024.1	16671.7	21953.5	12616.9	20823.3	24865.3	27790.8	29122.6	22870.3	26018.5	24704.7	29809.6	26446.7	17024.1	18800.8	19281.3	21112.3	15886.3	11734.8	9070.04	17643.5	10979.7	17350.5	10131.3	23659.7
RFXANK	1189.2	762.934	955.29	1524.95	909.339	755.212	802.797	1317.31	1371.19	984.206	1344.94	1325.93	1621.77	1013.06	1136.53	1180.48	1122.56	1254.65	2133.05	1214.29	1211.56	956.601	951.759	1315.82	998.431	1042.4	796.747	1390.73	993.674	930.038	852.28	1377.07	1062.67	1196.71	1242.38	898.162	960.464	870.793	962.437	1194.94	900.262	1099.07	561.591	869.655	822.546	1277.26	1194.1	1169.3	726.061
CHEK1	14.2103	42.6959	21.6933	5.20545	7.1164	-0.349193	8.62161	36.278	4.47445	99.3247	-3.29053	-0.23499	124.907	67.3698	44.5506	53.2818	40.7507	17.1057	93.3341	51.2681	20.2465	55.5009	32.2102	23.5577	43.7052	18.3935	14.9839	86.5143	40.0214	30.9233	46.8025	25.8974	47.3319	47.2786	274.92	57.6562	46.6885	35.3147	39.4929	46.4621	66.5978	12.745	2.6032	0.402436	15.7875	14.2564	19.6567	55.9454	-3.98671
PRSS23	38.5629	251.097	88.3745	132.419	383.148	237.673	247.051	74.954	68.1129	301.76	46.9458	92.4641	222.542	132.006	118.805	131.1	179.618	186.812	132.336	145.327	43.7891	50.727	341.108	139.204	173.4	55.6627	373.885	24.859	345.71	31.7738	122.107	118.928	108.815	77.939	232.248	101.344	506.911	31.3601	302.809	176.738	125.091	147.791	197.421	141.976	231.492	169.108	88.7965	111.682	120.335
KLHDC4	515.112	690.451	688.394	552.057	925.415	709.234	761.038	639.718	605.453	1150.7	726.269	797.992	1099.07	745.004	546.705	761.509	745.242	613.775	779.508	655.717	379.927	724.52	595.198	470.352	623.142	390.217	757.513	622.065	699.664	599.254	490.192	640.273	494.8	538.279	1276.31	534.516	765.987	284.383	873.564	730.925	671.08	1087.89	652.089	712.666	991.965	917.588	669.468	845.148	922.648
DUSP5	676.321	860.323	756.385	650.33	920.835	959.186	1039.13	483.422	973.777	1140.63	1095.16	812.767	1129.69	998.431	959.512	691.488	1087.55	867.397	598.399	1284.58	432.643	1109.33	836.841	1159.52	538.732	694.61	1150.7	810.172	716.509	485.494	738.824	468.605	780.768	689.435	1207.46	622.594	773.607	746.637	984.206	1011.66	810.172	929.719	1332.79	855.336	797.502	753.124	694.404	1434.14	763.632
CHD6	117.99	146.078	166.113	214.609	192.122	196.929	161.734	107.644	151.204	93.6768	69.8269	76.9356	136.664	92.5662	147.182	161.877	214.111	230.36	89.6275	115.044	91.1333	176.031	125.791	160.823	119.217	111.748	192.169	154.617	190.439	152.901	188.51	257.538	108.158	164.595	133.089	166.113	121.032	126.786	77.8341	172.05	147.404	156.279	80.303	99.8295	117.748	120.93	109.937	100.845	131.316
PLAC8	5800.78	4650.49	3856.76	4599.35	5006.51	5006.51	4818.92	3536.86	6475.69	7014.99	4541.7	5120.33	6963.34	4364.97	7823.44	3321.38	3971.45	4439.48	3844.64	14209.8	5494.41	4892.21	5720.26	7069.13	5338.89	6904.47	4228.48	5355.28	3300.05	3936.64	6754.82	4217.61	11998.7	11134.7	5825.29	5999	5449.12	6770.25	3221.86	3500.27	6506.14	4214.15	5041.12	8684.51	5775.86	4069.15	11888.9	4827.83	6895.49
WDR45L	349.11	363.732	340.022	445.947	405.997	387.752	217.151	55.5463	323.384	197.377	67.6329	148.56	74.1642	189.572	406.918	326.275	286.582	461.934	229.392	250.454	280.227	237.228	275.462	307.211	376.255	321.459	463.537	335.227	324.673	297.524	320.74	326.359	377.805	351.757	317.525	201.276	249.174	330.485	342.399	328.94	247.506	220.597	271.96	232.743	195.578	158.491	237.617	290.854	264.183
LOC285900	3868.47	4115.9	4463.13	4283.01	3924.28	6812.48	6177.01	6689.54	3563.62	6163.57	3260.49	4501.95	3237.58	4253.76	4115.9	3760.88	1978.78	5745.91	3380.51	3390.34	4646.32	3432.29	4910.99	3368.62	4939.81	3484.59	5238.66	3093.07	6349.29	7450.4	9513.3	7212.88	4869.06	5831.35	6460.35	8086.22	8269.28	4069.15	3160.9	3650.27	6012.01	4033.22	3302.37	3206.5	3811.31	3859.62	4304.99	2678.96	6177.01
MED27	151.459	225.729	148.149	187.844	185.353	250.705	216.367	144.876	247.574	280.099	188.399	142.115	250.321	155.664	174.943	231.687	127.288	129.779	191.691	193.982	51.784	202.812	163.148	121.744	123.448	122.012	191.931	137.04	141.632	135.238	185.305	114.913	224.478	181.26	328.468	88.9878	208.816	106.085	217.627	251.163	216.899	222.104	257.135	236.916	235.58	191.127	149.389	180.222	219.197
HMMR	39.281	31.7327	53.8136	36.1681	10.7641	49.0384	56.7354	54.1368	15.4971	101.989	127.975	67.1446	196.841	77.6919	43.3032	70.9516	39.3967	57.7419	153.261	60.8977	39.2715	35.376	26.354	47.5698	43.7689	35.5501	47.4938	25.2425	18.8449	29.7851	55.7441	72.3846	72.2818	65.4198	452.123	45.1235	26.8731	61.9865	0.257377	60.4192	75.0386	50.1508	50.1255	20.075	72.2119	54.297	91.644	16.6278	40.6371
ALKBH7	413.492	558.119	919.979	609	470.848	418.089	388.036	833.396	854.253	628.996	803.565	790.942	388.036	781.015	826.484	528.242	800.311	860.908	831.776	607.049	397.587	424.507	482.543	402.603	436.37	426.618	338.495	400.328	385.761	595.525	698.812	858.92	561.757	879.623	579.894	645.751	768.081	538.732	523.533	565.515	576.943	482.149	394.158	489.277	483.963	710.093	393.863	441.669	486.664
ARL6IP1	4459.38	4595.19	4250.31	4892.21	4691.85	7326.92	5228.4	6475.69	2528.51	6247.19	2542.05	3293.11	5946.57	4181.93	5972.24	2859.22	3686.85	4855.51	5050.94	6079.38	5399.18	4029.85	4246.72	3856.76	6170.32	4590.78	3766.89	4675.03	3943.03	2898.52	5843.37	6475.69	4056.21	3805.54	4316.2	4603.62	4253.76	3921.11	2946.32	4290.14	4708.85	2475.51	4787.65	3462.17	5136.39	2971.97	5628.85	3766.89	4126.03
FBXO5	74.197	138.286	95.9898	112.903	108.392	187.365	195.275	216.85	65.3911	201.321	1.29822	142.989	298.633	124.018	170.076	115.067	48.0204	102.248	228.853	178.361	118.325	139.875	176.703	57.6333	124.58	63.2251	146.997	69.1954	186.569	218.355	231.604	164.386	242.287	246.482	755.47	189.701	156.077	108.773	69.1443	90.7794	196.446	223.47	237.673	191.637	262.179	151.732	267.861	227.848	214.261
ETFA	1616.79	1331.74	1798.04	1713.83	1382.52	1583.05	1747.14	1657.46	1135.35	2058.31	1121	1263.31	1888.88	1581.75	1776.53	1451.09	1427.89	1257.17	2528.51	2298.37	1891.47	1590.54	1556.11	1289.93	2073.87	1613.26	2414.48	1954.73	1445.75	1499.95	1790.53	1550.22	2030.51	2148.89	2176.04	2122.26	1644.48	2126.52	1247.09	1780.61	1796.37	1279.66	1541.69	1624.46	1781.43	1678.84	1581.06	1268.65	1267.18
ACVR2A	41.4525	21.4491	23.4365	59.381	65.3539	74.5992	68.69	51.0733	58.7326	66.8462	18.6271	4.85601	10.1183	14.522	42.3871	17.8214	16.7427	26.0801	6.76024	20.9074	2.32315	51.5211	53.0421	-1.9803	8.12611	0.655284	44.818	45.3584	31.6466	19.9419	30.982	23.1475	24.3622	25.9202	33.7852	37.8712	33.6471	3.57934	22.8704	37.0437	30.2811	32.2629	38.2394	34.0284	45.8397	38.8253	43.9924	60.3775	60.9908
CPA3	368.358	154.045	414.345	567.573	217.351	394.682	324.04	1412.66	275.396	224.474	324.833	121.882	215.399	562.38	127.871	316.5	256.988	473.386	174.204	103.975	225.241	238.34	153.423	65.8318	456.775	306.071	431.394	275.587	48.6373	155.375	390.907	229.984	172.727	492.814	81.1175	274.92	396.552	199.366	47.6397	601.322	967.449	317.206	547.629	238.781	381.282	700.52	448.528	189.149	203.806
ZNF491	7.61475	37.3601	27.5767	-13.009	19.5767	62.1347	74.7034	10.8225	27.8189	31.298	21.3941	59.4718	13.953	36.1259	30.8902	-1.76816	25.2147	32.4819	6.45211	46.3205	8.59823	7.72226	54.9448	41.0393	18.1925	4.78594	35.9629	50.3879	39.2486	50.86	34.3462	-9.65121	30.3549	9.0869	34.6181	22.5382	31.0478	19.9336	14.6568	5.76541	43.2775	26.8498	14.894	47.7034	31.8403	28.9178	41.278	19.1747	67.8145
ZDHHC19	320.663	65.6179	119.314	176.433	149.238	144.129	106.976	831.254	1115.41	80.0241	404.043	388.93	1036.55	748.506	676.901	241.325	276.384	312.828	4687.9	204.546	269.668	172.31	184.748	2088.88	283.981	346.749	134.107	439.92	146.302	280.765	437.043	175.799	289.998	429.153	187.75	1744.82	67.6526	921.129	257.232	216.346	210.098	187.58	129.35	1029.7	808.122	317.121	485.121	180.445	94.7459
TNFRSF13B	24.4025	174.204	328.46	33.2909	33.2599	170.263	95.8989	115.807	155.409	424.28	154.75	246.88	510.308	433.659	232.518	602.85	108.604	193.87	118.805	202.355	18.4914	410.163	129.814	100.826	83.6233	59.7673	77.7047	74.7034	56.4096	317.284	209.575	16.0404	204.454	230.307	486.28	120.24	48.6988	149.632	85.3006	119.951	151.761	467.589	170.225	74.4435	264.879	112.367	80.4112	854.525	103.834
PACSIN2	7122.38	3955.53	3653.27	4958.65	4206.92	3536.86	3939.98	3321.38	3918.01	2197.21	4494.12	2833.66	3417.47	5036.03	3378.07	5218.15	6770.25	3385.36	3088.82	4323.88	4345.91	4616.45	4320	4016.81	7259.63	4967.8	6697.41	5176.8	5609.74	4850.85	4383.69	4700.33	4102.2	5849.52	2769.56	3595.57	3392.81	4490.2	7241.16	6585.56	3405.04	5603.98	5966.29	6378.57	3400.09	4320	4424.55	5421.75	2685.58
DAPK1	273.984	392.468	248.182	373.98	373.415	391.1	407.34	175.29	226.041	260.893	265.301	295.155	130.025	267.468	249.114	214.211	312.828	216.8	126.706	252.87	303.913	190.75	338.913	58.2254	188.257	252.1	456.905	235.475	106.996	236.233	334.466	222.963	296.666	334.214	184.504	253.113	205.85	391.596	246.593	312.289	268.38	219.165	284.656	211.06	154.246	171.494	378.111	348.334	231.004
DNAJC30	353.524	511.406	594.354	492.677	447.135	729.358	748.272	674.299	528.95	733.158	627.152	804.326	312.755	586.255	382.954	361.793	339.087	586.42	323.144	354.498	135.246	367.33	470.983	198.597	278.455	270.937	369.593	268.38	438.879	471.757	487.842	482.806	348.59	302.885	348.156	388.63	550.375	323.562	536.896	452.245	555.91	599.437	461.557	400.622	529.531	723.188	456.053	499.725	876.742
CHMP4A	1364.73	1487.69	1563.76	1153.27	1301.35	1114.17	1178.74	1400.7	1525.61	2149.99	1376.53	1655.32	2107.24	1546.99	1378.73	2002.41	1087.17	1852.98	1432.98	1945.23	1278.73	1687.66	1536.38	1430.15	1291.42	1024.73	1696.49	1331.19	1425.68	1586.33	1569.8	1408.75	1481.15	1334.36	2233.97	1370.08	1910.69	1451.09	1660.34	1589.08	1805.48	1741.72	1395.15	1322.91	1511.26	1189.2	1604.4	1519.35	2242.86
KIF20B	119.605	211.259	145.545	159.95	190.833	255.232	288.37	289.211	46.7055	331.557	196.841	236.51	389.533	166.336	151.961	118.756	52.0705	131.316	259.513	163.449	88.8619	106.168	179.54	52.4101	204.454	47.2276	195.454	88.078	183.096	372.577	207.831	200.089	210.763	187.114	359.263	264.123	225.775	196.752	40.2252	99.9249	187.705	130.55	149.957	134.361	270.244	90.6981	164.133	98.4793	167.725
ARMC10	80.48	66.3564	88.5953	125.684	69.4638	103.712	111.48	164.888	61.6954	118.157	124.425	99.1955	107.202	79.8873	125.399	84.1933	95.7365	66.7458	103.415	102.208	112.881	118.303	122.332	47.9146	127.445	90.0315	87.6079	87.891	54.6881	112.076	94.7459	103.913	162.379	101.91	123.173	82.0362	88.517	81.9403	109.652	96.1672	106.641	100.92	104.48	82.8445	73.5683	68.8996	111.791	106.976	125.924
BPNT1	4.23421	-13.6099	-29.2952	-0.970632	-15.2183	24.4758	0.642054	-2.29999	-12.2559	67.4892	-6.76307	77.7178	-10.7988	7.75882	25.597	-24.9416	-8.4117	-16.6486	12.7648	15.5023	-37.9934	-4.0283	8.50596	-25.7551	-43.4654	-20.5347	25.2083	-33.3482	-19.888	20.075	-22.5644	-23.5319	-13.1774	-8.01321	30.6107	37.7597	13.1607	2.09888	-21.7466	-43.6636	13.8647	62.0222	33.9364	37.2382	57.9026	11.2752	87.6242	47.2334	55.9526
CENTG3	184.222	158.069	178.239	173.556	181.122	150.611	119.413	88.9117	225.14	215.104	222.446	279.407	59.7912	137.59	195.364	319.398	273	148.082	145.205	153	102.248	183.219	215.152	102.622	165.169	215.644	179.768	142.802	210.425	162.733	251.926	93.1956	212.218	215.006	213.274	131.896	242.056	131.237	217.053	176.776	194.88	197.246	209.669	202.128	84.974	78.6914	174.545	263.563	257.103
LRRC8D	358.18	248.659	322.248	251.982	338.141	248.48	237.006	291.626	124.803	254.85	120.577	253.637	293.605	168.063	258.663	174.392	187.924	166.656	198.278	271.96	282.13	250.57	263.5	149.109	242.965	211.635	277.658	348.156	199.815	216.245	299.603	103.336	272.158	273.197	279.473	203.009	219.825	278.253	218.907	247.901	273.724	176.776	258.23	257.357	171.234	171.866	296.156	257.538	216.294
LOC387934	5.70876	-0.239507	-3.90879	26.0224	-2.25166	46.5349	37.2213	47.3081	-13.9941	70.7443	-2.67074	97.7789	98.9503	53.7715	21.2718	2.07139	15.9348	22.6448	57.2719	33.2756	45.0359	27.45	35.2356	25.7799	30.0747	39.665	42.7368	20.7351	26.1939	26.3282	19.8107	27.1714	4.18365	3.7785	41.0441	27.6537	19.0639	50.0239	16.2885	11.7527	42.7418	52.0116	85.7623	81.8136	117.772	74.1857	65.3539	38.6032	43.575
SGOL1	12.0917	-0.259367	7.17143	21.9088	30.6611	-2.80244	15.2249	22.2264	6.84459	32.4751	30.2847	16.7453	35.5251	41.8892	12.8954	25.2425	40.5607	-0.379303	43.6739	17.7008	39.3876	20.3751	15.3121	20.5358	2.23391	30.5175	12.3813	-1.90683	15.8678	8.08151	19.1389	-2.14897	34.4545	29.5099	94.2061	37.9722	24.0547	43.637	3.83329	16.9657	44.2614	24.537	35.3557	20.0578	20.8935	12.5341	42.5148	24.1498	17.0047
NHSL2	309.934	245.338	151.07	220.336	269.413	128.075	166.765	185.896	428.39	99.1766	420.471	159.95	244.013	215.746	177.774	623.142	395.47	203.853	104.38	134.5	273.526	305.558	209.954	433.331	247.786	228.17	357.194	213.124	369.978	249.004	226.096	222.803	291.421	220.336	144.129	144.646	275.123	335.397	443.875	214.856	198.231	269.095	210.382	236.454	150.838	167.946	158.908	325.485	123.121
NDUFB1	44.5014	20.3467	35.6083	29.3341	27.5432	-10.3435	66.4062	62.4683	45.9341	87.3866	83.381	39.9292	18.35	5.98026	55.3819	50.0864	-21.3962	39.1691	3.29894	19.1637	33.8221	29.8671	37.9157	32.7898	32.4067	44.3642	53.6267	9.68547	25.9967	31.5749	41.0727	18.6576	37.5962	19.1306	31.4577	49.1724	20.7639	32.7246	46.9514	10.7383	72.3045	29.5028	49.1174	27.6907	73.7119	16.1613	34.8987	35.2147	75.8028
PSMB2	1963.43	2335.97	2439.51	2417.12	2106.25	1419.96	1890.58	2137.66	2277.22	2472.63	1845.27	1685.44	2960.21	2164.93	2736.64	3479.88	3217.43	2312.3	2509.21	2321.55	1380.35	3137.42	2083.33	2193.71	1915.4	1744.06	2081.24	2146.61	1485.35	2006.33	2265.97	1780.61	3035.46	2750.41	5953.5	1821.27	2495.68	2145.45	2069.73	2094.36	2872.3	1974.78	1482.93	1654.6	1977.76	1570.47	2137.66	2641.55	1866.87
PHF3	1625.19	1650.86	1783.08	1532.59	1602.42	1763.51	2387.46	1335.36	1151.16	1483.53	1249.84	1015.23	1468.41	1625.19	1533.22	1684.69	1309.82	1273.89	1221.19	1666.26	1777.38	1367.4	1859.1	1151.16	1851.1	1722.33	2430.99	1825.47	2197.21	1877.36	2022.22	1600.44	1579.05	1696.49	1311.3	2050.98	1399.05	2250.14	1705.43	1635.8	1828.03	1912.51	2046.87	2024.17	1503.02	1393.57	1772.48	1921.91	2277.22
FAM105B	347.029	348.07	324.192	299.974	357.013	280.227	422.205	224.474	438.298	390.016	335.719	362.628	352.904	246.991	404.043	474.887	349.295	313.932	300.56	397.389	379.151	501.341	349.46	336.557	336.809	407.656	511.685	419.515	335.719	389.724	349.636	322.329	374.262	337.058	522.665	322.745	291.699	324.514	397.389	415.002	372.027	351.233	415.658	348.334	322.329	295.939	382.371	412.777	349.11
RPL39L	71.5204	190.093	315.88	237.006	164.097	133.458	205.434	234.654	136.076	263.943	228.699	128.735	263.303	169.631	196.976	185.327	220.487	224.527	295.083	230.628	300.774	320.587	186.896	264.496	226.565	206.706	180.721	174.353	177.453	162.417	198.825	348.675	232.409	173.439	362.438	210.811	311.74	176.551	160.374	114.117	143.945	142.956	128.206	150.216	173.899	82.5779	144.991	156.145	105.442
ZDHHC7	3965.04	3877.54	4036.4	4133.31	4787.65	3424.98	3611.89	2672.39	3611.89	3173.81	4243.01	3422.54	2537.44	3354.54	3603.65	4859.99	4892.21	3006.28	2492.66	2863.1	3173.81	3918.01	4000.49	2644.84	3080.74	3927.42	3952.37	3829.41	2608.18	3681.1	3378.07	2870.47	3689.61	3890.01	3097.28	2874.13	3402.55	3020.73	4778.76	3412.7	3302.37	3239.84	4042.78	3101.33	2516.57	2764.32	3523.53	3949.3	4013.64
CCDC24	177.731	51.3762	76.209	78.9271	115.365	89.9646	92.5487	-7.52984	104.38	230.573	99.5586	168.675	70.4461	126.812	185.816	162.808	177.649	71.9411	85.5376	165.816	69.6014	126.107	155.01	19.3595	40.8897	37.6623	173.857	30.0747	16.7637	214.511	132.06	18.0955	162.917	87.9388	173.674	128.845	100.787	128.206	191.385	50.2803	143.603	120.335	101.344	141.825	49.0441	-11.8629	167.203	176.738	124.704
HAL	568.521	236.786	139.817	231.767	228.061	209.86	220.894	230.41	276.796	127.02	199.41	122.914	185.367	133.374	169.333	216.647	184.304	48.9835	159.183	159.183	367.054	211.108	253.762	115.829	171.866	286.026	211.681	224.098	181.77	293.468	119.217	194.966	207.042	59.019	86.9195	185.367	137.561	351.583	248.942	255.042	189.441	245.338	238.003	267.211	118.682	169.186	238.887	348.242	121.362
RFC4	195.578	313.932	199.41	155.144	224.93	331.88	306.531	115.159	198.506	430.596	58.9146	190.181	567.88	270.87	181.485	205.759	141.586	113.151	306.071	265.062	83.8276	245.566	220.894	61.3932	236.84	171.676	262.678	84.9445	240.931	308.882	292.628	118.35	267.534	251.155	828.569	270.182	324.911	127.175	247.342	184.995	314.415	319.241	260.401	195.961	329.675	199.862	280.493	284.45	415.658
GLTSCR2	14724.2	20881	25020.3	16516	19747.5	20219.3	23082.3	19592.7	19646.4	21473	17226.1	17024.1	12540.6	23224.6	16252.4	15435.8	18610.2	19905	17350.5	13440.5	10903	16175.8	20325	12916.7	16984.8	12067.8	20111.1	14818.4	19186.4	17146.5	21473	23513.2	14094.9	15605.6	19385	20163.9	19235.2	10284.5	19542.1	21953.5	23583.1	23082.3	22734.7	13091	22803.8	21112.3	13091	16252.4	25934.5
ENPP5	10.368	11.2415	0.377732	3.04015	28.2587	48.6735	59.3561	-10.0048	-8.7043	59.0751	-17.1329	11.9408	11.3564	21.8127	11.0069	11.9479	20.2103	19.6485	2.38555	61.2222	-21.9703	-2.63856	30.4416	14.5873	12.539	-4.36285	22.4558	-29.0937	-7.51754	17.6506	3.70561	-3.80434	16.4368	2.62788	55.0167	-4.66959	128.23	-16.6366	9.90197	4.41602	18.5837	4.5592	61.4621	56.3117	39.9382	12.4397	58.328	28.6843	27.9468
NLRC5	292.837	416.397	335.397	451.382	620.667	418.519	393.063	265.872	676.321	469.855	327.003	333.629	273.128	282.266	373.136	491.492	364.101	330.08	456.177	429.269	596.705	444.113	436.144	375.67	469.226	386.845	324.514	368.839	294.304	297.966	408.376	321.688	546.556	335.227	416.397	513.689	276.862	544.88	439.92	486.148	529.097	240.139	243.022	214.16	341.897	73.3939	273.128	348.59	307.824
BRD1	226.776	261.022	211.776	183.432	277.79	146.334	197.871	119.581	199.458	208.463	258.733	119.706	164.924	158.806	192.122	274.92	186.07	254.433	141.011	190.707	176.664	200.134	292.979	150.249	216.751	276.52	322.408	247.45	346.489	223.576	333.798	273	242.565	227.688	196.183	168.023	241.437	268.964	185.284	160.229	243.022	236.291	278.791	194.314	190.662	109.915	153.327	193.085	257.479
CYB5B	1728.57	2432.29	2349.21	2108.35	2481.12	3219.55	2795.98	1973.87	2114.76	3378.07	1713.83	2269.69	2277.22	1899.69	1946.17	1669.95	1784.77	1755.76	1755.76	2615.97	1576.41	2337.32	2247.68	1478.79	1801.35	1672.2	2626.97	1703.89	1795.58	1567.77	2181.74	1930.95	2276.01	1969.14	3232.95	2210.09	2041.7	1498.77	2189.05	1962.43	2687.09	3182.33	3059.97	2277.22	2703.95	2197.21	2603.49	2436.69	2866.68
LOC390354	18424	24031.9	26446.7	21354.8	19385	23296.5	23811.7	20596.7	17266.9	24175.4	17643.5	19035.3	16594.5	21830.8	13066.1	16288.3	19035.3	17685.6	18992.7	14755	11095.5	17767.6	19437.4	11955.6	12616.9	15536.8	12716.7	12812.9	14849.4	19747.5	19795.3	15572.7	10808.5	13388.4	22803.8	16984.8	21054.5	10941.6	16864.5	16436.3	26018.5	16903.6	16984.8	14755	18610.2	19795.3	12989.6	11459.8	19957
TMEM43	2898.52	2726.3	1773.29	1969.14	2874.13	2010.37	2982.25	1265.73	1905.22	1770.11	1694.97	1353.37	1980.71	1601.74	2278.43	2252.58	2917.66	1864.22	1650.86	1886.25	2592.52	2673.88	2630.11	2023.21	2747.09	2956.22	3186.75	2361.05	2709.18	3213.24	3137.42	2463.64	2415.87	2790.64	1737.01	2136.51	1735.52	2849.93	3746.64	2443.77	2764.32	2831.8	2468.11	2910.13	1526.22	2236.55	2321.55	3382.82	2407.66
SMC6	34.092	16.8443	21.2745	7.40003	11.0285	145.824	44.0501	-15.4272	-23.0632	124.58	-32.0819	-13.009	12.3206	13.9288	24.7623	-8.37445	-28.3844	11.1551	9.17528	95.2036	38.802	22.2465	69.4752	2.46237	5.29842	1.70455	90.9645	1.11409	8.09543	73.0362	44.1667	-13.8006	38.2617	14.014	61.2565	107.222	42.5249	18.5784	-14.9704	11.9864	93.1956	41.4287	178.83	43.3083	114.139	-12.3536	75.3864	66.656	138.256
FLJ14213	390.708	945.976	476.036	744.327	698.198	653.413	732.926	311.9	290.997	806.823	201.321	441.204	612.541	390.119	453.908	359.441	509.894	365.296	478.419	757.978	219.825	487.052	727.383	542.037	750.601	370.803	1003.65	309.108	474.757	181.081	374.903	366.139	521.088	415.76	533.04	379.346	561.591	397.587	570.634	585.764	475.018	462.057	709.865	723.415	550.375	249.69	562.38	562.693	683.274
LOC389435	22598.1	28071	31761.3	29314.8	28447.1	30015.2	31761.3	31456.7	27602.3	30937	25180.4	25432	23012	25180.4	22469.4	22939.8	20325	27327	22146.9	26800.4	22803.8	21590.9	24784.5	22939.8	25506	24628.8	25672.9	20541.5	26018.5	31043.2	31043.2	31043.2	28926.7	30937	26975.3	35970.9	34172.8	25506	23889.2	29909.3	30528.2	24628.8	19698.1	19698.1	22344.1	21172.4	30528.2	18751.9	30111.9
PRF1	2087.8	4855.51	2062.44	3952.37	8584.14	2986.14	3432.29	3544.77	2403.49	3018.57	3380.51	2329.28	9483.69	3070.4	2058.31	5130.8	5966.29	4406.02	5511.72	3120.09	1003.65	3528.57	6065.5	4624.83	4112.33	1703.89	4368.63	1416.01	6305.27	1260.89	2087.8	3908.34	2853.57	2837.23	14450.8	1838.27	5371.99	1228.82	2967.97	2267.21	2145.45	4059.43	3349.91	4620.59	3462.17	3886.89	3314.09	5546.55	3508.26
RAB5B	5628.85	7095.47	5972.24	6319.61	6989.69	4743.58	5399.18	6072.38	6100.06	4424.55	4679.12	4654.43	4228.48	5254.19	5301.69	7259.63	8609.25	6483.42	4082.41	3841.52	4850.85	5228.4	5404.98	4930.24	6100.06	5228.4	6086.72	6452.33	6697.41	4774.5	5296.27	7648.54	5161.16	4996.33	5105.06	4375.87	4915.91	4977.38	6601.8	6400.26	4967.8	5307.21	5546.55	4739.37	3997.22	6059.07	3847.76	6845.1	5228.4
LGTN	252.334	143.512	301.299	264.304	181.003	273.065	268.507	169.186	233.713	358.901	196.665	370.439	155.912	295.299	277.658	265.671	316.961	256.2	167.384	263.943	143.786	239.583	320.28	126.917	201.008	272.868	247.564	159.95	162.417	416.184	528.524	225.35	347.029	366.966	349.203	458.761	298.334	428.166	268.065	253.055	403.824	252.1	263.178	228.17	297.897	337.058	410.907	332.874	386.34
PPP1R13B	56.7196	198.552	212.831	227.528	240.871	158.036	242.673	16.8812	125.738	186.278	78.4581	165.816	36.3334	248.774	76.306	277.392	276.318	279.546	88.2495	82.4464	-14.1122	205.85	267.664	60.8977	108.857	61.8542	224.202	64.5287	354.77	284.861	210.763	54.3674	128.735	178.99	163.953	191.298	234.265	136.016	235.7	122.836	295.862	298.036	180.681	157.065	195.793	207.554	169.186	177.931	223.114
ALKBH2	79.2078	92.4641	117.941	102.05	122.559	165.526	181.724	124.173	155.28	164.924	125.04	142.125	151.635	124.803	131.701	167.272	118.708	104.219	141.252	122.659	49.8072	111.835	124.121	65.3911	133.827	63.3672	129.295	65.3725	148.722	129.459	276.384	115.595	164.743	111.435	155.409	186.569	96.2407	67.3698	89.2206	80.7103	169.709	183.136	138.108	108.795	145.481	139.789	132.253	129.244	167.985
CDKN3	-22.8229	2.12345	-17.2593	-26.1166	-27.7835	-1.46656	-20.1334	14.0481	-39.6274	65.1119	-27.8479	35.0413	21.9492	4.01386	-14.4755	-16.1325	-39.8234	-22.0241	68.8276	12.8667	-26.3973	-12.3725	1.00436	-35.293	-16.0787	-36.273	-13.249	-26.7003	-15.4185	-26.0552	12.7869	-35.8992	41.175	29.2119	258.542	26.1904	2.07812	29.7675	-39.5541	-10.0097	21.3999	-29.0895	3.16825	-10.8063	0.449769	-16.9782	41.7521	14.014	-6.01111
TCF20	68.6095	55.184	40.5301	51.6357	33.3611	50.9325	42.2501	45.9436	57.6998	44.982	79.557	30.76	66.0617	74.9698	51.708	88.6014	76.4224	57.5203	30.0272	46.7667	48.0752	49.4752	62.7751	50.4113	59.7959	57.5357	63.1536	83.4649	79.7482	69.5063	56.3285	74.073	77.9996	65.0793	52.243	53.4065	57.3196	58.7537	87.3704	92.4638	72.6644	57.0628	28.7279	42.1883	32.7723	67.6608	37.3223	50.5371	71.9216
GLCE	316.574	84.0303	220.894	275.19	181.724	340.022	237.834	127.36	66.6084	280.291	131.264	221.966	5.66379	119.438	193.915	43.2775	147.918	103.095	52.8178	244.013	123.351	112.237	153.912	27.5867	109.007	230.682	154.479	62.1775	4.90081	175.799	213.77	22.0782	256.379	195.012	174.125	207.831	247.724	135.785	144.865	85.9581	240.816	101.286	216.047	230.465	218.705	22.6631	266.651	169.262	224.098
GPSM1	83.5262	77.3195	83.8662	88.3791	91.1818	72.9658	89.0986	108.25	96.7562	68.4494	84.3313	105.991	55.7799	67.69	61.0237	88.4446	40.5189	71.7952	71.0909	49.3069	63.3226	129.902	71.1588	63.4395	22.0364	55.395	80.0317	61.8206	54.6014	59.8228	69.8649	49.5154	57.0095	77.9069	39.9292	42.672	80.324	89.5993	117.182	90.0287	98.0855	112.47	80.426	64.7078	73.428	83.5007	79.3649	81.913	134.669
SPP1	22.5351	29.8992	18.6466	34.4545	53.3013	39.9342	21.3774	17.6263	30.0351	13.2673	20.7639	45.8565	22.2116	16.1613	33.431	1.86863	20.6121	17.2672	14.6394	29.3273	46.1925	41.1221	30.2669	34.3102	38.6166	-3.6019	52.0506	27.6143	22.2823	40.7605	28.3367	130.522	32.9818	27.8827	9.26863	20.4348	53.8557	41.4041	16.2003	20.516	57.7572	64.1957	31.4059	15.7257	28.7421	25.3356	34.5889	55.8862	60.7373
MGC4677	96.2548	98.2857	34.107	97.568	118.645	93.5974	67.0232	104.279	247.133	44.1057	272.832	237.403	168.568	82.5498	30.2026	118.194	74.6157	105.203	74.42	77.8602	102.976	53.9658	41.2409	34.2167	21.8481	41.677	84.5323	34.6474	24.6853	42.154	37.0895	25.9095	46.8846	59.5782	111.344	81.6532	77.8107	77.9726	94.4027	42.6557	94.7184	118.42	74.0659	198.74	116.008	87.4757	69.0862	123.389	52.1726
CXCL10	81.1581	160.336	90.6811	122.131	86.2121	124.603	55.96	45.3856	111.943	343.577	59.6615	191.176	67.979	134.332	274.519	78.8484	76.184	101.499	195.229	1511.8	190.62	70.0156	160.548	464.257	184.222	114.207	119.73	119.998	92.1905	82.2879	235.198	115.853	290.56	324.752	765.987	309.634	83.7407	108.88	86.7936	170.153	244.013	37.2297	76.3579	70.3387	427.286	110.752	200.919	59.3085	278.187
LOC653232	15135.8	16063.2	18820.6	16895.7	16818.4	19720.1	19865.7	13846	14241.7	23155.6	14479.8	18624.6	12229.7	16910.9	12537.9	9573.81	12234.4	12020.6	12803.5	15422.5	11673.9	12145.2	13800.2	9044.75	12739.5	12521.1	12759.6	11389.3	10545.1	16801.2	16747.4	13393.1	12616.6	13422.1	15264	15221.8	16731.3	10553.2	13072.9	15605.4	17844	13052	15426.8	15630.6	17291.5	17334.4	17783.1	11236.6	18475.7
SDF2L1	788.401	1054.55	1568.45	973.124	831.002	747.088	772.342	1350.29	1087.55	1272.92	962.096	1191.87	1949.04	1530.07	1342.81	1733.98	1296.28	986.884	1100.63	1245.17	705.653	2113.74	753.8	1277.76	812.27	807.596	1148.17	759.868	785.706	1036.55	1244.7	769.738	1465.38	1243.32	2581.73	914.841	1682.44	1107.37	961.118	999.141	1250.34	978.147	941.415	846.465	950.452	825.422	905.686	1462.35	921.725
RPL14	2177.12	2522.42	3279.34	3148.19	2282.16	3965.04	3247.06	3035.46	3086.79	3120.09	3444.48	4439.48	2169.43	4199.71	1873.85	1669.21	1111.77	2070.79	3217.43	2130.84	1489.46	1820.51	1693.51	1956.68	1408.21	2703.95	849.487	1563.76	2500.23	2741.75	1740.13	1862.55	464.61	534.516	1253.65	2141	2750.41	1667.8	2304.57	2178.24	4443.42	2101.96	1975.74	1740.13	3534.17	6319.61	1211.56	1687.66	2024.17
GNGT2	224.577	264.941	122.611	203.055	215.207	194.493	140.95	246.251	250.684	385.864	298.785	266.955	571.424	314.646	327.889	232.518	448.066	286.095	337.569	305.181	98.4029	188.808	208.854	301.377	217.657	140.742	169.819	287.672	221.458	207.881	204.875	237.947	214.609	296.08	377.905	147.154	252.63	94.4661	185.776	284.861	182.684	170.153	250.976	163.203	196.885	331.557	179.618	271.326	128.789
KPNA2	183.663	80.4371	156.235	176.007	181.85	199.801	200.525	125.639	126.679	189.065	138.496	202.327	303.594	188.103	87.9956	126.959	62.879	57.4484	135.363	234.618	124.531	297.845	134.169	93.9699	61.0887	119.82	105.138	86.4544	45.4989	89.8996	48.3175	10.0344	80.1804	66.2915	298.869	86.3176	110.934	116.617	112.165	82.0072	220.892	169.303	275.464	332.877	239.894	162.318	137.149	187.24	111.007
SKA1	14.036	61.4023	32.8468	60.6773	25.4803	3.93445	28.4446	29.3692	27.2607	51.209	49.222	30.6754	91.4313	63.3495	40.4517	43.1026	39.3511	48.2689	162.163	96.7307	71.8204	82.0633	68.8996	128.575	97.6128	47.9622	50.5453	72.909	57.6961	63.3408	56.94	47.3891	59.7825	47.9445	226.616	59.5953	51.554	58.5622	52.9605	66.895	58.7244	20.8248	19.9447	29.264	61.5907	26.4257	41.0256	66.9241	22.2557
LOC642934	806.053	718.417	1495.08	483.173	437.737	906.594	513.259	308.584	442.717	558.588	773.607	1193.66	827.796	717.15	615.204	438.197	982.492	790.432	480.313	681.806	546.856	789.663	703.052	346.397	552.201	649.208	557.493	815.906	478.913	960.464	499.051	456.648	229.553	318.224	283.031	553.29	736.766	495.708	847.542	972.8	561.908	698.198	737.885	997.719	997.04	283.981	273.267	269.095	686.946
LOC644532	79.3403	73.6881	74.0309	58.2412	34.9931	71.7406	75.4832	17.3697	91.9104	47.0557	113.405	44.0444	40.3225	26.1098	86.6242	89.8687	113.018	44.6048	25.037	54.2699	59.4139	59.9956	47.2216	65.142	46.326	47.6397	48.4294	33.3296	45.6565	77.4229	64.4924	33.5717	86.7138	81.6506	-0.0393562	105.754	53.1303	145.088	56.0717	40.8034	56.8936	72.9678	75.2913	104.014	43.7263	72.236	29.5133	83.7105	31.8882
CD80	26.5791	21.9813	36.3892	35.4285	15.1463	67.0042	36.9439	70.6666	23.9935	36.9135	99.8094	83.9294	8.65692	14.1532	19.4247	45.6514	71.4634	24.3776	16.4976	22.9954	35.4997	44.674	2.47111	8.69927	17.3647	27.92	20.5272	37.688	35.5163	41.9729	26.6765	33.233	8.3371	9.15654	18.2086	27.6375	12.3328	43.919	29.3515	18.5236	57.0454	30.8421	54.6389	24.249	113.516	25.9587	41.4576	36.9784	43.9611
ZNF329	130.687	209.954	259.513	210.665	221.607	272.412	318.927	125.244	144.495	218.262	146.903	204.733	165.706	168.782	149.763	151.266	143.848	97.2283	136.401	206.095	137.474	170.153	251.802	53.5505	133.374	131.813	297.095	179.383	203.853	257.721	228.591	90.6324	135.501	91.0145	164.814	141.555	179.419	104.417	203.756	153.581	245.628	286.865	285.134	176.433	225.14	214.211	210.665	235.475	255.532
MCM6	703.702	1077.06	1104.58	638.785	798.247	969.136	1191.45	918.188	842.363	1540.31	713.085	838.506	1832.27	921.421	680.571	1086.39	806.823	616.804	1384.17	748.506	651.888	1330.11	972.113	701.987	703.702	682.218	998.431	953.054	1066.48	1028.29	991.965	762.453	1047.52	769.26	3638.89	1024.73	973.451	878.757	937.895	1130.52	1435.97	1005.77	866.857	835.538	881.122	787.686	744.327	1099.46	1008.16
TPST2	2703.95	1537.7	2031.5	2134.18	1984.54	1230.22	1488.3	2419.89	2163.84	1934.63	1787.19	2041.7	2685.58	2123.36	2194.82	1905.22	2410.35	1313.76	2507.78	2181.74	2528.51	2639.98	1817.25	2455.05	2105.16	2320.22	1447.49	2990.4	1884.55	1495.08	1778.19	2045.76	1885.41	2813.8	2030.51	1629.42	1478.17	2904.32	1828.03	1683.95	1491.35	2294.57	2097.53	3204.26	1780.61	2526.94	3427.66	2996.47	1312.25
LOC388654	13493.9	19491	20379.9	20596.7	18656.6	26526.2	26189.4	21238.2	11844.6	21768.7	14040.8	17932.9	13655.8	18992.7	12989.6	11481.7	10548.3	13306.8	15365.6	15009.4	9137.43	12590.1	17309.3	10216.7	13468.5	13737.3	15234.6	9886.34	12491.5	18379.8	13929.3	10658.3	9137.43	8722.59	21473	22276.6	16556.3	9917.36	13225.9	19035.3	24256.9	13655.8	15956	12044	20008.3	16175.8	12812.9	9680.8	17187.8
LYRM4	60.9815	95.24	94.4309	42.1565	52.7559	109.35	87.4032	84.9898	72.3964	134.107	68.0105	142.676	16.2314	60.7029	78.276	65.8425	65.4498	89.7233	44.1982	31.8178	5.85742	52.0438	118.063	19.3259	61.3332	49.4666	70.6225	48.8617	27.5532	63.7117	160.197	82.7622	76.0087	75.7171	143.177	121.335	113.979	42.595	63.7489	66.4468	134.301	77.4105	77.9121	54.3744	56.463	98.9307	94.1357	92.8371	100.787
LOC651894	15009.5	22368.9	19041.8	17505	16616	22047.4	19193.6	18588.4	18468.2	16956.8	14932.4	18121.7	21703.4	18043	17689.8	15672.6	7878.71	21190.3	18640.1	21228.3	21636.5	17656.7	13914.3	17908.3	23336.2	22412.8	12740.5	22279.7	25122.3	22010.1	18943.1	23258.3	16008.2	16757.3	12515.2	23403.8	19841.6	21120.4	17422.4	23135.9	20050	17840.1	18491.3	12233.9	19567.2	20668.6	18315.3	14971.7	21340.5
GGTL3	6.38124	6.38042	20.8284	49.7704	59.3022	55.9553	68.3126	17.6556	34.7418	58.724	33.3531	85.5708	8.82872	25.8376	8.4287	10.6692	14.0541	32.4656	7.99284	26.276	11.415	16.8694	48.1801	8.08287	36.7411	8.28993	30.045	20.8968	33.9181	4.7446	26.5443	24.0331	6.3408	19.0594	19.5836	50.9407	23.7121	8.72392	1.71859	19.3492	50.0793	53.9378	27.1343	26.5666	56.1972	38.8744	37.9896	14.2843	45.695
RPS16	32181.8	35415	40068	31456.7	30937	42165.5	34401	34857.2	32504.7	38868.5	33496.7	30015.2	27977.7	35309.4	31976.2	33613.7	35194	33843.3	31868.7	32943.8	28642.3	31456.7	34288.6	28835.5	30111.9	32504.7	33381.6	26277.2	31456.7	37158.9	38371.4	36545.2	36320.2	33496.7	40488.1	36320.2	43029.5	31976.2	33161.8	36205.7	40488.1	36545.2	33161.8	29417.8	35739.5	35194	36662.2	31976.2	40214.5
GCNT2	49.7843	45.1447	57.1939	62.5111	40.9767	36.251	41.0722	51.8665	34.5791	46.1983	50.6874	66.0611	38.6911	47.9934	67.5628	46.1313	29.7065	51.4284	34.8171	80.4583	107.102	61.0046	56.1393	49.3597	61.8712	85.6701	51.0827	67.3044	34.4821	58.1342	47.1591	57.1488	55.2526	80.9684	68.6025	41.6731	48.2876	94.4004	88.8684	63.2316	29.5538	40.1723	41.0478	29.8279	51.428	39.2953	73.7505	26.2793	71.6473
PHGDH	301.612	256.379	861.199	228.538	261.564	362.534	448.177	774.764	378.776	273.458	356.66	461.816	1180.87	805.307	302.357	755.212	326.668	247.619	1071.76	231.109	144.646	531.856	371.75	384.099	349.896	493.081	198.46	350.689	279.267	303.689	576.276	357.104	762.225	513.539	2138.82	626.97	334.887	681.614	295.939	512.262	487.708	399.011	230.628	274.987	416.929	552.51	322.91	867.69	203.853
PCNA	245.662	292.441	278.689	286.471	280.617	344.735	377.727	292.889	269.633	537.931	196.203	301.052	765.193	325.492	247.303	250.36	193.18	166.405	587.181	291.2	158.485	336.704	262.642	236.894	144.623	212.731	209.721	104.669	133.273	216.202	159.49	63.7313	163.272	145.774	857.363	253.183	312.868	204.183	245.1	245.734	391.602	281.675	355.712	388.93	414.906	246.331	294.3	350.889	286.016
GK5	52.6046	166.371	171.123	74.3257	345.031	291.348	193.126	246.197	6.40709	210.146	39.063	102.876	313.779	176.275	68.3305	146.334	217.25	256.559	278.729	151.994	95.8277	213.959	508.643	145.023	406.196	146.777	545.487	56.4026	177.094	129.76	234.926	61.4452	201.546	162.163	521.226	185.696	437.394	28.2692	166.039	116.504	151.603	355.406	358.088	369.406	404.458	150.871	286.582	270.182	344.51
ISOC2	21.2887	161.593	204.687	53.7645	79.9424	122.611	65.7168	48.9771	138.911	244.598	17.1638	187.156	175.955	115.853	119.532	105.053	128.493	28.8008	196.797	120.047	0.908353	210.968	122.634	47.0678	24.5961	41.6832	102.583	20.499	1.63282	55.6051	148.048	16.3145	186.569	100.136	400.728	71.3966	137.618	61.4108	50.0613	84.5043	181.278	161.455	110.288	144.96	99.483	38.6572	130.025	175.053	113.359
SON	151.278	189.936	197.983	172.415	205.795	157.672	190.751	113.906	118.523	141.779	106.416	135.951	142.175	124.253	163.564	177.303	183.671	180.348	111.218	161.996	147.451	219.272	220.047	96.8111	185.321	167.45	261.293	151.795	186.073	157.174	215.095	162.83	219.43	171.377	201.757	148.906	151.775	181.627	150.216	143.642	193.756	196.042	215.349	194.356	128.177	101.843	171.988	197.278	189.052
TRIM78P	95.7025	30.3659	57.9347	81.6654	113.084	73.4301	94.6957	142.217	153.261	80.5334	128.493	130.938	177.016	82.4161	65.6179	104.094	64.3247	61.5478	69.1854	169.819	85.3153	96.8427	98.1116	187.795	48.2689	73.1732	77.3732	92.9932	53.4953	96.8601	106.271	85.7773	127.522	130.054	106.23	189.572	62.6446	148.848	122.459	103.116	88.3138	119.605	84.4027	100.21	107.751	57.8104	98.9871	78.5106	100.229
TUBB4	43.0768	245.107	138.345	160.264	149.632	101.872	92.0593	163.449	256.437	74.8465	156.488	104.48	256.622	160.229	70.2528	165.273	245.393	64.8797	196.229	71.5313	79.2617	101.989	65.8999	198.005	116.598	75.4951	47.8429	265.423	236.018	64.017	91.4482	222.641	29.5028	51.1964	59.8241	39.0583	71.6103	38.0032	52.9878	127.844	55.2016	103.913	89.2854	89.9646	128.872	248.83	71.9411	82.3308	74.7396
EIF3D	2839	2564.52	2696.96	2651.33	2600.26	2334.61	2573.82	2677.3	2956.22	2736.64	2130.84	2067.65	1941.42	2387.46	2634.96	2413.13	2062.44	3208.78	2003.36	2253.82	2465.22	2717.81	2710.93	2294.57	3095.2	2107.24	2688.6	2435.28	3295.43	3434.78	4587.02	4312.39	3385.36	3614.5	3090.89	2455.05	3474.82	2329.28	2438.12	2728.13	3195.61	2587.86	2293.35	1709.13	1879.16	2363.71	2572.34	2617.63	3784.82
LRRC26	123.816	331.804	405.485	93.5385	170.413	111.791	81.5113	131.869	235.643	126.494	290.283	189.273	267.993	205.759	162.847	229.343	590.13	89.7863	170.338	201.683	148.657	174.165	180.524	67.1446	183.263	168.857	157.2	209.772	107.901	93.9944	139.175	275.396	96.9711	148.016	96.7307	29.5064	79.5489	98.0563	185.407	214.659	132.615	233.49	206.893	218.605	200.585	370.068	100.402	206.326	233.333
SALL2	44.23	78.0565	88.7666	111.39	79.7773	56.554	90.648	158.94	75.79	53.198	99.4432	85.4318	73.0133	59.0513	48.4531	124.147	129.541	43.6102	102.797	63.6931	89.1548	54.3952	76.0968	73.6281	49.3385	37.3823	104.417	145.728	115.481	48.3711	98.3308	31.7662	44.6161	63.105	48.471	61.5212	60.7029	107.118	57.4572	80.4391	123.376	97.7038	99.5032	81.3131	84.7665	118.181	44.507	76.0968	62.7842
GBP3	46.8535	39.6735	31.0956	37.8527	18.0088	238.836	139.322	10.8749	38.275	189.528	2.72916	179.924	105.69	85.105	4.02529	-15.2244	0.232329	0.119975	40.5088	398.498	175.799	83.0148	124.399	191.686	12.0356	61.7216	75.2547	67.897	-8.05917	31.465	6.89473	-14.0579	28.4412	23.7901	67.2567	160.197	28.38	149.732	62.0667	15.2506	131.129	68.0105	228.222	266.262	380.9	13.5592	219.825	105.818	131.019
C6orf190	339.001	532.899	407.963	491.752	375.279	581.546	888.607	338.746	100.578	722.317	66.3966	226.355	592.834	297.233	318.54	109.806	209.38	214.358	287.745	458.154	33.1092	297.752	546.556	52.4636	390.016	366.597	359.791	84.7815	271.13	386.845	700.297	303.763	351.491	207.975	847.542	553.75	483.679	364.743	674.495	397.587	859.495	317.838	527.096	333.466	677.716	215.055	276.119	291.209	450.05
TERF1	173.478	105.648	46.451	96.7492	79.8178	238.505	114.671	10.7454	49.1174	114.024	84.0747	137.993	231.981	118.756	52.9946	35.4915	43.7263	54.4385	67.2361	144.377	136.489	86.6089	70.3705	30.6932	126.812	49.2716	79.8596	56.8558	107.814	101.055	70.0478	34.7519	130.19	99.0418	72.6738	130.244	80.9693	62.3979	60.7799	70.3387	164.133	204.546	170.675	242.109	185.776	181.528	377.323	132.253	170.753
RNASE6	2176.04	2719.55	1729.36	1408.21	1627.29	665.091	804.817	1635.8	1314.8	1408.75	2207.62	1878.26	1410.94	1623.16	2354.39	1691.31	1883.63	2220.83	2638.33	996.359	2978.03	1387.97	1064.54	1095.53	963.729	1619.63	1215.69	1705.43	1888.88	3965.04	1822.92	2466.66	1449.9	2023.21	1810.52	850.039	4361.1	864.347	1325.93	1288.5	1477.53	1300.82	1187.45	1521.94	907.497	1053.02	988.885	793.694	2071.8
SERPING1	273.726	318.258	232.74	419.137	472.879	279.168	122.492	578.39	1637.03	315.303	1091.85	1070.09	1205.66	757.159	709.195	1153.05	1061.78	539.536	764.782	1056.43	775.073	782.622	487.41	2167.95	588.508	383.593	84.9322	968.746	238.619	115.687	269.144	207.609	1106.95	943.61	753.927	928.562	255.355	1316.07	431.511	329.351	769.381	170.575	580.636	636.316	601.885	358.975	746.841	1016.52	472.766
MCM2	-0.125746	23.8417	45.1671	-10.0997	3.41533	26.233	18.9021	9.48657	-1.03619	79.0613	-5.78624	-1.27089	118.855	24.9521	12.8161	73.0717	21.8971	21.0504	128.817	1.677	-28.231	37.9853	26.1098	-27.4699	14.4875	-23.1304	32.0012	-12.8958	-8.7215	-2.5176	28.4751	-4.09591	53.4818	27.5697	661.001	16.6673	32.0506	-18.4953	-17.8226	-8.41888	51.118	34.8822	48.0562	18.0496	-4.11658	7.40468	12.8548	115.76	68.1869
TMPRSS3	-4.39299	13.9619	0.870854	12.2341	-1.13065	-11.0482	5.00608	10.2793	8.37372	10.0101	23.7891	7.13556	11.3155	1.31223	2.38469	5.01201	-10.7793	-2.64333	0.793015	13.0763	12.2156	7.32287	14.3989	12.9681	-0.56686	0.33604	6.75502	13.2217	20.7355	8.60525	12.2531	0.27759	15.4644	2.36645	28.0281	-0.17553	12.8098	12.3655	6.99305	14.0592	5.92818	-6.47554	3.26098	0.540887	5.58211	-0.766395	-10.5007	9.99069	-9.48051
ST3GAL5	720.8	760.094	789.398	1094.03	1127.29	1135.74	1030.05	850.039	1009.55	1299.32	804.817	1200.78	911.766	752.666	966.087	745.004	708.792	1034.09	839.028	1173.6	672.9	1034.09	1171.84	636.003	689.011	525.239	857.838	862.064	680.571	823.558	1026.17	1018.04	987.205	972.113	1666.26	754.027	927.525	541.14	987.205	769.973	1031.9	871.601	941.098	786.213	1024.73	775.273	913.556	988.192	1104.2
C13orf18	802.537	475.145	364.919	165.852	508.509	321.851	312.525	269.863	496.098	318.457	690.451	426.845	317.043	234.982	297.305	548.23	378.111	244.248	264.941	269.799	567.88	476.664	441.669	184.956	653.602	389.724	679.365	292.557	551.747	574.635	453.076	537.655	513.539	580.227	224.202	140.048	343.489	455.234	531.269	724.735	328.051	1044.99	537.655	869.1	374.262	356.918	431.394	625.885	787.686
TAGLN2	2523.96	2575.41	1984.54	2326.72	3152.41	1198.97	1733.21	2334.61	3513.31	1115.41	2842.73	2204	1807.21	1791.29	2503.26	3725.97	4982.51	2876.01	3302.37	1301.35	2696.96	2391.4	2172.74	2799.65	2971.97	3076.65	3171.64	4805.79	2302.22	2287.21	1689.12	2824.57	1865.98	2116.88	1771.71	1813.01	1293.4	3579.53	2876.01	2052.04	1242.86	1822.14	1446.33	1623.16	1009.21	2695.14	1010.28	2549.6	809.394
GMNN	27.8087	-8.98231	14.1255	19.9474	-13.1418	86.1973	50.6144	-8.79625	0.789877	142.31	-3.48782	62.8888	116.137	48.4468	1.68622	-28.2526	-9.07334	-26.9359	85.0909	22.8109	5.91908	9.14949	21.1852	-8.96484	18.1952	-6.54471	44.2352	-22.3311	-19.4412	1.48175	5.10159	-12.9265	13.7644	-7.56363	182.015	37.4824	28.2415	-3.37787	-8.57577	2.13219	83.7105	30.6504	106.128	92.0433	50.23	-14.7654	93.1435	88.7511	76.0464
PEX5	997.378	1571.13	1339.14	1051.14	1511.26	1059.38	1229.75	900.262	776.489	999.494	830.726	732.056	1212.9	1326.46	1234.92	1201.25	1143.9	1047.88	1003.65	1189.2	1039.47	1379.29	1526.86	728.261	1077.83	1072.14	1418.83	1100.24	1309.82	1380.85	1094.03	960.77	942.716	967.762	1341.25	1384.69	1180.87	1212.44	1469.6	1236.76	1804.69	1481.75	1447.49	1473.93	1032.27	1208.38	1124.12	1231.2	1545.67
LOC647856	3380.41	5284.29	6107.26	5036.55	4103.55	7398.5	6632.07	7302.47	3272.24	7208.6	4084.49	5553.03	3267.19	4944.86	4121.29	3839.54	3724.49	4410.48	4058.14	2837.29	2439.16	3428.66	4764.95	2637.97	3750.79	3757.08	3845.7	2297.58	3730.43	5100.15	8101.01	6198.38	5316.4	4418.69	9115.24	7731.73	5912.23	3591.9	2781.17	4267.33	5728.62	3284.14	2522.68	2458.32	4875.78	3816.22	3800.25	2411.3	6054.72
UXT	2476.55	2721.7	3311.84	2819.02	2632.36	2948.4	2979.8	3457.26	3216.39	3246.58	2752.36	3374.72	1961.76	2736.83	2346.34	2246.39	2267.82	2531.48	2386.61	1889.33	1899.71	2191.05	2081.49	1999.62	1933.29	2162.91	2078.51	1910.53	2417.7	2808.03	3791.91	3405.08	2233.43	3008.48	3013.82	3358.72	3204.13	2598.37	1989.8	2595.21	3423.32	2457.24	2123.97	1879.78	2304.36	2978.44	2242.35	2408.39	2929.28
CX3CR1	795.704	1125.66	577.1	982.492	1272.42	855.062	905.686	547.629	638.967	1300.33	575.95	543.377	1484.76	825.162	1021.57	900.553	1179.19	1247.09	775.273	1060.48	485.887	1030.77	1431.23	434.127	887.445	599.437	1377.6	663.388	1049.38	251.507	803.565	372.776	772.342	603.023	1874.67	300.632	1524.33	464.61	1354.45	692.301	807.086	732.926	1306.86	1379.29	761.746	807.596	862.342	1553.46	1070.25
C9orf103	315.111	452	490.969	282.685	363.459	476.54	584.78	467.964	520.265	659.418	323.966	433.779	481.38	364.743	580.891	412.873	362.438	418.629	657.663	497.967	271.326	343.661	417.355	476.296	422.205	435.914	440.598	321.383	410.067	349.203	492.401	402.183	478.79	483.553	539.607	783.992	467.719	368.262	408.902	410.163	687.576	415.549	404.35	860.908	552.51	406.292	889.194	392.175	362.992
TGM3	324.192	500.937	283.235	240.578	145.481	173.556	231.384	119.461	162.235	83.1697	419.835	248.48	228.009	271.065	374.994	919.674	412.873	443.999	215.006	216.751	296.523	269.736	237.061	233.439	906.899	474.887	499.051	256.08	529.821	187.75	292.479	411.847	180.445	178.163	217.755	223.942	317.764	263.563	686.318	615.565	188.429	192.776	135.217	255.345	176.114	648.088	209.187	322.014	110.88
HIST1H3D	551.899	104.643	133.656	211.259	134.53	221.255	146.271	342.054	359.441	109.632	110.752	230.36	552.51	296.37	171.271	282.334	233.771	156.044	437.166	216.245	326.923	253.455	182.058	519.535	189.786	461.071	149.957	167.946	121.781	223.68	145.952	124.173	227.902	225.989	239.869	240.989	181.003	420.697	261.022	272.738	327.003	219.114	196.619	510.437	134.847	86.8897	457.642	135.899	127.175
ATP8A1	29.2785	19.3122	-1.04923	35.2399	19.7322	45.0627	45.9395	87.7039	26.7813	28.9847	74.2663	42.6757	61.8453	16.2235	40.8992	29.906	16.2445	35.5669	14.866	29.8419	33.2909	29.2396	90.3724	16.524	71.9197	44.7961	50.9043	64.8038	73.7	24.0972	54.2075	36.05	55.2227	39.3184	43.6577	39.8365	8.33044	37.8347	49.9936	55.5009	53.2399	47.785	50.7141	41.7177	42.1915	22.3315	58.9693	43.5339	50.6773
LOC647460	32.1308	34.0399	239.343	111.257	13.9888	13.7644	50.2063	25.8524	51.793	201.191	20.4488	169.407	222.237	80.303	66.2175	68.4842	33.3765	30.1099	28.9316	163.165	-5.46371	289.075	108.005	55.4044	40.8557	7.09127	3.41533	90.521	15.5903	75.9237	35.2399	41.1942	64.8703	44.6794	139.847	44.754	22.4194	100.305	43.9662	86.4973	43.4925	57.9263	7.25965	26.315	115.548	113.695	6.56606	72.2119	172.31
KIAA1524	8.40873	-5.55661	-15.7316	18.3261	-1.79103	24.1894	-8.39444	-1.8498	-6.48238	40.8085	17.9662	-1.2067	-9.0246	-16.4497	-5.4963	9.22469	11.7	12.5679	23.5896	-1.3642	11.2107	10.837	7.7153	34.0079	19.6762	-6.3916	24.1865	10.7242	-6.11053	16.0755	24.6024	4.78594	7.06832	17.5434	54.0177	-3.71715	18.6655	-11.478	9.04512	-4.45041	18.2324	-6.84023	6.21648	4.12496	4.00232	0.442915	16.5891	-11.7078	21.0618
RHOC	1431.23	1946.17	1737.85	1600.44	1413.2	1461.73	1764.34	1106.99	1920.95	3008.39	2154.46	1765.15	1362.14	1608.52	1984.54	1579.71	2256.34	1750.26	1735.52	1986.57	1307.87	1699.47	1772.48	1808.86	1248.51	1242.38	2752.06	1198.53	901.159	909.051	1126.46	1296.28	1409.84	1023.33	2205.18	1208.38	2069.73	1526.22	2347.99	1924.66	1559.34	1560.57	1731.71	1547.64	1593.81	1333.83	1554.82	1786.4	1271.46
LOC402694	5875.32	7761	10388.8	6506.14	5775.86	6423.1	6032.17	6423.1	5399.18	8814.76	6038.98	6392.49	4168.44	7222.39	8107.88	5781.94	7578.48	7781.31	5992.83	6569.97	4910.99	5438.07	6247.19	4118.98	5243.77	6163.57	6820.95	4841.17	4704.49	7467.87	10601.8	8933.32	5366.24	7336.48	10301.6	9349.06	9758.78	6828.81	6106.99	5819.29	7941.26	5290.92	4304.99	4391.23	5552.2	5192.28	6820.95	3757.95	8621.68
TMEM106C	337.658	267.664	277.392	299.894	247.901	357.104	341.469	219.165	282.266	455.116	148.722	231.221	492.544	282.334	267.929	261.144	231.442	147.791	481.893	288.235	208.072	266.194	205.85	352.469	409.226	214.16	274.651	228.538	287.816	307.132	351.322	254.129	298.334	239.06	1038.03	361.612	346.22	254.006	312.289	302.581	329.513	329.513	367.985	295.792	453.675	340.19	313.855	307.751	301.377
SNPH	46.7571	36.7044	72.5817	80.3566	109.371	104.892	99.7884	73.9477	139.559	75.7661	112.68	127.122	59.0025	63.5222	55.346	114.507	61.5739	47.4938	106.559	46.1418	31.0478	35.1949	83.1697	31.1243	26.3833	38.3284	82.9448	88.1414	81.9682	44.0983	80.5474	203.661	50.2941	74.7396	72.1117	81.2426	79.9979	63.7398	40.6988	52.2698	121.731	49.9936	109.564	56.3338	88.7511	191.729	44.2726	72.0891	94.7821
RPS20	13737.3	17809.2	21590.9	17266.9	17685.6	22803.8	17932.9	16516	14878.8	21646.5	11438.8	16325.9	12839.6	18800.8	15139.5	12515.8	8788.54	14818.4	18203.9	13845.4	11867.2	14122.9	14040.8	10584.2	14878.8	16556.3	11998.7	11095.5	15813.5	18656.6	21238.2	22803.8	14238.8	16138.7	15777.7	25020.3	22598.1	16709.5	10406.2	10334.3	19491	16594.5	13440.5	11888.9	17477.7	17932.9	20936.3	8960.44	19035.3
OXA1L	1889.73	2071.8	2003.36	2130.84	1969.14	1517.47	1680.98	1529.45	1769.26	1870.39	1703.12	1209.72	978.147	1828.03	1963.43	2452.11	2446.65	1954.73	1546.3	1467.78	1318.82	1906.12	2126.52	1294.35	1664.15	1391.85	1582.39	1707.65	1422.78	1852.05	2128.68	1971.98	1891.47	1713.83	2355.72	1451.09	1740.13	1277.26	1593.81	1490.72	1802.24	1623.16	1235.39	1171.02	1238.61	1621.77	1219.78	1597.8	1821.27
C6orf173	94.448	30.3908	53.1636	30.256	1.518	45.281	81.6654	99.2133	87.1502	266.772	46.0818	224.045	233.771	137.186	59.4139	61.1118	16.0655	40.5796	166.979	98.5721	41.0875	124.323	31.8513	23.1052	-1.88406	51.9987	48.3107	32.5758	2.53401	69.7213	42.4435	-18.0693	89.2691	28.2758	262.928	143.694	104.707	48.4178	33.4387	33.4579	183.809	75.4951	125.924	158.002	127.417	36.5635	131.237	148.786	80.8587
FAM184A	76.9356	91.4313	59.735	72.1117	49.7204	102.642	125.167	104.581	104.438	109.416	47.2276	74.5283	73.405	51.3318	51.4615	76.5077	66.4062	39.0301	39.8272	25.1897	39.1417	66.8756	99.3247	7.96644	56.1626	66.527	64.8703	69.291	120.432	68.4942	185.034	132.336	75.4951	60.8131	36.3081	222.803	64.6231	94.1535	52.2762	66.14	117.146	81.7473	56.3338	50.5325	122.761	115.091	75.2547	38.9709	81.0768
DUSP6	393.365	323.802	281.577	290.783	501.471	302.957	307.598	30.8938	184.304	174.125	60.8639	59.1881	75.1439	109.007	449.108	372.214	526.807	299.004	202.822	444.448	310.835	373.324	403.315	194.186	381.866	369.978	503.641	250.045	94.5364	260.773	265.185	35.392	456.905	301.76	227.634	100.901	215.847	196.976	349.896	175.679	216.346	165.632	279.682	361.426	111.547	50.4316	466.476	481.643	218.861
FABP5	5.80329	-12.1051	-24.7917	25.6611	-8.2359	31.4941	-10.0585	-13.8284	-4.22462	59.3974	-3.7284	48.0145	70.5353	4.21893	-26.6122	5.77862	-25.9248	-21.6746	52.6604	29.25	6.09267	4.18596	-20.2091	5.77644	-26.3147	-11.6386	-4.27548	-18.9455	-22.4599	-11.8335	-21.6348	-25.1747	-12.657	3.66715	86.6694	0.970424	23.9878	0.135664	-10.7433	-13.9153	4.47445	13.9189	34.0203	68.9305	48.5664	6.90356	31.2166	9.73705	13.4455
SRBD1	516.375	522.521	414.234	404.863	542.037	752.894	826.75	741.369	574.329	686.518	438.197	980.821	554.696	487.448	540.084	262.993	474.01	502.552	473.386	755.701	840.694	494.664	812.003	608.653	661.207	513.539	787.44	403.422	383.332	473.005	609.356	265.423	1031.9	647.502	513.397	784.951	546.252	702.837	591.643	829.916	627.887	457.642	806.565	582.844	742.75	395.374	904.811	706.065	620.84
ZNF609	131.759	229.5	243.607	129.379	166.113	149.86	125.374	16.7377	181.684	120.753	48.0738	169.333	32.1308	134.615	59.8905	123.816	92.533	134.847	41.5655	138.169	56.955	133.709	216.396	74.0063	53.751	84.4758	218.159	127.336	179.383	187.663	172.539	87.3236	94.1179	169.671	168.385	133.232	146.903	249.865	129.43	113.516	209.669	231.713	195.102	153.132	91.8122	170.225	121.556	258.968	235.803
DENND1C	350.786	924.183	630.099	663.178	859.495	588.101	503.515	709.444	1186.11	673.706	1168.02	818.43	1127.71	600.809	621.017	1164.16	1300.33	935.651	884.573	563.956	565.515	922.024	623.87	591.815	657.082	575.95	738.588	564.736	981.845	545.033	624.423	752.003	540.529	657.663	854.525	435.247	436.03	382.762	530.978	810.417	611.11	975.457	840.161	739.054	689.011	799.273	475.277	855.618	767.389
LOC148915	3598.12	4869.06	4501.95	3606.44	4210.62	4136.51	4297.79	2788.85	2633.4	3787.85	2034.5	2475.51	3987.74	2864.85	3397.55	4578.93	4115.9	3462.17	4864.74	3482.29	2605.08	3469.75	3850.67	2166.02	3434.78	3202.11	4713.18	2861.16	2290.97	2589.36	3510.9	3728.72	3363.91	1748.63	9193.01	2390.04	3178.02	2317.59	3432.29	3814.42	3749.55	3625.3	3560.94	2669.02	2714.4	2334.61	3333.08	4161.08	3949.3
SCAND1	838.14	995.2	1002.13	1093.01	928.88	715.581	671.87	939.394	1249.63	1218.06	997.868	885.2	852.399	741.642	903.938	1070.89	1218.48	982.9	1180.22	881.27	891.764	956.511	850.58	1006.97	748.877	830.13	889	968.41	524.062	725.648	931.729	838.768	1126.85	1226.63	1354.09	791.79	1158.17	787.425	766.617	809.606	827.702	908.68	647.987	853.541	699.149	721.611	805.202	849.515	723.021
RNF214	91.7598	164.851	136.985	45.4853	103.415	46.9223	58.0974	-13.2678	63.6204	93.1956	-5.61054	27.6638	12.123	62.9879	96.8243	81.7873	66.3359	64.3993	26.4065	61.367	17.7304	94.5712	65.2965	10.3419	47.6744	27.5334	99.6579	24.0453	48.4178	92.7868	110.512	7.70168	80.6572	64.3899	89.8183	34.9969	77.3122	25.4959	28.787	45.1981	122.51	72.9318	63.7764	68.753	90.0481	51.6673	40.3043	145.952	148.657
TUFT1	216.751	148.373	105.095	57.3408	134.817	157.698	173.175	30.9233	94.7459	140.077	183.016	145.888	186.728	192.428	121.856	85.4169	129.999	43.6212	146.522	173.899	146.839	158.345	208.365	145.118	116.459	305.857	111.457	62.1949	85.0466	144.315	126.917	24.0239	141.193	149.011	99.3649	87.6536	71.7637	335.969	188.3	170.565	155.61	283.647	232.8	174.125	159.008	130.966	284.179	253.113	166.516
SERPINH1	58.3123	58.1612	101.132	24.1002	115.527	61.5739	59.3247	54.5678	42.0625	90.0798	79.4071	110.468	17.1057	71.719	45.3696	79.6706	60.0623	28.9984	35.691	39.1229	43.7316	111.547	40.4704	21.0762	31.1612	27.044	56.1249	79.0475	72.2476	80.1195	62.7676	33.8495	55.7441	60.186	37.7242	42.4641	100.691	38.5583	67.6526	49.7643	77.4105	79.3135	44.6956	43.5183	91.3625	68.3725	54.5389	61.2565	87.4498
CD1A	77.7178	87.7807	190.662	208.023	107.181	63.9346	83.8989	65.5974	100.152	108.734	171.753	142.31	148.818	136.517	209.333	115.971	188.592	105.32	98.0372	97.0999	147.918	103.854	91.9104	68.3083	119.829	117.507	66.9342	237.118	118.928	94.6957	146.174	240.42	131.701	107.038	82.3445	62.6975	159.985	51.7399	89.5778	57.8869	89.1389	125.501	108.734	60.5364	155.744	156.346	77.2485	92.8723	163.34
RALGDS	3340.12	6177.01	3890.01	4312.39	5800.78	4792.26	4616.45	4662.64	3692.25	5733.51	3760.88	2921.38	6045.5	4787.65	3653.27	4925.43	6106.99	6837.08	5524.07	3477.45	2609.67	5156.09	4873.59	4695.9	4482.25	4930.24	4550.03	5494.41	8175.69	3883.54	4562.32	5471.35	3714.78	3368.62	7060.12	3775.74	5927.87	2631.7	4725.97	4695.9	4214.15	4406.02	2980.25	2300.97	4243.01	5016.58	3844.64	2376.73	4154.17
PACS1	353.693	510.848	425.502	516.52	603.023	279.682	391.691	456.053	551.747	259.513	613.775	512.405	380.123	417.668	226.46	1023.33	762.225	699.024	423.539	188.632	437.512	532.599	525.663	702.398	448.066	385.557	569.309	508.118	828.569	304.801	388.132	429.269	339.425	482.806	316.104	371.465	421.977	370.439	576.784	398.596	451.015	851.72	775.025	752.003	413.817	867.69	271.389	1052.65	654.173
SLC10A3	249.749	339.249	373.885	465.476	356.66	225.831	227.688	337.819	502.552	359.704	472.13	289.288	470.097	402.603	311.44	719.71	642.889	531.999	822.794	289.36	303.031	391.792	496.642	512.405	376.74	510.568	545.194	668.49	371.846	268.255	502.552	583.488	406.606	505.676	570.459	242.612	445.706	518.96	492.137	397.288	376.74	499.051	282.13	383.625	243.197	424.395	364.101	640.273	486.415
SLC12A6	290.56	135.445	115.548	306.981	143.146	214.956	200.726	293.888	241.889	191.772	379.724	305.558	124.629	201.276	226.096	209.234	147.371	133.513	153.947	207.785	349.552	185.573	195.793	267.795	276.45	277.255	234.926	263.88	221.506	223.418	207.409	171.01	305.181	248.069	102.167	315.496	158.244	429.708	235.082	212.88	250.916	356.918	353.341	498.774	326.923	215.104	422.752	298.111	163.024
CCR2	912.832	431.736	744.077	940.017	652.004	945.197	556.509	629.935	651.523	829.95	698.479	1095.47	396.365	607.417	1081.46	349.086	458.817	510.583	425.354	1295.73	1306.83	790.918	619.374	596.907	624.594	672.487	317.549	814.897	267.704	666.64	860.346	389.406	1379.97	1310.01	630.168	606.114	953.791	588.483	500.957	338.261	957.739	622.374	894.02	654.881	789.096	486.428	1025.62	523.041	852.743
LGALS9	158.175	122.308	169.671	144.93	220.745	48.8617	86.5775	58.2486	187.237	194.452	247.724	187.58	98.8372	84.9585	132.643	142.897	119.974	153	71.2627	155.11	198.323	169.819	93.178	169.035	57.9263	65.794	205.901	14.5727	61.5907	86.5934	120.702	21.9088	151.861	102.542	270.619	58.5464	71.2958	76.4069	178.32	99.0979	139.646	132.615	152.806	163.304	134.96	-2.92143	107.538	220.235	119.046
SQLE	73.0017	42.4487	54.0875	66.9342	78.1076	55.0947	85.8526	42.9941	49.1299	64.1394	51.0733	34.7041	38.7797	52.2168	53.3154	-6.62513	29.8564	20.7295	89.1877	21.3571	8.09316	31.5088	79.7239	13.7896	45.6237	71.7637	62.5913	48.0322	69.8696	39.063	58.3676	26.3217	102.759	34.8254	83.8561	29.0564	70.3075	37.309	46.1925	24.113	37.7557	57.8339	60.3364	64.7277	29.0017	32.6965	96.296	47.8728	52.6046
CCL3L1	85.212	98.7535	78.448	71.1917	86.3921	52.7107	75.4775	66.6779	97.2857	79.3672	115.047	62.55	111.667	29.0294	53.5181	99.4855	103.484	51.5679	499.949	90.9856	29.9548	87.4569	37.4964	69.9063	56.9037	52.337	97.7633	42.8719	92.925	26.6416	33.9789	78.6452	71.5908	73.795	55.0306	50.3788	63.6496	69.8249	66.1541	55.3497	67.9913	114.955	66.2378	80.2235	65.2908	51.7311	149.926	68.4591	63.7634
KCTD9	149.501	40.1059	50.1508	111.835	84.7082	216.85	167.455	184.342	37.8799	187.156	90.2587	138.023	114.3	79.7239	88.4225	40.3983	129.973	36.7131	116.834	130.772	75.1565	82.3168	103.375	178.951	122.055	124.779	133.599	57.8948	86.7299	199.096	165.488	153	172.691	164.171	190.399	178.754	174.702	119.116	120.88	164.994	137.099	121.387	190.181	161.699	166.833	92.0092	207.363	116.207	129.541
SGK3	109.93	119.057	116.61	132.645	80.3533	137.789	134.326	101.063	195.264	140.169	115.651	84.3398	75.4651	129.852	166.195	94.0061	127.58	88.1456	128.242	153.422	169.15	92.8413	133.136	162.85	197.956	141.988	137.82	170.507	102.849	160.345	112.732	108.192	143.705	115.325	87.9354	105.782	121.302	96.0273	134.387	184.412	102.818	118.857	213.204	129.966	134.256	118.73	119.391	119.834	142.763
NFIC	268.422	284.994	301.368	270.886	307.391	183.089	233.42	344.288	394.632	191.974	537.343	211.924	328.436	383.253	198.792	383.544	322.923	391.769	480.491	211.188	282.689	476.108	356.913	505.254	315.248	364.271	310.055	419.746	320.091	269.867	188.966	302.629	174.975	225.913	217.239	209.106	221.817	102.823	347.841	273.498	206.412	610.357	423.84	294.982	237.131	458.767	252.432	216.445	207.587
LOC642594	0.311069	-1.7429	6.98421	12.0011	-11.6093	35.9499	36.3377	7.62379	4.93226	1.29153	21.3368	12.1253	21.3774	6.88774	-16.8627	13.0305	2.64107	2.83738	-14.5717	12.2668	2.79463	10.4726	12.9324	1.67922	5.71786	12.0917	18.8475	5.19897	1.2045	-12.1577	3.48137	5.53046	9.53261	-8.82104	-21.041	10.4919	5.27816	11.8254	11.4594	4.75005	12.1855	-1.09224	22.6782	36.1767	9.73235	-12.6516	16.3046	-0.86864	4.13399
ATP1B2	48.9523	49.4847	63.1607	31.5235	40.963	12.874	13.9141	19.2646	44.5173	6.84925	53.9251	14.6102	116.859	51.5608	70.5353	46.9514	33.3959	85.0173	98.5721	114.813	86.333	25.4416	29.3692	134.988	81.0368	50.7206	28.126	34.2384	61.7666	40.2484	65.8213	63.0959	63.17	89.3492	32.1384	44.6369	48.0145	108.753	70.9294	51.9926	20.0805	36.7	2.83738	16.3305	23.7446	88.5797	24.1959	-6.43938	28.3227
PPP2R4	331.312	489.289	434.17	376.557	362.886	309.503	241.559	305.192	361.262	381.614	538.142	402.532	536.345	566.372	458.24	592.192	634.299	474.344	683.606	362.889	278.061	485.54	425.461	418.975	299.906	345.486	358.822	744.179	399.477	220.491	373.28	519.513	354.794	332.206	594.037	269.531	452.326	243.68	460.805	403.095	367.863	419.105	422.05	361.885	446.996	650.642	307.019	445.541	472.034
AHCYL2	169.223	144.495	129.866	157.299	249.114	159.183	168.818	40.1347	147.949	156.346	174.743	178.4	29.4215	139.76	170.603	185.243	174.469	139.587	21.5673	129.191	133.94	146.903	215.493	50.5453	103.995	108.669	200.726	56.4777	64.6706	146.239	180.128	50.3568	130.107	122.559	146.682	107.266	158.211	57.2566	184.626	81.5389	171.085	159.567	186.771	136.775	101.016	63.6657	150.283	166.55	217.605
DPP3	90.44	58.9214	91.4796	52.8724	92.6596	77.5543	68.8834	4.60731	83.5036	113.111	75.9627	45.8099	52.103	73.6425	32.5737	90.4157	38.1776	77.6045	60.3948	73.6609	8.5595	92.2906	81.9566	24.6935	25.1934	40.0999	74.6617	29.0161	17.2709	23.8938	84.3526	5.13114	98.9193	66.6412	249.869	42.593	94.5972	4.91216	42.5307	48.6001	118.193	77.3254	61.4979	99.0309	46.4058	15.3113	85.3483	88.2911	75.8545
LOC648672	2.55627	-8.52725	-6.24929	15.3121	26.8998	28.88	42.8082	18.1277	28.5544	50.1569	27.994	25.9366	42.0477	23.3824	40.3841	43.2514	29.4319	2.44411	11.9576	2.88695	-14.0249	13.5962	54.5239	28.2895	14.2255	41.7279	15.0553	31.729	32.0395	38.1335	28.935	72.4317	28.0183	13.9556	-11.7822	20.1376	24.0118	58.6592	40.1924	48.1325	27.1123	2.96283	13.802	46.5242	42.2468	9.79757	21.4977	60.0707	31.2903
EEF1B2	552.296	458.198	734.76	554.875	415.012	1016.83	1065.42	1176.02	522.428	915.499	435.363	629.326	363.493	622.338	531.333	509.111	160.759	728.811	607.284	445.808	632.068	429.803	468.472	469.671	560.019	507.719	555.432	391.678	1229.02	1435.31	2440.3	1296.96	1299.77	1400.7	681.854	1940.23	1322.57	854.141	381.15	580.864	1136.39	418.208	328.024	312.152	502.748	505.645	731.099	393.627	741.928
CSTF2	233.606	191.772	230.949	241.491	256.019	308.51	334.803	305.103	273.984	429.042	350.074	250.454	294.943	264.941	153.581	258.293	154.076	214.059	256.988	256.32	153.745	260.834	237.834	92.7868	147.823	233.173	342.485	70.8639	168.134	176.738	202.732	72.4767	248.421	156.111	625.708	210.146	205.15	116.834	263.5	160.336	314.72	411.325	339.001	273.658	394.158	181.77	322.581	312.828	270.619
NEXN	258.909	142.31	194.669	239.637	188.674	163.34	160.374	306.152	237.947	176.114	243.317	196.315	286.865	201.725	267.993	273.724	189.024	214.511	358.088	481.249	335.474	294.304	169.035	345.204	256.32	317.684	188.674	360.331	229.017	218.705	191.217	246.368	230.893	293.743	299.825	259.148	198.278	388.63	225.503	215.644	147.726	109.524	270.373	197.246	192.907	196.929	166.87	209.624	145.888
LOC647450	1641.61	6334	22734.7	4901.65	2425.44	4402.1	2551.04	6506.14	6149.02	5575.07	2512.18	7823.44	20596.7	14298.6	7113.27	12295.6	3300.05	3213.24	3472.2	6276.52	2353.13	8646.8	5212.57	8413.3	10847.5	3407.54	2474.16	6869.47	3775.74	9110.58	6514.15	2728.13	9307.26	8474.22	14359.5	4992.03	2546.63	5813.34	2183.06	6904.47	3905.28	8280.96	1644.48	2561.53	5603.98	4206.92	3178.02	9364.67	3072.61
PRPF8	1899.69	3099.35	2584.8	2376.73	2879.7	1839.13	2207.62	1806.29	2390.04	1478.79	2455.05	1671.44	2484.13	2512.18	1673.72	2906.16	3139.58	2778.29	1907.04	1689.12	1899.69	2633.4	2492.66	1535.09	2691.83	1712.99	2351.79	2712.56	3510.9	2087.8	2358.34	2665.81	1356.62	2007.33	2507.78	1465.95	1635.8	1466.57	1935.63	2426.8	2162.66	3256.11	2439.51	2110.5	1968.22	3304.83	1333.33	2500.23	2270.88
TAF1B	97.6673	94.5185	78.1856	215.254	91.4797	273.197	146.936	160.615	147.154	246.307	22.506	133.261	255.838	193.257	183.557	113.811	69.6783	109.437	219.365	247.398	84.796	170.376	216.047	113.718	120.407	70.6225	199.502	44.7279	62.8012	176.664	199.32	124.323	149.374	169.072	333.466	180.681	177.649	86.4222	128.602	123.251	189.572	212.597	282.197	307.132	282.408	127.149	156.077	229.871	269.995
UBA7	2194.82	3154.45	2792.45	3080.74	3531.41	1999.53	2280.84	2402.09	2700.36	2792.45	2913.95	2127.59	3064.18	2358.34	2853.57	4494.12	3924.28	3725.97	4345.91	2738.23	2373.11	3495.09	3503.03	2859.22	2222.03	2368.97	3437.12	2661.05	2864.85	2512.18	3086.79	2813.8	2828.2	2688.6	4394.86	2631.7	2828.2	2726.3	3430.06	2840.84	3566.2	1783.97	2367.6	1940.46	1999.53	2070.79	2124.48	2191.36	2982.25
FAM14B	38.9936	22.2793	46.9104	21.7261	18.9374	56.9246	49.308	83.4654	15.8597	67.3698	26.5331	33.0441	26.4487	21.8855	29.9774	-4.45529	5.49654	31.1352	117.891	44.7696	10.4704	37.1815	23.3335	24.9553	-5.00915	17.5671	21.5762	26.7098	8.97248	38.5078	58.8032	11.3468	18.1952	18.0281	68.8893	49.4723	59.4396	37.813	35.0703	24.0909	55.5235	33.1168	22.8528	26.4844	1.71363	36.7725	21.1881	10.6721	36.823
CECR5	1154.93	1058.64	1878.26	1076.67	1108.52	866.558	967.762	800.077	1139.86	1519.97	876.168	959.512	722.102	1038.42	1311.77	961.118	1163.7	1313.24	867.397	1097.9	789.145	1311.3	1180.87	701.766	715.863	954.983	1106.2	920.264	694.404	1418.83	1148.99	947.955	1469.6	1184.86	1526.22	1083.61	1560.57	843.743	1301.87	990.963	1460.51	1165.88	1134.14	886.339	975.457	1058.29	1230.22	1143.07	1206.6
FAM188A	289.002	232.136	320.032	310.234	336.975	636.38	643.267	228.749	126.494	672.088	65.142	336.894	534.814	322.91	354.859	128.547	216.149	188.716	433.441	471.245	381.282	171.01	389.915	222.446	345.797	431.74	497.967	151.501	352.021	435.247	491.368	353.608	467.457	357.374	434.682	646.71	555.752	483.963	334.466	524.958	514.966	297.675	642.889	522.081	447.475	208.606	768.315	348.418	626.61
LOC641996	796.488	737.885	578.74	614.661	537.968	350.689	215.595	643.64	1144.33	201.903	711.605	333.717	297.448	464.862	436.256	631.365	868.538	454.636	384.596	292.337	739.753	286.865	306.375	586.916	658.238	361.97	146.014	694.998	482.932	320.663	393.266	738.341	408.794	569.632	122.611	549.297	409.006	477.91	513.397	602.676	180.88	404.863	333.798	438.536	305.485	644.608	263.816	373.415	205.524
KIF19	-5.21237	30.4738	0.999659	41.2237	116.064	56.6221	1.76707	24.3776	37.1957	78.4581	-9.4781	40.0119	23.4697	-6.71658	43.0258	17.9423	3.60882	20.6662	0.930529	-18.3543	-12.0218	19.3869	32.7478	30.314	-4.33027	-9.39561	41.2637	-4.68348	39.0344	-1.41171	8.12843	26.6175	16.5557	20.4488	48.6554	24.0578	29.053	5.88711	54.5316	27.7211	50.9823	35.8872	-3.70332	21.2461	12.5604	8.37441	8.74872	-5.50101	10.1379
RNF103	741.134	714.36	719.082	619.465	670.684	721.666	943.363	513.689	427.945	825.422	416.723	442.717	561.757	556.708	586.916	446.31	598.743	624.242	453.908	539.166	679.17	520.947	702.607	492.137	728.261	707.562	968.096	624.058	732.926	752.666	650.906	455.582	797.747	524.393	374.817	704.818	627.344	713.929	791.206	729.588	919.979	730.925	831.776	760.569	510.984	470.589	872.457	728.261	853.109
CYLD	1367.4	1962.43	1806.29	1384.17	1769.26	1605.73	1790.53	1969.14	1181.73	1085.57	1114.97	1127.71	1194.5	1565.1	1436.57	2094.36	1465.38	1774.9	1011.32	1027.57	1019.82	1083.23	1467.17	925.088	1344.94	1016.99	1410.39	1240.95	1653.12	1164.57	1529.45	1935.63	1875.6	1388.52	1233.46	1696.49	1504.31	1075.25	1322.91	1398.47	1285.09	1042.75	829.916	719.507	1436.57	1299.84	955.29	822.794	1461.73
GALNT12	13.0207	29.275	79.575	59.2035	30.1065	81.913	112.971	38.1469	44.0081	79.8735	9.24085	28.3666	9.47729	26.995	52.7352	19.5767	30.438	42.0677	31.9258	8.08865	24.3312	45.6123	53.7923	25.4606	17.4496	27.1354	53.3154	33.3568	27.8321	40.0586	40.1059	14.9461	45.5681	22.3965	46.9686	40.8753	46.8193	99.5032	34.6591	35.0903	107.984	49.4305	68.2676	43.8254	33.9479	37.0943	52.9605	45.3802	99.1766
HAVCR2	2755.66	2528.51	2545.06	2142.14	3799.54	2149.99	2344.09	1666.26	2256.34	4603.62	2946.32	1914.45	3921.11	2101.96	2851.82	1987.55	3235.29	2083.33	5060.65	3272.13	2290.97	2344.09	3826.32	2700.36	3130.86	2611.27	2780.07	2226.84	1751.03	2024.17	2250.14	2453.5	2857.41	2780.07	6298	1888.88	3182.33	1555.44	2638.33	3314.09	2232.84	2455.05	3326.26	2923.4	2595.55	2475.51	3515.86	2736.64	2942.55
ARD1A	760.341	905.686	1029.7	876.168	665.859	719.507	885.779	1023.01	1081.69	1142.26	1312.25	1323.38	1175.77	1087.17	889.194	845.148	1114.56	804.064	1098.7	985.537	687.576	1086.39	804.064	904.527	795.96	696.505	874.165	782.763	932.546	867.126	877.035	1280.17	697.139	881.696	1410.39	860.053	1023.01	886.617	969.471	879.91	1186.54	1411.51	1005.05	938.199	1121	994.014	899.69	1038.42	1144.76
DNAJB11	1601.11	1996.52	2419.89	1736.25	1783.97	1689.12	1699.47	1777.38	1960.45	2181.74	1711.49	1524.95	3482.29	2638.33	2071.8	1989.56	1916.34	1537.03	2055.25	2548.04	1999.53	2864.85	1733.98	2077.05	1939.48	1680.98	2207.62	2170.59	1927.27	2015.32	2379.45	1870.39	2507.78	2680.57	3734.69	2223.19	2174.97	2669.02	1611.22	1892.4	2294.57	2468.11	2327.99	1903.36	2080.16	1679.53	2156.83	2373.11	1961.48
HLA-B	30625.9	32181.8	27886.7	34062.4	36545.2	24552.8	24628.8	28165.1	32721.8	27602.3	27236.7	24704.7	32073.8	25432	28071	36662.2	38612.4	29028.2	29909.3	29508.1	34172.8	36545.2	31761.3	32613.1	33057.8	28071	32721.8	34857.2	22669.3	24941.1	29909.3	24628.8	34857.2	33729	31976.2	31246.7	27702.3	35739.5	32285.1	29809.6	30824.7	30111.9	28352.4	33496.7	28165.1	23513.2	35626.1	40348.4	34857.2
CHMP6	239.113	312.106	350.424	373.242	249.65	282.409	280.611	242.42	443.668	529.223	354.141	341.862	251	302.047	261.933	354.135	534.532	323.421	523.55	220.188	179.969	231.306	299.627	231.267	213.52	181.793	429.046	236.423	181.255	149.367	219.495	235.726	349.05	207.523	527.412	152.58	349.679	252.605	387.61	349.742	363.264	332.666	330.881	318.329	298.692	332.304	333.462	341.98	371.653
FCHO1	301.228	250.454	346.837	240.196	327.572	169.333	180.917	192.953	431.857	219.924	401.877	312.678	122.634	189.358	173.102	340.692	363.639	321.851	190.662	153.912	235.138	311.74	318.3	259.265	213.626	258.909	199.951	209.575	263.88	239.463	281.31	152.062	215.847	258.542	178.478	171.792	201.101	167.985	269.599	258.733	312.828	370.439	258.047	304.283	214.511	304.801	166.55	486.016	293.888
FOXC1	33.5834	63.8397	46.2478	79.0071	127.709	81.4261	75.5792	50.539	59.1881	103.854	149.172	68.6168	161.842	58.1366	121.335	147.887	87.1048	61.1706	65.2584	62.7064	40.8224	52.9257	80.671	23.0333	29.3728	57.9582	65.3627	80.8048	46.5349	64.8038	42.8236	35.2858	42.3466	55.1442	88.1878	11.852	38.1817	78.2246	35.0129	197.464	57.3102	44.4532	80.0109	53.5237	16.0404	34.0038	54.0591	74.8834	54.8951
RBL2	2366.32	2931.09	3189.03	2445.18	3215.44	3432.29	3385.36	1545.06	1449.9	2168.17	1154.51	1330.65	2092.15	2044.72	2863.1	2131.92	2307.34	2519.51	1756.54	2029.47	1930.06	2426.8	3681.1	1666.26	3126.65	2345.41	3590.26	1852.05	3274.48	3288.54	3592.83	2349.21	2837.23	2318.9	2392.76	3109.63	2734.89	2219.57	2919.57	2769.56	3037.32	2452.11	2335.97	2229.24	2005.27	1587.02	1808.02	2603.49	2387.46
C7orf50	2049.98	3064.18	3563.62	2803.24	2449.34	3337.65	2952.36	2019.28	1567.13	3566.2	2065.65	3290.91	2426.8	1998.47	2253.82	1990.59	2620.73	3309.48	4364.97	2047.9	1316.83	1617.48	1859.98	1280.65	1792.91	1559.94	3111.78	2187.82	1427.33	1963.43	2220.83	2573.82	1578.41	1293.88	3022.93	1286.59	2494.13	871.047	2037.52	2842.73	2611.27	2797.82	2530.03	1809.72	2139.94	2685.58	2409.01	2052.04	3047.76
HIST1H2AI	-6.04192	21.9461	-10.3312	6.61156	1.95297	7.9986	19.3206	-2.8505	18.924	21.6022	9.76301	28.1159	-5.05808	12.7573	5.91216	11.6428	14.3035	-14.2333	8.4184	36.3849	-9.31772	10.9007	7.95721	-5.51462	-2.70544	17.7091	-11.378	1.97252	-6.04671	-4.45529	20.0038	13.6727	-1.92076	0.411114	16.6542	-4.69028	1.15714	16.2105	4.46073	-15.1778	-9.02956	9.86387	16.0204	17.1215	31.4019	1.58601	33.0826	24.7904	44.3317
HABP4	176.664	75.8148	116.931	126.812	86.5627	113.425	139.5	96.4029	102.345	84.9168	71.2297	100.997	49.3877	54.503	55.591	91.9265	45.0788	120.577	65.7463	101.479	55.3029	72.8164	110.512	56.1476	46.2425	67.9575	68.8582	126.572	107.56	110.644	98.7607	114	62.308	99.7346	87.7193	85.7334	81.7473	49.4968	103.654	42.0726	118.181	132.725	64.6231	60.7621	60.5695	51.7527	62.1949	85.0318	147.791
TUBA1A	4541.7	4769.9	4161.08	4421.14	5432.65	3528.57	4368.63	3344.99	4841.17	4845.78	3526.03	3380.51	3853.73	3893.3	3558.21	5794.27	5586.89	3387.76	4612.25	3871.47	3603.65	6093.51	3387.76	4126.03	4801.22	3766.89	5901.28	5016.58	2413.13	3518.33	2831.8	2799.65	3630.67	3349.91	5979.07	2131.92	2659.43	3293.11	5677.64	4199.71	3375.73	5254.19	3805.54	5999	3072.61	2750.41	3961.93	5540.63	2652.98
FIBP	1503.67	2387.46	2297.13	1564.43	1545.06	1042.04	1227.88	1715.29	1920.02	1865.98	1706.89	1213.36	2600.26	1960.45	2280.84	2685.58	3018.57	2409.01	3037.32	1571.82	1261.87	1983.6	1661.95	1578.41	1653.86	1568.45	1513.12	1574.46	1600.44	1627.29	1624.46	1943.37	1802.24	1692.02	2702.11	1077.44	2433.76	974.107	1813.83	1998.47	1737.01	1365.78	1165.44	1242.86	1203.93	1820.51	1354.99	1871.21	1290.41
TRIM38	1848.56	1773.29	1925.53	1788.84	2335.97	1836.49	2205.18	2923.4	2035.5	1261.87	2400.73	2299.64	2141	2220.83	1879.16	2297.13	1887.13	1823.74	1503.02	1364.22	1942.37	2298.37	2538.98	2587.86	1504.94	2096.53	2440.98	2519.51	1876.45	1539.64	2008.36	1597.1	2546.63	2500.23	2155.61	1995.49	1913.43	2510.68	3239.84	1397.91	1814.7	2398.21	2202.95	1823.74	2213.63	1663.4	2048.99	2466.66	2741.75
RPL27A	22146.9	25263.2	25506	25020.3	23082.3	25506	24175.4	28258.3	24175.4	27702.3	23082.3	21768.7	18847	20936.3	21172.4	21953.5	17104.7	24107.4	19281.3	21415.1	22598.1	21297.5	21590.9	21646.5	23082.3	22016	18751.9	15639.9	24552.8	29028.2	27702.3	27509.9	29809.6	29216	27509.9	30528.2	30723.2	21172.4	19334.1	26189.4	26708	19186.4	16945	16436.3	19437.4	18424	25672.9	16745.8	23889.2
VCAM1	31.0144	27.0733	37.3471	56.1845	74.8954	-0.390572	65.3725	42.8807	39.2715	29.3935	30.622	76.2215	43.9345	18.6026	37.9465	19.3231	53.0828	41.001	46.963	33.2212	22.9155	53.2121	29.7886	28.394	29.906	-9.24775	27.92	40.8992	30.9964	11.6228	26.4746	11.3394	-5.22361	12.7522	5.12674	24.7623	3.71681	36.2823	20.7494	32.3501	-1.65226	32.6704	43.9144	36.2393	68.2176	18.4315	3.78313	14.5244	37.2257
TMEM135	48.471	13.7319	20.168	38.6613	57.6024	88.9446	29.2926	53.1572	12.4493	125.791	25.1306	61.9145	40.2575	12.9077	15.5677	2.87126	6.57066	30.9381	35.4244	79.3664	38.1817	52.6189	72.3618	15.4183	71.0522	28.1226	32.5224	23.5896	29.7357	26.3217	41.1892	12.5098	34.9192	15.4667	59.735	14.7294	44.1877	57.015	16.0024	42.2468	91.8122	47.085	94.03	97.906	59.7512	26.3282	105.485	55.7886	30.5891
COMMD1	1202.59	802.537	1435.37	1128.12	956.261	1187	1102.61	1346.02	1675.91	1748.63	1028.29	1393.57	1564.43	1322.91	1440.04	775.025	895.517	1252.69	1005.77	1573.75	981.166	1182.61	1160.77	1010.95	1095.53	1250.34	947.641	1001.57	977.487	1367.93	1381.96	1095.95	1561.85	1386.34	1074.88	724.934	1628.76	856.463	1198.53	1424.56	1043.87	1280.17	1122.93	962.437	1106.99	1051.92	1496.26	1315.82	1353.9
C17orf58	32.1159	23.4953	27.6585	22.1471	36.0008	45.7405	41.8889	9.00606	20.9854	124.301	13.4835	47.8552	34.6626	21.1389	27.3449	36.048	38.0918	30.4786	41.7356	90.1001	41.4428	55.5418	61.1033	31.6851	63.3784	23.9143	83.7625	22.9611	22.121	22.993	46.7267	23.0387	79.7409	36.4764	111.962	38.4607	43.5319	12.5179	30.2606	12.4437	57.3271	50.794	89.4721	77.0119	50.9648	25.4251	85.6475	75.2466	53.3344
NHLRC2	43.1075	33.4818	52.9396	11.0311	26.3964	57.5796	58.7719	16.9838	49.6086	66.2365	26.3801	98.8004	66.2759	65.6881	80.6962	105.525	33.0401	43.7422	43.344	76.5203	28.5612	54.8877	78.3932	124.045	45.259	46.2045	85.0466	38.2661	9.88508	55.3168	84.3295	37.2082	50.1883	129.894	141.493	34.3664	79.7108	65.0835	33.8813	27.4068	74.8591	61.9237	36.9697	71.6434	93.6599	30.0747	83.381	68.5862	62.4683
PIK3CD	3790.59	3158.7	3124.5	3037.32	4078.93	1523.72	1932.74	2641.55	3547.36	1628.76	3349.91	2153.27	2482.67	2803.24	3097.28	4603.62	3272.13	3890.01	2449.34	1812.19	2935.12	3464.62	3472.2	3961.93	4102.2	3439.68	4099.1	3474.82	3763.81	3500.27	4297.79	3619.75	3239.84	4566.35	2620.73	3068.24	2700.36	3968.11	3598.12	2787.13	2661.05	3714.78	2387.46	3213.24	1798.87	2559.99	2233.97	3865.7	3154.45
PDE6D	588.934	733.158	510.171	554.38	509.206	457.521	456.303	233.827	491.098	655.138	411.426	381.964	648.274	544.73	575.63	588.43	747.319	507.321	610.749	679.556	487.182	584.78	537.349	462.924	525.386	595.525	519.674	470.983	363.732	558.438	515.112	453.076	579.723	497.177	677.908	470.722	557.021	619.465	621.703	638.597	569.146	492.939	469.226	432.413	353.608	416.076	591.125	541.59	451.87
SNAP47	51.6139	113.018	183.177	88.0182	106.807	131.316	131.952	83.6233	126.029	142.676	78.9005	88.8468	65.249	57.9736	67.2567	117.533	64.362	163.665	100.691	65.0172	18.834	107.16	129.06	21.7528	96.6024	98.2396	129.814	23.2229	104.561	95.9723	176.075	57.7189	112.1	116.598	157.2	65.2299	97.8696	65.3062	123.942	70.8306	104.643	133.912	90.4057	84.0303	124.654	136.489	94.1535	95.3325	114.024
LOC643319	1561.19	1938.54	1174.02	1429.06	1713.83	727.144	916.049	1288	2015.32	782.512	1400.17	924.183	963.086	955.29	1930.06	2316.32	2958.29	1828.03	2074.93	1018.41	2247.68	1651.62	1255.66	1953.72	2125.46	2106.25	1938.54	3432.29	1426.21	1679.53	1019.11	2288.45	1301.35	1154.93	1132.9	1449.32	693.993	2822.78	1854.67	1434.74	643.267	854.253	585.597	994.695	721.666	1192.3	904.216	1180.04	728.261
WIPI1	264.941	514.267	353.865	404.762	568.364	414.345	416.076	213.176	349.46	420.471	312.678	462.425	445.706	542.628	474.507	477.017	522.665	802.047	225.083	651.108	589.788	364.289	454.758	370.439	443.999	731.606	743.187	536.02	425.951	145.698	575.13	475.524	572.053	237.781	483.301	315.111	422.752	700.52	519.107	672.296	284.796	386.062	445.12	353.076	282.481	361.057	333.124	415.22	406.196
DDRGK1	832.046	798.745	745.475	673.706	845.148	751.049	895.803	813.018	1294.85	1239.09	1290.93	1070.62	1132.52	1053.41	784.951	1040.55	919.674	903.312	910.533	868.827	799.535	1000.89	885.779	1075.62	939.115	754.262	838.746	782.261	1033	1002.6	940.455	939.115	978.801	1141.45	1303.35	779.757	1213.36	728.043	805.307	800.077	1093.66	1031.52	1030.43	929.102	1070.25	1098.29	929.102	977.487	1102.22
ESPL1	-0.727428	11.3805	2.90477	3.54777	37.7995	11.7167	12.3011	-5.11825	17.4875	31.7624	9.38653	23.7353	34.2904	18.7496	17.0155	12.4153	20.0097	12.974	13.8548	30.9416	12.667	34.2706	18.9539	5.03849	11.2967	6.64776	-11.1317	15.6441	-8.04211	12.2223	18.8285	-0.861901	10.7454	14.4152	142.676	6.7096	7.1438	6.05122	12.9814	6.9082	-5.88346	-0.26828	46.1201	16.2496	43.7106	39.0906	21.8566	22.8374	23.945
NR2F6	150.97	306.454	250.976	134.988	181.162	134.444	138.554	54.2426	199.635	117.772	193.69	144.255	133.001	249.174	177.533	211.823	252.274	238.226	136.87	169	100.845	175.133	123.046	123.992	224.098	158.873	82.0501	244.772	163.269	219.777	245.107	459.003	156.077	196.49	104.643	154.178	156.382	56.0487	180.759	286.234	156.416	141.435	180.483	84.796	139.646	316.5	134.615	124.173	177.731
MPP6	-22.2356	-4.0094	-12.8683	-34.9895	1.26947	69.6994	23.4155	-30.7023	-31.5481	75.507	-11.57	-19.067	-19.5976	-5.02745	13.1385	13.7749	-20.3625	-5.33249	-10.5647	18.5864	-19.7437	8.34182	30.6897	-21.2758	-13.0383	-6.96045	14.8305	6.71871	-16.9933	32.1803	25.4509	-25.9898	-8.54169	-4.31884	45.4125	6.43421	9.84702	-8.78346	-6.93671	11.4308	37.1287	25.0902	67.206	4.07714	29.2714	-3.68978	23.917	27.8625	33.2291
GCNT1	249.174	194.186	96.8051	189.19	206.99	233.883	228.853	229.343	203.009	248.123	99.4042	267.534	245.222	114.645	203.009	78.1335	126.812	137.474	182.058	381.483	333.466	145.416	192.212	106.559	107.984	123.431	243.197	129.653	78.1203	153.423	180.681	51.4548	352.292	301.688	262.302	193.52	170.076	176.817	148.147	121.007	182.557	193.257	209.38	243.607	371.277	201.276	582.68	161.277	219.975
XPC	1087.17	1026.5	1009.55	941.75	1042.04	1194.94	1204.4	1040.95	1120.19	1064.15	985.537	1014.5	684.904	896.695	880.212	1134.95	1061.21	903.907	851.72	709.444	988.192	930.038	1456.93	748.506	1029.36	984.549	1764.34	913.879	1355.55	1177.5	1330.65	1179.62	1106.2	940.794	1159.09	958.544	833.947	940.794	1035.83	963.086	1278.27	2019.28	1323.85	1252.69	1156.54	1049.02	1030.77	1870.39	1722.33
INTS7	110.533	73.151	186.94	153.682	127.122	106.954	142.802	162.379	130.054	148.246	253.455	190.833	292.268	114.322	218.756	87.2464	115.021	97.4679	147.469	198.049	229.181	222.294	97.3028	180.245	138.971	212.509	80.9965	187.625	75.2297	118.015	131.264	246.539	87.1981	154.178	174.62	137.821	127.577	164.814	97.9824	70.1349	97.7966	103.812	111.322	126.572	165.922	89.5116	106.89	141.616	88.4694
MPHOSPH9	78.5629	150.802	144.522	72.3964	168.566	156.655	184.914	107.08	111.48	189.613	107.56	185.696	219.365	112.949	160.161	92.5153	89.7863	133.261	124.068	127.122	49.1116	133.599	131.237	33.3296	172.013	75.0257	131.237	126.389	182.854	126.786	182.226	89.6102	166.692	109.179	210.716	130.408	165.204	121.032	86.6829	149.732	174.053	193.65	143.694	102.662	179.501	109.673	139.029	113.649	184.748
PCCB	690.037	990.228	1089.05	678.319	692.925	732.926	609.524	839.305	870.508	1006.47	814.578	703.702	840.43	725.589	652.284	739.517	893.716	774.318	836.055	683.702	603.876	776.74	758.448	681.193	744.327	722.102	643.267	952.719	712.446	741.608	820.464	874.765	892.783	791.973	1422.78	588.934	719.71	634.714	669.891	692.496	837.141	703.052	643.64	566.301	846.214	990.607	945.66	815.376	626.058
TMEM60	1162.46	945	973.777	940.134	866.276	1087.17	1170.58	940.134	1097.49	1589.76	758.906	1332.31	1230.69	1033	1334.36	875.325	687.576	1008.85	906.27	1410.94	1232.09	814.052	875.325	1214.29	1031.14	1101.81	1224.97	1074.49	953.054	1179.19	1356.09	966.42	1342.29	1350.8	1149.42	1411.51	1210.18	1302.86	1024.73	1402.9	1423.37	841.535	1057.9	1254.18	1289.43	1064.15	1513.72	898.759	1063.05
CENPF	17.5942	45.8229	27.1056	33.2867	38.1379	14.338	22.8586	37.2736	52.2762	36.1431	-5.83841	21.0902	70.6336	24.1313	4.83363	57.4726	2.6457	44.2352	63.9984	12.5242	20.0916	22.2851	43.1126	27.849	48.1146	21.9756	16.4317	27.303	40.1059	31.22	13.1363	48.4237	17.5617	30.7851	153.359	25.1274	7.47596	21.5938	4.32698	11.5771	54.297	42.7833	31.4977	22.2465	49.5649	73.0017	37.022	45.8116	36.3377
DNAJC1	65.3062	23.9906	33.1012	69.9324	63.8678	99.6181	66.9549	28.0419	83.9881	111.344	95.0444	104.035	73.6157	61.1372	34.7001	21.4433	35.1357	14.0435	90.9807	104.053	124.224	72.8607	47.9025	55.9827	29.1356	62.2032	35.2773	61.3415	8.73013	75.5792	26.9626	46.1991	45.3856	37.0986	40.4655	83.3671	40.1779	83.1148	51.6335	25.5463	137.415	49.8807	82.6071	84.2088	154.379	45.5289	107.58	56.0119	73.7943
FEZ1	-8.83661	-7.07863	2.55423	7.42343	54.3299	3.91677	14.6176	-12.9604	0.21	37.886	-5.56313	-9.43319	-19.9838	5.18832	15.0911	9.61117	25.4473	-1.33421	-3.89066	-1.32501	-15.9528	36.6464	33.0384	5.92861	61.2105	-0.474633	30.7973	-13.86	3.51368	21.0222	6.61196	-1.34754	4.10507	19.1098	62.4063	-4.13112	61.3709	-7.19963	31.8221	-6.31004	20.2364	3.9523	16.3727	4.90719	2.96519	26.6988	20.1874	24.8539	9.07459
PTPRCAP	1701.66	3528.57	3175.96	2643.15	2598.66	2870.47	2980.25	2886.87	2839	3757.95	2815.62	3302.37	5552.2	3886.89	2304.57	3035.46	3811.31	2902.41	3363.91	2050.98	1191.45	3290.91	2835.4	1966.34	1952.78	1490.72	1982.64	1450.53	2900.52	3510.9	3419.97	2861.16	1994.48	1778.99	6072.38	2528.51	4301.38	1630.12	3424.98	2359.71	3746.64	3118.06	2578.54	2677.3	3568.76	2984.13	1368.5	2724.62	2849.93
LOC731823	-0.404097	4.36909	10.6885	30.9859	-4.83443	19.9053	-2.71457	7.31433	74.692	-9.30022	14.9335	-0.877702	24.6606	-10.087	5.88939	8.39243	8.52919	-21.7678	17.2058	22.4344	10.0269	6.64776	-7.60693	0.37323	11.2538	8.43938	3.29223	-2.30936	10.1355	-18.0193	35.4577	5.70876	30.8938	19.9528	-4.6879	41.6735	-18.4209	18.8368	11.0262	-9.10845	41.5455	-5.0512	27.4002	47.1362	17.551	22.1941	17.3513	20.7915	6.07222
LOC645385	2787.13	3093.07	4168.44	4308.69	3760.88	3958.71	4439.48	2753.87	2354.39	4459.38	2503.26	2180.54	2551.04	3528.57	3720.24	3464.62	2986.14	3397.55	4189.16	3952.37	3105.44	3217.43	3921.11	2240.31	4301.38	3689.61	4494.12	2313.74	3508.26	2849.93	3000.39	3905.28	3518.33	3150.42	5482.77	2750.41	3253.73	2748.78	2651.33	3189.03	5317.82	3419.97	2310.97	2326.72	2863.1	2587.86	3354.54	2998.49	4557.89
LOC653479	82.319	103.122	54.1202	116.347	65.9929	107.793	142.51	84.4511	88.7303	142.906	70.1852	100.715	90.3158	72.1069	76.9633	58.9199	65.059	21.3097	60.8606	68.3234	44.3271	75.5907	101.115	39.6259	66.245	65.9546	67.3634	92.5009	82.5024	65.0487	99.2308	70.1916	111.034	88.0307	91.2976	80.5987	91.9678	73.4009	67.8584	108.796	113.986	59.3138	107.83	68.1888	84.5687	77.8636	114.218	59.1078	89.4781
MFGE8	286.582	618.899	1409.84	295.226	623.87	358.088	598.566	406.918	535.268	340.435	449.108	598.226	509.48	649.756	487.313	703.702	316.649	646.512	328.132	300.486	302.134	541.44	736.322	203.711	327.889	573.528	509.341	356.477	827.796	800.077	615.204	716.306	212.928	267.276	920.264	552.51	375.67	267.929	673.495	476.423	922.024	727.821	514.422	237.285	536.607	663.388	401.144	326.359	725.818
PARP3	27.2441	48.6795	57.3308	35.7854	88.6696	45.4817	24.2652	-13.8837	108.062	93.469	22.8592	64.0968	27.1473	66.883	77.9506	122.105	81.2929	43.365	63.5354	75.8456	29.0106	64.1638	39.1993	20.2474	28.5156	27.5313	69.9857	37.4556	46.8441	32.0691	80.8219	19.7121	88.1844	57.9559	96.9987	23.811	67.8	62.4059	40.583	37.5397	113.882	33.4853	47.6142	62.9429	56.5107	19.601	33.8517	58.5942	80.0022
CCNE1	46.9927	46.6535	31.1642	28.864	41.2987	34.325	34.623	54.3725	33.1733	52.8553	74.9665	77.3898	66.2686	28.1671	43.118	35.2388	31.7429	35.3128	65.9483	51.1366	28.1107	43.7875	28.8872	46.9027	50.8829	47.8731	35.4723	57.4246	41.3436	45.2359	55.0267	48.3424	37.7775	26.617	86.5981	35.6475	35.0149	26.3341	54.115	48.693	32.2529	55.6024	54.7165	54.307	61.5668	62.9801	32.829	54.6561	30.712
LOC642788	260.143	92.261	120.478	244.306	120.88	86.4082	86.0168	271.326	205.478	110.2	241.889	131.509	30.5891	203.101	190.573	389.34	167.016	125.399	96.0799	130.082	224.673	117.916	74.5039	278.729	134.96	107.244	85.3583	185.616	123.456	141.734	203.524	131.759	335.317	223.942	54.9659	215.399	118.515	267.148	91.5128	191.816	100.172	107.244	81.1725	225.503	89.0404	215.349	159.81	194.362	78.7048
TRIM5	230.478	297.096	285.768	192.991	384.642	216.313	236.373	268.385	307.284	257.965	257.566	211.52	484.917	194.91	292.726	365.147	516.599	263.829	194.713	695.511	327.993	450.278	424.412	390.798	271.947	358.025	278.571	309.907	202.749	257.835	165.612	80.4943	338.48	350.021	567.169	429.349	154.925	387.711	419.456	227.645	354.131	267.826	324.171	344.88	359.76	235.841	303.804	329.091	307.137
MBOAT1	844.002	812.003	545.344	751.766	817.697	641.95	754.494	697.348	679.556	728.043	734.04	711.806	435.478	471.757	655.92	902.429	646.512	821.538	370.347	578.887	909.051	684.302	590.455	660.812	897.609	841.535	983.191	553.915	805.547	906.899	925.088	677.091	865.709	673.495	489.541	985.537	602.85	797.747	703.264	713.929	593.509	474.387	523.674	596.025	503.515	402.183	641.207	797.992	661.976
MAD2L2	1650.86	1840.8	1597.8	1832.27	1693.51	1423.95	1461.13	1632.27	2395.52	1997.45	2078.03	1910.69	1788	1589.08	1497.56	1700.99	1774.9	1545.67	2235.25	1402.35	1315.29	1535.09	1277.26	1767.64	1371.71	1268.65	1184.86	1131.72	1434.14	1650.15	1605.1	1319.34	1674.46	1958.58	2962.17	1442.27	2092.15	1013.78	1707.65	1607.1	1595.14	1665.55	1700.3	2137.66	1754.98	1839.93	1524.95	1733.98	1632.27
C6orf85	43.3802	10.5109	59.019	-3.034	30.5928	29.2153	2.76082	16.1923	20.2076	28.9212	-6.51394	24.0578	-10.8579	38.4448	76.6834	37.9465	37.9157	27.463	43.3851	22.0431	5.94597	34.0598	58.4224	35.0089	11.4833	80.8587	31.9258	42.8859	33.8495	28.5988	76.9989	23.9601	18.4151	26.2656	42.7881	38.3559	44.9154	192.733	31.6393	34.3984	92.9578	24.6422	0.445168	9.24309	16.7584	47.7092	36.8804	67.6429	66.676
TTLL4	187.411	183.473	87.8579	244.772	188.213	158.312	150.347	197.067	292.908	122.131	200.822	194.966	164.851	74.8834	171.866	263.5	287.162	155.643	80.5474	88.8796	107.244	83.7407	111.06	62.5829	49.6584	152.738	131.156	68.8788	109.245	207.363	186.321	84.9445	220.029	313.223	178.088	108.308	173.478	185.939	190.312	79.2617	174.743	164.994	91.5617	197.157	106.976	86.7138	147.371	273.724	122.94
CENPL	24.4479	33.4155	42.8599	39.6377	30.7408	80.5613	149.436	99.6776	84.6351	140.02	61.0596	148.497	171.753	38.1597	75.6803	89.0576	62.1517	48.7583	108.648	54.6951	44.3317	72.0077	85.4762	31.3601	85.1519	78.0036	87.2781	36.0669	62.2032	52.296	95.2935	74.8216	75.3029	66.6084	158.139	80.8048	50.7653	13.7944	27.7178	42.6355	91.0821	149.501	87.8116	85.6405	164.994	108.902	75.0133	84.5766	91.4141
EGLN2	705.025	846.214	993.01	1039.13	884.011	696.279	760.796	1348.72	1059.02	976.462	1297.87	1439.47	715.22	871.308	761.509	1137.34	1073.33	954.012	834.49	426.965	809.144	1047.52	832.327	840.969	778.764	925.088	985.537	871.601	872.457	841.261	1224.97	1260.41	1099.46	1092.5	1137.34	968.783	930.943	889.498	1058.29	952.719	859.776	785.194	696.08	1073.33	654.556	855.336	678.319	989.201	751.285
PSMB8	1936.99	2305.61	2172.36	1930.74	2263.06	2048.47	1965.75	1906.54	3565.38	2972.17	2568.52	2460.09	2336.09	1628.17	2712.11	3113.75	3266.99	2257.66	2464.27	3348.41	2654.31	3177.76	2420.23	3132.47	2640.74	2148.38	2331.46	1969.61	1713.45	1646.26	2115.41	1687.95	3129.48	2551.4	3697.89	2375.95	2168.28	2731.95	2685.31	2551.96	2527.23	1670.67	1929.87	1793.88	2257.68	1498.85	2185.84	2500.92	2040.44
WIBG	271.703	161.129	281.916	267.276	215.797	252.16	305.857	350.168	334.466	476.54	240.139	300.332	263.626	250.512	245.686	238.117	162.127	264.879	258.293	212.88	181.645	287.816	265.244	119.192	165.135	132.78	193.257	67.979	126.864	221.816	368.934	77.3246	288.029	292.337	401.459	204.638	336.557	136.899	239.286	214.408	253.055	200.962	321.934	314.88	233.549	180.642	290.707	312.373	345.118
MID1IP1	600.29	719.507	486.664	567.88	769.499	369.026	493.081	244.538	638.785	445.01	754.98	541.738	404.148	553.606	497.703	840.694	1089.83	689.223	496.51	524.102	670.09	696.708	595.359	563.148	661.001	669.682	801.813	689.435	624.609	531.413	480.185	503.098	482.279	498.774	414.455	407.963	463.659	625.144	757.291	665.273	542.331	1061.6	902.725	1180.87	548.989	711.605	601.987	1253.65	565.367
FAM108C1	310.989	91.1333	114.046	115.548	166.516	150.773	145.698	88.1739	58.619	153.198	70.491	42.5389	118.063	129.68	97.1368	100.517	72.2818	87.6887	60.3025	177.968	17.4656	219.626	154.345	108.351	80.9693	192.035	185.616	151.635	60.8382	219.626	107.56	79.3267	173.595	116.859	180.721	143.818	176.315	85.5225	233.49	53.5026	149.828	195.878	227.041	406.918	175.523	79.4205	247.901	160.264	80.2253
LOC388681	43.221	42.9012	42.6757	71.5313	52.9325	44.9812	144.865	98.7051	92.7199	47.5814	47.5981	91.2484	72.0768	62.9519	46.9458	51.4814	84.9445	90.7467	32.8206	59.7184	22.6538	46.865	40.2344	94.7142	62.5564	70.0693	75.8501	98.4222	188.548	60.386	65.2681	73.6881	28.6605	49.4847	35.4122	35.4451	30.5066	2.29123	70.5471	71.5999	55.3241	69.6451	53.062	59.1881	56.6972	107.963	57.8407	74.4194	51.9378
EHD1	9206.95	12940.9	10182.3	9395.53	13574	8232.54	9380.46	8960.44	10131.3	7268.31	10584.2	7168.3	11417.2	9965.73	9886.34	14330.5	13655.8	10827.4	12156.8	8672.28	9837.13	13873.4	11095.5	11867.2	10513.3	11076.3	13197.2	11587.4	11566.3	8074.91	6980.68	9758.78	9364.67	10584.2	9758.78	8293.14	7730.63	9837.13	14511.6	10827.4	9513.3	12318.7	12693.3	10715.4	10584.2	11253.3	9574.74	10513.3	8841.81
LRP5L	397.389	514.966	425.053	523.244	445.237	476.036	535.268	237.509	434.576	606.331	537.504	405.997	544.88	538.57	649.756	475.277	395.963	522.372	647.887	332.709	283.165	626.058	332.709	455.466	287.01	344.51	704.37	255.659	269.599	413.084	533.194	1080.13	393.365	443.875	583.659	478.79	446.421	504.328	602.676	668.279	415.446	519.249	453.56	276.188	732.056	289.861	319.163	262.421	535.268
HMGN4	1978.78	2263.51	2531.59	2466.66	2354.39	3896.3	3802.66	1870.39	1799.73	3070.4	1321.37	2293.35	3062.1	2191.36	2712.56	1846.15	2213.63	1800.54	2331.96	3874.44	2042.73	1893.36	3269.79	1999.53	2419.89	1770.11	2662.75	2167.07	2035.5	2312.3	2232.84	1997.45	2649.61	2111.59	2419.89	2902.41	2664.19	2327.99	2762.62	3014.48	2929.08	2647.98	3799.54	2964.2	3664.15	2417.12	3215.44	2439.51	3059.97
LOC400963	24031.9	30214.3	36910.6	29705.6	26616.3	31761.3	25672.9	26975.3	29909.3	34964.6	20541.5	21112.3	16671.7	27059.3	27790.8	27790.8	31147.8	30111.9	24552.8	23659.7	19646.4	27977.7	34172.8	19281.3	29608	22402.3	29909.3	22939.8	23957.9	27602.3	44309.5	30015.2	34628.2	31147.8	40626.1	28258.3	32181.8	22939.8	29508.1	27886.7	37993.3	27509.9	25852.3	21889.6	22209.3	24704.7	25098.8	21953.5	29122.6
CLIP3	4.8852	-4.21325	27.9367	-26.2899	8.98156	44.6161	1.78297	-44.7098	10.4108	17.0362	-12.9124	49.9061	21.5938	91.9764	-31.2397	32.3836	61.8194	-24.732	-8.38963	-6.7315	-29.7233	-0.4266	23.6316	-17.5547	-20.5999	-17.514	40.8321	-30.4041	-10.9403	29.771	64.5188	-16.5096	-9.24027	-16.7181	43.642	10.5467	18.5211	38.2881	18.4672	8.99328	143.269	100.616	27.4371	27.3628	-23.309	-7.89197	9.0099	56.0638	23.957
CNOT7	835.597	673.187	770.873	767.326	845.97	1076.21	923.394	703.563	489.255	665.377	467.64	486.183	621.084	569.888	802.598	559.345	620.098	712.156	726.631	847.622	714.862	650.505	826.424	625.095	706.119	610.786	633.685	582.369	555.153	711.869	755.672	557.208	766.999	687.841	692.497	743.488	687.263	576.82	546.08	707.193	874.529	710.946	806.777	810.169	854.872	679.833	786.992	627.779	739.49
LOC652493	1773.29	7876.12	29314.8	6072.38	3163.26	4963.29	2534.53	7876.12	7608.15	6877.7	3235.29	9982	25760.7	15956	8854.75	14238.8	5775.86	3582.2	3072.61	9220.83	2664.19	10031.4	5979.07	11076.3	8498.71	5366.24	3400.09	7963.28	4056.21	11337.2	7886.68	2619.15	10827.4	13279.4	19491	6423.1	2685.58	7185.94	3235.29	7919.37	4637.47	13117.4	2521.05	3902.2	7929.53	5404.98	3650.27	10621.1	2917.66
LOC730534	6625.39	9193.01	7833.29	7526.52	9483.69	8052.84	7985.41	6460.35	4164.69	7095.47	2969.98	4181.93	7730.63	5349.56	6400.26	7865.22	8142.52	6618.24	9468.47	6319.61	6170.32	6319.61	7086.58	3437.12	6086.72	5546.55	9498.8	6261.35	4036.4	5312.5	6795.71	6283.53	8197.76	4029.85	15502.4	4364.97	6261.35	3930.37	6853.01	7751.15	7168.3	6641.17	6641.17	5720.26	5411.22	4099.1	6334	8041.45	7791.39
LOC649095	39.742	67.3894	45.281	83.884	114.996	86.2121	121.259	60.0281	172.203	157.134	80.8724	99.0605	25.4703	67.7122	82.2879	85.7919	72.1332	91.8791	37.7154	88.0481	61.6262	59.0358	73.3012	55.5083	58.2721	50.8857	113.425	70.7995	66.706	38.2483	73.151	135.385	23.1867	24.812	36.7518	94.816	80.7509	43.3032	68.4742	116.786	79.9009	119.094	70.2197	48.5186	83.4795	103.752	38.6032	77.3122	91.0145
BOLA2	996.919	1307.86	1227.33	1213.69	1054.07	1189.11	1187.49	1847.41	1428.86	2073.1	1198.1	1779.65	1481.67	1303.85	1427.86	1016.95	1136.1	1497.4	1290.83	1085.58	973.377	1032.42	735.999	979.044	1091.14	842.712	1052.38	804.551	1102.34	1367.12	1759.97	1191.2	1869.62	1570.96	2161.91	1445.12	1804.47	944.513	1056.96	1130.89	1145.5	1033.56	898.759	1001.39	1200.64	747.361	1243.52	977.738	1234.77
CD3G	273.458	491.882	504.874	266.955	326.668	480.446	466.591	1030.43	157.628	410.376	138.793	389.63	582.68	424.059	353.865	680.993	756.84	947.641	910.244	245.686	286.722	620.163	991.638	533.194	729.804	318.848	647.101	397.487	1187	968.453	1111.77	886.617	854.253	537.968	935.342	864.058	932.546	292.908	686.729	219.517	558.891	1019.45	735.4	524.393	927.525	739.054	399.521	495.977	821.802
DLGAP5	-8.11286	27.7818	27.0927	-2.86224	-10.9535	38.3237	21.1454	14.9813	-7.37081	148.722	-20.5895	33.1012	165.063	43.2567	23.3431	14.6421	13.4506	5.83273	147.244	22.1624	7.98229	7.79594	0.988247	22.6275	11.0595	5.47571	30.4738	10.2714	7.02968	29.2295	49.6086	4.64055	72.909	45.4466	305.628	49.2465	23.3066	69.4966	-8.0641	41.9284	52.6189	2.28048	-7.23843	36.8147	15.0374	-7.73569	49.1846	44.6527	22.8793
TMED1	1120.19	775.025	986.884	789.663	628.436	663.582	832.599	962.096	944.341	1432.39	987.54	1191.02	1348.72	1066.87	1290.93	861.478	1446.33	1079	1387.46	941.098	853.109	859.495	942.088	1051.54	749.446	873.282	730.71	710.724	717.998	906.594	903.907	1212.44	960.464	950.146	924.791	936.93	1089.83	793.694	774.102	1218.9	792.727	723.861	897.609	836.841	885.779	1175.77	1247.54	722.551	585.436
CAMK1D	777.594	1171.14	591.258	778.867	1231.42	538.481	554.181	586.203	684.126	372.222	869.317	865.461	300.957	680.615	302.988	721.109	581.603	1460.3	552.19	189.566	506.129	501.045	577.236	429.072	758.35	466.851	1325.96	505.95	889.25	311.89	644.989	1161.3	375.137	414.99	294.848	350.466	377.591	494.543	806.021	608.409	386.503	670.821	579.918	349.246	468.682	901.302	339.416	755.03	821.266
CD19	69.3123	539.764	570.797	218.405	374.169	629.721	553.75	198.231	199.366	614.845	658.83	353.693	676.702	574.329	718.21	524.102	397.69	817.697	282.965	466.222	568.043	811.492	822.288	548.384	327.085	54.5389	216.198	547.933	607.951	1325.41	836.325	426.39	277.457	658.238	366.773	267.018	165.816	341.376	673.903	446.195	416.501	1040.2	442.487	195.878	1006.47	566.454	112.076	415.869	1607.82
VSTM1	243.722	819.452	340.109	611.11	904.527	418.193	452.245	393.758	318.54	327.49	171.457	721.015	419.089	383.91	390.217	480.313	262.617	778.515	197.96	408.268	53.2121	267.729	191.729	28.5711	260.271	176.817	1490.09	206.28	648.088	69.3447	128.283	876.742	262.993	405.283	149.205	118.975	92.5153	221.1	211.4	489.406	225.35	419.628	350.689	85.8367	204.128	267.211	52.1042	48.7763	314.798
RPS4Y1	6689.54	6770.25	27.8827	7720.13	8030.71	11396.9	32.5904	7477.46	7249.99	10548.3	39.7514	50.1382	5011.43	29.8886	37.627	5202.45	2837.23	6681.35	28.3598	31.624	90.7309	27.3227	7346.16	5085.01	39.4929	6183.75	6648.83	6648.83	52.3094	40.0031	33.81	16.4446	6787.41	8749.09	42.7368	9680.8	8425.19	5940.33	84.9299	8425.19	10696.4	31.8332	46.1474	6641.17	28.0007	10960.5	8376.88	58.0896	12113.6
SYPL1	569.168	881.749	769.958	526.445	573.114	506.214	524.683	474.136	726.095	495.496	594.552	346.97	531.957	566.487	682.036	611.916	822.602	554.383	505.294	608.453	622.219	725.949	543.079	688.389	579.11	587.205	479.362	803.413	701.567	664.017	599.025	718.803	517.907	553.593	365.509	472.462	495.73	512.212	609.6	800.64	734.528	592.338	762.007	533.949	568.483	915.032	617.293	579.152	567.742
SAR1B	410.592	214.56	315.186	291.209	221.05	655.138	686.946	402.917	288.297	782.763	231.164	609.356	467.719	349.723	358.726	161.699	129.839	150.513	292.7	742.97	499.857	199.679	268.442	500.402	330.243	436.695	271.065	169.819	145.604	376.255	502.407	138.345	638.247	677.908	357.824	719.71	441.092	529.821	125.399	267.603	407.551	342.399	546.252	654.753	766.668	291.626	1116.6	293.676	380.515
CYBRD1	1122.56	168.098	358.368	504.328	613.427	777.776	593.509	188.469	328.378	489.929	227.74	463.298	257.103	406.094	612.903	146.712	345.204	391.691	65.4198	749.446	853.96	355.046	373.415	436.922	477.91	436.473	603.876	421.568	114.789	575.63	336.392	317.121	355.584	568.828	90.6811	604.578	178.4	497.967	237.061	572.87	423.957	350.168	393.365	515.388	244.477	354.957	753.333	494.141	524.806
CRTC1	15.1209	-1.8819	5.08145	70.7556	29.9488	16.2445	30.8277	7.04131	38.3149	37.3956	50.3007	90.0153	45.6349	24.7279	-0.228169	67.5302	12.5995	15.4642	-8.09296	33.2441	23.9199	53.322	47.8849	31.1205	5.69757	14.6967	30.2203	12.5679	24.8461	30.6576	32.3729	6.13193	22.6478	50.1123	20.5074	21.5322	35.6745	32.062	-0.653281	40.5367	20.7805	44.733	50.8794	29.9276	30.384	39.7656	48.3532	46.2585	50.1057
PGLS	2678.96	2442.4	2533.07	2558.55	2166.02	1852.05	1587.7	1803.03	3033.31	2855.51	2942.55	3010.41	1566.47	1944.32	1988.52	2376.73	3262.84	2335.97	2122.26	1506.21	1707.65	2419.89	2145.45	1774.9	1671.44	1635.8	2135.32	2034.5	1628.08	2392.76	1971.98	1950.02	2353.13	2128.68	2097.53	1541.69	2774.68	1550.22	2290.97	2384.63	2463.64	2537.44	2261.13	2312.3	1869.5	2134.18	1989.56	3267.53	2510.68
LOC730994	1675.23	1469.6	1328.04	1574.46	1282.12	749.681	1122.56	1168.02	1661.95	1229.75	1493.81	1394.62	805.8	803.068	1201.25	1850.33	1277.26	1305.33	626.97	780.263	1254.65	894.608	1184.37	746.637	1404.47	977.139	1343.36	1425.68	2120.18	1600.44	1579.05	1688.42	1082.09	1219.35	961.771	1034.45	1309.82	1183.49	1338.67	1137.34	832.327	1712.99	952.054	612.344	641.95	680.993	725.157	1259.96	1329.04
LOC643433	5482.77	7854.2	8096.95	5739.6	4587.02	6128.25	6795.71	8041.45	6400.26	8684.51	7355.6	7317.16	6689.54	8775.27	6305.27	6625.39	5720.26	6877.7	7268.31	5130.8	4751.81	6190.88	5192.28	4641.6	4944.42	5416.57	5511.72	6045.5	6904.47	8919.49	10475	10639.3	5460.29	6356.44	7771.35	6972.04	9380.46	6415.64	6205.4	7168.3	7833.29	6005.14	5046.26	4323.88	6689.54	7658.45	4930.24	4925.43	6812.48
C19orf12	259.056	435.502	433.655	244.044	569.966	397.414	344.596	427.888	237.212	600.255	279.931	253.99	459.792	517.297	588.52	555.639	504.871	446.236	500.224	341.512	299.469	805.242	975.285	721.695	530.821	523.402	514.644	389.654	444.81	414.131	540.236	302.125	588.65	669.517	880.476	731.036	625.514	718.772	701.858	372.564	835.632	430.126	421.888	476.775	442.447	266.431	432.829	364.883	515.245
TNFAIP6	1996.52	1745.6	1645.92	2054.21	2237.76	1399.62	1778.19	3647.31	2900.52	1705.43	4224.9	6079.38	3228.53	2226.84	4570.57	3382.82	2533.07	1013.06	2394.17	4855.51	5837.18	2881.56	1327	9220.83	2910.13	2906.16	712.012	1390.19	1392.95	1371.71	2058.31	716.509	3606.44	3528.57	1085.57	7288.37	1444.59	4290.14	1067.96	1499.33	1740.93	1213.36	2883.24	3505.67	5322.91	915.158	6468.1	1669.21	1223.53
NDUFA7	571.106	566.146	746.41	609.356	523.822	555.91	515.814	693.78	757.067	1445.75	626.97	912.992	656.303	722.317	760.341	543.524	691.704	850.597	790.687	616.804	499.051	604.578	604.232	423.426	645.183	603.186	494.263	539.764	410.27	558.119	925.415	704.37	897.609	809.894	1304.34	628.436	876.742	497.836	624.423	692.105	710.93	628.242	438.879	557.021	533.04	541.14	774.318	752.452	733.831
ABCA1	5592.8	1746.38	3027.18	2603.49	2119.11	3552.45	2734.89	4406.02	3146.06	2870.47	2398.21	3990.92	6106.99	4578.93	4751.81	2202.95	3109.63	2888.94	5432.65	3994.03	3439.68	2225.57	4582.7	3354.54	4019.91	2598.66	3361.67	2892.64	2531.59	3606.44	3452.1	2112.69	5476.91	5404.98	2318.9	5218.15	3165.28	3526.03	4896.77	3939.98	4279.33	2324.12	4199.71	8974.8	4497.96	4451.56	7336.48	3107.47	3217.43
SUB1	373.98	283.647	333.466	193.69	178.518	661.207	445.581	358.456	44.0878	535.43	86.318	448.528	568.521	358.088	358.088	135.103	70.6666	232.355	303.105	621.885	507.183	159.461	300.045	225.401	320.663	283.303	249.462	18.1759	98.5911	345.118	299.974	39.5814	277.658	276.93	201.411	340.022	370.619	209.094	62.1949	239.923	267.929	131.481	352.824	421.023	473.254	192.384	519.388	108.944	247.843
DEF8	1841.04	1650.11	1456.52	1526.08	1841.67	1231.24	1009.6	1299.43	1378.54	1338.91	1546.23	1686.29	1069.46	1014.5	1014	1578.99	1446.06	1442.61	1258.84	766.755	1434.44	1086.59	1034.26	1023.07	1251.03	1162.61	1773.43	1053.75	1288.7	1447.64	1307.34	1288.5	1414.59	1099.52	814.56	1164.94	1079.79	879.668	1652.36	1802.95	1168.1	1733.88	923.411	1099.07	1024.38	1200.32	867.578	1360	1307
GPHN	31.2229	27.6921	41.1029	9.21607	1.25194	24.4743	28.4512	29.5824	5.5491	49.5109	29.5257	27.0178	5.12011	45.6325	32.4153	16.7661	27.2826	28.5817	6.09881	21.4255	3.26538	34.9162	44.9124	0.989895	9.89705	9.1998	49.8997	21.1068	8.09664	34.5178	35.8381	19.008	35.2812	15.2632	67.5032	26.7392	30.1994	6.61623	24.1313	3.98647	38.2491	1.17877	26.405	22.4565	8.15804	11.4958	42.4376	28.3316	34.3488
C8orf33	228.645	199.228	186.569	267.929	327.646	262.364	269.599	319.479	300.853	275.524	295.083	335.887	183.473	228.591	238.781	166.979	239.583	205.386	345.624	226.254	217.707	191.991	250.102	277.457	216.101	222.022	182.767	116.137	107.434	173.977	214.709	229.925	209.721	240.028	402.082	171.417	203.993	188.004	192.643	164.743	203.756	208.751	328.78	271.26	336.051	335.719	196.004	216.101	210.811
C4orf14	752.003	911.163	1062.3	657.854	644.794	867.69	887.749	673.706	883.444	1063.79	798.745	639.89	559.515	685.314	710.724	783.992	879.91	634.327	515.814	706.691	538.124	899.962	941.098	390.708	776.74	622.065	741.608	671.479	594.354	917.275	1466.57	633.223	801.813	808.363	1141.05	749.222	900.553	539.166	728.699	696.92	899.081	958.544	871.601	623.331	656.504	686.318	665.859	943.363	1002.25
CTSC	1013.89	897.461	773.827	1003.23	1237.76	900.946	951.595	726.549	1059.16	1272.04	854.316	760.392	1038.08	696.174	1109.93	898.218	1674.1	863.424	1196.48	906.327	639.757	991.832	1126.26	935.965	823.679	807.036	1428.24	728.883	783.97	754.146	741.438	950.146	1466.5	1284.04	1378.93	799.666	988.511	844.652	1070.17	1428.12	1073.65	754.137	816.972	717.178	776.941	556.654	964.564	825.092	812.946
PMEPA1	10.8632	26.0122	24.4549	1.05032	9.23586	2.57264	10.1972	-6.30793	1.82435	1.35547	10.6842	6.91853	-4.26505	23.3525	14.2892	-1.00936	10.6118	15.1797	1.62406	20.3726	12.1032	21.1149	27.7917	19.6969	6.07456	-8.56466	7.20119	8.50465	3.83278	30.0353	39.9477	0.559844	16.4209	14.3929	3.02581	5.86069	13.5055	19.7503	11.9006	8.20257	24.8479	24.0584	10.7451	12.4083	5.87238	20.4776	-10.5785	13.8504	43.6341
WDFY1	1143.07	1458.79	1273.89	1803.85	1591.21	2378.09	2282.16	2085.52	973.124	2252.58	950.452	1759.62	1485.91	1281.63	2186.64	1321.89	1434.74	1128.49	1768.39	3489.93	2391.4	1546.99	2245.18	2840.84	1632.27	1341.25	1058.64	1470.81	998.799	1239.54	1621.03	916.049	2509.21	1576.41	1589.76	3120.09	1458.15	2584.8	1362.66	1903.36	2167.07	980.476	2213.63	1425.68	2466.66	964.382	3439.68	1304.82	1769.26
DUSP19	8256.2	8697.15	7150.03	11134.7	8535.34	11911.8	7952.17	12465	11503.2	11734.8	13574	16175.8	9949.94	8425.19	7355.6	7578.48	7365.98	9110.58	9527.92	8974.8	9110.58	6779.02	9454.03	9792	8584.14	7113.27	9410.94	6430.25	8919.49	6904.47	5992.83	7241.16	6633.44	4383.69	6356.44	8867.24	7185.94	9425.33	8584.14	7259.63	8142.52	10494.4	11114.9	10941.6	11095.5	10031.4	9483.69	15009.4	14179.3
FLJ40473	46.7629	69.0807	99.7346	69.3016	51.1704	139.789	125.738	42.4691	87.3707	132.531	109.136	121.132	49.1606	102.406	53.5505	60.9645	52.296	93.7635	51.3958	54.9959	5.27591	29.6283	99.1955	-2.41456	84.5193	47.75	48.0681	29.2785	73.5683	70.4137	124.121	62.0667	34.4269	47.7092	56.5461	81.9542	58.8359	43.18	50.608	85.7623	125.71	112.145	111.66	80.453	120.93	127.256	103.513	116.598	155.11
CCDC106	113.151	219.217	470.352	182.893	246.368	252.1	217.25	75.0257	345.292	267.603	238.836	244.538	58.9146	269.095	315.029	310.757	341.197	212.88	330.568	136.837	155.475	306.454	493.479	142.676	125.528	167.612	236.348	194.096	98.9871	244.656	326.835	214.459	186.233	188.716	309.634	264.368	301.911	157.935	266.521	247.342	323.226	405.485	274.651	142.832	303.614	477.525	338.746	109.543	368.358
SP1	2760.92	2149.99	2257.49	2017.31	1891.47	1446.33	1825.47	2156.83	2241.63	1633.72	2101.96	2033.5	2106.25	2129.76	2605.08	2669.02	3796.6	2033.5	1643.07	1765.15	1798.04	2580.11	2379.45	1908.87	2225.57	2201.78	2073.87	2082.25	2092.15	2056.22	1921.91	1720.67	2155.61	2112.69	1625.87	1865.98	1664.83	2245.18	2764.32	2472.63	1739.38	2623.81	2297.13	2665.81	1738.58	2088.88	1872.99	2902.41	1757.31
TNFRSF10A	192.86	202.774	289.927	264.999	194.537	296.738	250.102	296.666	209.817	180.206	243.954	251.867	141.976	185.658	260.708	223.89	213.817	248.83	177.135	190.483	236.401	416.723	306.602	309.558	267.993	292.268	321.219	339.511	288.1	216.498	379.534	144.582	201.591	263.303	223.68	153.947	202.309	189.572	353.076	204.546	244.828	281.509	208.365	160.823	196.135	351.146	248.48	195.75	301.228
GSDMD	2734.89	2950.05	2840.84	2748.78	3004.3	2379.45	2445.18	2938.89	4562.32	3251.57	3695.08	2542.05	3354.54	3253.73	3041.41	4915.91	5524.07	3508.26	1862.55	3267.53	2851.82	3709.16	3184.51	3877.54	2384.63	2495.68	3165.28	3354.54	3012.46	2530.03	3850.67	2840.84	4992.03	3731.58	4887.52	3459.56	2906.16	3943.03	3752.36	3118.06	2896.57	2449.34	2370.3	2036.53	2035.5	2114.76	3095.2	2741.75	2876.01
MTM1	161.095	116.064	138.94	185.074	231.871	267.534	265.545	47.9209	52.6946	171.271	7.12547	121.082	18.6548	123.073	171.792	107.222	92.5662	195.012	89.9816	165.597	217.351	106.394	225.616	27.45	169.482	120.36	321.934	73.0481	39.7892	204.085	263.684	59.8992	264.001	157.764	173.362	219.725	215.545	198.734	177.493	163.556	249.114	137.415	207.042	154.113	111.082	63.234	220.998	166.516	232.8
RECK	72.7803	90.1603	65.0646	88.4694	89.2854	104.707	137.936	90.3724	77.8602	65.8911	60.6107	58.4455	45.7732	57.8104	69.3778	50.176	77.5246	55.7073	50.2872	108.224	39.1048	73.7237	103.116	90.1944	51.8532	80.1056	79.2357	51.6139	120.804	96.0262	130.772	119.192	76.5451	71.5431	108.835	100.497	54.8804	79.9009	56.5383	58.5622	142.095	68.6168	122.786	87.8275	110.398	53.1914	97.1932	101.055	133.769
RAI1	131.29	146.174	153.031	236.726	294.736	217.505	166.587	122.734	289.578	171.381	247.506	295.083	176.236	186.445	145.234	205.999	232.69	234.87	118.515	95.8989	121.731	180.284	150.938	119.806	190.399	93.4703	247.219	178.871	163.882	168.928	208.118	316.032	105.341	159.461	224.045	108.626	198.964	99.6776	207.926	135.785	140.14	251.273	176.075	187.58	197.782	305.558	143.177	174.204	213.475
ZMAT5	290.097	303.244	262.461	290.582	280.832	205.273	230.171	272.282	409.244	313.415	362.332	344.771	272.758	234.494	314.338	372.885	342.487	214.381	310.211	225.862	289.158	381.647	256.269	211.849	276.964	240.858	298.014	234.155	166.779	222.382	219.374	235.824	291.461	322.128	418.81	261.614	321.853	306.972	294.007	324.352	253.491	305.751	277.486	316.685	299.224	246.67	307.493	299.435	216.924
SLC25A35	-0.549271	2.78101	-15.8254	13.3391	-1.72715	14.3108	2.16392	-16.011	-4.22914	56.3416	-21.7643	18.6816	-24.7956	-6.18591	-4.28011	8.59133	-16.3052	40.4612	-1.34349	-0.800912	-30.4544	-21.0896	23.217	-16.9144	-8.28123	-32.9859	18.0199	-23.8624	-12.8958	0.370882	2.41716	-37.0841	2.02159	-6.20665	51.7205	-14.6542	-16.5453	-22.2979	0.657668	-8.29864	44.658	18.6271	9.83993	4.62472	-1.4979	-9.73083	29.565	45.862	33.2867
RRM2	-10.4622	-23.2384	0.731741	-22.6119	-19.4214	-14.4385	-17.0924	-21.8117	-25.5128	17.5139	-19.3918	-8.25066	5.51008	19.1526	-0.682199	3.85546	-14.1496	-31.4596	46.1309	8.38347	9.49541	40.5463	-3.85058	-21.8405	-9.51861	-20.0289	22.3285	-18.1995	-27.6282	-22.6819	-5.49868	-34.4944	21.9374	-9.64371	314.252	-1.64139	0.128979	-0.941331	-12.0062	-29.4425	14.1104	-9.66845	1.8774	20.9047	0.0996116	-34.7533	5.7291	49.7264	9.93744
FAM195A	229.343	100.517	152.547	218.705	123.022	144.377	171.085	149.405	364.559	267.276	322.666	216.599	170.603	101.17	264.559	75.4951	160.056	146.207	87.4796	176.195	94.7309	175.21	175.092	147.726	139.231	176.738	80.9828	154.076	134.847	253.699	199.096	132.035	249.69	199.185	200.63	206.186	207.409	146.617	169.262	136.19	195.834	121.831	131.398	141.586	134.473	129.032	161.061	177.253	150.97
PRNP	1492.59	1792.91	2250.14	2023.21	1993.5	2460.75	2741.75	1330.11	1214.76	2501.72	788.154	962.437	1365.78	1461.13	1816.45	863.78	1440.6	1137.34	1267.67	2673.88	1763.51	1973.87	2402.09	1406.59	2403.49	1831.46	2595.55	1500.62	1410.39	1740.93	2383.35	1240.95	2083.33	1694.23	1587.7	1872.16	2106.25	1276.77	1979.72	2005.27	2324.12	2313.74	3204.26	2548.04	2045.76	1675.23	2625.39	1749.47	2504.74
RUNX3	1549.94	3809.76	2004.57	2179.36	4358.39	1983.64	2813.04	1325.41	1605.76	2533.26	1822.85	1230.05	2984.17	1894.26	1838.87	2518.36	3049.53	2406.83	2424.99	2081.59	815.053	2547.32	3520.22	1712.81	1814.2	1432.66	4075.88	1531.59	3844.04	1427.91	1625.41	2094.5	1403.65	1610.83	3984.72	1377.56	3445.73	1069.88	3177.38	1986.48	2297.55	3581.52	2603.63	2055.42	2406.73	2081.06	1696.38	2409.14	2747.63
C1orf187	10.7024	54.0247	18.0955	36.3543	72.2707	63.8865	14.4558	31.1388	127.818	42.4179	21.7812	41.7565	19.6818	21.4027	46.5917	138.851	40.7748	64.3148	70.0478	50.7903	5.86855	36.5076	127.656	94.448	40.1826	24.7748	88.4372	29.664	94.1535	24.3653	12.7157	32.9362	29.5721	50.0112	74.3835	51.7005	51.8397	37.3779	43.6577	32.5492	59.0513	50.8409	45.3966	101.246	3.58161	61.5295	38.6394	28.4649	64.437
FBLN2	8.85049	2.48406	-2.86785	4.90078	24.1408	-1.86457	3.49331	13.0091	-4.79296	-6.95279	1.05856	-0.298365	-10.4868	7.91662	19.496	-3.56575	31.9463	43.466	13.4431	13.0931	12.591	6.27678	36.4885	27.9941	27.8934	11.1037	24.9527	4.71694	36.1084	26.9916	31.7193	26.1308	3.60834	45.7013	29.429	29.3285	27.9692	18.6822	23.7162	46.2352	9.21294	15.4851	4.89696	-7.88577	-21.7278	-4.05936	4.078	-4.59886	11.3771
CDC14A	124.668	118.571	138.428	166.956	130.976	206.694	153.033	199.852	73.5734	118.43	42.9838	102.217	106.298	147.308	91.4829	111.355	80.3094	109.874	95.9812	145.099	92.7576	219.07	200.248	71.919	126.467	78.0991	153.282	69.4709	139.207	103.722	150.78	90.7201	126.607	88.0144	91.0861	173.493	85.1306	138.386	86.7903	91.3217	158.18	194.606	166.791	107.5	214.748	130.753	159.766	150.347	223.04
ALDH2	984.848	636.191	1245.17	940.794	1025.46	539.308	767.86	606.693	1105.78	938.497	994.014	742.75	156.244	817.697	991.638	802.047	743.646	630.823	891.592	569.309	1068.75	813.018	691.488	1005.77	830.466	802.047	765.987	742.045	238.505	1026.84	770.463	377.224	809.641	613.942	652.668	313.855	949.83	333.382	605.284	746.41	678.964	824.637	997.378	785.706	527.096	513.259	578.74	859.495	538.87
CD2	2739.99	5535.24	3939.98	4810.44	4654.43	5125.68	5592.8	4023.22	3500.27	6290.77	2863.1	3622.39	7557.92	4264.94	2731.57	4474.34	4000.49	3755.31	3544.77	3279.34	1370.08	4375.87	5046.26	1846.93	3457.12	1930.95	3484.59	2096.53	5540.63	3939.98	4424.55	3595.57	2609.67	2308.52	6681.35	2986.14	5307.21	2347.99	5708.4	2861.16	4992.03	5524.07	3908.34	3111.78	4616.45	3340.12	1857.4	3536.86	4769.9
ATF7IP	124.045	206.893	175.29	53.8274	45.8288	58.8193	91.992	146.682	144.96	55.5311	117.051	107.08	107.88	77.939	62.8274	150.087	120.335	103.176	67.4491	55.9231	50.9565	78.328	49.2097	109.652	88.7048	100.558	78.9405	141.464	165.169	67.1958	67.6133	165.706	48.8372	79.3004	81.1725	68.8996	72.0419	45.2533	104.911	39.1275	51.9987	64.5383	103.156	130.107	109.632	251.451	82.2312	113.628	97.7221
SERBP1	800.311	873.282	997.719	803.799	771.413	979.117	1126.46	994.014	564.117	821.538	529.821	727.383	597.044	860.053	973.451	648.643	706.265	740.21	680.389	1034.45	860.61	800.811	802.797	757.513	906.594	909.661	958.544	671.08	613.242	1057.53	1170.58	958.864	947.326	813.814	871.047	1281.16	1109.33	832.87	796.488	890.404	1201.67	718.417	861.478	774.318	979.802	642.71	941.098	552.351	965.077
TNFRSF21	16.4188	241.66	24.0331	23.851	78.4713	97.3957	59.6203	21.5704	21.7261	93.5046	37.5399	53.7228	1.75571	27.3095	27.7987	38.301	92.8723	41.9381	73.0246	45.3913	18.2596	16.6858	111.613	-5.7674	24.5929	16.1277	109.87	23.346	76.9607	5.27591	64.5573	14.2637	35.7895	22.8912	75.5669	-0.43103	30.9453	13.8373	62.6092	78.9537	64.362	221.816	112.838	126.917	44.23	81.2991	24.8557	57.8339	163.846
RNF144	332.794	756.385	800.311	473.757	778.764	632.843	843.743	315.496	419.197	380.995	327.889	562.538	344.253	599.78	670.479	537.968	721.015	900.86	318.927	520.947	394.372	709.865	718.417	609.173	727.383	441.669	1183.94	537.504	842.903	417.781	669.891	879.333	488.104	493.61	425.84	716.942	511.839	687.365	848.691	841.535	902.098	538.732	660.194	341.81	413.71	573.367	348.59	440.486	825.954
RPS25	17516.9	15777.7	16634.9	18292	17767.6	22598.1	25098.8	22734.7	14179.3	20823.3	12812.9	19334.1	18292	18335.4	18424	12247.4	6079.38	18610.2	13710.8	21706.7	19035.3	11376.1	18292	17067	19385	17067	16099.8	16634.9	32835.8	28447.1	28835.5	26800.4	20056.5	28835.5	17187.8	29417.8	26800.4	18704.5	12741.5	23734.4	21415.1	17477.7	16252.4	10903	15673.7	11778.6	20325	12223.5	19385
C13orf34	87.496	114.024	145.512	206.706	169.929	252.455	321.067	93.6432	82.5924	269.413	112.637	239.225	246.991	114.743	111.105	105.401	111.412	55.1589	184.586	249.577	148.435	131.759	190.62	109.87	173.249	141.795	185.53	123.456	173.857	172.465	195.921	128.709	188.808	195.056	269.799	186.647	264.879	221.255	180.524	155.811	287.238	204.128	201.501	206.99	265.806	41.7374	245.451	135.586	268.637
ZNF167	32.7608	19.9813	28.8669	34.7464	57.7957	27.3992	23.9294	21.8056	26.3691	23.6651	26.0934	30.8766	37.0459	12.6593	11.2185	21.0053	11.0208	30.8327	20.0603	27.3471	23.0266	26.4181	19.8637	15.8499	11.4974	58.5677	13.9868	25.2981	28.4583	11.6587	41.4126	26.3757	22.1304	24.0152	31.4223	34.1367	28.9263	27.0135	32.2041	27.1914	22.6995	13.0164	18.4177	39.0635	12.4426	33.9056	45.9486	16.2279	34.7217
IMPAD1	45.9935	37.0174	72.4872	66.1497	73.5458	134.5	104.177	36.092	57.7716	189.067	37.1996	62.574	108.795	57.1416	98.4411	56.8936	93.1614	15.6233	47.7325	179.54	50.1939	73.5339	106.807	46.9281	43.4518	72.7681	95.5635	57.0008	14.5801	46.6769	90.648	27.2344	129.032	101.657	129.921	83.1148	91.4797	33.517	123.891	59.7268	121.907	106.743	158.175	130.743	104.992	83.9881	200.089	128.103	124.779
AFAP1	36.9105	-0.0821033	49.0715	34.1783	37.6743	9.5337	85.6187	-0.203493	24.5942	9.84153	21.0587	20.7907	14.64	17.3803	14.459	53.6806	55.5461	27.3255	29.9693	45.4589	6.27366	11.7382	20.8708	54.2223	14.8006	31.8525	50.0884	63.4938	53.3705	6.4135	12.3438	96.13	14.2345	22.9595	34.0353	8.50426	14.8822	45.7382	27.2507	-5.40182	27.5193	23.402	2.67477	22.0586	39.7649	16.7256	30.8791	10.2631	5.10005
HNRPA1P4	789.398	1323.38	1537.7	1053.02	1237.23	1243.78	1304.34	1273.89	753.333	896.372	671.278	517.109	750.824	1017.33	1332.31	992.315	1546.99	1477.53	1217.53	983.191	959.186	1281.63	1250.34	880.212	1482.34	1043.48	1867.78	918.188	1429.62	1196.28	1806.29	2103.01	898.162	1129.28	1624.46	1020.88	1334.87	944.341	1010.62	872.71	1166.29	936.6	750.824	344.425	643.835	1042.75	574.955	724.52	1396.23
HAPLN3	55.0449	85.1361	252.218	38.9575	157.865	238.172	164.245	55.7441	212.404	248.719	30.8031	260.468	0.970424	99.8295	45.8397	191.553	36.4698	94.3616	31.7215	112.615	34.4509	87.955	144.437	74.2663	54.2285	112.903	83.7691	33.2946	86.8418	106.622	303.253	108.288	87.9388	103.854	181.402	335.14	91.5128	67.4182	49.2097	75.9237	228.114	165.239	142.31	55.6051	185.939	146.174	91.5128	109.959	317.995
ZFP42	52.4636	155.344	97.9444	125.501	174.43	106.085	139.029	178.951	86.53	182.767	275.786	139.587	330.568	109.694	119.364	113.516	109.564	225.616	69.9428	66.7361	33.2756	93.5905	178.518	34.9889	42.5249	50.2237	157.032	31.3454	135.415	84.857	51.0537	42.7984	35.0011	34.4025	199.096	37.5309	121.806	60.2202	191.428	83.5088	125.399	159.498	137.59	174.86	185.034	160.647	103.552	137.041	212.117
C1orf186	34.1711	38.8792	94.1357	133.656	35.6745	54.2837	16.0705	75.7045	100.787	58.7641	7.86323	35.2981	19.2288	76.6086	23.8631	54.8444	32.6742	34.5192	11.3108	-13.731	42.5441	60.5695	30.6504	20.1266	14.9387	27.0113	52.5513	75.4832	48.3408	55.8033	43.2775	14.921	18.8745	37.509	10.2047	75.4832	35.9916	35.111	8.46926	97.7221	94.3266	31.3163	49.363	55.6264	58.9783	115.618	77.6136	87.842	25.722
TMEM18	90.0638	86.3924	92.278	111.279	151.332	130.464	124.173	68.4638	59.1564	151.433	217.908	139.412	89.0906	68.8788	70.3387	71.4412	44.3476	82.7892	53.6123	78.9934	62.0494	115.318	124.907	48.1728	122.308	48.412	131.869	90.1944	90.3212	90.3384	107.901	111.547	89.6275	76.1349	104.808	152.774	104.85	75.267	101.036	104.219	150.416	139.441	112.903	139.294	106.661	122.055	116.931	125.323	109.806
DENND5B	49.8195	24.0607	117.772	28.1566	39.3371	103.395	23.6893	-11.0908	18.3738	115.901	4.82898	178.754	75.1198	113.265	49.7769	78.2883	21.7987	0.525956	-6.62513	45.7063	10.3136	110.708	107.16	38.6304	21.1248	19.4804	92.0092	36.5592	24.9866	141.976	81.6506	-20.0051	62.2213	59.7591	120.804	15.6898	5.44586	12.2081	53.3852	39.5063	49.0201	113.243	49.8875	51.1378	118.133	27.8454	-3.18264	168.134	152.261
GGT7	-7.70641	13.7722	19.6346	3.29894	1.89749	20.3272	-11.2928	-14.1973	-13.4729	14.2514	-12.1103	16.2314	-20.3936	34.8902	0.539416	21.4602	4.73874	19.9501	1.64603	17.1717	-0.223567	6.16354	14.6027	-22.243	5.73813	-9.30757	27.0472	-2.54026	16.9657	13.1409	48.1325	-7.97894	20.8471	10.8107	38.9484	28.5746	32.013	5.54181	8.85826	6.32125	35.3394	10.8891	-6.78984	0.234629	-5.9851	-9.24273	-2.8646	-7.39776	60.3775
CENPO	24.5742	38.3603	26.1422	56.8636	58.2881	8.76969	18.5599	35.0453	6.92905	43.9559	40.413	30.6433	65.5876	42.1269	32.3121	27.4068	33.2291	18.6951	44.9424	21.8304	14.6741	12.8548	35.0825	24.859	-13.7202	10.6838	23.129	-9.3804	27.3663	-6.15057	33.3765	10.3322	45.9341	36.4698	120.095	2.87352	16.7116	12.1061	18.2837	2.36556	41.6492	15.8392	7.67646	43.2928	29.0564	30.0818	18.3235	41.7374	44.6849
DTL	2.94241	2.12125	10.174	-23.101	-9.80564	15.2173	13.0426	19.9781	1.1185	69.0909	0.245836	37.9853	176.472	7.0868	55.9014	16.4344	1.13235	-10.8167	52.3628	5.10159	21.4746	46.9281	2.14133	-0.435759	14.6225	34.8334	8.0514	15.4108	-6.23244	16.2654	18.7905	13.3586	27.9299	21.6568	290.068	4.53921	2.71309	-8.95503	-4.51981	19.8881	18.1411	13.3342	30.5322	36.7982	38.0124	15.1869	8.62851	61.5042	-15.7046
FLJ20699	1254.65	2312.3	1072.93	1505.61	4181.93	1091	923.865	1902.47	1268.16	1291.42	1417.07	1223.06	2103.01	876.742	997.378	2081.24	1841.68	2109.33	1697.25	1095.95	528.242	1082.48	1457.55	1378.73	1286.08	736.557	1223.53	756.84	1516.19	685.729	1203.93	1837.4	1074.08	1994.48	3186.75	676.702	2017.31	511.543	966.087	930.038	713.29	1081.31	1059.74	1579.05	1203.45	1146.46	1030.43	899.389	570.797
SAP30	571.424	258.047	200.773	325.237	220.336	390.907	378.586	147.469	383.812	493.871	475.648	452.841	476.296	380.226	285.822	111.193	161.806	186.489	515.112	815.906	917.895	389.237	316.728	243.317	99.6776	257.538	130.492	267.664	52.5841	269.736	90.6981	28.0723	127.122	33.1283	156.111	104.177	179.383	269.799	210.516	222.803	203.293	273.197	246.593	435.696	608.828	315.958	672.296	228.17	215.595
TRIM11	470.983	474.254	469.734	406.292	333.214	357.466	305.558	379.346	500.402	471.757	593.162	391.1	435.132	434.359	363.545	726.269	569.309	523.244	324.115	373.136	425.281	592.332	406.712	511.268	537.504	409.849	562.845	473.516	484.857	453.076	538.57	557.177	482.149	580.394	674.687	439.336	515.257	490.053	485.761	467.589	386.845	522.372	498.107	448.293	333.3	375.279	402.183	622.967	381.185
FANCG	254.85	386.749	378.007	253.637	324.985	347.111	306.678	296.37	274.386	400.622	252.934	264.243	582.844	375.176	333.549	501.607	345.624	349.02	326.51	183.935	65.5179	391.504	317.121	137.531	181.122	160.093	277.32	111.879	292.908	320.892	215.006	192.035	222.494	260.468	941.75	217.053	322.329	149.374	351.929	275.587	384.497	326.359	242.514	218.654	230.36	218.308	185.491	377.13	338.141
AZI2	345.71	267.603	266.832	313.143	265.12	406.196	393.561	238.505	116.254	374.635	69.101	221.914	308.426	260.587	334.975	166.942	220.336	209.772	372.397	635.055	499.725	149.599	310.089	331.88	369.406	417.886	307.897	219.777	185.407	359.528	334.298	93.0265	427.711	377.13	313.461	390.608	325.406	394.474	273.984	344.858	327.729	187.537	388.036	403.727	321.688	122.308	594.031	198.142	312.373
LOC646990	102.05	21.3774	43.1486	27.6605	24.9521	54.9809	44.733	85.33	100.653	52.1969	68.8582	67.9368	34.4306	78.276	31.7506	70.7669	26.8336	54.5316	22.793	27.3628	10.7193	52.5573	28.394	12.9446	11.9623	20.2103	27.2344	40.1779	45.9557	56.2372	33.0974	49.5153	43.9559	40.3841	47.273	47.9268	45.6016	40.623	38.7525	32.3352	51.64	90.0315	46.3376	52.8107	62.3626	49.5277	38.301	75.4227	68.1453
C1orf59	865.709	1326.46	989.556	1144.76	1039.86	1380.35	1484.76	1213.82	713.503	2072.91	879.91	926.35	1465.38	927.862	1029.36	880.212	754.494	967.449	1517.47	1071.76	612.721	622.774	1359.9	587.583	1059.02	770.463	1313.76	734.489	911.163	1094.76	1237.69	1585.65	1146.85	1208.38	1846.15	1324.38	1706.15	778.271	907.497	918.788	1224.97	991.638	1164.57	1040.95	1349.76	944.686	1105.37	835.29	1089.45
TMEM1	109.022	86.2958	89.7039	117.134	86.8189	116.958	128.991	146.354	102.688	132.573	112.535	146.838	97.1953	83.1751	73.2418	78.3533	78.5433	131.644	79.41	141.301	131.131	100.38	131.812	93.8484	97.4982	110.739	174.674	84.3949	92.9905	126.119	116.306	123.537	116.872	121.375	136.944	152.456	140.505	143.546	131.941	94.3111	136.112	123.725	141.733	105.717	114.765	44.3858	151.135	116.174	121.253
DYM	787.92	614.661	750.824	774.318	813.814	877.922	691.916	575.95	664.732	701.987	712.666	865.181	542.476	579.221	642.328	772.342	672.484	597.383	344.425	564.885	627.887	668.066	652.284	611.658	595.032	508.793	685.314	491.492	448.066	731.606	731.606	559.823	598.399	931.251	647.101	755.47	864.904	704.37	652.866	616.073	714.36	613.065	593.858	766.668	634.158	568.364	644.794	774.318	611.11
PLEKHG2	20.0665	3.38616	11.3182	-18.114	-9.13824	-19.7874	-10.1998	-7.16079	-11.8283	6.67062	-35.3719	-25.2708	-17.0175	6.85812	-18.489	8.25219	-16.3862	-25.8279	-28.7204	-12.7725	-20.1069	-36.9657	-0.551571	-25.3674	-9.97724	-22.3239	14.5498	-26.5543	-30.5277	-22.6596	23.4428	-28.7116	5.97566	9.77443	61.6954	-18.9032	0.994997	-19.9185	-9.88676	-30.9755	4.19893	2.47597	-2.38691	-34.1213	-20.7063	-14.4583	-4.50844	-0.152499	38.6076
CIC	319.006	300.929	345.376	371.937	360.961	232.743	182.854	304.877	461.433	208.854	587.422	386.438	106.438	258.542	166.227	365.854	263.943	414.678	257.538	84.2088	189.107	196.315	331.88	274.317	189.4	189.486	445.468	179.618	301.612	232.136	307.211	151.994	268.065	325.885	282.758	291.348	269.413	201.008	278.253	232.631	229.709	364.654	287.956	323.471	172.539	286.65	217.053	492.939	336.392
LOC284821	9589.57	14151.3	14542.2	12515.8	10884.3	11693.1	12136.1	9886.34	11154.5	12716.7	9837.13	9998.36	7194.95	11713.9	11273.2	12741.5	11522.9	13873.4	11173.2	10423	10639.3	10548.3	11955.6	9307.26	11154.5	9727.98	11649.5	9042.94	11438.8	16026.3	17104.7	19281.3	15139.5	14542.2	14238.8	15886.3	14238.8	10406.2	9635.41	11778.6	14755	9544.95	7507.09	5875.32	8634.15	6972.04	8867.24	6370.98	13306.8
LOC648210	2475.32	3144.82	3370.12	3521.73	3496.3	3940.65	4415.98	1985.04	2410.29	3668.07	1995.01	1945.2	2488.47	3556.65	3073.8	2592.05	2491.14	2572.62	3820	4057.67	2712.26	3243.89	3975.41	2196.34	3913.26	3051.39	3861.46	3099.82	2913.26	2888.45	2017.53	2767.39	2465.37	2026.81	4413.68	2577.15	2894.35	2110.9	3084.57	2731.16	4486.23	3281.15	3271.89	2766.02	3209.28	3173.95	2828.72	2742.49	3976.28
SLC35B1	960.464	1210.64	1556.8	1266.72	955.926	975.457	928.17	1124.49	1778.99	1659.6	1038.42	1403.41	1471.99	1324.38	1316.83	1356.09	1303.35	1004	1123.72	1139	871.308	1435.97	1081.69	1012	1163.3	1062.3	1135.74	1323.85	979.117	1059.02	1454.07	946.65	1524.95	1543.74	2137.66	1112.55	1262.81	986.547	1073.7	1110.52	1237.69	1361.01	1043.87	1086.39	1047.88	1037.28	1033.7	1618.92	1060.11
HLA-G	4026.61	4126.03	3484.59	4253.76	3796.6	4210.62	3838.52	5202.45	5197.52	3841.52	4896.77	6370.98	6100.06	4967.8	2743.57	5454.74	6226.85	3080.74	5223.44	3799.54	2863.1	5518.16	4099.1	5036.03	2956.22	4327.84	2415.87	4350.06	2729.85	2262.27	1384.69	1629.42	1944.32	2002.41	2418.49	2826.37	2747.09	4379.92	3361.67	3817.35	3914.57	3447.15	6754.82	7919.37	5432.65	5254.19	4181.93	3333.08	3165.28
C14orf72	96.3309	43.4207	45.8006	15.0629	51.6206	66.5072	66.5172	95.6499	52.3896	140.349	18.133	57.4808	71.3744	28.3469	37.4824	59.9152	29.3866	22.4107	33.6152	38.0253	68.4432	21.7441	42.0726	32.4442	50.4004	45.3417	12.4884	11.5987	24.7874	28.8555	58.844	93.3503	61.8016	46.9855	35.9209	52.3628	98.1475	22.8528	30.4522	22.2496	62.6542	72.3163	24.0637	68.5862	43.0514	57.2096	85.0035	40.1059	19.5847
LOC401206	21646.5	21354.8	21238.2	21297.5	21590.9	26708	30937	25760.7	17890.2	29216	15886.3	24406.7	20823.3	23296.5	22276.6	14390.9	9030.03	20711.4	18158	27327	20936.3	15536.8	20541.5	18022.4	23224.6	21768.7	20995.8	21590.9	36545.2	30417.2	32285.1	33271.3	21297.5	33161.8	20767.1	35194	28447.1	20379.9	17932.9	25098.8	25760.7	22344.1	17024.1	13546.7	18562.9	15572.7	24256.9	13066.1	24477.9
ZBTB34	867.379	555.751	601.946	613.918	630.112	484.168	607.962	549.896	534.373	430.582	482.308	615.378	507.324	522.654	865.283	660.862	930.621	622.82	563.418	534.724	875.801	711.712	702.875	793.405	801.689	876.332	697.98	665.773	697.165	826.453	889.401	707.646	998.272	1002.2	374.503	1041.72	627.709	1105.7	698.687	646.402	660.35	446.342	580.396	640.995	505.687	481.077	652.332	619.112	353.234
NDUFA9	631.187	658.238	660.609	803.328	693.993	686.729	603.876	878.473	758.679	1083.23	656.879	768.081	890.716	620.496	865.709	810.417	507.183	848.401	782.017	718.647	593.329	808.363	550.839	685.511	528.524	427.945	531.704	417.668	581.863	678.964	791.719	570.277	1073.33	763.158	1294.85	602.159	875.609	513.259	476.036	600.809	715.863	540.23	432.184	502.965	731.148	577.75	689.828	614.661	642.889
SECISBP2	836.595	937.243	866.857	829.094	975.783	955.926	1042.4	891.283	738.588	664.92	579.056	684.302	631.365	808.617	942.716	1242.86	869.374	1223.53	656.303	736.766	850.597	662.574	897.609	595.032	887.15	793.455	975.457	1024.02	1222.58	1174.02	1222.11	1248.94	1175.35	953.391	693.993	903.907	988.885	1063.05	946.32	996.359	926.931	749.908	618.365	464.734	557.021	474.507	763.632	879.623	1062.3
LOC643949	1918.22	3150.42	4129.7	2675.58	2994.38	2923.4	3700.65	2710.93	3515.86	3182.33	3189.03	4297.79	2790.64	4553.94	1933.68	2191.36	3141.78	2388.75	3390.34	2526.94	1658.19	4323.88	3076.65	2215.97	2478.3	2540.55	1882.69	2944.32	2005.27	3630.67	1829.77	1747.14	875.892	993.01	2896.57	2463.64	3232.95	4139.95	3055.84	2446.65	5489.03	3847.76	3700.65	3133.05	3874.44	5927.87	2026.23	2368.97	3987.74
FLJ37307	237.617	245.806	164.171	73.7582	122.079	146.968	134.055	261.69	220.646	75.5792	269.476	189.828	237.947	280.832	235.366	271.771	303.913	238.398	150.216	118.492	331.557	321.067	154.916	208.606	266.832	169.482	122.184	305.699	244.417	249.462	178.871	281.17	479.935	290.783	125.738	211.445	186.403	306.981	169.072	207.507	206.66	179.848	107.665	192.689	134.817	115.76	150.906	185.816	142.552
TRIM28	395.374	697.348	550.375	553.135	522.814	388.132	446.421	546.089	649.567	278.455	579.723	455.234	429.269	507.463	483.173	789.398	599.082	572.384	391.402	328.378	314.646	544.416	470.097	422.98	396.153	354.14	341.726	340.776	617.654	535.575	723.861	565.515	331.724	500.807	712.012	425.281	454.269	312.055	409.652	440.486	528.802	510.708	344.858	339.249	293.121	531.413	254.306	467.839	483.963
CAPN3	161.13	147.658	152.64	164.528	171.035	139.531	134.474	171.456	200.254	158.724	260.11	202.303	173.694	153.816	104.834	189.251	99.7643	160.206	107.191	123.774	153.679	118.586	138.976	127.578	105.803	62.7148	149.906	100.471	176.658	191.96	173.995	117.888	150.418	174.283	144.065	136.315	117.884	140.039	139.645	118.206	117.391	185.182	109.063	119.221	130.008	116.196	128.164	174.478	183.402
CRLF3	377.805	406.292	558.119	427.065	552.665	562.061	689.223	206.754	296.523	358.726	142.832	222.696	210.425	306.981	542.775	464.374	465.476	315.575	438.649	678.53	651.702	561.591	543.223	366.227	535.43	546.252	814.308	479.427	492.814	495.303	543.672	582.347	668.066	600.458	338.913	561.274	338.913	525.386	538.57	604.578	640.847	700.52	684.697	584.156	526.951	394.063	486.415	616.619	630.478
DOCK9	-17.2626	-8.51773	36.7131	-6.81133	13.8548	-1.2754	45.1565	-13.5684	-34.1213	-5.31635	-34.9949	-30.9166	-33.3386	4.10442	-12.2691	-19.9011	-17.303	-2.55164	2.20419	-9.37037	-19.868	28.3532	28.7116	-28.6122	-4.47415	12.6474	29.1391	-13.0166	24.4788	6.89689	14.8131	-0.614518	-10.1024	-35.9394	6.03961	25.454	-7.79116	8.71842	2.79686	-4.5778	75.3147	22.5293	19.0477	4.41802	0.0193368	-20.404	8.44196	42.0726	68.2978
[truncated: 718 more rows]
[truncated: 488 more columns]
