# Supplementary material for: Blood transcriptome analysis revealed the crosstalk between COVID-19 and HIV
Source: Front Immunol. 2022 Oct 28;13:1008653. doi: 10.3389/fimmu.2022.1008653 (PMC9650272; doi:10.3389/fimmu.2022.1008653)
Supplement: Supplementary Table 3 — Volcano plots of COVID-19 differentially expressed genes. [file Table_3.xlsx]

## Sheet: Sheet1
id	logFC	AveExpr	t	P.Value	adj.P.Val	B
HJURP	2.51008	7.0924	13.9176	6.88563e-24	6.38916e-20	43.8321
GTSE1	2.32868	6.8107	13.8723	8.38644e-24	6.38916e-20	43.6389
MCM10	2.67135	6.88083	13.793	1.18515e-23	6.38916e-20	43.3001
CCNA2	2.36687	7.96998	13.6918	1.84426e-23	7.45682e-20	42.8668
MKI67	2.59676	10.0579	13.458	5.14808e-23	1.6652e-19	41.8606
RRM2	2.87049	10.0938	13.3018	1.02543e-22	2.43526e-19	41.1849
NCAPG	2.60353	7.5083	13.2882	1.08901e-22	2.43526e-19	41.1259
CLSPN	2.16421	7.20354	13.2654	1.2046e-22	2.43526e-19	41.027
PLK1	2.59198	7.82573	13.2383	1.3579e-22	2.44014e-19	40.9095
FOXM1	2.342	7.68734	13.2057	1.56903e-22	2.5376e-19	40.7678
RAD54L	2.29637	5.96125	12.9985	3.94105e-22	5.46039e-19	39.8643
TPX2	2.31879	8.55431	12.9813	4.25597e-22	5.46039e-19	39.7889
ASPM	2.41302	7.28393	12.9392	5.13391e-22	5.46039e-19	39.6048
UBE2C	2.32915	7.24438	12.9387	5.1467e-22	5.46039e-19	39.6024
CDC6	2.54605	7.5899	12.9369	5.18726e-22	5.46039e-19	39.5947
BUB1	2.53117	8.58149	12.9278	5.40198e-22	5.46039e-19	39.5549
DTL	2.31189	7.71805	12.8992	6.13812e-22	5.83952e-19	39.4295
SHCBP1	2.51169	8.14183	12.82	8.74714e-22	7.85931e-19	39.0819
CDC20	2.80306	7.92658	12.7738	1.07592e-21	9.15831e-19	38.8787
BIRC5	2.76058	7.73649	12.75	1.19742e-21	9.68295e-19	38.7737
KIF4A	2.68983	6.55922	12.726	1.33351e-21	1.02699e-18	38.668
SDC1	4.62106	6.36253	12.6922	1.55185e-21	1.10264e-18	38.5192
CDCA2	2.5701	6.43689	12.6899	1.56809e-21	1.10264e-18	38.509
UHRF1	1.92482	8.40344	12.6318	2.03556e-21	1.37171e-18	38.2528
MYBL2	3.0041	9.84901	12.5823	2.54379e-21	1.64563e-18	38.034
CCNB2	2.4011	7.50843	12.5612	2.79642e-21	1.73948e-18	37.9411
CDCA5	2.36214	7.53865	12.5279	3.25038e-21	1.94698e-18	37.7934
TOP2A	2.37517	9.13557	12.4577	4.46158e-21	2.57704e-18	37.4824
SKA3	2.58015	6.11427	12.4222	5.23733e-21	2.9208e-18	37.3249
AURKB	2.23678	7.22053	12.4021	5.73463e-21	3.09154e-18	37.2359
SKA1	2.03479	6.61352	12.2963	9.25836e-21	4.83017e-18	36.7654
KIF20A	2.57095	6.51109	12.2712	1.03755e-20	5.18479e-18	36.6535
TK1	2.35934	8.45551	12.2669	1.05792e-20	5.18479e-18	36.6344
HMMR	2.14029	6.83241	12.2428	1.18007e-20	5.61331e-18	36.5271
DLGAP5	2.62294	7.25615	12.2158	1.33393e-20	6.16392e-18	36.4067
CDC45	2.35525	6.79516	12.1732	1.61908e-20	7.27374e-18	36.2164
CDC25A	2.7016	6.263	12.1447	1.8428e-20	8.05504e-18	36.0893
KIF14	2.14657	6.3604	12.0653	2.64585e-20	1.12609e-17	35.7339
ESPL1	2.47447	6.78577	12.0431	2.92736e-20	1.21395e-17	35.6346
BUB1B	2.23111	7.18074	12.0361	3.02196e-20	1.22185e-17	35.6034
PKMYT1	2.54929	6.59192	11.9499	4.4792e-20	1.74129e-17	35.2167
POLQ	1.96578	6.85484	11.9478	4.52199e-20	1.74129e-17	35.2073
KIF18B	2.31179	6.26601	11.9316	4.86988e-20	1.83164e-17	35.1345
TYMS	2.20961	8.13423	11.8548	6.91623e-20	2.54219e-17	34.7898
CDT1	2.18416	7.05891	11.8371	7.50135e-20	2.69599e-17	34.71
CEP55	2.31396	7.08763	11.82	8.11387e-20	2.85273e-17	34.6328
CKAP2L	2.21117	6.25135	11.7141	1.31846e-19	4.53691e-17	34.1557
E2F2	1.63742	9.61176	11.6824	1.52478e-19	5.13757e-17	34.0128
DIAPH3	2.23145	5.57029	11.624	1.99407e-19	6.58165e-17	33.7491
KIF2C	2.1526	7.37007	11.586	2.37469e-19	7.68118e-17	33.5774
SPC25	2.31362	5.514	11.5749	2.49933e-19	7.92583e-17	33.5271
KIF15	1.93253	7.11934	11.5585	2.69622e-19	8.38576e-17	33.4525
CENPF	1.7448	8.27813	11.5122	3.33578e-19	1.01792e-16	33.2433
DEPDC1	2.36606	5.37945	11.4842	3.79635e-19	1.13701e-16	33.1161
KIFC1	2.00683	7.55427	11.4778	3.9104e-19	1.14987e-16	33.087
MZB1	2.90958	10.8434	11.4627	4.19107e-19	1.2104e-16	33.0189
CENPA	2.29374	5.5291	11.4308	4.85592e-19	1.3778e-16	32.8741
SPC24	1.95249	6.08322	11.425	4.98804e-19	1.39089e-16	32.8478
EXO1	2.10756	6.37484	11.3939	5.75887e-19	1.57861e-16	32.7065
PYCR1	2.64831	6.43031	11.3709	6.40333e-19	1.72602e-16	32.6022
TICRR	2.24404	5.54386	11.3412	7.34595e-19	1.94764e-16	32.4672
ZWINT	1.91923	8.31814	11.325	7.91869e-19	2.06563e-16	32.3933
KIF11	1.80794	8.53616	11.3175	8.19613e-19	2.10406e-16	32.3595
TTK	1.81249	6.44424	11.3077	8.57823e-19	2.16775e-16	32.3147
MELK	2.20188	6.51585	11.2695	1.02328e-18	2.54607e-16	32.1413
ORC1	1.98664	7.05725	11.223	1.26959e-18	3.10901e-16	31.9292
IGHV4-59	2.99636	10.0899	11.2199	1.28797e-18	3.10901e-16	31.9151
CDCA3	1.69817	6.68188	11.2125	1.33291e-18	3.17016e-16	31.8813
NCAPH	1.72419	7.48062	11.2091	1.35365e-18	3.17283e-16	31.8662
KCNN3	2.98038	6.25523	11.1989	1.41946e-18	3.27957e-16	31.8195
CDC25C	2.34353	4.51998	11.1954	1.44283e-18	3.28661e-16	31.8034
BRCA1	1.10322	8.42595	11.1721	1.60683e-18	3.59271e-16	31.6976
GINS2	1.98162	7.04996	11.1702	1.62164e-18	3.59271e-16	31.6885
TRIP13	2.20476	6.73897	11.1249	2.0004e-18	4.37195e-16	31.4821
CDK1	2.09259	7.47806	11.0944	2.30443e-18	4.96927e-16	31.343
TROAP	2.39081	6.25547	11.0809	2.45357e-18	5.22126e-16	31.2813
IGHG1	4.2253	14.7168	11.0169	3.30398e-18	6.93964e-16	30.9886
ESCO2	1.76513	6.25148	11.0014	3.54958e-18	7.35992e-16	30.9181
PBK	2.55609	5.35371	10.9548	4.41016e-18	9.02854e-16	30.7046
DEPDC1B	1.92628	6.33938	10.947	4.57348e-18	9.24587e-16	30.6689
CCNB1	1.74422	8.09333	10.9307	4.9337e-18	9.85096e-16	30.5943
NEK2	1.96368	5.98304	10.9008	5.67021e-18	1.11834e-15	30.4575
CENPE	1.55697	7.52536	10.7913	9.44719e-18	1.84084e-15	29.9554
ANLN	2.17103	6.77998	10.7821	9.86182e-18	1.89875e-15	29.9131
RNASE1	4.06417	7.28698	10.7131	1.36082e-17	2.58925e-15	29.5964
GGH	1.90855	7.76746	10.6665	1.6917e-17	3.18138e-15	29.3823
KIF23	1.36892	7.36603	10.6585	1.75578e-17	3.26393e-15	29.3457
NUF2	1.56095	6.82444	10.6542	1.7913e-17	3.29212e-15	29.326
ACOXL	2.16186	4.64513	10.5886	2.43531e-17	4.42543e-15	29.0239
BHLHA15	3.11083	5.19509	10.5476	2.94938e-17	5.30004e-15	28.8355
SPAG5	1.60762	8.6247	10.5268	3.25093e-17	5.77773e-15	28.7397
E2F8	2.34794	6.05246	10.4731	4.1807e-17	7.3494e-15	28.4923
SLCO4A1	2.24263	6.48924	10.4657	4.32949e-17	7.52912e-15	28.4579
RAD51	1.75421	6.93146	10.4595	4.45609e-17	7.66685e-15	28.4295
IGLV3-1	3.50132	10.586	10.4355	4.98721e-17	8.49032e-15	28.3187
CACNA2D3	-2.82402	5.60637	-10.4072	5.69422e-17	9.59299e-15	28.1883
UCHL1	3.56094	4.74067	10.3126	8.87606e-17	1.47992e-14	27.7516
PIF1	1.30405	6.26296	10.2912	9.81209e-17	1.6193e-14	27.653
IGHV1-24	4.78136	9.18121	10.2771	1.04836e-16	1.71264e-14	27.5878
STIL	1.40181	7.23919	10.2712	1.07773e-16	1.74301e-14	27.5607
ZNF419	-0.894857	7.51935	-10.2555	1.16044e-16	1.85819e-14	27.4879
IGLV2-14	2.72254	11.5135	10.2122	1.42233e-16	2.25523e-14	27.2877
CROCC2	-3.02495	2.98158	-10.1663	1.76457e-16	2.75008e-14	27.0756
IGLC3	2.89829	13.2902	10.1658	1.76843e-16	2.75008e-14	27.0734
LMNB1	1.05308	11.0945	10.1597	1.81997e-16	2.80328e-14	27.0452
IGLV1-40	2.74154	10.7388	10.0667	2.81842e-16	4.30022e-14	26.6149
CDCA8	1.39455	7.57937	10.0588	2.92537e-16	4.42168e-14	26.5783
E2F7	2.20384	5.37152	10.0435	3.14374e-16	4.70776e-14	26.5074
E2F1	2.01424	8.20266	10.0399	3.1981e-16	4.74522e-14	26.4906
IGLV3-25	3.78183	10.9161	10.0203	3.50643e-16	5.15541e-14	26.4
IGKV4-1	2.60397	11.798	9.97762	4.28765e-16	6.24722e-14	26.2021
HMGB2	1.04803	12.8241	9.96818	4.4825e-16	6.47281e-14	26.1584
IGHV1-18	3.34377	10.0707	9.91681	5.70965e-16	8.17188e-14	25.9203
GALNT14	2.50494	6.57465	9.91366	5.79525e-16	8.22162e-14	25.9057
IGHV1-46	3.15363	9.51063	9.88328	6.687e-16	9.40424e-14	25.7649
UBE2J1	0.93796	12.755	9.87728	6.87881e-16	9.5906e-14	25.737
POC1A	1.28654	6.88878	9.86796	7.18777e-16	9.9357e-14	25.6938
IGLV4-69	3.36457	9.35719	9.86312	7.35366e-16	1.00789e-13	25.6714
IGLV2-11	2.81696	10.0004	9.84417	8.04083e-16	1.09281e-13	25.5835
IFI27	5.14315	9.83987	9.80323	9.75302e-16	1.31446e-13	25.3935
IGKV3-15	2.62802	10.8901	9.79593	1.00945e-15	1.34925e-13	25.3597
CHEK1	1.41416	7.25502	9.78772	1.04931e-15	1.39103e-13	25.3216
OIP5	1.3371	5.00349	9.77064	1.13731e-15	1.49543e-13	25.2423
CDKN3	1.76981	6.43516	9.67147	1.81589e-15	2.36842e-13	24.782
DHFR	1.15718	8.6518	9.65727	1.94172e-15	2.51227e-13	24.7161
IGHV3-23	2.90594	11.641	9.63265	2.18106e-15	2.79954e-13	24.6017
MCM4	1.40864	8.97344	9.62458	2.26566e-15	2.88524e-13	24.5643
APOBEC3B	2.07483	7.95951	9.61113	2.41425e-15	3.05044e-13	24.5018
NDC80	1.07121	7.86753	9.55293	3.1778e-15	3.98407e-13	24.2315
IGLC2	2.7745	14.3264	9.53271	3.49616e-15	4.3495e-13	24.1375
GLDC	2.94228	7.36721	9.50653	3.95626e-15	4.88432e-13	24.0159
IGLV1-51	3.16882	9.37108	9.48482	4.38355e-15	5.37085e-13	23.915
IGLV1-47	2.86478	10.4095	9.47921	4.50123e-15	5.47357e-13	23.8889
TRAJ33	-2.01641	2.82001	-9.45924	4.94668e-15	5.97035e-13	23.7961
CLU	1.9223	12.4381	9.42528	5.80731e-15	6.95716e-13	23.6383
CENPW	1.38917	6.57958	9.42224	5.89125e-15	7.00582e-13	23.6242
ALDH1L2	2.00633	5.76272	9.41663	6.04966e-15	7.14169e-13	23.5981
MCM2	1.2904	9.46752	9.406	6.36125e-15	7.4551e-13	23.5487
IGHV4-34	3.36487	10.6304	9.39042	6.84711e-15	7.96679e-13	23.4763
IFI27L1	1.24815	6.73853	9.37308	7.4319e-15	8.58544e-13	23.3957
IGLV6-57	3.45439	9.62459	9.34445	8.50847e-15	9.75939e-13	23.2626
ARNTL2	1.41426	6.58912	9.34167	8.621e-15	9.81883e-13	23.2497
MYL6B	0.972827	6.96232	9.33907	8.72738e-15	9.87049e-13	23.2376
LIX1L	-0.613717	10.3118	-9.32993	9.11289e-15	1.02349e-12	23.1951
IGLV2-23	2.796	10.0061	9.31985	9.55737e-15	1.06601e-12	23.1482
TXNDC5	2.34511	11.5938	9.30309	1.03451e-14	1.14597e-12	23.0703
IGLV3-10	3.99664	9.09951	9.28417	1.13125e-14	1.24461e-12	22.9824
IGHV5-51	2.72855	10.1948	9.28001	1.15373e-14	1.26076e-12	22.963
IGHV3-33	3.14607	11.0632	9.23475	1.4289e-14	1.55098e-12	22.7526
NT5DC2	1.88967	8.16009	9.20204	1.66784e-14	1.77588e-12	22.6005
WDR62	1.1976	7.02443	9.20188	1.66904e-14	1.77588e-12	22.5998
ZNF649	-0.860924	7.23503	-9.16965	1.94369e-14	2.05459e-12	22.45
BOD1	-0.657214	7.95507	-9.16605	1.97707e-14	2.07631e-12	22.4332
MND1	1.87129	4.37519	9.09557	2.75862e-14	2.87839e-12	22.1056
FER1L4	2.24447	5.35113	9.07079	3.1015e-14	3.21542e-12	21.9903
AURKA	1.21258	7.49606	9.0549	3.34342e-14	3.44415e-12	21.9165
TGFBR2	-0.60436	12.9348	-9.04694	3.47161e-14	3.55357e-12	21.8795
IGKC	2.21121	15.6467	9.04379	3.52357e-14	3.58406e-12	21.8648
RRBP1	1.12123	11.4743	9.03444	3.68286e-14	3.72269e-12	21.8214
IGHV3-21	3.14707	10.3232	9.0138	4.0601e-14	4.07851e-12	21.7254
IGKV1-5	2.61902	11.3205	9.0068	4.1968e-14	4.1898e-12	21.6929
TEF	-1.12969	7.44386	-8.99117	4.51858e-14	4.48337e-12	21.6202
CAV1	2.52228	6.10341	8.97561	4.8632e-14	4.79589e-12	21.5479
CENPU	1.30752	7.39774	8.95576	5.34155e-14	5.23569e-12	21.4557
ELL2	1.55002	10.4544	8.92765	6.10041e-14	5.94349e-12	21.325
PAIP2B	-0.981848	6.7937	-8.92182	6.27082e-14	6.07294e-12	21.2979
POLE2	1.28792	5.79617	8.92015	6.32045e-14	6.08456e-12	21.2902
HMGB3	1.61303	7.74546	8.91532	6.46636e-14	6.18819e-12	21.2677
SIL1	0.82992	9.40026	8.90349	6.83799e-14	6.50534e-12	21.2128
NDRG2	-1.18061	7.72718	-8.89762	7.03049e-14	6.64937e-12	21.1855
MIXL1	2.11526	4.81196	8.87522	7.8152e-14	7.34856e-12	21.0814
IGLV1-44	2.87963	10.3793	8.86573	8.17359e-14	7.63607e-12	21.0373
GOLGA2	0.602297	9.72313	8.86465	8.21539e-14	7.63607e-12	21.0323
ZNF19	-0.824905	5.80243	-8.84507	9.01179e-14	8.32844e-12	20.9413
TYSND1	-0.595998	8.89204	-8.82835	9.75239e-14	8.96167e-12	20.8637
ZNF599	-0.876943	6.14494	-8.80364	1.09598e-13	1.00143e-11	20.7489
MTFR2	1.15145	5.79525	8.80093	1.1101e-13	1.00863e-11	20.7363
CENPM	1.51184	7.0183	8.79671	1.13243e-13	1.02317e-11	20.7167
ORC6	1.08085	6.51399	8.78602	1.19109e-13	1.0702e-11	20.667
FAM111B	1.35255	7.34541	8.78296	1.20839e-13	1.07974e-11	20.6529
IGLV9-49	2.98901	7.11841	8.77017	1.28364e-13	1.14067e-11	20.5935
METTL7B	3.69105	6.00664	8.76354	1.32449e-13	1.17055e-11	20.5627
JCHAIN	2.45029	13.5411	8.75597	1.37269e-13	1.20655e-11	20.5275
CIT	1.5565	6.84846	8.72415	1.59521e-13	1.38706e-11	20.3798
IGHG3	3.35038	11.8926	8.71152	1.69327e-13	1.46445e-11	20.3211
RNF144A	-0.938311	8.88689	-8.70088	1.78049e-13	1.5317e-11	20.2718
C1QC	2.41663	6.45775	8.68164	1.94976e-13	1.66844e-11	20.1825
IGHV3-43	2.94751	7.69586	8.66488	2.11034e-13	1.78721e-11	20.1047
CCNE2	1.16591	6.5748	8.66484	2.11066e-13	1.78721e-11	20.1045
SLC4A10	-2.89653	5.63773	-8.6453	2.31457e-13	1.94966e-11	20.0138
DERL3	1.90469	8.17724	8.64215	2.34931e-13	1.96868e-11	19.9992
IGLV3-19	3.59551	10.8565	8.62662	2.52795e-13	2.10745e-11	19.9271
NPC1	-0.601145	10.3588	-8.62247	2.57795e-13	2.13811e-11	19.9079
IGHV3-74	2.2835	9.49279	8.60393	2.81359e-13	2.32164e-11	19.8219
IGHV3-15	2.78296	9.61286	8.6023	2.83535e-13	2.32772e-11	19.8143
CD38	1.42605	10.6005	8.59685	2.90912e-13	2.37623e-11	19.7891
BRCA2	0.940833	7.79997	8.59506	2.9339e-13	2.38442e-11	19.7807
IGHV3-11	2.98918	9.0116	8.56779	3.33662e-13	2.69816e-11	19.6543
FAM20A	2.62027	7.64869	8.53483	3.89787e-13	3.1208e-11	19.5015
PLK4	1.07968	7.32193	8.53303	3.9311e-13	3.13191e-11	19.4931
IGKV3-20	2.44273	11.9407	8.51723	4.23508e-13	3.35755e-11	19.4199
FAM72B	1.34001	5.2793	8.50246	4.54055e-13	3.56477e-11	19.3514
TNFRSF17	2.31194	8.37745	8.484	4.95349e-13	3.87018e-11	19.2659
ZNF502	-1.22287	5.81186	-8.4797	5.05492e-13	3.93044e-11	19.2459
ARHGAP23	1.28942	5.11306	8.47866	5.07963e-13	3.93076e-11	19.2411
IGKV3-11	2.45566	9.96842	8.45934	5.56401e-13	4.26477e-11	19.1516
PKHD1L1	1.72393	6.94767	8.45699	5.62585e-13	4.29184e-11	19.1408
IL10RA	-0.774579	13.3469	-8.43529	6.23168e-13	4.73169e-11	19.0402
ZNF582	-0.814208	6.10781	-8.40534	7.17597e-13	5.42322e-11	18.9016
GINS1	1.30468	5.88806	8.404	7.22161e-13	5.43233e-11	18.8953
ARHGAP18	0.764992	9.66514	8.3999	7.36229e-13	5.51252e-11	18.8764
CENPN	0.874703	7.03975	8.39538	7.52078e-13	5.60523e-11	18.8554
PTTG1	1.32805	8.24329	8.38401	7.93468e-13	5.88659e-11	18.8028
FMNL3	-0.913561	9.44111	-8.37513	8.27338e-13	6.06442e-11	18.7617
RNASE2	1.86843	11.1044	8.37405	8.31542e-13	6.06442e-11	18.7567
IGHV4-61	2.70299	8.76255	8.37382	8.32437e-13	6.06442e-11	18.7557
FEN1	1.0487	9.44745	8.3679	8.55995e-13	6.20808e-11	18.7282
SPATS2	1.06697	8.11717	8.36164	8.81607e-13	6.32292e-11	18.6993
TRBV6-4	-2.03393	3.49097	-8.36117	8.83559e-13	6.32292e-11	18.6971
MBLAC2	-1.06871	6.88115	-8.35143	9.25011e-13	6.5904e-11	18.652
PPARG	2.28691	5.84047	8.33597	9.94869e-13	7.02621e-11	18.5805
IGHV3-20	3.42836	8.44549	8.32605	1.0424e-12	7.3127e-11	18.5346
TXN	0.755497	11.038	8.32563	1.04448e-12	7.3127e-11	18.5327
ADAMTS5	-2.80191	3.39958	-8.31831	1.08109e-12	7.50403e-11	18.4988
TUBG1	1.01883	8.66631	8.31533	1.09634e-12	7.54679e-11	18.485
RECQL4	1.30617	7.37262	8.31529	1.09658e-12	7.54679e-11	18.4848
EZH2	0.760417	8.9098	8.30421	1.15522e-12	7.91671e-11	18.4336
TRIB1	0.908849	11.3164	8.26676	1.37783e-12	9.37914e-11	18.2605
ZNF345	-0.755533	7.11131	-8.26639	1.38022e-12	9.37914e-11	18.2588
ZNF571	-0.799327	7.05924	-8.25776	1.4374e-12	9.72682e-11	18.2189
IGKV5-2	2.33792	5.6633	8.25512	1.45534e-12	9.80717e-11	18.2067
ABCB9	1.23145	6.92219	8.23976	1.56439e-12	1.04983e-10	18.1357
ZNF134	-0.625705	8.87044	-8.23285	1.61608e-12	1.08004e-10	18.1038
IGHA1	2.41846	15.3054	8.22565	1.67168e-12	1.1126e-10	18.0705
CYSLTR2	-1.74857	7.44082	-8.21555	1.75299e-12	1.16193e-10	18.0239
PRSS35	-2.40814	1.96626	-8.21043	1.79572e-12	1.1854e-10	18.0002
IGKV1-17	2.46465	8.41371	8.20891	1.80852e-12	1.18899e-10	17.9932
IGKV1-6	2.25955	7.52038	8.19191	1.95896e-12	1.28268e-10	17.9147
ASS1	2.01982	3.16528	8.18784	1.99686e-12	1.30223e-10	17.8959
ELOVL4	-1.99047	4.53326	-8.18663	2.00817e-12	1.30434e-10	17.8903
DMC1	1.5527	3.8301	8.18454	2.02798e-12	1.31194e-10	17.8807
SGPP1	-0.831267	9.52637	-8.18024	2.06939e-12	1.33339e-10	17.8608
PRDX4	0.935145	9.28071	8.14994	2.38594e-12	1.53126e-10	17.721
CDC42BPA	1.41564	6.48581	8.14867	2.40029e-12	1.53439e-10	17.7151
GMNN	0.984043	7.83174	8.13745	2.53019e-12	1.61105e-10	17.6633
COQ10A	-0.847709	7.57772	-8.1346	2.56418e-12	1.62629e-10	17.6502
MYDGF	1.04722	10.6837	8.11657	2.79076e-12	1.76309e-10	17.567
CHAF1A	0.761609	8.87349	8.11336	2.83314e-12	1.78289e-10	17.5522
CDKN2C	0.939794	7.72585	8.11134	2.8602e-12	1.79295e-10	17.5429
IGLV8-61	2.46667	8.52899	8.10221	2.98533e-12	1.86416e-10	17.5008
SEZ6L	-2.47463	4.62083	-8.09483	3.09056e-12	1.92245e-10	17.4668
IGLV3-27	3.45802	7.06873	8.09329	3.11306e-12	1.92902e-10	17.4597
KLRK1	-1.725	8.96607	-8.08734	3.20124e-12	1.97609e-10	17.4322
GPRC5D	2.29963	5.65861	8.08093	3.29888e-12	2.02862e-10	17.4027
SCN1B	1.43492	7.08476	8.0644	3.56497e-12	2.17961e-10	17.3265
CYP19A1	3.08892	3.71132	8.06402	3.57136e-12	2.17961e-10	17.3248
ZNF383	-0.637282	8.04125	-8.05455	3.73352e-12	2.26668e-10	17.2811
CDK20	-1.03897	6.00878	-8.05293	3.76196e-12	2.26668e-10	17.2737
IGHV3-49	2.75934	7.95861	8.05256	3.76849e-12	2.26668e-10	17.272
CHPF	1.50869	8.3958	8.05183	3.78143e-12	2.26668e-10	17.2686
RBBP8	0.646363	9.09254	8.05168	3.78411e-12	2.26668e-10	17.2679
AUNIP	1.2939	4.8395	8.04852	3.84062e-12	2.29204e-10	17.2534
SLC1A4	0.987122	9.78099	8.04746	3.85976e-12	2.295e-10	17.2485
IGKV1-27	2.6466	8.20556	8.04361	3.93019e-12	2.32832e-10	17.2307
SDF2L1	1.19769	9.08084	8.04025	3.99263e-12	2.34829e-10	17.2152
CHMP7	-0.693244	11.3123	-8.04023	3.99295e-12	2.34829e-10	17.2151
ZBTB32	1.51189	7.37165	8.03718	4.05046e-12	2.37076e-10	17.2011
ZNF304	-1.03926	7.708	-8.0297	4.19505e-12	2.44052e-10	17.1667
IGKV1-16	2.30349	8.5843	8.02146	4.36028e-12	2.52756e-10	17.1287
ZNF512	-0.585174	9.61391	-8.01861	4.41902e-12	2.54482e-10	17.1156
DCC	1.84774	3.53449	8.00885	4.62588e-12	2.63689e-10	17.0706
IGKV1-9	2.4844	9.02023	8.00864	4.63042e-12	2.63689e-10	17.0697
FANCI	0.932872	9.14019	8.00245	4.76669e-12	2.70497e-10	17.0412
NEIL3	1.65597	4.94318	7.991	5.02935e-12	2.84404e-10	16.9885
IGHV4-28	2.48823	6.57686	7.98632	5.14099e-12	2.88699e-10	16.9669
GRAP	-0.997141	7.99224	-7.98382	5.20161e-12	2.90434e-10	16.9554
ADM	1.77923	10.1048	7.98356	5.2078e-12	2.90434e-10	16.9543
CTNNAL1	1.31269	7.49566	7.96936	5.5661e-12	3.07237e-10	16.8889
TAMM41	-0.611206	7.74405	-7.95763	5.88056e-12	3.23397e-10	16.8349
PARPBP	0.959189	6.57671	7.95696	5.89886e-12	3.23397e-10	16.8319
AZIN2	-1.12708	5.78728	-7.95604	5.92441e-12	3.23701e-10	16.8276
ZNF823	-0.912438	6.13305	-7.95485	5.95767e-12	3.24422e-10	16.8221
PDIA5	1.05432	8.41956	7.95276	6.01605e-12	3.26502e-10	16.8126
GAS6	1.39436	8.75023	7.94489	6.24204e-12	3.37634e-10	16.7764
TIMELESS	0.710985	9.46709	7.94254	6.31114e-12	3.40234e-10	16.7655
CCNF	1.02293	8.13075	7.94037	6.37552e-12	3.42166e-10	16.7556
PSAT1	1.14708	7.9908	7.93158	6.64323e-12	3.54177e-10	16.7152
TSHR	1.80345	5.15677	7.93113	6.65739e-12	3.54177e-10	16.7131
PTPDC1	-0.839392	6.2173	-7.92676	6.79499e-12	3.5995e-10	16.693
FAM72A	1.17486	5.55433	7.92627	6.81041e-12	3.5995e-10	16.6908
PAFAH2	-0.656382	9.186	-7.90796	7.41991e-12	3.90517e-10	16.6066
CREBL2	-0.724363	10.3933	-7.90747	7.43703e-12	3.90517e-10	16.6043
RPS14	-0.970371	13.0654	-7.90275	7.60307e-12	3.97943e-10	16.5827
IGLV3-21	2.65896	10.3951	7.90008	7.69872e-12	4.0165e-10	16.5704
CCDC150	1.01943	4.55664	7.89448	7.90306e-12	4.08528e-10	16.5447
ZNF563	-0.885926	6.30482	-7.89319	7.95082e-12	4.08528e-10	16.5388
B9D1	1.76644	4.80916	7.89256	7.97443e-12	4.08528e-10	16.5358
S100A9	1.2642	17.1338	7.89213	7.99043e-12	4.08528e-10	16.5339
C1orf109	-0.589671	7.99832	-7.8921	7.99159e-12	4.08528e-10	16.5337
IL23A	-1.34776	6.42849	-7.89196	7.99668e-12	4.08528e-10	16.5331
ZNF549	-0.853451	8.04496	-7.88197	8.37944e-12	4.2483e-10	16.4872
EAF2	0.941987	9.10774	7.88007	8.454e-12	4.2727e-10	16.4785
CRIP2	-1.76842	6.66826	-7.86361	9.1307e-12	4.60034e-10	16.4029
CTSA	0.786768	13.093	7.86113	9.23698e-12	4.63943e-10	16.3915
FABP5	0.965665	7.45945	7.8552	9.49659e-12	4.75506e-10	16.3643
MCM6	0.797121	10.1694	7.83582	1.03971e-11	5.1899e-10	16.2754
FANCA	0.747414	8.5958	7.83146	1.06114e-11	5.28057e-10	16.2553
N6AMT1	-0.753127	7.19692	-7.82994	1.06868e-11	5.30177e-10	16.2484
MDS2	-1.29169	5.49567	-7.82821	1.07738e-11	5.32857e-10	16.2404
ANKRD44	-0.59549	12.5294	-7.82652	1.08589e-11	5.33802e-10	16.2327
RAD51AP1	1.06852	6.4639	7.82372	1.10022e-11	5.39205e-10	16.2198
IGF1	2.15811	4.43136	7.82046	1.1171e-11	5.45827e-10	16.2049
SLC18A1	-1.73823	2.72228	-7.79275	1.27146e-11	6.17516e-10	16.0778
PDCD4	-0.779045	12.0166	-7.78401	1.32445e-11	6.40171e-10	16.0377
PLEKHA1	-0.927739	9.88226	-7.78375	1.32602e-11	6.40171e-10	16.0366
HLA-DMB	-1.04665	11.2069	-7.77937	1.3534e-11	6.51445e-10	16.0165
CEP68	-0.694226	9.56905	-7.76739	1.43128e-11	6.86888e-10	15.9616
C3orf33	-0.880114	4.75932	-7.75926	1.48661e-11	7.11332e-10	15.9243
IGLV7-46	2.45787	7.89619	7.75193	1.53833e-11	7.33905e-10	15.8908
NOG	-2.52439	4.87238	-7.72422	1.75063e-11	8.32732e-10	15.7639
WDR89	-0.89984	8.30081	-7.71174	1.85548e-11	8.74889e-10	15.7068
NTNG2	1.36658	9.33006	7.70971	1.87314e-11	8.80649e-10	15.6975
ITGA7	2.38086	6.99379	7.7058	1.90759e-11	8.94245e-10	15.6796
PIR	1.85899	3.43811	7.69729	1.98481e-11	9.27754e-10	15.6407
EME1	1.01432	5.40268	7.68771	2.07543e-11	9.64539e-10	15.5968
MET	2.0527	4.56739	7.68455	2.1062e-11	9.76033e-10	15.5824
PFN2	-1.29262	5.46163	-7.6732	2.22061e-11	1.02611e-09	15.5305
B3GALT2	-1.69961	4.19167	-7.62917	2.72589e-11	1.25601e-09	15.3293
CYTH3	-0.697274	8.15144	-7.62819	2.73832e-11	1.25815e-09	15.3248
HLA-DRA	-1.16785	14.4052	-7.62713	2.7519e-11	1.2608e-09	15.32
FAM102A	-1.2873	11.1558	-7.61718	2.8822e-11	1.31678e-09	15.2746
ZBTB46	-1.12404	5.93161	-7.61254	2.94512e-11	1.34173e-09	15.2534
CKAP4	1.06289	12.0229	7.6068	3.02487e-11	1.37419e-09	15.2272
PDE3B	-0.820801	10.8814	-7.59508	3.19429e-11	1.4471e-09	15.1737
CYP2U1	-1.03581	7.46591	-7.59261	3.23119e-11	1.45972e-09	15.1624
ZNF606	-0.634279	7.58005	-7.58643	3.32545e-11	1.49812e-09	15.1342
MRFAP1L1	-0.59451	10.714	-7.58062	3.41645e-11	1.53484e-09	15.1077
TFPI	1.15043	7.65331	7.57713	3.47237e-11	1.55134e-09	15.0918
IGLL5	1.95347	8.56601	7.56919	3.60292e-11	1.60524e-09	15.0556
ZNF10	-0.963372	6.96019	-7.56739	3.63318e-11	1.61427e-09	15.0474
SEMA4C	-0.970858	8.34883	-7.55843	3.78764e-11	1.67829e-09	15.0065
TNFAIP8L3	2.22704	3.55595	7.55255	3.89257e-11	1.71783e-09	14.9797
TAGAP	-1.07666	12.787	-7.55224	3.89812e-11	1.71783e-09	14.9783
ZNF248	-0.834319	7.87587	-7.5506	3.92799e-11	1.72629e-09	14.9708
NME1	1.01265	8.67406	7.54838	3.9687e-11	1.73945e-09	14.9607
GALNT12	-1.04894	6.84727	-7.54584	4.01582e-11	1.75062e-09	14.9491
RTN1	-1.48919	8.96696	-7.53794	4.16592e-11	1.80631e-09	14.9131
DYRK2	-1.12979	10.4917	-7.53732	4.17778e-11	1.80661e-09	14.9103
HPDL	1.64572	4.31497	7.52974	4.32761e-11	1.86641e-09	14.8758
WDR34	1.06537	7.86291	7.52564	4.41078e-11	1.89722e-09	14.8571
ZFP36L2	-0.732236	13.9914	-7.52095	4.50778e-11	1.9338e-09	14.8358
SH2B2	0.786348	9.00078	7.51897	4.54953e-11	1.94655e-09	14.8267
B4GALT2	1.17774	6.78994	7.51797	4.5707e-11	1.94859e-09	14.8222
C1QB	2.11275	7.88548	7.5176	4.57839e-11	1.94859e-09	14.8205
TP73	1.57529	5.592	7.51154	4.70911e-11	1.99896e-09	14.7929
RPL21	-0.933343	12.6756	-7.50259	4.90885e-11	2.07829e-09	14.7521
ZNF485	-0.954632	6.15441	-7.47997	5.45197e-11	2.29619e-09	14.6492
DHCR24	1.24788	9.45982	7.47011	5.70692e-11	2.39114e-09	14.6044
ZNF181	-0.755282	7.88501	-7.4668	5.79513e-11	2.41558e-09	14.5893
TCF19	0.861883	9.09294	7.4579	6.03915e-11	2.51083e-09	14.5489
CNOT6L	-0.745764	11.0967	-7.45036	6.2539e-11	2.59344e-09	14.5146
TTLL7	1.31892	5.31836	7.44291	6.47383e-11	2.67095e-09	14.4807
CTSD	0.993449	13.761	7.4388	6.59802e-11	2.71526e-09	14.4621
KCTD7	-0.654311	9.12895	-7.43431	6.73697e-11	2.75889e-09	14.4416
LEPROTL1	-0.744352	11.4671	-7.43264	6.78916e-11	2.76577e-09	14.4341
TMEM67	-0.721952	5.93288	-7.42801	6.93614e-11	2.8179e-09	14.4131
CRELD2	0.797371	9.99173	7.42752	6.95197e-11	2.8179e-09	14.4108
DSCC1	1.3286	5.45046	7.42633	6.99053e-11	2.82645e-09	14.4054
SLC16A10	-0.936187	6.55291	-7.41544	7.35204e-11	2.95783e-09	14.3559
PEX12	-0.6948	6.64418	-7.39888	7.93784e-11	3.17573e-09	14.2808
IGF2BP3	1.15669	6.87052	7.39794	7.97223e-11	3.17573e-09	14.2765
ZNF420	-0.844875	7.8733	-7.38304	8.5415e-11	3.38582e-09	14.2089
MAN1C1	-1.04187	8.80207	-7.37935	8.68835e-11	3.43561e-09	14.1922
ZBTB4	-0.848757	10.5893	-7.36828	9.14471e-11	3.59506e-09	14.142
S1PR1	-1.08707	11.5205	-7.35483	9.73152e-11	3.81084e-09	14.081
ZNF607	-1.11049	6.47229	-7.35181	9.86812e-11	3.855e-09	14.0673
EGF	1.74963	7.57025	7.34795	1.00461e-10	3.91508e-09	14.0498
IGLV3-16	2.54774	5.90408	7.34553	1.01588e-10	3.94949e-09	14.0389
RPL36A	-0.807156	8.43423	-7.34354	1.02529e-10	3.96697e-09	14.0298
CRY1	-0.626012	8.91124	-7.34042	1.04015e-10	4.01486e-09	14.0157
MANF	0.999667	9.95827	7.33952	1.04451e-10	4.02213e-09	14.0116
PTGER4	-0.890862	10.9568	-7.33278	1.07754e-10	4.13946e-09	13.9811
CD200R1	-1.19554	7.82923	-7.32012	1.14244e-10	4.37836e-09	13.9237
TXNDC11	0.910882	11.4616	7.31722	1.15782e-10	4.4268e-09	13.9106
S100A8	1.30068	16.0143	7.31448	1.17256e-10	4.47258e-09	13.8982
TERT	1.81105	3.26921	7.30607	1.21898e-10	4.61244e-09	13.8602
SELP	1.62699	9.23616	7.30578	1.22063e-10	4.61244e-09	13.8588
DCPS	0.629068	9.54988	7.30505	1.22476e-10	4.61726e-09	13.8555
UPP1	1.00097	11.1231	7.29906	1.25909e-10	4.73563e-09	13.8284
F5	1.1921	11.5422	7.29587	1.27772e-10	4.79458e-09	13.814
TTC9	-0.964975	9.08711	-7.2921	1.30018e-10	4.86755e-09	13.7969
ACOT7	0.992996	7.96533	7.28909	1.31835e-10	4.92173e-09	13.7833
RPS15AP27	-1.34161	1.07629	-7.2887	1.32074e-10	4.92173e-09	13.7816
ADGRD1	-1.12927	6.36816	-7.28284	1.35695e-10	5.03347e-09	13.755
IGHV4-39	3.05743	10.0917	7.28161	1.36465e-10	5.05044e-09	13.7495
IGKV2-24	2.51172	7.69095	7.27933	1.37909e-10	5.09225e-09	13.7392
LBH	-1.19013	11.6627	-7.2725	1.42322e-10	5.24085e-09	13.7083
CHAF1B	0.707122	7.32265	7.2721	1.42582e-10	5.24085e-09	13.7065
FAM43A	-0.770817	8.15306	-7.26631	1.46439e-10	5.34617e-09	13.6803
ADAMTS2	4.22589	6.7006	7.26394	1.4805e-10	5.39283e-09	13.6696
RORC	-1.63087	6.21157	-7.26327	1.48508e-10	5.39734e-09	13.6666
ANKRD46	-0.751586	7.79499	-7.26226	1.49199e-10	5.4103e-09	13.662
IGLV2-5	1.96345	5.86044	7.24518	1.6142e-10	5.81437e-09	13.5849
RPL10	-0.861501	13.9037	-7.24258	1.63371e-10	5.87154e-09	13.5731
DBP	-0.740406	8.59381	-7.24137	1.64278e-10	5.89107e-09	13.5677
ZNF548	-0.780376	8.61208	-7.24075	1.64751e-10	5.89495e-09	13.5649
LY6G6E	1.72036	5.80114	7.23369	1.70198e-10	6.07641e-09	13.533
PAQR8	-0.81804	9.45006	-7.23072	1.72543e-10	6.14657e-09	13.5196
BTG1	-0.624876	13.774	-7.22934	1.7364e-10	6.1598e-09	13.5133
DYSF	1.25507	12.9976	7.2293	1.73676e-10	6.1598e-09	13.5131
PTGR1	1.30349	5.09915	7.22247	1.79224e-10	6.34265e-09	13.4823
ZIK1	-0.95216	7.20249	-7.22134	1.8016e-10	6.36184e-09	13.4772
KREMEN1	1.78124	8.77701	7.21808	1.82886e-10	6.44405e-09	13.4625
SLC2A5	1.52411	7.95978	7.21582	1.84792e-10	6.48296e-09	13.4523
CASD1	-0.715052	8.99847	-7.20175	1.97163e-10	6.88708e-09	13.3888
KLHL32	-1.31046	4.64601	-7.19349	2.048e-10	7.12309e-09	13.3516
PRR11	0.869029	7.82621	7.19221	2.06008e-10	7.14972e-09	13.3458
KLHDC1	-0.919681	6.15286	-7.19163	2.06556e-10	7.15337e-09	13.3432
IGHJ5	2.01815	6.73723	7.19007	2.08049e-10	7.18968e-09	13.3362
ZNF84	-0.672567	9.00741	-7.18896	2.09106e-10	7.21081e-09	13.3312
IL23R	-1.85635	2.92609	-7.18477	2.13178e-10	7.3356e-09	13.3123
FDXR	0.74558	7.39131	7.18377	2.14161e-10	7.35376e-09	13.3078
ARL6	-0.944892	5.57832	-7.17882	2.19093e-10	7.50717e-09	13.2855
ABLIM3	1.64444	8.78349	7.17253	2.25519e-10	7.71104e-09	13.2571
IQGAP3	1.92946	4.63883	7.16454	2.33961e-10	7.98279e-09	13.2211
LAMC1	1.53612	8.90608	7.16292	2.35709e-10	8.02552e-09	13.2138
OSGEPL1	-0.723027	7.1776	-7.15994	2.38962e-10	8.10217e-09	13.2004
TNRC6C	-0.616941	10.2327	-7.15902	2.39967e-10	8.11921e-09	13.1963
CD4	-1.13677	12.5693	-7.15597	2.43362e-10	8.21689e-09	13.1825
KLRB1	-1.64265	9.02391	-7.14978	2.50381e-10	8.40128e-09	13.1547
SLC26A8	1.80813	7.64325	7.14724	2.5332e-10	8.4823e-09	13.1432
ZNF530	-0.626837	6.47696	-7.14476	2.56221e-10	8.56171e-09	13.1321
CENPI	1.08519	5.09288	7.13974	2.62198e-10	8.74336e-09	13.1095
IGLV5-45	2.35345	6.90694	7.13716	2.65324e-10	8.81637e-09	13.0979
CADM1	1.28704	5.98271	7.13447	2.68618e-10	8.89162e-09	13.0858
SLC7A11	1.11471	5.65842	7.13335	2.70003e-10	8.8936e-09	13.0807
TMEM8B	-0.778953	6.82499	-7.12193	2.8454e-10	9.33441e-09	13.0294
GAPDH	0.612204	15.1897	7.11803	2.89676e-10	9.48365e-09	13.0118
IL24	-1.24979	7.30726	-7.11652	2.91696e-10	9.53049e-09	13.005
CMTM5	1.79968	8.03163	7.11584	2.92603e-10	9.54087e-09	13.002
ZFP28	-0.884711	6.38818	-7.11376	2.95407e-10	9.61292e-09	12.9926
KLHL25	-0.907183	6.21885	-7.10733	3.04258e-10	9.88105e-09	12.9637
PITPNC1	-0.603567	10.6832	-7.10384	3.09169e-10	1.00004e-08	12.948
KLHL3	-1.07526	7.10996	-7.10182	3.12051e-10	1.00734e-08	12.9389
CLIC5	-1.18075	6.1961	-7.10005	3.14594e-10	1.01353e-08	12.931
SLC7A6	-0.869732	9.9052	-7.09929	3.15686e-10	1.01496e-08	12.9276
SMOX	1.46838	9.66315	7.09888	3.16293e-10	1.01496e-08	12.9257
SAPCD2	1.3991	7.14063	7.09808	3.17449e-10	1.01665e-08	12.9221
IFITM3	1.78	13.5214	7.09676	3.19384e-10	1.02083e-08	12.9162
ID3	-1.3121	7.02288	-7.07915	3.46228e-10	1.10011e-08	12.8371
SH3TC2	1.38847	6.292	7.07477	3.53257e-10	1.11805e-08	12.8174
TMEM181	-0.602293	9.51332	-7.07177	3.58148e-10	1.13131e-08	12.804
LIPT1	-0.723438	6.82718	-7.06598	3.67776e-10	1.15946e-08	12.778
IGHV1-14	2.88495	3.23199	7.0556	3.85686e-10	1.20886e-08	12.7314
ITM2C	1.33793	11.3914	7.05026	3.95234e-10	1.23639e-08	12.7074
CD63	0.772369	12.7256	7.0404	4.13492e-10	1.29101e-08	12.6632
GAL3ST4	-1.12267	6.38939	-7.02682	4.40001e-10	1.36849e-08	12.6024
CTSO	-0.796529	9.91286	-7.01314	4.68427e-10	1.4541e-08	12.541
CD59	0.727246	10.206	7.00897	4.7744e-10	1.47924e-08	12.5224
TGIF1	-0.745719	9.2501	-7.00484	4.86551e-10	1.50459e-08	12.5039
LRRN3	-2.31362	7.36374	-7.00205	4.9279e-10	1.52097e-08	12.4914
LRRC59	0.642941	11.0359	6.99899	4.99734e-10	1.53947e-08	12.4777
MSANTD2	-0.809496	7.26276	-6.99394	5.11409e-10	1.57244e-08	12.4551
ZFP90	-0.65913	9.23939	-6.98148	5.41359e-10	1.65822e-08	12.3993
ZNF543	-0.804678	6.76415	-6.97741	5.51529e-10	1.67667e-08	12.3811
SARAF	-0.625661	13.7842	-6.9746	5.58656e-10	1.69379e-08	12.3685
MYL9	2.30772	9.69961	6.97316	5.62331e-10	1.69992e-08	12.3621
POU2AF1	1.26407	10.5116	6.96391	5.86581e-10	1.76334e-08	12.3208
SLC16A14	1.69234	5.53445	6.952	6.19374e-10	1.85728e-08	12.2675
GMPPB	0.738096	9.77029	6.95173	6.20127e-10	1.85728e-08	12.2663
PLEKHH3	1.10202	4.88657	6.94859	6.29074e-10	1.8806e-08	12.2523
IFI27L2	0.820868	8.74736	6.94695	6.33801e-10	1.89119e-08	12.245
ZNF540	-1.27202	6.42187	-6.94609	6.36312e-10	1.89119e-08	12.2411
RPL34	-0.801259	12.2773	-6.94608	6.3634e-10	1.89119e-08	12.241
FOLR2	-1.14266	6.26392	-6.94575	6.37295e-10	1.89119e-08	12.2396
CCDC71L	0.851202	9.30331	6.93717	6.62725e-10	1.94579e-08	12.2013
EIF3L	-0.671947	12.0355	-6.93711	6.62913e-10	1.94579e-08	12.201
ZNF239	-1.32757	4.77759	-6.93513	6.68907e-10	1.95982e-08	12.1922
GRPEL2	-0.590375	8.32387	-6.93041	6.83462e-10	1.99885e-08	12.1711
PGAP3	-0.60323	8.74941	-6.92795	6.91178e-10	2.01413e-08	12.1601
PER3	-0.969273	7.29353	-6.92706	6.93987e-10	2.01868e-08	12.1561
IGKV3D-20	2.68518	6.94765	6.9232	7.0633e-10	2.05089e-08	12.1389
MSRB3	1.14535	7.65572	6.91797	7.2337e-10	2.09286e-08	12.1155
ZNF550	-0.83669	8.22698	-6.91609	7.29574e-10	2.10704e-08	12.1072
PHGDH	1.32453	8.00537	6.91482	7.33824e-10	2.11553e-08	12.1015
ZNF559	-0.674504	8.81976	-6.91269	7.40995e-10	2.1324e-08	12.092
MRPL50	-0.596225	8.78805	-6.90316	7.73875e-10	2.21913e-08	12.0495
ITGA8	1.78551	3.18367	6.89877	7.89491e-10	2.2599e-08	12.0299
ACSM3	-0.861815	7.1597	-6.89785	7.92811e-10	2.26539e-08	12.0258
C14orf28	-0.682902	6.86119	-6.89563	8.00868e-10	2.27273e-08	12.0159
STRIP2	1.03623	5.33163	6.89551	8.01298e-10	2.27273e-08	12.0154
DRAM1	0.796022	9.84305	6.89521	8.02404e-10	2.27273e-08	12.014
PLLP	-0.604735	6.16091	-6.89409	8.0649e-10	2.28031e-08	12.0091
CYB561	-0.697817	8.79673	-6.88636	8.35386e-10	2.35378e-08	11.9746
ZDHHC12	0.679189	9.77119	6.88384	8.4503e-10	2.37681e-08	11.9634
MAOB	2.61001	4.82004	6.88326	8.47262e-10	2.37831e-08	11.9608
CEP126	-0.732585	6.22569	-6.88294	8.48505e-10	2.37831e-08	11.9593
CCNE1	1.11746	7.14568	6.87973	8.60988e-10	2.40913e-08	11.9451
FBXL19	0.644625	6.86279	6.8778	8.68609e-10	2.42625e-08	11.9364
ZNF773	-0.600202	7.46387	-6.87473	8.80817e-10	2.45611e-08	11.9228
MAPK12	0.909972	4.85997	6.87376	8.84699e-10	2.46269e-08	11.9185
KRT5	-2.53632	2.85032	-6.87181	8.92594e-10	2.4753e-08	11.9098
ITGA2B	1.99747	11.8162	6.87151	8.93822e-10	2.4753e-08	11.9084
ZNF235	-0.793367	7.06796	-6.86819	9.07413e-10	2.5001e-08	11.8936
AK5	-1.4103	7.18786	-6.86776	9.09176e-10	2.5007e-08	11.8917
MTERF2	-0.688329	7.66225	-6.86518	9.19911e-10	2.5239e-08	11.8803
P2RY8	-0.597563	12.1893	-6.86499	9.20734e-10	2.5239e-08	11.8794
CPNE5	1.02246	9.97045	6.86037	9.40264e-10	2.56873e-08	11.8588
LYRM7	-0.598849	8.57461	-6.85898	9.46231e-10	2.58067e-08	11.8526
IGHV2-5	2.53662	9.03175	6.85299	9.72363e-10	2.63952e-08	11.826
DYNC2H1	-1.46464	5.15314	-6.85291	9.72704e-10	2.63952e-08	11.8256
AJAP1	-1.46746	2.97771	-6.8515	9.78981e-10	2.6521e-08	11.8193
ZNF354B	-0.679766	7.38846	-6.84392	1.0133e-09	2.73135e-08	11.7856
PRDM11	-0.676799	7.04613	-6.83903	1.03606e-09	2.78805e-08	11.7639
LGR4	-0.955643	4.95175	-6.8349	1.05568e-09	2.83614e-08	11.7455
PSMC3IP	0.769307	5.74485	6.83139	1.07266e-09	2.87488e-08	11.7299
DEPDC7	-1.23744	4.2902	-6.82965	1.08117e-09	2.89021e-08	11.7222
NOL3	1.07373	5.98105	6.82833	1.08769e-09	2.90285e-08	11.7163
TRIP6	0.676318	7.54938	6.82749	1.09185e-09	2.90915e-08	11.7126
CD1C	-1.29216	7.84534	-6.82531	1.10271e-09	2.92561e-08	11.7029
IGHV3-66	2.46369	7.14024	6.82516	1.10346e-09	2.92561e-08	11.7022
YWHAH	0.649232	11.9621	6.82377	1.11043e-09	2.93929e-08	11.696
CABLES1	1.05059	5.17506	6.81862	1.13673e-09	3.00397e-08	11.6731
ALDH1A1	-1.5371	8.69095	-6.81765	1.14178e-09	3.00785e-08	11.6688
FAM200A	-0.629862	7.12763	-6.81762	1.14191e-09	3.00785e-08	11.6687
ZNF266	-0.779995	10.4515	-6.81711	1.14455e-09	3.00989e-08	11.6664
XK	1.75782	8.05131	6.81236	1.16952e-09	3.07057e-08	11.6453
ZNF547	-1.03338	5.07128	-6.81115	1.17594e-09	3.08242e-08	11.6399
TRPC1	-1.39762	4.85749	-6.80705	1.19806e-09	3.13025e-08	11.6217
ZNF77	-0.670854	6.17577	-6.80535	1.20732e-09	3.14935e-08	11.6142
CD209	-1.41674	4.67354	-6.80235	1.22388e-09	3.1874e-08	11.6008
IGKV1-12	2.38023	4.73728	6.80085	1.2322e-09	3.20393e-08	11.5942
CD207	-1.76357	1.79197	-6.79886	1.24341e-09	3.22467e-08	11.5854
MS4A4A	1.50442	8.99782	6.79872	1.24417e-09	3.22467e-08	11.5848
SCART1	-1.02038	6.29613	-6.79334	1.27495e-09	3.29917e-08	11.5608
TMC8	-0.678668	12.5475	-6.79146	1.28583e-09	3.322e-08	11.5525
CDC14A	-0.759805	9.78505	-6.779	1.3606e-09	3.50397e-08	11.4972
AMIGO1	-1.34866	8.08408	-6.77406	1.39143e-09	3.572e-08	11.4753
TIFAB	-2.29836	4.03558	-6.76792	1.43066e-09	3.64379e-08	11.4481
CD74	-0.866527	16.2837	-6.76257	1.4658e-09	3.72741e-08	11.4244
ITPKB	-0.617096	11.5435	-6.75998	1.48311e-09	3.76552e-08	11.4129
TNFRSF13B	1.49755	7.91656	6.75162	1.54031e-09	3.8924e-08	11.3759
PEAR1	1.51472	8.54219	6.75077	1.54626e-09	3.89528e-08	11.3721
IPO5P1	-0.847814	5.94766	-6.74587	1.58096e-09	3.96418e-08	11.3504
HLA-DPA1	-1.02977	13.183	-6.7453	1.58501e-09	3.96817e-08	11.3479
CAMK2D	-0.704597	9.80247	-6.74442	1.59134e-09	3.97786e-08	11.344
RPS12	-0.958872	12.796	-6.74271	1.60376e-09	3.99655e-08	11.3364
EEF1A1P14	-1.34328	2.04746	-6.74057	1.61932e-09	4.02304e-08	11.3269
ZNF439	-0.763183	7.3931	-6.74057	1.61937e-09	4.02304e-08	11.3269
GPR68	-1.00553	7.7524	-6.73773	1.64033e-09	4.06263e-08	11.3143
ZNF223	-0.910561	5.0989	-6.73354	1.67171e-09	4.12772e-08	11.2958
RPS6	-0.872385	13.9162	-6.73113	1.69008e-09	4.16664e-08	11.2851
SIRT1	-0.585542	9.95356	-6.72735	1.71921e-09	4.22566e-08	11.2684
LTK	-1.09832	6.84821	-6.72633	1.72717e-09	4.23877e-08	11.2638
ZBTB9	-0.670879	7.72414	-6.72158	1.76468e-09	4.32428e-08	11.2428
ALDOC	-0.598534	8.72057	-6.72096	1.76959e-09	4.32974e-08	11.2401
ZNF354C	-1.02159	7.03925	-6.71945	1.78171e-09	4.35281e-08	11.2334
DNAJB11	0.718847	10.4651	6.71868	1.78792e-09	4.36139e-08	11.23
B4GALT5	0.860775	11.0703	6.71688	1.80254e-09	4.39043e-08	11.2221
ERCC6L	1.09883	5.59166	6.71258	1.83793e-09	4.4699e-08	11.203
FAM72C	1.81984	4.00148	6.70144	1.93287e-09	4.67968e-08	11.1538
IGLJ2	1.89326	5.12632	6.69902	1.95415e-09	4.72412e-08	11.1431
GRIP1	-1.04098	4.80238	-6.69863	1.95759e-09	4.72539e-08	11.1413
ZNF74	-0.661192	7.62241	-6.69734	1.96902e-09	4.74591e-08	11.1357
ZNF680	-0.783925	7.31343	-6.69643	1.97711e-09	4.7583e-08	11.1316
PLXDC1	-1.27114	7.42387	-6.69544	1.98601e-09	4.7667e-08	11.1273
GNPDA2	-0.623287	7.9484	-6.69539	1.98649e-09	4.7667e-08	11.127
PDP1	-0.586694	10.2086	-6.68675	2.06555e-09	4.94906e-08	11.0888
FKBP11	0.855833	10.4449	6.6846	2.08569e-09	4.98255e-08	11.0794
WNT7A	-1.62913	5.17359	-6.67779	2.1508e-09	5.13051e-08	11.0493
ANXA3	2.06337	8.71156	6.67344	2.19342e-09	5.22448e-08	11.0301
IGKV1D-8	1.83106	6.09321	6.67126	2.21511e-09	5.26837e-08	11.0205
ZNF382	-0.681107	6.80859	-6.66605	2.26788e-09	5.37806e-08	10.9975
ZBTB33	-0.592535	9.92949	-6.65557	2.37771e-09	5.62203e-08	10.9512
GIMAP5	-1.15331	9.8958	-6.65303	2.40506e-09	5.67011e-08	10.94
FFAR1	1.39112	2.81772	6.65105	2.42667e-09	5.71275e-08	10.9313
SLCO2B1	1.47475	3.9122	6.64958	2.44275e-09	5.74224e-08	10.9248
GP1BA	1.43027	8.74316	6.64785	2.46184e-09	5.77872e-08	10.9172
NELL2	-1.80762	9.73743	-6.64752	2.46554e-09	5.77902e-08	10.9157
NR1D1	-0.791039	7.62217	-6.64309	2.51535e-09	5.88723e-08	10.8962
EGFL7	1.60621	6.55876	6.63885	2.56388e-09	5.99025e-08	10.8775
BIK	0.979015	6.0569	6.63606	2.59625e-09	6.05032e-08	10.8652
ACVR2B	-0.977642	6.58467	-6.63483	2.6107e-09	6.07524e-08	10.8598
CAV2	1.42961	5.71633	6.63383	2.62252e-09	6.09397e-08	10.8554
TRIM7	1.05463	7.06682	6.6329	2.63353e-09	6.10201e-08	10.8513
TMEM117	-0.888139	5.27932	-6.63011	2.66686e-09	6.16158e-08	10.839
TMEM119	1.85882	6.37746	6.62952	2.67396e-09	6.16919e-08	10.8364
WASF1	1.23028	7.27047	6.62562	2.72133e-09	6.25193e-08	10.8192
IGHV3-7	2.31274	9.84927	6.62433	2.73725e-09	6.27936e-08	10.8135
CROT	-0.739195	7.68983	-6.62376	2.74423e-09	6.28647e-08	10.811
COLQ	-1.08709	7.51419	-6.61775	2.81956e-09	6.44077e-08	10.7846
ZFP14	-0.708613	7.87093	-6.61547	2.84862e-09	6.48884e-08	10.7745
FAM135A	-0.690632	7.77771	-6.61036	2.91495e-09	6.63058e-08	10.752
IGHV3-64	2.66931	5.67463	6.60619	2.97015e-09	6.74666e-08	10.7337
XRCC2	0.856867	5.93894	6.60436	2.99468e-09	6.77651e-08	10.7256
IGLV10-54	2.50009	6.83165	6.60427	2.99586e-09	6.77651e-08	10.7253
PTGDR2	-2.15655	6.5001	-6.60001	3.05387e-09	6.89543e-08	10.7065
SNED1	-1.05789	6.89255	-6.59701	3.09539e-09	6.96849e-08	10.6933
SMIM10L2A	-1.3851	3.59691	-6.59683	3.09797e-09	6.96849e-08	10.6925
COL6A2	-1.30687	8.58823	-6.59576	3.11292e-09	6.9924e-08	10.6878
TUBA1C	0.691452	9.74509	6.59518	3.12095e-09	7.00072e-08	10.6853
ZNF33B	-0.728171	9.10015	-6.59215	3.16386e-09	7.08581e-08	10.6719
GPR183	-1.14185	10.8113	-6.59188	3.16765e-09	7.08581e-08	10.6707
FCGR1A	1.43027	10.1237	6.59097	3.18072e-09	7.10521e-08	10.6667
SLC39A10	-0.661823	8.98711	-6.58795	3.22422e-09	7.18255e-08	10.6534
ZNF597	-0.636375	7.4163	-6.58712	3.23618e-09	7.19928e-08	10.6498
SLC30A4	-0.73479	7.34491	-6.58293	3.2977e-09	7.316e-08	10.6314
RPS3A	-0.966231	12.5962	-6.57895	3.35728e-09	7.43798e-08	10.6139
BTBD11	-0.904805	8.58384	-6.57495	3.4182e-09	7.54196e-08	10.5963
ZNF528	-0.755322	7.39971	-6.57462	3.42334e-09	7.54301e-08	10.5949
ZNF529	-0.710029	7.93256	-6.57407	3.43183e-09	7.55143e-08	10.5924
IGHG4	2.22159	9.92663	6.57365	3.43819e-09	7.55515e-08	10.5906
IGHJ3P	1.35495	4.91415	6.57198	3.4641e-09	7.59145e-08	10.5833
TRAV1-2	-1.71835	5.62759	-6.57097	3.47998e-09	7.61592e-08	10.5788
NR1D2	-1.02867	10.1052	-6.56836	3.52093e-09	7.69514e-08	10.5674
IGLV1-36	2.6479	5.2097	6.56587	3.56061e-09	7.76087e-08	10.5564
ADAMTS10	-1.2892	7.15367	-6.56505	3.57371e-09	7.77896e-08	10.5528
C1QTNF3	-0.899159	4.86632	-6.56458	3.58126e-09	7.7849e-08	10.5508
FAM117B	-0.839065	9.88148	-6.56352	3.59835e-09	7.81155e-08	10.5461
MDK	1.09407	5.26294	6.55942	3.6653e-09	7.91831e-08	10.5281
ZNF256	-0.874192	6.75449	-6.55891	3.67363e-09	7.91831e-08	10.5259
IGLV3-9	2.4086	7.25933	6.55888	3.67414e-09	7.91831e-08	10.5258
ZNF17	-0.651494	7.1082	-6.55871	3.6769e-09	7.91831e-08	10.525
ADORA1	-1.96202	2.25535	-6.5581	3.6871e-09	7.92972e-08	10.5223
IGLV2-8	2.4064	9.06212	6.55724	3.70126e-09	7.93906e-08	10.5186
LDHA	0.624713	13.527	6.5515	3.79799e-09	8.10223e-08	10.4933
HSF2	-0.699228	8.4226	-6.55131	3.80118e-09	8.10223e-08	10.4925
IGKV1D-16	2.51723	5.38958	6.55124	3.80238e-09	8.10223e-08	10.4922
VSIG1	-1.37319	6.9343	-6.54738	3.86886e-09	8.23303e-08	10.4753
PLOD2	1.34698	5.799	6.54596	3.8936e-09	8.26394e-08	10.469
ZNF286A	-0.853995	6.89826	-6.54452	3.91876e-09	8.30644e-08	10.4628
IGKV3D-11	2.06929	3.32526	6.54102	3.98092e-09	8.4258e-08	10.4474
ENHO	-1.90314	3.39754	-6.54076	3.98549e-09	8.4258e-08	10.4463
IGHV2-26	2.57765	7.35448	6.53703	4.05269e-09	8.55668e-08	10.4299
RGMA	1.14063	5.26845	6.53338	4.11962e-09	8.67815e-08	10.4139
ZNF566	-0.724451	7.33097	-6.53158	4.15304e-09	8.73435e-08	10.406
NFATC2	-0.9988	10.8841	-6.52958	4.19053e-09	8.79505e-08	10.3972
SCARA5	-1.78439	2.12781	-6.52502	4.27702e-09	8.94517e-08	10.3773
ZFP3	-0.788326	7.1057	-6.52482	4.28094e-09	8.94517e-08	10.3764
GJC1	0.820374	3.43826	6.51927	4.38878e-09	9.12336e-08	10.3521
EFHD1	-1.18898	3.92189	-6.5158	4.45751e-09	9.25434e-08	10.3369
IL11RA	-0.828812	8.57858	-6.51426	4.48855e-09	9.30683e-08	10.3301
ZNF461	-0.756623	6.42273	-6.51176	4.5391e-09	9.3996e-08	10.3191
APBB1	-0.951877	9.56136	-6.5077	4.6223e-09	9.55965e-08	10.3014
SPOCK2	-1.15592	12.3559	-6.50563	4.66548e-09	9.62433e-08	10.2923
SEC11C	1.04514	10.5503	6.50509	4.6767e-09	9.63519e-08	10.29
AGFG2	-0.709313	8.50632	-6.50252	4.73084e-09	9.72215e-08	10.2787
PASK	-0.849271	9.06582	-6.50214	4.73905e-09	9.72648e-08	10.277
GP6	1.51472	7.73182	6.50137	4.75526e-09	9.74739e-08	10.2737
ZNF614	-0.664078	7.99497	-6.49978	4.78935e-09	9.80482e-08	10.2667
FOSL1	1.78137	5.81933	6.4986	4.81477e-09	9.84442e-08	10.2615
NRCAM	-2.27125	4.22953	-6.49747	4.83903e-09	9.88153e-08	10.2566
DNASE1L3	-1.24528	4.81246	-6.49124	4.976e-09	1.01229e-07	10.2293
DNM1	1.16103	6.19489	6.48767	5.05618e-09	1.02731e-07	10.2137
RACGAP1	0.616694	8.78358	6.4868	5.07588e-09	1.03001e-07	10.2099
TASP1	-0.600135	7.57955	-6.48383	5.14375e-09	1.04248e-07	10.1969
RPL3	-0.826002	14.5712	-6.47531	5.34362e-09	1.07893e-07	10.1597
ZNF14	-0.929766	8.50507	-6.47265	5.4077e-09	1.08915e-07	10.1481
SIGLEC17P	-1.13376	6.99887	-6.47155	5.43438e-09	1.09316e-07	10.1433
YIF1B	0.640736	9.9737	6.46382	5.62562e-09	1.12743e-07	10.1095
ESAM	1.35927	9.07177	6.4609	5.69936e-09	1.13797e-07	10.0967
IGLV7-43	1.81363	7.65339	6.4605	5.70977e-09	1.13865e-07	10.095
PRRT1	-1.33335	3.85577	-6.45948	5.73565e-09	1.1424e-07	10.0905
ADAT2	-0.590006	7.40651	-6.45839	5.7637e-09	1.14657e-07	10.0858
MFSD13A	0.798177	8.22601	6.45507	5.85004e-09	1.16089e-07	10.0712
FNDC3B	0.597048	11.4646	6.45099	5.95753e-09	1.18077e-07	10.0535
ZNF337	-0.677805	7.75119	-6.44881	6.01584e-09	1.19087e-07	10.0439
SRPK1	0.620093	11.094	6.44696	6.06595e-09	1.19803e-07	10.0358
UST	-0.867057	7.14305	-6.44692	6.06681e-09	1.19803e-07	10.0357
GPR27	1.10926	9.39067	6.44514	6.11538e-09	1.20615e-07	10.0279
ZNF284	-0.729464	6.33649	-6.44445	6.13415e-09	1.20837e-07	10.0249
PHLDA3	1.0991	4.44808	6.44169	6.21043e-09	1.22043e-07	10.0128
TRAM2	0.896459	10.4346	6.44024	6.25064e-09	1.22684e-07	10.0065
ZNF302	-0.668686	9.00808	-6.43201	6.48475e-09	1.26971e-07	9.97063
CERKL	-0.874723	8.08131	-6.43052	6.52807e-09	1.27445e-07	9.96413
ZNF567	-0.689816	7.58475	-6.42992	6.54537e-09	1.2754e-07	9.96154
RPL31	-0.697165	12.8708	-6.42694	6.63299e-09	1.29092e-07	9.94855
LGALS1	0.820636	11.9742	6.42387	6.7247e-09	1.30719e-07	9.93514
PLIN3	0.690933	11.4257	6.41856	6.88566e-09	1.33688e-07	9.91204
ZC3H12B	-0.837831	5.42663	-6.417	6.93397e-09	1.34303e-07	9.90521
ADGRA3	-1.04686	5.74783	-6.41556	6.97846e-09	1.34842e-07	9.89896
NUDT13	-0.827095	5.51411	-6.41462	7.00787e-09	1.35249e-07	9.89485
TMEM45A	1.04736	6.93741	6.4141	7.02419e-09	1.35402e-07	9.89258
SPEF2	-0.883724	6.75541	-6.40968	7.16409e-09	1.37869e-07	9.87332
ITGA1	1.25054	7.81216	6.40507	7.31265e-09	1.4046e-07	9.85328
THAP9	-0.629303	6.48044	-6.40337	7.36861e-09	1.41367e-07	9.84583
ASF1A	-0.602057	9.30509	-6.38227	8.09471e-09	1.5493e-07	9.75405
RASGRF2	-1.25445	8.18203	-6.38107	8.13817e-09	1.55408e-07	9.74882
TMEM106B	-0.624651	9.73737	-6.38105	8.13889e-09	1.55408e-07	9.74874
SEMA3B	1.2865	4.23034	6.37975	8.18601e-09	1.56123e-07	9.7431
KIAA0895L	0.7604	7.33119	6.37894	8.21571e-09	1.56374e-07	9.73956
TRAF5	-0.817441	9.84298	-6.37886	8.2185e-09	1.56374e-07	9.73923
ZNF30	-0.997326	6.42966	-6.3779	8.25383e-09	1.56862e-07	9.73504
ARFGEF3	1.25508	3.69466	6.37665	8.30008e-09	1.57555e-07	9.72959
APBA1	-1.29644	4.10011	-6.37333	8.42344e-09	1.59523e-07	9.71518
IGHV1-2	2.78797	9.35109	6.37291	8.4393e-09	1.59636e-07	9.71334
RHOBTB1	1.33772	7.92893	6.36876	8.59648e-09	1.62419e-07	9.69532
DDAH2	0.868767	9.86695	6.3679	8.62976e-09	1.62858e-07	9.69155
CETP	1.31061	5.90347	6.36049	8.91877e-09	1.67725e-07	9.65939
CMTR2	-0.649714	9.55652	-6.35966	8.95182e-09	1.68151e-07	9.65578
TTC7B	1.05198	8.3487	6.35929	8.96643e-09	1.6823e-07	9.65418
S100A12	1.60098	12.3877	6.35701	9.05807e-09	1.69495e-07	9.64426
STMN3	-1.0068	9.07101	-6.35683	9.06531e-09	1.69495e-07	9.64348
TIGD3	-1.20452	6.46986	-6.35345	9.20256e-09	1.71863e-07	9.6288
ZNF283	-0.60305	6.65095	-6.3515	9.28285e-09	1.72963e-07	9.62032
IGHV3OR15-7	2.17182	2.58027	6.34966	9.35894e-09	1.7418e-07	9.61235
ETNK2	-1.19229	4.40828	-6.3487	9.39889e-09	1.74722e-07	9.60819
FBXO43	1.22682	3.56926	6.34816	9.42138e-09	1.74939e-07	9.60586
ABCB1	-1.09311	8.52954	-6.34641	9.49509e-09	1.76106e-07	9.59825
IGHV4-55	2.01065	6.15984	6.34371	9.60988e-09	1.77461e-07	9.58652
TRIM32	-0.775189	7.82842	-6.33271	1.00913e-08	1.86097e-07	9.5388
SEC1P	-1.31053	2.79213	-6.33026	1.02016e-08	1.87916e-07	9.52819
ZC3HAV1L	0.97576	4.84599	6.32999	1.02136e-08	1.87923e-07	9.52704
CASS4	-1.03001	8.99831	-6.32925	1.02474e-08	1.88014e-07	9.52381
DSC1	-2.11335	4.84357	-6.32912	1.02534e-08	1.88014e-07	9.52324
RPS27A	-0.7935	13.1862	-6.32728	1.03376e-08	1.8912e-07	9.51526
RECK	-0.674638	8.58735	-6.32703	1.03488e-08	1.8912e-07	9.5142
IGHV2-70	3.09467	7.61448	6.32597	1.03976e-08	1.89797e-07	9.50961
CIITA	-0.760977	10.8749	-6.32167	1.05984e-08	1.92809e-07	9.49094
HELLS	0.770382	8.09771	6.31938	1.07067e-08	1.94561e-07	9.48101
APOBEC3A	0.979969	12.4517	6.31648	1.0845e-08	1.96854e-07	9.46848
ZNF501	-0.943219	5.5357	-6.31475	1.09287e-08	1.97928e-07	9.46098
LRWD1	0.706548	9.5277	6.31217	1.10547e-08	1.9954e-07	9.44979
ADAM19	0.650847	11.4679	6.31171	1.10773e-08	1.99725e-07	9.44779
CDKN2A	1.04184	5.21302	6.31112	1.11063e-08	1.99802e-07	9.44525
IGLJ3	1.70465	5.52498	6.3085	1.12362e-08	2.01375e-07	9.43389
GCNT4	-1.55384	7.00341	-6.3085	1.12363e-08	2.01375e-07	9.43388
GCSAM	-1.05564	7.79496	-6.30835	1.12435e-08	2.01375e-07	9.43326
TRAV12-1	-1.20541	5.82087	-6.30757	1.12827e-08	2.01853e-07	9.42986
ZNF662	-1.03898	4.26796	-6.30415	1.14551e-08	2.0426e-07	9.41506
ANXA2R	-0.703568	8.30962	-6.29756	1.17948e-08	2.10086e-07	9.38653
TRAF1	-0.803446	9.56438	-6.29713	1.1817e-08	2.10218e-07	9.3847
SH3YL1	-0.796525	8.45152	-6.29692	1.18283e-08	2.10218e-07	9.38377
LILRB4	0.809853	10.6112	6.29629	1.18614e-08	2.10575e-07	9.38104
IGHM	1.60962	15.3998	6.29522	1.19175e-08	2.11239e-07	9.37643
RPL13A	-0.767746	14.254	-6.29496	1.19315e-08	2.11239e-07	9.37529
RPL13	-0.781685	13.9082	-6.29386	1.19896e-08	2.11922e-07	9.37054
HAUS4	0.630711	9.40106	6.29246	1.20646e-08	2.13014e-07	9.36446
ZNF569	-0.607906	7.21379	-6.28995	1.21997e-08	2.14787e-07	9.35359
ZNRF3	-0.783364	4.44366	-6.28985	1.22049e-08	2.14787e-07	9.35318
IGHA2	1.97619	12.6518	6.28623	1.24024e-08	2.18025e-07	9.33751
NPAT	-0.657359	10.2575	-6.28209	1.2632e-08	2.2134e-07	9.31961
ZDHHC1	-1.1235	4.84297	-6.27938	1.27847e-08	2.23773e-07	9.30788
SIAE	0.73957	8.45577	6.27527	1.30191e-08	2.26944e-07	9.29015
MMRN1	1.4322	8.16062	6.2725	1.31799e-08	2.28957e-07	9.27817
COL24A1	1.04874	5.57466	6.26935	1.33653e-08	2.31929e-07	9.26454
REC8	0.619913	9.66891	6.26786	1.34534e-08	2.33207e-07	9.25812
CTSF	-0.965739	7.66054	-6.2673	1.34868e-08	2.33536e-07	9.2557
OVGP1	-0.890012	5.53929	-6.2523	1.44128e-08	2.48505e-07	9.19091
ZNF853	-0.984705	6.83601	-6.2516	1.4457e-08	2.49002e-07	9.18792
SLC1A3	1.87812	6.65492	6.24777	1.47041e-08	2.52989e-07	9.17138
IGLVI-70	2.64834	4.7792	6.24635	1.47967e-08	2.54312e-07	9.16525
MAFB	0.895498	11.5798	6.2456	1.48457e-08	2.54883e-07	9.16203
RPS3	-0.721624	13.8485	-6.2429	1.50239e-08	2.57669e-07	9.15039
PABPC1	-0.602297	14.697	-6.24173	1.51023e-08	2.58466e-07	9.14531
DPH6	-0.61526	6.98923	-6.24142	1.51226e-08	2.58539e-07	9.144
TXNRD3	-1.24186	4.35875	-6.23962	1.52436e-08	2.60333e-07	9.13622
SIGLEC11	1.77341	5.66205	6.23699	1.54222e-08	2.62827e-07	9.12486
FAAH	-0.775458	7.55451	-6.23131	1.5814e-08	2.68937e-07	9.10038
ZFP37	-1.10547	5.17693	-6.22977	1.5922e-08	2.7049e-07	9.09374
GPR18	-1.14877	8.26602	-6.22877	1.59925e-08	2.71402e-07	9.08943
DOCK9	-0.958978	9.8299	-6.2263	1.61677e-08	2.74088e-07	9.0788
TP53I3	1.09254	8.11785	6.22289	1.64132e-08	2.77668e-07	9.0641
DISP1	-0.649923	6.47227	-6.221	1.65511e-08	2.79416e-07	9.05594
PID1	-1.97521	7.85003	-6.22025	1.66055e-08	2.80042e-07	9.05273
APOBR	0.823035	11.1999	6.21907	1.66923e-08	2.81213e-07	9.04765
WDR5B	-0.613567	7.16333	-6.21878	1.67141e-08	2.81287e-07	9.04637
EEF1A1	-0.732875	16.6432	-6.21677	1.68626e-08	2.83492e-07	9.03774
SMTN	1.00099	7.11799	6.2144	1.70403e-08	2.85885e-07	9.02752
IGLV5-37	2.66291	4.98225	6.21339	1.71165e-08	2.8648e-07	9.02316
KPNA5	-0.881004	8.1666	-6.21324	1.71279e-08	2.8648e-07	9.02251
TNFRSF25	-1.15424	9.29958	-6.21322	1.71289e-08	2.8648e-07	9.02246
HLA-DPB1	-0.990313	12.5093	-6.20712	1.75965e-08	2.93786e-07	8.99618
ANKRD33B	0.922137	7.88441	6.20697	1.76084e-08	2.93786e-07	8.99552
ZFP82	-0.741383	7.38662	-6.20681	1.76202e-08	2.93786e-07	8.99487
TREML1	1.69981	9.75112	6.20624	1.76651e-08	2.9423e-07	8.99239
NCR3	-0.953287	8.31108	-6.20509	1.77551e-08	2.95425e-07	8.98743
MTX1	0.631737	10.1231	6.20361	1.78713e-08	2.97052e-07	8.98107
BVES	1.50561	3.5272	6.20008	1.81519e-08	3.01099e-07	8.96587
TUBE1	-0.600121	8.07629	-6.19743	1.83649e-08	3.04319e-07	8.95449
DCHS1	-1.03635	7.04206	-6.19719	1.83842e-08	3.04327e-07	8.95347
TMEM30B	-1.27649	5.54651	-6.19444	1.86091e-08	3.0735e-07	8.94161
TRAJ41	-1.36513	1.92695	-6.19402	1.86428e-08	3.0735e-07	8.93984
ABCD2	-1.22472	8.05987	-6.19106	1.88878e-08	3.1044e-07	8.9271
IGKV3OR2-268	2.07084	3.50996	6.18818	1.91297e-08	3.14096e-07	8.91469
DUSP14	-0.805196	6.76243	-6.18776	1.91648e-08	3.14353e-07	8.91291
KCND1	1.17194	6.65112	6.18699	1.92302e-08	3.15107e-07	8.90958
CD40LG	-1.21946	8.7095	-6.17808	1.99998e-08	3.26147e-07	8.87131
RPL4P1	-1.65208	3.52674	-6.17803	2.00048e-08	3.26147e-07	8.87106
IGKV3D-15	2.13972	5.26384	6.17708	2.00887e-08	3.26856e-07	8.86698
PLD4	-1.32351	8.49673	-6.17677	2.0116e-08	3.26971e-07	8.86566
ZMYND11	-0.653421	10.1964	-6.17631	2.01569e-08	3.27307e-07	8.86367
CNKSR3	0.914775	5.04607	6.16945	2.07752e-08	3.36333e-07	8.83421
ZNF404	-1.03233	4.98586	-6.16696	2.10039e-08	3.39357e-07	8.82353
SLC35F3	-1.94442	3.30045	-6.16132	2.15318e-08	3.46847e-07	8.79932
MMP8	2.75069	7.79432	6.15978	2.16778e-08	3.48851e-07	8.79273
TESPA1	-1.05442	10.4687	-6.15657	2.19868e-08	3.52751e-07	8.77893
C21orf58	0.750263	6.69257	6.15607	2.20351e-08	3.52846e-07	8.77679
LAMA2	-1.12098	4.74576	-6.14659	2.29733e-08	3.66056e-07	8.73613
TC2N	-1.19348	10.9933	-6.14612	2.30208e-08	3.6623e-07	8.73412
ABLIM2	-0.919088	4.42086	-6.14315	2.33235e-08	3.70541e-07	8.72138
DENND2D	-0.768787	11.6866	-6.14066	2.35807e-08	3.73957e-07	8.71068
AXIN2	-1.37151	7.1349	-6.14048	2.35989e-08	3.73957e-07	8.70993
GATA6	-1.5611	2.39197	-6.14039	2.36079e-08	3.73957e-07	8.70956
XKR4	1.24557	3.98975	6.13816	2.38404e-08	3.77271e-07	8.7
ALOX5AP	0.759317	12.5586	6.13572	2.40982e-08	3.80978e-07	8.68951
NUSAP1	1.01632	6.81971	6.13492	2.4183e-08	3.81945e-07	8.68609
DNAJB1	-0.749348	11.9016	-6.13242	2.44499e-08	3.85408e-07	8.67539
HLA-DMA	-0.704585	11.5178	-6.13156	2.45424e-08	3.86257e-07	8.67171
TRAJ42	-1.35729	2.85387	-6.12812	2.49164e-08	3.91237e-07	8.65696
HABP4	-0.741958	8.14143	-6.12679	2.50625e-08	3.93149e-07	8.65126
GUSBP1	-0.608577	7.06079	-6.11681	2.61848e-08	4.09027e-07	8.60855
TSPAN9	1.36543	6.88975	6.11667	2.62012e-08	4.09027e-07	8.60794
SCML1	-0.978291	6.92417	-6.11388	2.65238e-08	4.13265e-07	8.59601
USP53	-0.87012	8.28012	-6.10797	2.72206e-08	4.22899e-07	8.57073
HTR3A	-1.43431	2.3572	-6.1073	2.73013e-08	4.23746e-07	8.56784
FBXO5	0.589628	8.15326	6.10656	2.73899e-08	4.24307e-07	8.56468
CPE	2.25534	3.18311	6.10596	2.74612e-08	4.25005e-07	8.56214
ZKSCAN8	-0.664186	9.22523	-6.10413	2.76833e-08	4.28032e-07	8.55429
MYLK4	-0.897804	4.78064	-6.10359	2.77483e-08	4.28627e-07	8.55201
TRAJ44	-1.3516	2.59375	-6.10033	2.81483e-08	4.33977e-07	8.53805
DGKA	-0.664226	12.3691	-6.10008	2.81789e-08	4.34036e-07	8.53699
SLC6A9	1.79403	5.12125	6.09692	2.85731e-08	4.39271e-07	8.52345
TRAV18	-1.47319	2.72964	-6.09563	2.87351e-08	4.40315e-07	8.51794
SCAND1	0.755443	9.50577	6.0917	2.9234e-08	4.45618e-07	8.50116
PLXNB3	2.15728	5.60183	6.08872	2.96179e-08	4.51046e-07	8.48844
PRKACB	-0.852986	11.3098	-6.08378	3.02669e-08	4.60063e-07	8.46731
MYBL1	-1.29728	9.20681	-6.07728	3.114e-08	4.71121e-07	8.43959
ZNF555	-0.621141	7.1019	-6.07657	3.12383e-08	4.72165e-07	8.43652
IGHV1OR15-2	1.72887	3.09297	6.0742	3.15632e-08	4.76186e-07	8.42644
IGHV3-73	2.19736	7.30888	6.07193	3.18789e-08	4.805e-07	8.41674
ZNF570	-0.673174	7.25543	-6.0697	3.21913e-08	4.84758e-07	8.40723
RPL5	-0.730589	13.2089	-6.06768	3.24772e-08	4.88153e-07	8.39862
LY9	-0.91233	10.274	-6.06607	3.27079e-08	4.91165e-07	8.39172
MT1G	1.55707	1.80028	6.06573	3.27553e-08	4.91338e-07	8.3903
CNKSR1	1.1822	6.46119	6.06556	3.27802e-08	4.91338e-07	8.38956
FAHD2CP	-0.77504	5.21336	-6.06491	3.28738e-08	4.92285e-07	8.38679
SPATA7	-0.71001	5.66591	-6.06156	3.33599e-08	4.98413e-07	8.37248
PDE2A	1.31332	6.33778	6.06145	3.33754e-08	4.98413e-07	8.37202
ZNF781	-0.99833	4.70899	-6.06033	3.35396e-08	5.00402e-07	8.36724
IGHV3-53	2.09907	8.26404	6.05955	3.36536e-08	5.01178e-07	8.36394
ADGRE4P	-1.95615	5.97382	-6.05913	3.37155e-08	5.01638e-07	8.36214
ATG9B	-1.08066	6.46077	-6.05714	3.40111e-08	5.05572e-07	8.35364
DDR1	-0.899994	6.34179	-6.05675	3.40685e-08	5.05959e-07	8.35199
SHF	-0.859978	4.63558	-6.05205	3.47762e-08	5.15523e-07	8.33196
TRAJ38	-1.33243	2.22304	-6.0479	3.54126e-08	5.23517e-07	8.31429
PPP1R17	-2.45416	2.98179	-6.0471	3.55378e-08	5.24889e-07	8.31084
ABLIM1	-1.08795	11.6596	-6.04442	3.59561e-08	5.29615e-07	8.29944
BMP4	-1.23614	1.39614	-6.04245	3.62662e-08	5.33698e-07	8.29107
CFAP36	-0.607511	7.96646	-6.04011	3.66402e-08	5.38711e-07	8.28108
MGLL	1.06407	9.50994	6.03521	3.74321e-08	5.48187e-07	8.26024
GPT2	0.904131	7.22136	6.03509	3.74531e-08	5.48187e-07	8.25969
P3H2	-0.875669	4.97083	-6.03508	3.74542e-08	5.48187e-07	8.25966
RMI2	0.857747	6.99308	6.03324	3.77564e-08	5.5211e-07	8.25183
MXRA8	-1.23767	4.59636	-6.03292	3.7809e-08	5.52381e-07	8.25048
TJP1	0.987818	3.34251	6.03175	3.80025e-08	5.54707e-07	8.2455
BMP6	1.1283	8.14939	6.02731	3.87468e-08	5.64551e-07	8.2266
TPPP3	-1.76576	6.72355	-6.02667	3.88558e-08	5.6563e-07	8.22387
ZNF831	-1.04343	9.37009	-6.02631	3.89165e-08	5.66005e-07	8.22234
RPS6KA5	-0.75081	9.19153	-6.02595	3.89784e-08	5.66395e-07	8.2208
RPL7	-0.688929	13.7585	-6.02245	3.95777e-08	5.73557e-07	8.20593
EEF1A1P10	-1.13634	3.1438	-6.01909	4.01635e-08	5.80095e-07	8.19161
OR2B6	1.91249	4.32466	6.01904	4.01723e-08	5.80095e-07	8.1914
SOX8	-1.62609	4.25285	-6.01773	4.04025e-08	5.82379e-07	8.18583
ARL14EP	-0.675078	9.24248	-6.01599	4.07096e-08	5.85762e-07	8.17845
ZNF416	-0.639436	6.80981	-6.01553	4.07908e-08	5.86409e-07	8.17651
GBA	0.595238	11.1016	6.01478	4.09252e-08	5.87818e-07	8.17331
TRAJ39	-1.46439	2.30802	-6.01252	4.1331e-08	5.9312e-07	8.1637
CD244	-0.724688	10.2018	-6.01108	4.15906e-08	5.95787e-07	8.1576
ZNF790	-0.604099	6.36798	-6.01073	4.16554e-08	5.96189e-07	8.15608
SOAT2	-1.33179	2.97225	-6.00953	4.18737e-08	5.98783e-07	8.15099
ZNF600	-0.893133	9.05058	-6.00436	4.2829e-08	6.10823e-07	8.12901
PDLIM7	0.864918	10.9075	5.99909	4.38236e-08	6.24457e-07	8.10664
ZFP30	-0.704035	6.58209	-5.99861	4.39152e-08	6.24661e-07	8.10461
ZXDB	-0.7298	8.12598	-5.9977	4.40901e-08	6.26599e-07	8.10074
FGF9	-1.28719	3.78242	-5.99591	4.44346e-08	6.30552e-07	8.09315
IL21R	-0.71177	9.33167	-5.9939	4.48272e-08	6.34843e-07	8.08459
ITGB3	1.54137	10.7118	5.99136	4.53253e-08	6.41336e-07	8.07382
EPHX2	-0.919792	8.32139	-5.99112	4.53737e-08	6.41458e-07	8.07278
P2RY14	-1.3217	7.09832	-5.98898	4.57973e-08	6.46882e-07	8.06373
WFDC1	1.74568	4.24174	5.98725	4.61438e-08	6.51207e-07	8.05639
SARDH	-1.14683	5.36946	-5.98522	4.65533e-08	6.55841e-07	8.04778
ZNF418	-0.945133	5.95136	-5.9826	4.7088e-08	6.62221e-07	8.03666
ADHFE1	-0.723529	7.11056	-5.97928	4.7775e-08	6.70716e-07	8.02255
LTBP3	-0.820013	9.46568	-5.97551	4.85646e-08	6.8062e-07	8.00658
ASPH	1.07443	10.3113	5.97229	4.92508e-08	6.89639e-07	7.99291
ULK2	-0.602622	9.44176	-5.96695	5.04083e-08	7.03412e-07	7.97029
PDE1B	0.698345	7.55957	5.96492	5.08548e-08	7.09029e-07	7.9617
TCAF1	-0.624613	8.30685	-5.96373	5.1118e-08	7.11473e-07	7.95667
SP4	-0.661947	9.50508	-5.96122	5.16792e-08	7.18665e-07	7.94604
IRAK1BP1	-0.750123	5.41668	-5.95967	5.20305e-08	7.22055e-07	7.93944
NTSR1	1.77194	6.03539	5.95955	5.20569e-08	7.22055e-07	7.93895
XIRP2	1.83502	4.11167	5.95866	5.22578e-08	7.23454e-07	7.93519
GLS	-0.646358	11.1086	-5.95778	5.24583e-08	7.25136e-07	7.93146
LY6G6F	1.37367	6.09699	5.95697	5.26445e-08	7.27087e-07	7.92801
LRRC1	-0.658867	5.83484	-5.95389	5.33544e-08	7.36263e-07	7.91497
GP9	1.59319	8.40806	5.9525	5.36781e-08	7.40099e-07	7.90908
ZNF215	1.63819	4.49745	5.94949	5.4384e-08	7.48555e-07	7.89635
TRABD2A	-1.09089	9.53874	-5.94562	5.53054e-08	7.58823e-07	7.87999
FYN	-0.616132	12.6216	-5.94193	5.61991e-08	7.69608e-07	7.86438
ZNF829	-0.68787	6.42704	-5.94042	5.65695e-08	7.74026e-07	7.85799
ZNF813	-0.597724	7.27091	-5.93848	5.70485e-08	7.7992e-07	7.84977
LRRC75A	-0.719742	8.94938	-5.93681	5.74642e-08	7.84277e-07	7.8427
AMOT	-1.09069	5.5788	-5.93376	5.82293e-08	7.93381e-07	7.82982
MAD2L1	0.712455	7.93711	5.93056	5.90452e-08	8.02469e-07	7.81628
TMEM255B	0.943884	5.44189	5.92749	5.9836e-08	8.12534e-07	7.80332
MAN1A1	0.654642	11.8322	5.92665	6.00557e-08	8.1415e-07	7.79975
NEURL1	-1.29812	6.83342	-5.92228	6.12031e-08	8.27623e-07	7.78133
PEA15	-0.623464	10.5485	-5.92204	6.12691e-08	8.27824e-07	7.78028
ARHGAP6	1.20123	7.22205	5.92149	6.14153e-08	8.29107e-07	7.77795
EEF1A1P5	-0.961176	7.54211	-5.92042	6.16994e-08	8.31848e-07	7.77346
EGFL8	-0.997444	3.74123	-5.92031	6.17298e-08	8.31848e-07	7.77298
ZNF542P	-0.721628	7.3193	-5.92015	6.17727e-08	8.31848e-07	7.77231
TGFB1I1	1.4918	5.94313	5.91617	6.28466e-08	8.42103e-07	7.75552
FBXO16	1.41511	2.96126	5.91482	6.32157e-08	8.45647e-07	7.74982
ZNF551	-0.685469	7.84835	-5.91396	6.34524e-08	8.48112e-07	7.74619
ACVR2A	-0.734256	7.56605	-5.91151	6.41321e-08	8.54373e-07	7.73581
APOL3	-0.66272	11.0628	-5.90883	6.48801e-08	8.62206e-07	7.72452
EIF4B	-0.594961	12.7438	-5.90305	6.65261e-08	8.81907e-07	7.70013
RPS18	-0.761137	13.3978	-5.90102	6.71121e-08	8.8822e-07	7.69159
CCL25	1.7262	2.54287	5.89908	6.76813e-08	8.93559e-07	7.68337
MB21D2	-1.04686	6.04105	-5.89878	6.7768e-08	8.93974e-07	7.68212
PLBD1	0.966163	13.5457	5.89104	7.00766e-08	9.22922e-07	7.64951
HLA-DOA	-0.95694	9.58224	-5.88644	7.14873e-08	9.3997e-07	7.63011
RNF24	0.65574	12.1779	5.88576	7.16983e-08	9.41979e-07	7.62724
P3H4	-0.723001	5.94575	-5.88548	7.17849e-08	9.42351e-07	7.62607
KIF5C	-0.920154	6.94946	-5.87927	7.37413e-08	9.64916e-07	7.5999
TRAJ49	-1.37798	2.45692	-5.87754	7.42959e-08	9.71372e-07	7.5926
SLC12A8	1.10377	4.45913	5.87531	7.50148e-08	9.79188e-07	7.58323
PDIA4	0.842782	12.3612	5.87427	7.53532e-08	9.82813e-07	7.57885
LAMB1	0.86826	4.52825	5.87378	7.55113e-08	9.84081e-07	7.57681
BCL11A	-0.702667	8.92312	-5.87096	7.6439e-08	9.93358e-07	7.56492
RPS25	-0.640129	12.6134	-5.85908	8.04652e-08	1.04029e-06	7.51496
RABAC1	0.665637	9.33411	5.85908	8.04679e-08	1.04029e-06	7.51493
BCL11B	-1.21625	9.77433	-5.85573	8.16396e-08	1.05376e-06	7.50086
KLHL30	0.952594	2.68405	5.85533	8.17821e-08	1.05475e-06	7.49917
PARD3	1.19063	6.83714	5.85425	8.21615e-08	1.0588e-06	7.49466
EHF	-1.31127	1.68742	-5.84532	8.53946e-08	1.09784e-06	7.4571
ASAH2B	-0.78483	5.11689	-5.84451	8.56931e-08	1.10081e-06	7.45371
RPS23	-0.672047	12.0652	-5.84308	8.62231e-08	1.10462e-06	7.44771
IGHV1OR15-9	1.83969	2.93917	5.8429	8.62916e-08	1.10462e-06	7.44693
CD28	-1.16052	9.99213	-5.84279	8.63315e-08	1.10462e-06	7.44648
KDF1	-1.28197	4.41714	-5.84244	8.64607e-08	1.1054e-06	7.44503
ZNF677	-0.824336	6.67021	-5.84222	8.65418e-08	1.10556e-06	7.44412
ZNF260	-0.643385	8.23747	-5.84098	8.70083e-08	1.10977e-06	7.43888
SRGAP3	-0.618273	5.89864	-5.84032	8.72551e-08	1.11204e-06	7.43613
LMO7	-0.822055	7.50828	-5.8385	8.79433e-08	1.11993e-06	7.42848
BATF	0.585948	9.2853	5.83541	8.91246e-08	1.13219e-06	7.4155
IGSF23	-1.36641	1.12306	-5.8346	8.94366e-08	1.13448e-06	7.4121
EDAR	-1.55199	6.37923	-5.83302	9.00484e-08	1.13999e-06	7.40547
FAM161B	-0.652586	6.6428	-5.83279	9.01355e-08	1.13999e-06	7.40453
ITGAM	0.611882	13.3879	5.83275	9.01535e-08	1.13999e-06	7.40433
KCNA5	-1.81923	2.29778	-5.83236	9.03028e-08	1.14099e-06	7.40272
SPIN3	-0.719033	6.46233	-5.82966	9.13626e-08	1.15348e-06	7.39137
TRAJ43	-1.37332	2.03235	-5.8288	9.17007e-08	1.15684e-06	7.38777
CRTAM	-1.00299	7.85555	-5.8285	9.18187e-08	1.15743e-06	7.38652
TARBP1	-0.632795	9.23761	-5.82721	9.23321e-08	1.163e-06	7.3811
TRAJ32	-1.38554	2.79426	-5.82683	9.24842e-08	1.16401e-06	7.3795
SPARC	1.30906	12.2008	5.82592	9.28482e-08	1.16768e-06	7.37568
JSRP1	1.20291	4.31603	5.82271	9.41396e-08	1.18116e-06	7.36224
FKBP9	0.975407	7.51422	5.82023	9.51512e-08	1.19293e-06	7.35184
GYG1	0.725484	11.1911	5.81512	9.72716e-08	1.21668e-06	7.33039
RPL15	-0.593767	13.8228	-5.80605	1.01148e-07	1.26029e-06	7.29238
TRIML2	0.816462	2.90449	5.79961	1.0399e-07	1.29173e-06	7.26542
CSF1R	-0.931161	12.5703	-5.79886	1.04323e-07	1.29388e-06	7.26231
MCTP2	0.648283	11.3472	5.79543	1.05875e-07	1.30911e-06	7.24795
SSC4D	1.05137	3.96375	5.79119	1.07827e-07	1.33222e-06	7.23018
IL2RB	-1.03874	12.2933	-5.78942	1.08649e-07	1.34136e-06	7.22278
SHMT1	0.616295	8.86078	5.78495	1.10757e-07	1.36426e-06	7.20409
IGHV1OR16-1	2.38151	4.30027	5.78316	1.11614e-07	1.37377e-06	7.1966
ROBO3	-0.990668	6.5205	-5.782	1.12171e-07	1.37957e-06	7.19176
IGHG2	1.82538	12.5693	5.78041	1.12938e-07	1.3869e-06	7.18513
CFAP54	0.756557	6.47714	5.77159	1.17304e-07	1.43615e-06	7.14824
SATB1	-0.67977	11.5496	-5.76897	1.18628e-07	1.45127e-06	7.13732
ZNF836	-0.628482	7.42643	-5.76755	1.19353e-07	1.45793e-06	7.13139
CCDC184	-1.341	2.65035	-5.76414	1.21113e-07	1.47579e-06	7.11716
FLT4	-1.09247	6.45519	-5.75734	1.24704e-07	1.51528e-06	7.08875
SPSB1	0.700899	7.26421	5.75664	1.25078e-07	1.51755e-06	7.08583
CITED4	1.20088	7.6745	5.75502	1.25952e-07	1.527e-06	7.07906
ENGASE	-0.630439	9.64553	-5.75478	1.26078e-07	1.52738e-06	7.07809
LEF1	-1.24287	11.5015	-5.75295	1.27073e-07	1.53713e-06	7.07045
HSPA8	-0.871363	14.5019	-5.7485	1.29524e-07	1.56561e-06	7.05187
TMEM38A	0.867677	7.52634	5.74778	1.29924e-07	1.56928e-06	7.04887
SQLE	0.711908	8.93286	5.74636	1.30715e-07	1.57647e-06	7.04297
TRAJ26	-1.31956	1.84075	-5.74364	1.32252e-07	1.59382e-06	7.0316
FAM3D	-1.22967	1.37699	-5.74338	1.32396e-07	1.59428e-06	7.03054
MYLK	1.09518	9.29684	5.74322	1.32487e-07	1.59428e-06	7.02988
PLEKHG4	-0.678848	7.57265	-5.73852	1.35185e-07	1.62071e-06	7.01028
MGAT4A	-0.618809	11.3763	-5.738	1.35486e-07	1.62312e-06	7.00811
PLA2G7	-1.52267	7.03827	-5.7366	1.36304e-07	1.63171e-06	7.00226
TIAM1	-0.802363	10.1767	-5.73387	1.37903e-07	1.64889e-06	6.99092
PLCG1	-0.915934	10.9161	-5.73381	1.37942e-07	1.64889e-06	6.99064
ZNF234	-0.62456	7.69873	-5.73357	1.38083e-07	1.64934e-06	6.98965
TCN2	1.35872	9.79065	5.73321	1.38297e-07	1.65069e-06	6.98814
SLC29A2	-0.709293	6.37834	-5.73034	1.40005e-07	1.66738e-06	6.97621
RPL22	-0.63462	10.8272	-5.72438	1.43622e-07	1.70543e-06	6.95141
CHAC2	0.959402	6.54846	5.72263	1.44707e-07	1.7158e-06	6.94409
PMP22	-1.84324	3.64127	-5.72201	1.45087e-07	1.71904e-06	6.94155
IGHV3-48	2.23616	8.78122	5.72079	1.45847e-07	1.723e-06	6.93647
IGHJ4	1.6472	6.68924	5.71669	1.48428e-07	1.75221e-06	6.91941
RNF207	-0.823738	5.13341	-5.71498	1.49518e-07	1.7625e-06	6.9123
IGHV3-13	2.33229	7.37558	5.71472	1.49687e-07	1.76321e-06	6.9112
OLFM2	-1.10787	6.30678	-5.71402	1.50135e-07	1.7672e-06	6.9083
LRIG1	-0.667457	8.80732	-5.71322	1.50648e-07	1.77195e-06	6.90498
PROB1	0.846871	5.62487	5.71187	1.51526e-07	1.77965e-06	6.89933
WNT10B	-0.946208	5.27944	-5.71163	1.51678e-07	1.77965e-06	6.89836
TRAJ36	-1.24227	2.02633	-5.71153	1.51742e-07	1.77965e-06	6.89795
MAP1B	1.33292	4.2661	5.71144	1.51801e-07	1.77965e-06	6.89757
LTBP1	1.32287	8.75382	5.71113	1.52003e-07	1.78012e-06	6.89628
RPL18A	-0.646344	13.0655	-5.70809	1.5399e-07	1.79948e-06	6.88365
IGKV2D-29	2.29315	7.44691	5.70648	1.55056e-07	1.80671e-06	6.87695
FXYD7	-0.966827	4.39569	-5.70259	1.57657e-07	1.83438e-06	6.86077
RPL7P32	-1.09586	1.80675	-5.70181	1.58182e-07	1.83784e-06	6.85754
WIPI1	0.628448	9.7699	5.70083	1.58848e-07	1.84426e-06	6.85346
MACC1	0.816117	5.41776	5.69929	1.59897e-07	1.85425e-06	6.84706
IGKV6-21	1.93091	5.76519	5.69487	1.62944e-07	1.88504e-06	6.82872
DBNDD1	-1.35276	5.58958	-5.688	1.67797e-07	1.93427e-06	6.80019
ADAM9	0.884615	10.2067	5.68662	1.6879e-07	1.94433e-06	6.79446
KIF3A	-0.657386	7.77829	-5.68617	1.69115e-07	1.94669e-06	6.79258
PIK3IP1	-0.63964	12.2283	-5.68235	1.7189e-07	1.97723e-06	6.77676
ELOVL7	1.18209	7.98157	5.68129	1.7267e-07	1.98337e-06	6.77237
PHLDB2	-0.906859	7.25099	-5.68011	1.73542e-07	1.99056e-06	6.76747
PLA2G4F	0.97401	2.2677	5.67983	1.73751e-07	1.99089e-06	6.7663
WDR49	-1.12205	4.24439	-5.67951	1.7399e-07	1.99105e-06	6.76496
RPS2	-0.629786	14.1642	-5.67933	1.74121e-07	1.99105e-06	6.76423
FEZ1	-0.990674	6.55012	-5.67923	1.742e-07	1.99105e-06	6.76379
FAAHP1	-1.08314	4.87619	-5.6789	1.74444e-07	1.99243e-06	6.76243
RHOH	-0.702839	10.6558	-5.67814	1.75012e-07	1.99384e-06	6.75928
ZNF184	-0.594449	8.32311	-5.67786	1.75216e-07	1.99421e-06	6.75814
MUC1	1.09913	5.29771	5.67566	1.76868e-07	2.01018e-06	6.74902
KIF1B	0.670375	10.7579	5.67518	1.77233e-07	2.01292e-06	6.74702
IGLV4-60	2.49253	6.45496	5.67079	1.80588e-07	2.04527e-06	6.72879
LRRFIP1P1	1.09361	5.32742	5.66851	1.82346e-07	2.06374e-06	6.71938
C4orf48	0.990122	5.78743	5.66818	1.82606e-07	2.06523e-06	6.718
SH2D1A	-1.08799	9.53998	-5.66715	1.83411e-07	2.07289e-06	6.71372
ECT2	0.589085	7.88036	5.66658	1.83855e-07	2.07501e-06	6.71137
CCDC65	-0.805266	7.35363	-5.66601	1.843e-07	2.07858e-06	6.70902
PCP4L1	1.12548	3.44907	5.66473	1.85311e-07	2.08707e-06	6.70371
PRKCH	-0.84188	11.9948	-5.66408	1.85827e-07	2.09143e-06	6.701
EXOSC4	0.730534	7.88397	5.65895	1.89936e-07	2.13322e-06	6.67975
WNT11	1.293	4.55044	5.6577	1.90945e-07	2.14306e-06	6.67461
MCEMP1	1.47142	10.7848	5.65564	1.9263e-07	2.15898e-06	6.66606
MXD3	0.876853	9.22454	5.65381	1.94136e-07	2.17285e-06	6.6585
ITK	-1.03159	11.8424	-5.65322	1.94628e-07	2.17685e-06	6.65604
ZNF91	-0.679523	9.06577	-5.65195	1.95683e-07	2.18714e-06	6.65079
RPL32	-0.685791	13.0732	-5.65117	1.96332e-07	2.19287e-06	6.64757
FZD5	1.03761	6.31477	5.651	1.96473e-07	2.19293e-06	6.64687
IGKV2D-30	2.34035	4.34981	5.64941	1.9781e-07	2.20481e-06	6.64029
TREX2	-0.96693	4.05392	-5.64862	1.98482e-07	2.20925e-06	6.63699
ANKH	-0.673497	10.2513	-5.64488	2.01667e-07	2.24038e-06	6.62152
RPL23	-0.589157	12.7971	-5.64484	2.01694e-07	2.24038e-06	6.62139
TSGA10	-0.746178	6.14392	-5.64338	2.02954e-07	2.25049e-06	6.61534
ANO2	1.55485	3.15898	5.64323	2.03082e-07	2.25049e-06	6.61473
ZNF285	-0.770455	5.36311	-5.64314	2.03161e-07	2.25049e-06	6.61435
IGKV2D-40	2.09603	4.73624	5.64263	2.03608e-07	2.2539e-06	6.61222
CD70	1.01381	5.42127	5.6404	2.05547e-07	2.27381e-06	6.60301
ZNF329	-0.630307	7.0724	-5.63889	2.06875e-07	2.28537e-06	6.59675
ITGB5	1.22588	9.13756	5.63721	2.08359e-07	2.3002e-06	6.58981
AIFM2	0.616928	7.24005	5.63539	2.09978e-07	2.31649e-06	6.58229
TOMM7	-0.589059	10.4833	-5.63271	2.12384e-07	2.33926e-06	6.57122
CTTN	1.14471	8.86994	5.63261	2.12476e-07	2.33926e-06	6.5708
TRAV8-2	-1.3689	5.84609	-5.63233	2.12728e-07	2.34045e-06	6.56965
CLEC1B	1.16005	8.25007	5.62993	2.14903e-07	2.36276e-06	6.55977
GIMAP2	-0.664845	10.4245	-5.62885	2.15898e-07	2.37209e-06	6.55528
DNA2	0.596777	6.76075	5.62864	2.16093e-07	2.37262e-06	6.5544
PAQR4	0.647754	7.92371	5.62668	2.17898e-07	2.38596e-06	6.54632
NOS1AP	1.26396	3.35532	5.62561	2.1889e-07	2.39101e-06	6.54191
IL17RE	-1.04208	3.45727	-5.62502	2.19441e-07	2.39475e-06	6.53947
EPHA4	-1.0053	7.84794	-5.62443	2.19989e-07	2.39754e-06	6.53704
STAT4	-0.854476	10.4739	-5.62382	2.20567e-07	2.40217e-06	6.53449
ZNF287	-0.802451	6.80357	-5.62107	2.23152e-07	2.4238e-06	6.52317
TRAJ16	-1.24598	1.51468	-5.61945	2.24694e-07	2.43728e-06	6.51649
COL7A1	1.1652	5.51875	5.61699	2.27054e-07	2.46122e-06	6.50634
FBLN5	-1.19085	7.06591	-5.61608	2.27942e-07	2.46919e-06	6.50255
SPHK1	0.924007	7.87718	5.61539	2.28609e-07	2.47476e-06	6.49971
ZNF469	-0.786644	5.54725	-5.61512	2.28866e-07	2.47588e-06	6.49862
FOSB	-1.09311	8.89327	-5.61325	2.30691e-07	2.49396e-06	6.4909
TRPM6	1.05679	6.67001	5.61196	2.31959e-07	2.50599e-06	6.48558
TRAJ45	-1.53408	2.62976	-5.60844	2.35457e-07	2.54039e-06	6.47104
OLFM1	-2.60592	4.61646	-5.6066	2.37297e-07	2.55853e-06	6.46348
PHKA1	1.37531	4.33197	5.60495	2.38966e-07	2.57482e-06	6.45667
ZNF681	-0.884791	6.41246	-5.60132	2.42679e-07	2.61134e-06	6.4417
GABRR2	1.32482	5.83088	5.59546	2.48785e-07	2.67049e-06	6.41756
SCUBE1	1.35434	4.43197	5.59541	2.48836e-07	2.67049e-06	6.41737
TRAJ3	-1.41689	2.19571	-5.59512	2.49144e-07	2.67202e-06	6.41616
IGLV2-28	1.60229	3.04383	5.59487	2.49407e-07	2.67307e-06	6.41514
TRBV6-2	-1.30991	5.8168	-5.59433	2.49984e-07	2.67748e-06	6.4129
ZNF572	-0.857561	4.79684	-5.59232	2.52121e-07	2.69858e-06	6.40463
ZBTB6	-0.65747	7.9355	-5.58679	2.58106e-07	2.75716e-06	6.38185
ANO9	-0.852518	8.79454	-5.58549	2.59527e-07	2.77051e-06	6.37652
SCD	0.971377	8.89845	5.58257	2.62758e-07	2.80316e-06	6.3645
SLC47A1	-1.03911	4.86212	-5.58043	2.65155e-07	2.82687e-06	6.35568
ZNF229	-1.02978	4.36923	-5.57991	2.65742e-07	2.83126e-06	6.35353
PRSS22	-1.3081	1.51618	-5.57765	2.68295e-07	2.8547e-06	6.34425
SYBU	-0.980181	3.66431	-5.577	2.69036e-07	2.8607e-06	6.34157
PTPN4	-0.87104	10.7048	-5.57401	2.72466e-07	2.89336e-06	6.32927
GATA3	-0.969983	9.34679	-5.57331	2.73271e-07	2.90001e-06	6.32641
CACNA1A	0.902926	5.63077	5.57151	2.75359e-07	2.91634e-06	6.31902
MT-CYB	-0.628667	15.1132	-5.57137	2.75531e-07	2.91634e-06	6.31841
ANKRD9	1.34186	7.86228	5.57089	2.76084e-07	2.92028e-06	6.31646
DOC2GP	-1.17124	4.42446	-5.56992	2.77217e-07	2.93034e-06	6.31249
CDON	-0.799185	4.25844	-5.56531	2.8268e-07	2.97829e-06	6.29354
CTNND1	-0.629855	8.23814	-5.56525	2.82758e-07	2.97829e-06	6.29327
ARHGEF4	-0.886055	4.94731	-5.56517	2.82857e-07	2.97829e-06	6.29293
MGAM2	1.57142	6.43618	5.56459	2.83542e-07	2.98355e-06	6.29058
ACVR1C	-1.28298	5.32188	-5.56317	2.85259e-07	2.99772e-06	6.28472
ASB18	0.958201	2.34862	5.5626	2.85949e-07	3.00302e-06	6.28238
SUCNR1	1.47335	6.15277	5.5624	2.86192e-07	3.00363e-06	6.28155
RCAN3	-0.917918	10.6216	-5.56021	2.88856e-07	3.02765e-06	6.27256
NMT2	-0.887016	8.60625	-5.55999	2.89118e-07	3.02844e-06	6.27167
HSP90B1	0.902984	14.2044	5.5597	2.89469e-07	3.03015e-06	6.2705
IL10	1.18555	5.55749	5.5578	2.91815e-07	3.05076e-06	6.26266
IL7R	-1.32134	12.8592	-5.5563	2.93668e-07	3.06815e-06	6.25651
MYCL	-0.978207	9.19815	-5.55608	2.93945e-07	3.06906e-06	6.2556
EHD2	1.04197	4.69625	5.55198	2.99087e-07	3.11872e-06	6.23877
PPIB	0.665261	12.3736	5.55091	3.00432e-07	3.12871e-06	6.23441
N4BP3	-0.875651	6.16919	-5.54255	3.11235e-07	3.23705e-06	6.20012
EPHA1	-0.622241	8.01058	-5.54105	3.13221e-07	3.25142e-06	6.19394
IGHV6-1	2.33871	4.02179	5.53982	3.14845e-07	3.26619e-06	6.18892
MLF1	-1.00053	4.294	-5.53755	3.17885e-07	3.2935e-06	6.1796
ADAM23	-1.25213	5.45144	-5.53681	3.18884e-07	3.29963e-06	6.17655
STMN1	0.767839	10.7442	5.53251	3.24714e-07	3.35566e-06	6.15896
SEMA6C	-0.630007	5.62843	-5.52516	3.34945e-07	3.45256e-06	6.12885
UQCRHL	0.660747	5.09298	5.52409	3.36462e-07	3.46378e-06	6.12447
SUSD4	-1.28799	5.7014	-5.52366	3.37069e-07	3.46782e-06	6.12272
ZNF541	-1.15689	2.65942	-5.52203	3.39399e-07	3.48957e-06	6.11603
RPL30	-0.627947	12.5622	-5.51641	3.47535e-07	3.56869e-06	6.09304
IGIP	-0.94731	5.69228	-5.51484	3.49845e-07	3.59013e-06	6.08661
ARSJ	-1.32162	1.56289	-5.51384	3.5132e-07	3.60297e-06	6.08253
HKDC1	-1.26853	6.098	-5.5134	3.5198e-07	3.60702e-06	6.08071
ZSCAN18	-0.605504	8.12446	-5.51328	3.5216e-07	3.60702e-06	6.08021
CLIC4	0.591024	10.556	5.51286	3.5278e-07	3.61108e-06	6.07851
IFNL1	-1.17998	1.97835	-5.51075	3.55926e-07	3.63868e-06	6.06989
IGKV3-7	1.73877	4.6466	5.50947	3.57853e-07	3.65607e-06	6.06465
EEF1A1P9	-1.15583	3.11516	-5.50868	3.59055e-07	3.66603e-06	6.0614
PROCR	-0.961808	4.60538	-5.50716	3.6136e-07	3.68027e-06	6.05519
ZCCHC18	-0.842395	5.55924	-5.50375	3.66582e-07	3.72408e-06	6.04126
CRAT	0.636528	9.62607	5.50349	3.66993e-07	3.72591e-06	6.04018
NTN4	-1.56368	4.08319	-5.50226	3.68896e-07	3.74288e-06	6.03516
FAM151B	0.855417	6.30704	5.49754	3.76298e-07	3.81059e-06	6.01588
TRAIP	0.640302	6.07208	5.4974	3.76511e-07	3.81059e-06	6.01533
CDHR3	-0.853022	5.05073	-5.49195	3.85262e-07	3.89427e-06	5.99304
CACNA1E	1.35394	5.97899	5.48959	3.89099e-07	3.9257e-06	5.98342
ZNF682	-0.71309	5.93285	-5.48844	3.90984e-07	3.93981e-06	5.97874
MGST1	0.855632	9.33288	5.48724	3.92967e-07	3.95486e-06	5.97383
HLF	-1.13239	4.20164	-5.48633	3.94468e-07	3.96749e-06	5.97013
ZBTB41	-0.671404	8.26893	-5.48468	3.97224e-07	3.99273e-06	5.96337
NCKAP5	-1.23837	0.95673	-5.4836	3.99035e-07	4.00844e-06	5.95896
TDRD6	-1.58659	4.29609	-5.48286	4.00279e-07	4.01844e-06	5.95594
FAH	0.773584	8.51518	5.47854	4.07601e-07	4.08688e-06	5.93835
IGHV3-71	1.57368	3.61146	5.47776	4.08946e-07	4.09368e-06	5.93516
GFPT2	-1.62206	3.08227	-5.47771	4.09039e-07	4.09368e-06	5.93494
BCL9L	-0.822402	9.87072	-5.47738	4.09605e-07	4.09612e-06	5.9336
ZNF132	-0.787705	5.71329	-5.47721	4.09888e-07	4.09612e-06	5.93293
KLHL29	-0.758077	4.97107	-5.47712	4.10043e-07	4.09612e-06	5.93256
FAM124A	1.03892	3.62467	5.47425	4.15029e-07	4.14338e-06	5.92083
ASIC4	1.09618	2.40742	5.47118	4.20407e-07	4.19189e-06	5.90834
EFCAB2	0.942428	7.36609	5.46884	4.24565e-07	4.22553e-06	5.8988
CD96	-0.946857	11.1366	-5.46841	4.25328e-07	4.23053e-06	5.89706
IGHV1-12	2.096	2.67083	5.46801	4.26047e-07	4.23507e-06	5.89542
LRRC74B	0.699327	3.21759	5.46739	4.27152e-07	4.24344e-06	5.89291
RADIL	0.968587	2.78016	5.46595	4.29743e-07	4.26134e-06	5.88704
SORBS3	-0.812598	8.55992	-5.4655	4.30569e-07	4.26691e-06	5.88518
MTHFD1L	0.632972	7.63496	5.46496	4.31544e-07	4.27395e-06	5.88298
TMEM40	1.18462	8.07812	5.464	4.3329e-07	4.28862e-06	5.87906
ZNF204P	-1.21818	5.8852	-5.46264	4.35757e-07	4.3104e-06	5.87356
THNSL1	-0.891561	6.69366	-5.45896	4.42556e-07	4.3723e-06	5.85854
GIMAP6	-0.808225	11.7959	-5.45617	4.47762e-07	4.41833e-06	5.8472
RPL19	-0.603077	13.9144	-5.45598	4.48117e-07	4.41914e-06	5.84643
FCER1A	-2.51791	7.6379	-5.45394	4.51962e-07	4.45164e-06	5.83814
ECM1	1.05815	4.95829	5.45294	4.53877e-07	4.46777e-06	5.83404
ALOX12	1.07603	8.74244	5.45129	4.57023e-07	4.49327e-06	5.82734
TBC1D4	-0.980916	9.52983	-5.44493	4.69369e-07	4.60625e-06	5.80149
ZNF749	-0.72511	5.83819	-5.44361	4.71978e-07	4.62624e-06	5.79612
CHST8	1.6947	4.11208	5.44317	4.72842e-07	4.63191e-06	5.79434
ASF1B	0.746354	8.80922	5.44224	4.74706e-07	4.64454e-06	5.79053
TRAJ6	-1.31746	2.74739	-5.44112	4.76921e-07	4.66057e-06	5.78601
PGD	0.715211	13.43	5.43833	4.8254e-07	4.70979e-06	5.77465
FCRL5	1.05879	9.52768	5.43733	4.84556e-07	4.72661e-06	5.77061
XCL1	-1.61	4.93661	-5.43556	4.88179e-07	4.75908e-06	5.76339
TRAJ37	-1.24844	2.5553	-5.43313	4.93157e-07	4.79894e-06	5.75355
CD247	-0.960723	11.7116	-5.43236	4.94754e-07	4.81158e-06	5.75041
MLPH	1.06457	2.72288	5.42934	5.01059e-07	4.86704e-06	5.73813
PTGIS	0.895688	2.48793	5.42742	5.0509e-07	4.90034e-06	5.73036
CD177	2.64575	7.2142	5.42742	5.05092e-07	4.90034e-06	5.73036
EVL	-0.838266	11.9946	-5.42541	5.09362e-07	4.9388e-06	5.72219
NPAS2	-1.06716	5.01711	-5.42274	5.15082e-07	4.98827e-06	5.71137
ZSCAN12	-0.605095	7.28834	-5.4226	5.15395e-07	4.98832e-06	5.71078
FAM72D	0.972909	4.39386	5.41817	5.25038e-07	5.07861e-06	5.6928
DHRS3	-0.834286	8.38992	-5.41796	5.25491e-07	5.07995e-06	5.69197
ZBP1	0.899298	10.4638	5.41217	5.38383e-07	5.19217e-06	5.66847
ACSS3	1.08892	4.49197	5.41114	5.40704e-07	5.21144e-06	5.6643
C21orf62-AS1	-0.618783	5.12315	-5.40984	5.43639e-07	5.23661e-06	5.65905
TRAJ50	-1.0873	1.19649	-5.40875	5.4612e-07	5.25425e-06	5.65464
SNTA1	-0.629972	6.51404	-5.40208	5.61574e-07	5.39331e-06	5.62758
ARHGAP42	1.07259	6.22534	5.40175	5.62346e-07	5.39752e-06	5.62625
MT1E	1.12865	5.65296	5.39858	5.69828e-07	5.46609e-06	5.61344
RPS20	-0.674551	12.5238	-5.39732	5.72842e-07	5.48849e-06	5.60832
KIT	-1.16419	5.83427	-5.39436	5.79957e-07	5.55008e-06	5.59636
NR3C2	-1.08629	7.63208	-5.39184	5.86092e-07	5.60217e-06	5.58616
SAMD14	1.78189	6.05944	5.39165	5.86561e-07	5.60334e-06	5.58538
ATM	-0.667159	12.2078	-5.39119	5.87687e-07	5.61078e-06	5.58352
HLX	0.948716	9.18338	5.38959	5.91637e-07	5.64516e-06	5.57703
FRMD3	0.966206	8.47336	5.38619	6.00088e-07	5.72242e-06	5.56328
IGLC6	2.05251	4.53127	5.38542	6.02011e-07	5.73724e-06	5.56018
RPLP2	-0.639095	12.7201	-5.3791	6.18107e-07	5.88038e-06	5.53461
TRAJ34	-1.25467	2.20004	-5.37836	6.2001e-07	5.89502e-06	5.53163
OXNAD1	-0.738096	9.62151	-5.37775	6.21597e-07	5.90663e-06	5.52915
C2orf15	-0.778645	4.26425	-5.37706	6.23387e-07	5.92016e-06	5.52636
ARHGAP11A	0.979351	7.51244	5.37557	6.2725e-07	5.94987e-06	5.52038
IGKV6D-21	2.1012	4.87099	5.37251	6.35314e-07	6.01929e-06	5.508
PHEX	-1.4324	4.43921	-5.37068	6.40169e-07	6.06174e-06	5.50062
MAP2K6	0.815841	9.13629	5.36216	6.63302e-07	6.2515e-06	5.46622
SEMA4F	-0.602151	7.324	-5.36001	6.69278e-07	6.29682e-06	5.45753
ARL4C	-0.89851	12.5239	-5.35953	6.7062e-07	6.30577e-06	5.45559
SMIM3	0.768358	9.52674	5.35864	6.73093e-07	6.32535e-06	5.45202
SMAD1	0.81358	7.32747	5.35846	6.73615e-07	6.32658e-06	5.45127
HSF5	-1.15895	5.25662	-5.35374	6.86978e-07	6.44087e-06	5.43223
RPGRIP1	-0.955963	6.72194	-5.35028	6.96927e-07	6.52658e-06	5.4183
TRBV7-9	-1.14752	7.387	-5.34692	7.06731e-07	6.60692e-06	5.40476
IGHV3-72	1.89365	7.17904	5.34591	7.09719e-07	6.63101e-06	5.40068
ZNF83	-0.69599	9.58761	-5.34459	7.13623e-07	6.66364e-06	5.39536
CXCR6	-1.14736	7.23253	-5.34353	7.16776e-07	6.68536e-06	5.39109
PRR26	1.16318	1.80702	5.3408	7.24956e-07	6.75387e-06	5.3801
MYBPC3	1.07898	7.24727	5.33794	7.33622e-07	6.82673e-06	5.36858
VMO1	-1.50542	3.69295	-5.33267	7.49862e-07	6.96583e-06	5.34737
CAPN5	-0.969117	5.94551	-5.33112	7.54687e-07	6.9986e-06	5.34116
TRAV36DV7	-1.04504	4.44935	-5.33076	7.55821e-07	7.0051e-06	5.3397
TARM1	1.91849	4.81823	5.32925	7.60598e-07	7.0413e-06	5.3336
RPS29	-0.678712	11.4083	-5.32825	7.63755e-07	7.06648e-06	5.32959
CAMK4	-1.15311	9.83498	-5.32719	7.67122e-07	7.09357e-06	5.32533
GIMAP7	-0.890363	12.1391	-5.32563	7.72103e-07	7.13148e-06	5.31906
RUNX1T1	1.05745	1.78553	5.32325	7.79757e-07	7.18167e-06	5.3095
HLA-DRB1	-0.867592	13.4887	-5.32297	7.80679e-07	7.18607e-06	5.30836
FAM169A	-1.13409	7.10316	-5.3206	7.88403e-07	7.25304e-06	5.29882
FCMR	-0.884303	12.144	-5.31993	7.90591e-07	7.26903e-06	5.29614
EFNA3	-0.705908	4.51068	-5.31931	7.92638e-07	7.27958e-06	5.29363
NFIL3	0.810506	11.3344	5.31845	7.95443e-07	7.29705e-06	5.29021
C11orf45	-1.0383	3.90403	-5.31413	8.09835e-07	7.42066e-06	5.27284
SAMD5	0.866011	2.50286	5.31383	8.10863e-07	7.42587e-06	5.27161
VPS9D1	0.762728	9.31748	5.31294	8.13835e-07	7.44887e-06	5.26807
EPHA2	-1.79584	3.31663	-5.30933	8.26108e-07	7.54413e-06	5.25357
ENPP6	0.833927	2.99784	5.30668	8.3524e-07	7.61892e-06	5.24292
LPO	1.09787	4.49965	5.30536	8.39823e-07	7.65209e-06	5.23762
KIFC3	0.906356	8.19033	5.30485	8.41585e-07	7.65951e-06	5.2356
DOCK1	0.923846	5.73544	5.30398	8.44644e-07	7.68078e-06	5.23208
SLCO5A1	0.950978	4.51935	5.30391	8.44872e-07	7.68078e-06	5.23182
FSTL1	1.4284	7.10285	5.3023	8.50537e-07	7.7236e-06	5.22535
EHD3	0.838149	9.74666	5.30173	8.52558e-07	7.73761e-06	5.22305
ZNF69	-0.640593	5.61127	-5.30148	8.53429e-07	7.74117e-06	5.22206
DQX1	1.15608	3.01686	5.30069	8.56236e-07	7.75793e-06	5.21888
RNF125	-0.741905	9.43964	-5.29854	8.63909e-07	7.81432e-06	5.21024
CALD1	1.07044	7.8181	5.29508	8.76348e-07	7.91355e-06	5.1964
NSG1	-1.31271	7.46227	-5.29288	8.84363e-07	7.97258e-06	5.18758
ESM1	-1.12227	3.06718	-5.29247	8.85884e-07	7.97677e-06	5.18592
KLF12	-0.917633	9.91911	-5.29222	8.86801e-07	7.97677e-06	5.18491
WFS1	0.784599	7.1493	5.29165	8.88897e-07	7.99118e-06	5.18263
EPDR1	0.929331	6.14408	5.29149	8.89481e-07	7.99199e-06	5.18199
RPL4	-0.592979	14.2136	-5.29117	8.90657e-07	7.99811e-06	5.18071
ETS1	-0.885782	13.5114	-5.28761	9.03878e-07	8.10334e-06	5.16644
SLC36A1	0.745416	10.0871	5.2864	9.08429e-07	8.13512e-06	5.16158
PHOSPHO2	-0.745552	4.295	-5.2823	9.23941e-07	8.25044e-06	5.14519
RPL27A	-0.605667	13.1122	-5.28219	9.24368e-07	8.25044e-06	5.14474
SLC7A5	1.03947	10.1947	5.28144	9.27259e-07	8.26618e-06	5.14172
IGSF22	-0.974542	3.13324	-5.2808	9.29688e-07	8.27927e-06	5.13918
IGHV3OR16-13	2.19128	2.84157	5.28068	9.30158e-07	8.27927e-06	5.13869
SAMD10	-0.62931	7.44799	-5.27993	9.33061e-07	8.29695e-06	5.13568
BFSP2	1.15477	3.74975	5.2783	9.39369e-07	8.3429e-06	5.12915
NQO2	0.803228	10.964	5.27686	9.44984e-07	8.38604e-06	5.12338
SLC22A4	0.860905	9.01775	5.27546	9.50466e-07	8.42601e-06	5.11778
CHIC1	-0.91129	7.41044	-5.27462	9.53773e-07	8.44301e-06	5.11442
TRAV10	-1.20741	4.53083	-5.27243	9.62435e-07	8.51037e-06	5.10567
FZD6	-0.732635	6.21808	-5.2717	9.65346e-07	8.53144e-06	5.10274
IGLV4-3	1.81339	3.82417	5.27138	9.66631e-07	8.53813e-06	5.10145
ALPK3	1.13489	4.64898	5.27074	9.692e-07	8.55616e-06	5.09888
MICU3	-1.21925	4.63417	-5.26985	9.72752e-07	8.58283e-06	5.09534
GAREM2	-0.72901	5.86905	-5.26305	1.00046e-06	8.79996e-06	5.06815
ZSWIM5	-0.994952	5.68718	-5.26293	1.00096e-06	8.79996e-06	5.06767
ASS1P1	1.15382	4.67764	5.26275	1.00172e-06	8.79996e-06	5.06693
RASGRP1	-0.895731	10.7357	-5.25952	1.01513e-06	8.90331e-06	5.05406
ACRBP	0.834168	9.77944	5.25748	1.02375e-06	8.95949e-06	5.04587
GEM	-1.73102	2.3781	-5.2456	1.07514e-06	9.36867e-06	4.99847
KBTBD12	1.13039	3.05952	5.23806	1.10909e-06	9.64891e-06	4.96838
RHD	1.64459	6.71912	5.23726	1.11276e-06	9.6704e-06	4.96518
TRAJ8	-1.28352	1.59275	-5.23539	1.12133e-06	9.73448e-06	4.95775
TCTE3	-0.600242	5.52067	-5.23432	1.12631e-06	9.76715e-06	4.95347
TAF1A	-0.599387	6.69937	-5.22732	1.15925e-06	1.00367e-05	4.92557
ARG1	1.90217	7.68853	5.22646	1.16335e-06	1.00614e-05	4.92216
CDH7	0.951911	3.03374	5.22093	1.19014e-06	1.02876e-05	4.90012
GZMK	-1.24618	8.92556	-5.21961	1.19662e-06	1.03326e-05	4.89487
PDIA6	0.618799	12.3919	5.21636	1.21272e-06	1.04493e-05	4.88193
ANKS6	-0.654296	7.38237	-5.21533	1.21788e-06	1.04714e-05	4.87783
TRAV13-2	-1.21089	5.64997	-5.21283	1.23041e-06	1.05594e-05	4.86792
CA12	1.57152	3.56185	5.21277	1.23073e-06	1.05594e-05	4.86768
TRAJ35	-1.00283	1.57307	-5.21135	1.23796e-06	1.06052e-05	4.86201
TRBC2	-1.06888	12.5558	-5.21134	1.23802e-06	1.06052e-05	4.86196
AKAP7	-0.602955	7.68566	-5.21064	1.24157e-06	1.06299e-05	4.85919
LTF	2.27525	9.15404	5.20774	1.25643e-06	1.07473e-05	4.84768
LANCL3	1.00143	6.05839	5.2051	1.27016e-06	1.08518e-05	4.83716
SMAD7	-0.670858	8.86638	-5.20478	1.27183e-06	1.08603e-05	4.83589
PCYT1B	1.33904	6.22639	5.20386	1.27664e-06	1.08956e-05	4.83224
IGHV3-30	2.54815	10.0992	5.20307	1.28077e-06	1.0925e-05	4.82911
TRIM55	1.03127	1.61979	5.20173	1.28786e-06	1.09739e-05	4.82377
CNN3	-1.10809	5.13849	-5.20134	1.28992e-06	1.09858e-05	4.82222
TNK1	-0.898826	6.06627	-5.19898	1.30248e-06	1.10752e-05	4.81285
NT5E	-1.22721	7.50279	-5.19606	1.31821e-06	1.11913e-05	4.80124
ALS2CL	-0.912344	7.79501	-5.19539	1.32182e-06	1.12102e-05	4.79859
RBP4	1.85898	2.05935	5.19243	1.33797e-06	1.13293e-05	4.78685
NUGGC	0.760527	7.31303	5.19135	1.34394e-06	1.13738e-05	4.78254
CCDC36	0.891578	3.4742	5.18828	1.36094e-06	1.14938e-05	4.77038
MID2	-1.0643	5.91333	-5.18691	1.36861e-06	1.15525e-05	4.76494
CAMK2N1	-1.15278	4.55259	-5.18659	1.37043e-06	1.15618e-05	4.76366
TIMP1	0.739471	12.0061	5.18642	1.37137e-06	1.15637e-05	4.763
RPL12	-0.622894	12.7983	-5.18514	1.37861e-06	1.16061e-05	4.75791
CCDC102B	-0.710766	5.13876	-5.18502	1.37927e-06	1.16061e-05	4.75744
TRBJ1-3	-1.27264	3.57696	-5.18466	1.38133e-06	1.16174e-05	4.75599
BEND7	1.2565	5.58178	5.18355	1.38759e-06	1.1664e-05	4.75162
ZNF391	-0.975197	5.51274	-5.18269	1.39248e-06	1.1699e-05	4.74822
EEF1A1P6	-0.809549	5.78406	-5.17875	1.41519e-06	1.18775e-05	4.73257
TRAJ10	-1.24092	2.26744	-5.17547	1.43432e-06	1.20254e-05	4.71959
CCR7	-1.15578	11.9372	-5.17535	1.43504e-06	1.20254e-05	4.7191
ARHGAP28	0.816909	4.12722	5.17484	1.43804e-06	1.20442e-05	4.71708
IGKV2-30	2.31796	7.92474	5.17335	1.44687e-06	1.21119e-05	4.71116
PTPN13	-0.984853	6.43608	-5.17201	1.45482e-06	1.21666e-05	4.70586
ZNF736	-0.614419	8.07533	-5.17182	1.45592e-06	1.21688e-05	4.70513
ZMAT1	-0.685687	8.3004	-5.16937	1.47065e-06	1.22729e-05	4.6954
LYNX1	-1.23049	4.98108	-5.16683	1.48597e-06	1.23943e-05	4.68537
UBTD1	0.909417	8.02233	5.16474	1.49875e-06	1.24816e-05	4.6771
GCKR	1.64177	2.6168	5.16356	1.50602e-06	1.25357e-05	4.67241
TBC1D19	-0.657548	6.17371	-5.16334	1.50737e-06	1.25405e-05	4.67154
RPL14P1	-0.782315	4.09388	-5.16246	1.51284e-06	1.25795e-05	4.66805
FTH1P22	-1.14339	4.50112	-5.16043	1.52541e-06	1.2658e-05	4.66005
PDE5A	0.796154	8.58723	5.15801	1.54059e-06	1.27578e-05	4.65047
SYN2	1.49757	4.27151	5.15702	1.54685e-06	1.27966e-05	4.64654
JDP2	0.91533	9.98982	5.15634	1.55118e-06	1.28145e-05	4.64384
NAGS	-0.66988	5.32211	-5.15584	1.55437e-06	1.28325e-05	4.64185
NAP1L2	-1.07283	5.40201	-5.1539	1.5667e-06	1.29256e-05	4.63422
CEP295NL	0.807545	4.16964	5.15145	1.58252e-06	1.30383e-05	4.6245
TCF7	-1.24524	12.1429	-5.15008	1.59138e-06	1.30846e-05	4.6191
TRBJ1-1	-1.19808	3.91908	-5.14821	1.6036e-06	1.3165e-05	4.61171
IGKJ5	1.2304	5.97866	5.14598	1.6183e-06	1.32757e-05	4.60288
SCNN1B	1.3682	1.9667	5.14587	1.61902e-06	1.32757e-05	4.60245
RPL23A	-0.641762	12.6769	-5.14276	1.63969e-06	1.34204e-05	4.59019
GALR1	0.88094	3.92621	5.14067	1.65374e-06	1.35149e-05	4.58194
RPS27	-0.646386	9.46579	-5.13992	1.65882e-06	1.35495e-05	4.57898
ADGRB2	-0.914257	4.43283	-5.13679	1.68019e-06	1.37102e-05	4.5666
GNA15	0.630679	9.65625	5.13665	1.68111e-06	1.37109e-05	4.56607
PHLDB3	-0.590045	6.60382	-5.13558	1.68851e-06	1.37537e-05	4.56183
ALPK2	-1.15026	3.31285	-5.1351	1.69183e-06	1.37636e-05	4.55993
CBLB	-0.60391	9.23468	-5.13404	1.69918e-06	1.38094e-05	4.55574
FBLN2	-1.21909	5.60154	-5.12803	1.74131e-06	1.41164e-05	4.53206
EPSTI1	1.1854	11.2011	5.12739	1.74591e-06	1.41466e-05	4.52951
IGFBP7	0.68563	9.14942	5.12536	1.76043e-06	1.42571e-05	4.52151
GAS2L1	1.1102	9.43082	5.12471	1.7651e-06	1.42807e-05	4.51894
DGKI	1.57454	2.83714	5.12458	1.766e-06	1.42808e-05	4.51845
NCALD	-0.813062	8.71345	-5.1219	1.78538e-06	1.4423e-05	4.5079
GDF11	-0.638339	7.30968	-5.12175	1.78647e-06	1.44246e-05	4.50731
FA2H	1.21389	4.33302	5.11739	1.81853e-06	1.46543e-05	4.49012
RTN4RL1	-0.926501	3.23006	-5.11507	1.83583e-06	1.47863e-05	4.48097
SLC17A9	0.710348	8.92053	5.11176	1.8607e-06	1.49568e-05	4.46797
ATP9A	1.07413	8.19574	5.11145	1.86306e-06	1.49683e-05	4.46674
OGFRL1	-0.632445	11.9956	-5.10781	1.89091e-06	1.51523e-05	4.4524
UBASH3A	-0.942851	8.86436	-5.1061	1.90413e-06	1.52231e-05	4.44567
SCT	-1.03982	1.39637	-5.10544	1.90923e-06	1.52382e-05	4.44308
PRR5L	-0.773248	9.40694	-5.10404	1.92016e-06	1.53055e-05	4.43756
TRBV5-5	-1.20662	4.2171	-5.10132	1.94156e-06	1.54684e-05	4.42686
TOM1L1	0.949883	3.03085	5.09932	1.95738e-06	1.55714e-05	4.41901
RPL10P3	-0.953887	1.18208	-5.09586	1.98515e-06	1.57613e-05	4.4054
BACH2	-0.973356	9.60084	-5.09432	1.99758e-06	1.58444e-05	4.39937
GPR20	-1.41815	2.21194	-5.09341	2.00505e-06	1.58959e-05	4.39576
GPRASP1	-0.998387	8.46353	-5.09288	2.00935e-06	1.59222e-05	4.39369
TBC1D9	-0.694477	9.93516	-5.0919	2.01737e-06	1.59701e-05	4.38985
LGALSL	0.885909	9.02587	5.09101	2.02469e-06	1.60166e-05	4.38635
IGKV1-39	1.94915	2.43731	5.08949	2.03724e-06	1.60723e-05	4.38037
UBE2FP3	-0.836909	2.39057	-5.0875	2.05378e-06	1.61949e-05	4.37256
SLC4A7	-0.724357	9.35625	-5.08631	2.06373e-06	1.62654e-05	4.36789
FHIT	-0.963984	7.91348	-5.08606	2.06582e-06	1.62697e-05	4.36691
CYP2E1	-0.816011	4.14709	-5.08534	2.07183e-06	1.63055e-05	4.3641
OSCAR	0.691929	11.0572	5.0833	2.08914e-06	1.64257e-05	4.35607
MIPOL1	0.784616	6.52161	5.0809	2.10959e-06	1.65543e-05	4.34666
INSL3	0.950595	6.07508	5.07987	2.11845e-06	1.66158e-05	4.34261
RSPH9	0.853853	5.49869	5.07891	2.12667e-06	1.66641e-05	4.33887
ZFHX2	0.939981	3.5007	5.07751	2.13884e-06	1.67351e-05	4.33335
NOXA1	-0.725559	5.76166	-5.07701	2.14314e-06	1.67606e-05	4.33141
ZNF835	-0.944615	4.62034	-5.07602	2.15178e-06	1.68201e-05	4.32753
IGHV1-17	1.47176	2.69834	5.07587	2.15311e-06	1.68223e-05	4.32693
GRB10	1.47295	8.99068	5.07527	2.15839e-06	1.68554e-05	4.32457
PRDM6	0.996895	3.57972	5.07141	2.19245e-06	1.71049e-05	4.30944
ACSL1	0.909232	13.9474	5.06421	2.25741e-06	1.75609e-05	4.28124
LIPH	1.40595	4.79729	5.06378	2.26135e-06	1.75831e-05	4.27955
STOX2	1.50633	2.94816	5.0578	2.31684e-06	1.79739e-05	4.25614
IGKV1D-13	3.1336	6.2543	5.05777	2.31717e-06	1.79739e-05	4.256
ENPP3	-1.20097	3.71633	-5.05586	2.33514e-06	1.81046e-05	4.24854
NETO2	0.595336	8.20381	5.05507	2.34261e-06	1.81451e-05	4.24545
KRT2	-1.17697	2.64585	-5.05249	2.36722e-06	1.8327e-05	4.23536
GALNT8	-1.08584	4.28624	-5.05194	2.37256e-06	1.83595e-05	4.23318
IGKV2-29	2.43944	6.07558	5.05021	2.38922e-06	1.84796e-05	4.22642
MSRB2	0.650138	8.69394	5.04958	2.3953e-06	1.85177e-05	4.22397
EIF4A2	-0.591114	12.7083	-5.04659	2.42445e-06	1.86984e-05	4.21229
MAP1A	1.04147	8.59349	5.04592	2.43105e-06	1.87404e-05	4.20966
FAM221B	-1.07821	1.66977	-5.04406	2.44946e-06	1.88641e-05	4.20238
AC090498.1	-0.848692	4.24474	-5.03998	2.49018e-06	1.91233e-05	4.18646
ST8SIA5	1.0112	3.47407	5.03915	2.49857e-06	1.91787e-05	4.18321
PAK3	-0.76505	3.46956	-5.03578	2.53284e-06	1.94232e-05	4.17005
CCR6	-0.95173	7.66294	-5.03543	2.53648e-06	1.9442e-05	4.16867
IGHV1-58	1.9179	6.0237	5.03201	2.57173e-06	1.96917e-05	4.15534
HSD17B14	-1.16487	2.25658	-5.03192	2.57272e-06	1.96917e-05	4.15497
CD1E	-1.58892	4.24972	-5.03137	2.57849e-06	1.97103e-05	4.15281
PLIN4	1.19922	7.42345	5.03133	2.57881e-06	1.97103e-05	4.15269
RAPGEF5	1.16542	4.88078	5.03079	2.58452e-06	1.97447e-05	4.15055
RPS4XP3	-0.81035	0.833522	-5.03009	2.59184e-06	1.97913e-05	4.14782
RPL39	-0.691007	10.3541	-5.02692	2.62522e-06	1.99989e-05	4.13547
GOLGA8B	-0.67729	9.96683	-5.02575	2.63765e-06	2.00841e-05	4.13091
SLC4A3	-1.34442	3.80428	-5.01892	2.71142e-06	2.05999e-05	4.10427
ZNF280B	-0.745013	6.14875	-5.01388	2.76721e-06	2.10015e-05	4.08461
VSIG10L	0.829475	5.4332	5.01251	2.78255e-06	2.10981e-05	4.07927
PKDCC	-1.255	1.57077	-5.00932	2.81854e-06	2.13509e-05	4.06687
FCGR1B	1.0575	8.90113	5.00758	2.83837e-06	2.1471e-05	4.0601
MYO10	0.87434	7.17036	5.00685	2.84673e-06	2.15241e-05	4.05727
TTC39B	-0.614414	8.91641	-5.00636	2.8524e-06	2.1557e-05	4.05534
TRGV3	-1.02425	5.78132	-5.00331	2.8877e-06	2.17627e-05	4.04347
TRAV17	-1.06485	6.22137	-4.99819	2.94793e-06	2.21856e-05	4.02355
CCR10	0.980267	4.87736	4.99601	2.97387e-06	2.236e-05	4.01509
GIMAP1	-0.655778	10.6556	-4.9929	3.01143e-06	2.26119e-05	4.00298
PCSK6	1.23131	8.32694	4.99277	3.01297e-06	2.26119e-05	4.00249
SPRED1	-1.02775	6.70239	-4.99237	3.01781e-06	2.26378e-05	4.00094
IMMP2L	-0.665771	5.98833	-4.9897	3.05045e-06	2.28403e-05	3.99055
SPATS2L	1.20593	8.64874	4.98589	3.09764e-06	2.31721e-05	3.97574
TRBV7-2	-1.18681	7.42279	-4.98167	3.15071e-06	2.35039e-05	3.95935
CCNA1	1.83648	4.80952	4.97965	3.17631e-06	2.3673e-05	3.95154
DPP4	-0.950315	9.37592	-4.97806	3.19678e-06	2.37927e-05	3.94534
TCF23	0.697252	3.10754	4.97458	3.24175e-06	2.40831e-05	3.93186
ANKRD28	0.724844	9.25446	4.97437	3.24449e-06	2.40923e-05	3.93105
C1orf167	0.722481	2.86496	4.97413	3.24769e-06	2.40972e-05	3.9301
GOLGA2P10	-0.97185	4.3026	-4.97336	3.25767e-06	2.41238e-05	3.92714
TG	0.958332	5.45734	4.9724	3.27032e-06	2.41953e-05	3.9234
CD160	-1.20568	7.9254	-4.9714	3.28346e-06	2.42703e-05	3.91953
TRBV21-1	-1.33534	3.64249	-4.96981	3.30454e-06	2.43941e-05	3.91335
TLE2	-0.95768	6.62942	-4.96979	3.30474e-06	2.43941e-05	3.9133
PALMD	0.960436	1.7985	4.96404	3.38203e-06	2.48513e-05	3.89099
IFITM10	1.26587	4.44667	4.96389	3.38403e-06	2.48546e-05	3.89042
RPS15A	-0.608052	11.2876	-4.96356	3.38846e-06	2.48759e-05	3.88916
F2RL3	0.855204	6.16892	4.9626	3.40159e-06	2.49609e-05	3.88543
HIC1	-0.734214	5.77045	-4.96248	3.40331e-06	2.49623e-05	3.88494
IL26	-1.06311	1.64196	-4.96174	3.41343e-06	2.50251e-05	3.88207
PIEZO2	0.899748	3.24858	4.96153	3.41629e-06	2.50347e-05	3.88127
LIM2	-0.9937	3.81804	-4.96042	3.43148e-06	2.51233e-05	3.87699
RUNX3	-0.673697	12.1188	-4.9585	3.45801e-06	2.5306e-05	3.86956
PLEKHN1	0.632257	4.80913	4.95802	3.46476e-06	2.53211e-05	3.86768
CYSTM1	0.981852	9.69779	4.9528	3.53811e-06	2.57816e-05	3.84747
SLC5A5	-0.832223	4.55525	-4.95208	3.5483e-06	2.58382e-05	3.8447
OSBPL6	0.877586	4.5188	4.95089	3.56526e-06	2.595e-05	3.84009
FLRT2	0.878585	3.83046	4.95055	3.57011e-06	2.59736e-05	3.83878
KCNK7	0.759805	4.70644	4.95038	3.57254e-06	2.59768e-05	3.83813
TRAC	-1.09592	12.5517	-4.95022	3.57489e-06	2.59768e-05	3.83749
ACOX2	1.23464	4.57179	4.95008	3.57691e-06	2.59768e-05	3.83695
OASL	1.19344	10.8442	4.95007	3.57697e-06	2.59768e-05	3.83693
KLRC4	-1.52112	3.944	-4.94647	3.62899e-06	2.63309e-05	3.82301
TNNT1	1.88793	6.89153	4.94386	3.66719e-06	2.65724e-05	3.8129
RORA	-0.975267	10.4662	-4.94215	3.69236e-06	2.67307e-05	3.80631
CDCA7	0.772021	7.60553	4.94152	3.70168e-06	2.67863e-05	3.80388
TRBJ1-6	-1.09113	4.20032	-4.94059	3.7155e-06	2.68742e-05	3.80028
KCP	0.697604	4.49631	4.9399	3.7258e-06	2.69126e-05	3.79761
IGHV1-69	2.39184	7.71759	4.9396	3.73035e-06	2.69334e-05	3.79644
IL36A	-0.959408	0.795073	-4.93935	3.734e-06	2.69478e-05	3.79549
STAB1	0.849472	11.599	4.93858	3.7456e-06	2.70159e-05	3.7925
ANKRD22	1.40026	7.34151	4.9385	3.74678e-06	2.70159e-05	3.7922
MRPL23	0.742769	8.03894	4.93777	3.75775e-06	2.70728e-05	3.78938
TRBV7-7	-1.33238	3.00481	-4.93775	3.75802e-06	2.70728e-05	3.78931
BCL6	0.881193	12.9059	4.93669	3.774e-06	2.71758e-05	3.78522
TRAJ5	-1.27619	2.18173	-4.93636	3.7791e-06	2.72005e-05	3.78391
METTL24	-0.936146	1.12144	-4.93604	3.78387e-06	2.72131e-05	3.7827
PDE7B	-0.763876	4.9478	-4.93508	3.79844e-06	2.73032e-05	3.77899
EBF4	-1.22404	3.78365	-4.9319	3.84711e-06	2.7616e-05	3.76671
HAPLN3	-0.862563	8.39761	-4.93179	3.84879e-06	2.7616e-05	3.76629
GIMAP8	-0.753551	11.3096	-4.93145	3.8541e-06	2.76418e-05	3.76496
AP1S2	-0.630325	11.7919	-4.93003	3.87598e-06	2.77741e-05	3.7595
NOSTRIN	0.870571	2.47641	4.9275	3.91541e-06	2.80075e-05	3.74974
GPRASP2	-0.632784	5.1411	-4.92693	3.92437e-06	2.80588e-05	3.74754
USP44	-1.13545	5.34329	-4.92669	3.9282e-06	2.80613e-05	3.7466
DLG5	-0.695664	7.2407	-4.92591	3.94041e-06	2.81237e-05	3.7436
ZBED3	-0.604518	7.17231	-4.91913	4.04873e-06	2.88115e-05	3.71746
IGHV3-52	1.52848	2.28166	4.9191	4.04925e-06	2.88115e-05	3.71733
ANKRD30BL	0.828781	1.69608	4.91879	4.05434e-06	2.8835e-05	3.71612
NBPF15	-0.590474	9.30448	-4.91761	4.07348e-06	2.89584e-05	3.71158
TAS1R3	0.724101	5.45701	4.91705	4.08263e-06	2.90107e-05	3.70942
SLAMF1	-0.599189	9.11987	-4.91439	4.12618e-06	2.92687e-05	3.69919
CLEC10A	-1.18793	7.94189	-4.91236	4.15981e-06	2.94427e-05	3.69136
ANG	0.893505	6.38691	4.91096	4.18316e-06	2.95691e-05	3.68597
TRAV5	-1.14913	5.13974	-4.91075	4.18669e-06	2.95812e-05	3.68515
MMP2	1.78349	3.2274	4.9089	4.21773e-06	2.97875e-05	3.67803
SYTL4	1.11292	6.23575	4.90856	4.22346e-06	2.97987e-05	3.67672
TRBV11-1	-1.39339	3.56797	-4.90761	4.23954e-06	2.98893e-05	3.67306
TRBJ1-5	-1.01748	4.14136	-4.90519	4.28071e-06	3.01401e-05	3.66374
TMEM132C	-1.29933	1.65696	-4.9032	4.31471e-06	3.03663e-05	3.65612
AP5B1	0.689827	11.6772	4.90285	4.32078e-06	3.03849e-05	3.65476
MOXD1	1.03048	5.44502	4.90283	4.32111e-06	3.03849e-05	3.65469
MAFG	0.721661	9.94228	4.9023	4.33028e-06	3.0423e-05	3.65264
EIF4A2P1	-1.07853	2.16407	-4.90057	4.36026e-06	3.06203e-05	3.64599
GPRIN1	0.817288	6.01012	4.89619	4.43725e-06	3.10934e-05	3.62912
ZNF525	-0.613073	8.06872	-4.89407	4.4749e-06	3.1276e-05	3.62098
SCML4	-0.669464	9.88658	-4.89303	4.49339e-06	3.13645e-05	3.617
LDLRAP1	-0.627138	11.5321	-4.89193	4.51322e-06	3.14758e-05	3.61276
ZSCAN31	-0.694308	4.49444	-4.89156	4.51983e-06	3.14947e-05	3.61135
PRKCQ	-0.70319	10.1718	-4.88954	4.55641e-06	3.1695e-05	3.60358
NIPSNAP3B	-0.6201	4.94546	-4.88918	4.56286e-06	3.17125e-05	3.60222
RFPL4A	-1.78399	0.90901	-4.88851	4.57509e-06	3.17839e-05	3.59964
DPEP1	1.42832	1.64688	4.88809	4.58282e-06	3.18239e-05	3.59801
PSPH	0.591994	7.25982	4.88654	4.61115e-06	3.19929e-05	3.59207
QSOX1	0.618011	11.2997	4.88641	4.61358e-06	3.19929e-05	3.59156
DENND5B	1.12687	6.60244	4.88629	4.61578e-06	3.19929e-05	3.5911
SLC25A10	0.757608	5.72833	4.88622	4.61704e-06	3.19929e-05	3.59084
TRAV16	-1.09126	4.92241	-4.88426	4.65326e-06	3.21614e-05	3.58331
C8orf86	0.884947	2.11763	4.88426	4.65329e-06	3.21614e-05	3.5833
FAM24B	-0.67463	5.31947	-4.88358	4.6658e-06	3.22257e-05	3.58071
FASLG	-1.042	7.69271	-4.88354	4.66657e-06	3.22257e-05	3.58055
SERPINI2	-1.14898	1.92855	-4.88116	4.71102e-06	3.25049e-05	3.57142
DKK3	-1.32287	4.06299	-4.88019	4.72931e-06	3.26075e-05	3.56768
CLCF1	-0.61156	6.64162	-4.88016	4.72993e-06	3.26075e-05	3.56756
PCOLCE2	1.93588	4.03146	4.87839	4.76339e-06	3.28102e-05	3.56076
SUGCT	-0.850579	2.9138	-4.8775	4.78017e-06	3.28977e-05	3.55738
GPR174	-1.13533	7.66179	-4.87737	4.78265e-06	3.29008e-05	3.55688
ZNF577	-0.779457	6.38872	-4.8746	4.83578e-06	3.31816e-05	3.54623
KAZALD1	1.08887	2.65357	4.87384	4.8504e-06	3.32678e-05	3.54332
CLEC4F	-2.14862	3.91952	-4.87256	4.87509e-06	3.34168e-05	3.53843
CCL4	-0.951149	9.72023	-4.86973	4.93034e-06	3.37731e-05	3.52757
DPF1	0.814011	3.39962	4.86797	4.96504e-06	3.3982e-05	3.52081
SLCO2A1	1.22425	1.96391	4.86647	4.99464e-06	3.41702e-05	3.51508
ZNF816	-0.659755	7.59525	-4.86569	5.01027e-06	3.42626e-05	3.51207
NRN1	1.37563	4.76402	4.86544	5.01512e-06	3.42813e-05	3.51114
FFAR2	0.863431	11.0207	4.86503	5.02346e-06	3.43172e-05	3.50954
NEXN	1.13396	8.09655	4.86394	5.04514e-06	3.44428e-05	3.50539
LTA	-0.711024	7.36887	-4.86127	5.09896e-06	3.47662e-05	3.49517
CACNA2D2	-0.882206	7.37334	-4.85579	5.21127e-06	3.54274e-05	3.47418
AC079250.1	-0.944173	2.70106	-4.85513	5.22486e-06	3.55049e-05	3.47167
TSPYL5	-0.854083	6.05248	-4.85458	5.23636e-06	3.55532e-05	3.46955
P2RY10	-0.814585	9.15477	-4.85285	5.2724e-06	3.57528e-05	3.46294
DAB2	0.724719	9.71517	4.85255	5.27866e-06	3.57653e-05	3.4618
SRPX	-1.11915	1.17589	-4.8514	5.30293e-06	3.59147e-05	3.45738
SYCP2L	-1.25533	2.74036	-4.8479	5.377e-06	3.63554e-05	3.44402
IKZF2	-0.981089	7.98265	-4.84755	5.38456e-06	3.63914e-05	3.44267
MED12L	0.886338	6.69441	4.84257	5.49194e-06	3.70396e-05	3.42365
GCK	-1.0309	1.81945	-4.8424	5.49576e-06	3.705e-05	3.42298
EEF1A1P19	-0.761921	3.67978	-4.84162	5.5127e-06	3.71487e-05	3.42001
AGAP6	-0.615042	6.25789	-4.84066	5.53371e-06	3.72593e-05	3.41635
KIF18A	0.76695	6.32851	4.83592	5.63865e-06	3.79185e-05	3.39825
SLC16A3	0.639238	11.4146	4.83488	5.66209e-06	3.80445e-05	3.39426
RPL12P4	-0.872527	1.54557	-4.83449	5.6708e-06	3.80872e-05	3.39278
BIRC3	-0.797979	11.1718	-4.83434	5.67417e-06	3.80939e-05	3.39221
IGHV3-19	1.53436	4.04032	4.83409	5.67977e-06	3.81157e-05	3.39126
IGLV5-48	1.70857	2.88521	4.83369	5.6888e-06	3.81605e-05	3.38973
EMILIN1	0.837814	5.85617	4.83266	5.71213e-06	3.82954e-05	3.38579
NPTXR	-0.897772	6.64049	-4.83259	5.71364e-06	3.82954e-05	3.38553
SASH1	-0.982753	7.50008	-4.83118	5.7456e-06	3.84777e-05	3.38016
LCN2	1.97376	9.07218	4.82972	5.7789e-06	3.86526e-05	3.37459
KIAA1958	0.895262	8.54824	4.82855	5.80584e-06	3.87687e-05	3.37011
IGKV1-8	1.88259	3.86447	4.8269	5.84382e-06	3.8974e-05	3.36383
PDLIM1	0.644799	10.3917	4.82528	5.88153e-06	3.92094e-05	3.35764
SYT17	-0.72018	4.87523	-4.82499	5.88812e-06	3.92372e-05	3.35656
OXCT2	1.55305	3.11032	4.82473	5.89422e-06	3.92616e-05	3.35557
MPL	1.26144	4.59086	4.82443	5.90125e-06	3.92922e-05	3.35442
COL6A1	-1.13859	5.38158	-4.82406	5.90998e-06	3.93342e-05	3.35299
ESYT3	0.935887	2.61908	4.81769	6.06073e-06	4.02051e-05	3.32874
OTUD7A	-0.84072	4.8816	-4.81731	6.06991e-06	4.02166e-05	3.32728
TRBJ1-4	-1.06301	4.0755	-4.81718	6.07297e-06	4.02204e-05	3.3268
GPA33	-0.940446	7.61304	-4.8169	6.07969e-06	4.02484e-05	3.32573
MEIS3	1.21657	2.92481	4.81607	6.09974e-06	4.03643e-05	3.32256
HNRNPA1P21	-1.15945	4.05289	-4.8144	6.14029e-06	4.057e-05	3.31618
CCM2L	1.16018	2.07714	4.81438	6.14081e-06	4.057e-05	3.3161
SLC24A3	1.30716	6.42023	4.81364	6.1587e-06	4.06571e-05	3.3133
TRBV15	-1.08616	5.08566	-4.81198	6.19913e-06	4.08885e-05	3.307
RAB13	1.00836	6.27105	4.81137	6.21427e-06	4.09716e-05	3.30465
BEX2	-0.876896	7.12153	-4.80992	6.25001e-06	4.11737e-05	3.29913
PNMA3	-0.998412	5.45115	-4.80527	6.36593e-06	4.18691e-05	3.28144
CATSPER2	-0.588424	5.80504	-4.805	6.37253e-06	4.18955e-05	3.28044
HOXB2	-0.722102	6.90843	-4.80204	6.44753e-06	4.23198e-05	3.26918
FIGN	1.76772	2.40585	4.80122	6.46854e-06	4.24405e-05	3.26604
EEF1A1P12	-0.879024	3.55934	-4.80101	6.47377e-06	4.24575e-05	3.26527
CDKN2D	0.590812	11.5233	4.80052	6.48643e-06	4.25233e-05	3.26339
TRBV1	-1.30642	2.44492	-4.79939	6.5153e-06	4.2678e-05	3.25911
TDRD9	1.15622	8.59765	4.79925	6.5189e-06	4.26843e-05	3.25858
LCK	-0.866675	12.3016	-4.79538	6.61932e-06	4.33243e-05	3.24386
HIF3A	0.686886	3.69705	4.79211	6.70536e-06	4.38697e-05	3.23143
CDCP1	0.699108	6.20063	4.78832	6.80645e-06	4.4413e-05	3.21703
CDK14	0.638095	9.43727	4.78827	6.80763e-06	4.4413e-05	3.21686
FBXL16	-0.846454	7.61342	-4.7874	6.83102e-06	4.45297e-05	3.21356
ISM1	-1.41069	4.74914	-4.78422	6.91734e-06	4.5056e-05	3.20148
FCGBP	-1.20003	7.14146	-4.78369	6.93181e-06	4.5114e-05	3.19946
PROK2	0.983774	10.5289	4.77927	7.0534e-06	4.58499e-05	3.18273
AHNAK	-0.585389	14.9892	-4.77866	7.07038e-06	4.59241e-05	3.18042
HSD3B7	1.00012	5.93343	4.77866	7.07049e-06	4.59241e-05	3.1804
MMP1	1.71846	2.76748	4.77817	7.08422e-06	4.5978e-05	3.17853
SPOCD1	1.2771	6.92383	4.77816	7.08447e-06	4.5978e-05	3.1785
TNFRSF12A	1.00408	6.19627	4.77765	7.09854e-06	4.60508e-05	3.17659
MARCKSL1	-0.647626	10.4209	-4.77335	7.21991e-06	4.67632e-05	3.16028
CA11	-0.638562	5.55596	-4.77239	7.24731e-06	4.69218e-05	3.15663
ACVRL1	0.893653	5.64243	4.77228	7.25041e-06	4.69231e-05	3.15622
BIRC7	-1.21427	1.10808	-4.77208	7.2562e-06	4.69418e-05	3.15545
ADAM12	-1.05561	4.98406	-4.77151	7.27237e-06	4.70158e-05	3.15331
TPT1	-0.592647	14.1532	-4.76985	7.32016e-06	4.728e-05	3.14701
GLMP	0.586451	9.45047	4.76783	7.37853e-06	4.75999e-05	3.13936
TIMM10	0.69408	8.8694	4.76715	7.3982e-06	4.7678e-05	3.1368
AUTS2	-0.78468	8.71857	-4.76712	7.39924e-06	4.7678e-05	3.13667
FOXJ1	-1.40804	2.95714	-4.76711	7.39948e-06	4.7678e-05	3.13664
PRRG4	0.795458	9.04028	4.76285	7.52453e-06	4.83681e-05	3.12051
TRAV25	-1.2166	4.85493	-4.76254	7.53353e-06	4.84067e-05	3.11936
LEKR1	-0.986668	3.54869	-4.76205	7.54821e-06	4.84818e-05	3.11749
KCNA2	0.822992	5.67107	4.76116	7.57456e-06	4.85932e-05	3.11413
IGLV2-18	1.82849	6.59521	4.76009	7.60647e-06	4.87592e-05	3.11009
SPOCK3	-0.969773	1.91681	-4.75954	7.62315e-06	4.88159e-05	3.10798
KLF5	1.06291	8.02954	4.75674	7.70727e-06	4.93076e-05	3.09742
PI16	-1.07537	6.70327	-4.75377	7.79801e-06	4.98181e-05	3.08616
SLC26A6	0.585605	9.85279	4.74661	8.02041e-06	5.10886e-05	3.05911
PTCH1	-0.68821	8.37988	-4.74392	8.10549e-06	5.15089e-05	3.04896
ZAP70	-0.753038	11.7211	-4.7391	8.26021e-06	5.24303e-05	3.03078
TSPAN15	-0.92698	5.2202	-4.73873	8.27213e-06	5.24853e-05	3.02939
FGFR2	-1.23681	3.91056	-4.73762	8.30826e-06	5.26939e-05	3.0252
ZNF491	-0.794051	3.9209	-4.73637	8.34899e-06	5.289e-05	3.02049
CD8B	-1.15074	9.707	-4.73614	8.35653e-06	5.2917e-05	3.01963
MATK	-0.775567	9.24181	-4.73408	8.42447e-06	5.32847e-05	3.01184
RGS1	-1.11119	7.80894	-4.73217	8.48783e-06	5.36645e-05	3.00463
NCAPG2	0.698086	8.97343	4.73133	8.51582e-06	5.38204e-05	3.00147
CDKN1A	0.673159	11.1576	4.7245	8.74663e-06	5.50211e-05	2.97575
CD6	-0.874589	11.6001	-4.72393	8.7662e-06	5.51014e-05	2.9736
QPCT	0.642567	11.4255	4.72193	8.83516e-06	5.54701e-05	2.96606
TRAV20	-1.02187	5.31537	-4.72113	8.86287e-06	5.56225e-05	2.96305
P3H3	-0.974774	4.56351	-4.71617	9.03654e-06	5.66246e-05	2.94439
RIMBP3	-0.8129	5.43189	-4.71485	9.08344e-06	5.68743e-05	2.93942
PARVA	-0.801118	3.39691	-4.70953	9.27445e-06	5.79134e-05	2.91941
SPTSSB	-1.19987	4.90675	-4.70695	9.36853e-06	5.84106e-05	2.90971
CDH6	0.894412	3.8951	4.7052	9.43253e-06	5.8765e-05	2.90316
LYPD2	-1.78696	3.22177	-4.7052	9.43263e-06	5.8765e-05	2.90315
PLEKHG5	-1.115	4.93869	-4.70445	9.46023e-06	5.89142e-05	2.90034
KLHL34	-0.87737	3.90321	-4.70418	9.47034e-06	5.89545e-05	2.89932
OTOF	2.14454	7.29651	4.70392	9.48009e-06	5.89925e-05	2.89833
AKR1D1P1	-1.089	1.89207	-4.70339	9.4998e-06	5.90924e-05	2.89633
PPM1J	-0.753443	4.58665	-4.7031	9.51026e-06	5.91072e-05	2.89527
HOOK1	-0.862584	7.20065	-4.70124	9.5797e-06	5.9475e-05	2.88828
FAM135B	0.795927	2.73612	4.70008	9.62334e-06	5.97231e-05	2.88391
BMX	1.34713	5.98067	4.69958	9.64192e-06	5.98153e-05	2.88205
ZNF703	-1.28835	6.54716	-4.69949	9.64559e-06	5.98153e-05	2.88169
IGHV1-67	1.70064	3.04857	4.69891	9.66739e-06	5.98816e-05	2.87952
RBFOX2	-0.753158	3.86461	-4.69751	9.72049e-06	6.01874e-05	2.87425
OLAH	2.34965	4.52419	4.69737	9.72564e-06	6.01963e-05	2.87374
TOX2	0.810052	6.22265	4.69543	9.79951e-06	6.05989e-05	2.86647
PKHD1	1.15881	2.22687	4.69537	9.80193e-06	6.05989e-05	2.86623
CADPS2	1.18917	1.77289	4.69341	9.8772e-06	6.10409e-05	2.85888
ARHGEF12	0.679717	9.99391	4.69316	9.88678e-06	6.10767e-05	2.85795
KCNH8	-1.05003	5.36151	-4.69255	9.91037e-06	6.11674e-05	2.85566
TRBV16	-1.13292	1.26466	-4.69071	9.98191e-06	6.15469e-05	2.84875
NBL1	-0.959897	5.4919	-4.68835	1.00742e-05	6.20216e-05	2.8399
PRSS23	-0.853325	8.85568	-4.68584	1.01732e-05	6.25678e-05	2.8305
SLC27A2	0.889984	5.92193	4.68581	1.01746e-05	6.25678e-05	2.83037
RRN3P1	-0.586216	7.62198	-4.68218	1.03195e-05	6.33628e-05	2.81678
LILRA5	0.802639	12.0342	4.68198	1.03276e-05	6.33644e-05	2.81602
TRAJ56	-1.14159	1.44605	-4.68133	1.03537e-05	6.35006e-05	2.8136
SKAP1	-0.791319	10.286	-4.68078	1.03758e-05	6.36117e-05	2.81155
VIPR1	-0.602893	9.11072	-4.67942	1.04312e-05	6.39027e-05	2.80644
SULF2	-0.695666	12.0025	-4.67905	1.04461e-05	6.39701e-05	2.80506
LPAR6	-0.795506	9.853	-4.67883	1.04551e-05	6.40011e-05	2.80423
WNT1	-0.921666	3.75003	-4.67852	1.04677e-05	6.40535e-05	2.80308
BMP8B	0.702915	6.9701	4.67642	1.05537e-05	6.45311e-05	2.79521
EPPK1	-1.01654	6.03009	-4.67533	1.05985e-05	6.47808e-05	2.79114
COL23A1	1.22275	4.02918	4.67392	1.06568e-05	6.51127e-05	2.78587
AGBL3	-0.662354	4.86358	-4.67174	1.07477e-05	6.56184e-05	2.77771
FAP	1.42208	2.42358	4.67109	1.07749e-05	6.57597e-05	2.77528
EPAS1	0.973946	6.73198	4.66421	1.10676e-05	6.74184e-05	2.74953
PLPP3	0.945763	5.53538	4.66084	1.12135e-05	6.82047e-05	2.73695
MAP1LC3B2	0.822835	6.01902	4.65994	1.12529e-05	6.83413e-05	2.73358
RPS2P55	-0.83519	1.10532	-4.65851	1.13156e-05	6.86448e-05	2.72824
SLC7A4	-0.946176	0.976038	-4.65771	1.13508e-05	6.88327e-05	2.72525
UBE2S	0.686321	9.0125	4.65759	1.13561e-05	6.8839e-05	2.72481
TRAV29DV5	-1.05572	6.24574	-4.65678	1.13919e-05	6.9004e-05	2.72179
SLC37A2	-0.590109	9.84822	-4.65633	1.14119e-05	6.90478e-05	2.7201
SPAG4	0.958054	4.5412	4.65607	1.14234e-05	6.90913e-05	2.71914
SERF1B	-0.676989	5.51224	-4.65451	1.1493e-05	6.94606e-05	2.7133
ZNF670	-0.617294	5.71604	-4.65239	1.15878e-05	6.9981e-05	2.70541
PCDH1	-1.12075	5.93425	-4.65213	1.15997e-05	6.99956e-05	2.70442
C1orf226	1.38668	4.36488	4.65077	1.16612e-05	7.03191e-05	2.69934
GLDN	1.95995	3.89404	4.64855	1.17622e-05	7.08226e-05	2.69106
CCR12P	-1.34856	3.68908	-4.64684	1.18403e-05	7.12665e-05	2.6847
TRAV8-6	-1.05854	5.87611	-4.64606	1.18763e-05	7.14564e-05	2.68179
AGPAT2	0.612454	10.0398	4.64529	1.19117e-05	7.16428e-05	2.67893
MESP1	1.01258	2.51464	4.64403	1.19703e-05	7.19418e-05	2.67421
GPC3	-1.16492	2.02076	-4.643	1.20183e-05	7.22034e-05	2.67037
COL10A1	1.51978	3.38428	4.64188	1.20707e-05	7.24917e-05	2.66619
ITGA6	-0.635748	10.6442	-4.64113	1.21056e-05	7.26469e-05	2.66342
PPBP	1.15521	12.0619	4.64088	1.21175e-05	7.26914e-05	2.66248
ZC2HC1A	-0.721961	6.58605	-4.63974	1.21712e-05	7.29867e-05	2.65823
ZNF165	-1.04503	4.47488	-4.63924	1.2195e-05	7.30301e-05	2.65635
MCMDC2	-0.645131	5.66462	-4.63781	1.22629e-05	7.3373e-05	2.65102
RPS3AP47	-0.996562	1.96407	-4.63746	1.22794e-05	7.34451e-05	2.64972
TRIM58	1.28616	10.0111	4.6353	1.23825e-05	7.4007e-05	2.64169
ALDH7A1	0.841187	5.30587	4.6343	1.24307e-05	7.42127e-05	2.63797
RPL21P28	-0.928757	3.21124	-4.63273	1.25064e-05	7.45817e-05	2.63214
IL4	-1.19547	1.27798	-4.63263	1.25115e-05	7.45845e-05	2.63175
LHFPL2	0.800436	9.85073	4.63151	1.25658e-05	7.48255e-05	2.62759
CRYGS	-0.585067	5.16799	-4.63114	1.25841e-05	7.48799e-05	2.62619
TRAJ17	-1.04693	1.37771	-4.62975	1.2652e-05	7.52006e-05	2.62102
TRBJ2-7	-0.818802	3.28176	-4.62547	1.28633e-05	7.62323e-05	2.60512
SAP30	1.06072	8.71973	4.62524	1.2875e-05	7.62737e-05	2.60425
THEMIS	-1.01424	9.76048	-4.62161	1.30569e-05	7.72666e-05	2.59077
DOCK3	-0.612921	5.17233	-4.62141	1.3067e-05	7.72979e-05	2.59003
PTGFR	1.52147	4.39225	4.61802	1.32396e-05	7.82615e-05	2.57744
ZNF385D	0.950161	4.92241	4.60063	1.41603e-05	8.30362e-05	2.5129
CD248	-1.32741	6.15291	-4.59881	1.42602e-05	8.35014e-05	2.50615
KCNG1	-1.13738	4.67794	-4.59839	1.42838e-05	8.36089e-05	2.50456
EMP1	1.19741	7.92782	4.59803	1.43032e-05	8.36318e-05	2.50326
KIF3C	0.774288	7.72788	4.59759	1.43278e-05	8.37451e-05	2.50161
RPS23P8	-0.855085	8.24944	-4.59608	1.44112e-05	8.41722e-05	2.49604
AK1	-0.940663	6.67853	-4.59546	1.44458e-05	8.43434e-05	2.49374
PRSS27	0.680172	4.19614	4.59534	1.44528e-05	8.43538e-05	2.49328
LMAN1	0.653557	11.1354	4.59502	1.44705e-05	8.44036e-05	2.4921
TRAV8-3	-1.11437	6.22618	-4.59291	1.45886e-05	8.50238e-05	2.4843
SAMD15	0.905087	3.94935	4.59181	1.46507e-05	8.5263e-05	2.48022
PTCRA	1.05908	7.34009	4.59112	1.46897e-05	8.54592e-05	2.47767
TRBV6-6	-1.05648	5.31819	-4.58802	1.48667e-05	8.63718e-05	2.46618
PCSK9	2.29602	2.79433	4.58599	1.49837e-05	8.69193e-05	2.45866
STXBP1	-0.642001	5.95083	-4.58269	1.51752e-05	8.79357e-05	2.44647
TRBV12-3	-1.10512	6.17788	-4.58064	1.52954e-05	8.85053e-05	2.4389
MOBP	0.758646	3.10297	4.58008	1.53285e-05	8.86334e-05	2.43682
PRKAR2B	0.913901	10.9304	4.57911	1.53861e-05	8.89201e-05	2.43322
HLA-DQA1	-0.77064	11.3706	-4.57577	1.55851e-05	8.99244e-05	2.42089
INPP4B	-1.03715	9.98427	-4.57548	1.56026e-05	8.99671e-05	2.41982
OIT3	0.92324	1.73307	4.57314	1.57437e-05	9.07101e-05	2.41118
PLCB1	-0.695876	8.06665	-4.57223	1.5799e-05	9.09961e-05	2.40782
TRBC1	-0.964636	11.7448	-4.56864	1.60188e-05	9.21638e-05	2.39456
IGHJ3	1.39146	6.48916	4.56784	1.60684e-05	9.23836e-05	2.39159
SLC35D3	1.36634	3.71024	4.56432	1.62871e-05	9.35079e-05	2.37863
FAM92B	1.11169	1.96919	4.56243	1.6406e-05	9.41237e-05	2.37165
CD3E	-0.951874	12.4294	-4.55968	1.65804e-05	9.50906e-05	2.36151
VEGFC	1.09049	3.60544	4.55708	1.67468e-05	9.58407e-05	2.35193
SMKR1	-0.863858	4.35996	-4.55555	1.68459e-05	9.63396e-05	2.34627
NRP2	-0.784727	5.1095	-4.54932	1.72533e-05	9.84956e-05	2.32335
CTTNBP2	-1.50188	2.24127	-4.54798	1.73426e-05	9.89352e-05	2.3184
PLVAP	-1.26708	5.62857	-4.54622	1.74599e-05	9.95366e-05	2.31194
SERPING1	1.34586	10.1617	4.54622	1.74603e-05	9.95366e-05	2.31192
IQCD	-0.842434	3.31611	-4.5461	1.74679e-05	9.95447e-05	2.3115
CEBPB	0.605129	11.9401	4.54547	1.75108e-05	9.9754e-05	2.30915
NUDT11	-0.907136	3.73405	-4.54537	1.75171e-05	9.9755e-05	2.3088
PKD1L2	0.691164	4.22889	4.5445	1.7576e-05	0.00010002	2.30558
SLC5A10	-0.810611	3.84515	-4.54148	1.77803e-05	0.000101076	2.2945
TACC2	0.734309	3.41079	4.53981	1.78951e-05	0.000101655	2.28833
YES1	-0.679593	7.27609	-4.53763	1.80451e-05	0.000102387	2.28033
ATP8A2	-0.861421	5.16522	-4.53724	1.80721e-05	0.000102482	2.27889
CORO2A	0.622043	9.56184	4.53426	1.82797e-05	0.000103551	2.26794
ZFP2	-0.995409	3.66929	-4.53416	1.82869e-05	0.000103555	2.26756
TMEM92	1.22758	3.70765	4.53313	1.83587e-05	0.000103889	2.2638
CHRNB2	0.877172	2.25206	4.53254	1.84001e-05	0.000104087	2.26165
AK4	0.714675	5.99234	4.53234	1.84149e-05	0.000104134	2.26088
COLGALT2	-1.0778	5.42485	-4.532	1.84389e-05	0.000104233	2.25963
C1orf74	-0.596427	6.22946	-4.53109	1.85032e-05	0.000104488	2.25629
ZNF112	-1.03379	3.01562	-4.52995	1.85838e-05	0.000104833	2.25212
MEIS1	0.788326	7.64328	4.5277	1.87444e-05	0.000105665	2.24387
TRDC	-1.14022	9.37698	-4.5271	1.87877e-05	0.000105872	2.24166
TMEM158	1.26309	6.3354	4.52613	1.88579e-05	0.000106194	2.23809
TRBV14	-1.13168	4.59286	-4.52483	1.89517e-05	0.000106648	2.23333
FAM20C	0.800706	7.70238	4.52406	1.90081e-05	0.000106928	2.23048
OXTR	1.03707	4.81924	4.52288	1.90938e-05	0.000107335	2.22617
C3orf18	-0.620894	7.40282	-4.51853	1.94144e-05	0.000108873	2.2102
TNFSF11	-1.06392	2.74711	-4.51725	1.95098e-05	0.000109332	2.20551
IGHV3-41	1.33997	3.36969	4.51641	1.95719e-05	0.000109642	2.20246
BHLHE41	0.854707	6.59328	4.51599	1.96034e-05	0.000109781	2.20092
TRAJ58	-0.947205	1.3694	-4.51504	1.96748e-05	0.000110104	2.19743
ZNF135	-0.746858	5.11111	-4.51368	1.97779e-05	0.000110643	2.19243
MAS1	0.71851	3.19327	4.51216	1.98932e-05	0.00011121	2.18686
BTN1A1	0.889951	3.95214	4.51164	1.99323e-05	0.000111352	2.18497
TRAJ52	-1.01292	2.17216	-4.51013	2.00481e-05	0.00011196	2.17942
MS4A14	-0.883262	7.90714	-4.50918	2.01207e-05	0.000112288	2.17596
DNAH8	0.94033	4.21274	4.50815	2.02e-05	0.000112615	2.17219
TRBJ2-4	-0.749821	3.18282	-4.50753	2.02477e-05	0.000112786	2.16993
NFE2	0.700546	12.3054	4.50748	2.02517e-05	0.000112786	2.16974
AMPD1	1.16933	2.05002	4.50699	2.02898e-05	0.000112959	2.16794
SERPINE1	1.08612	6.55682	4.50672	2.03103e-05	0.000113035	2.16697
MYO1D	0.71475	8.5533	4.50189	2.06883e-05	0.00011494	2.1493
SLC8A2	1.26184	1.475	4.50181	2.06953e-05	0.00011494	2.14897
RPL5P4	-0.841107	1.31014	-4.50095	2.07628e-05	0.000115196	2.14585
MT2A	0.962918	9.62466	4.49939	2.08867e-05	0.000115725	2.14015
CDS1	-0.910014	3.44769	-4.49827	2.09765e-05	0.000116103	2.13604
KNDC1	-1.49953	3.97887	-4.49729	2.10549e-05	0.000116457	2.13246
SBK1	-0.777272	9.39085	-4.49502	2.12385e-05	0.000117352	2.12415
ARHGEF10L	-0.72451	9.03637	-4.49229	2.14601e-05	0.000118407	2.1142
ELANE	2.25272	6.99322	4.48984	2.16619e-05	0.000119366	2.10523
RPL7P1	-0.960947	3.11288	-4.48923	2.17125e-05	0.000119563	2.103
SLAMF8	-0.719876	6.69474	-4.48861	2.17636e-05	0.000119763	2.10075
NRP1	-0.734297	6.7145	-4.48579	2.19987e-05	0.000120878	2.09045
CTDSPL	0.927599	8.57605	4.48533	2.20374e-05	0.000121022	2.08877
IGLV1-50	1.62212	2.94306	4.48509	2.20574e-05	0.000121091	2.0879
LAT	-0.658676	8.5264	-4.48235	2.2289e-05	0.000122196	2.07789
IGHV1-3	2.53825	7.1045	4.48178	2.23369e-05	0.000122376	2.07584
ZNF772	-0.660363	6.82415	-4.47843	2.26241e-05	0.000123753	2.0636
CAPN13	1.54275	3.0231	4.4784	2.26265e-05	0.000123753	2.0635
ZBTB8B	0.644521	3.67762	4.47707	2.27413e-05	0.000124297	2.05865
MAGEE1	-0.79132	5.8184	-4.4764	2.27993e-05	0.000124572	2.05621
TRBV4-2	-1.2401	5.62564	-4.47308	2.30894e-05	0.000125944	2.0441
TRPM1	0.914377	1.63068	4.47232	2.3156e-05	0.000126223	2.04134
TPST1	1.46114	8.70827	4.47166	2.32143e-05	0.000126498	2.03893
FHL2	0.868664	6.2954	4.47147	2.32308e-05	0.000126545	2.03825
EEF1A1P4	-0.902186	2.96863	-4.46968	2.33894e-05	0.000127323	2.03173
COL13A1	-1.37284	3.55205	-4.46956	2.34002e-05	0.000127339	2.03129
RNASE3	1.67786	7.38896	4.46756	2.35793e-05	0.000128052	2.02399
DLG2	-0.65876	3.61416	-4.46751	2.35835e-05	0.000128052	2.02382
PHC1P1	-1.24299	4.98316	-4.46469	2.38372e-05	0.000129195	2.01357
EMP2	0.682768	4.60977	4.46299	2.39923e-05	0.000129992	2.00736
CREB3L1	1.31421	3.17667	4.46192	2.40893e-05	0.000130387	2.0035
ADCY3	0.740252	9.48037	4.46122	2.41538e-05	0.000130692	2.00094
AMPH	1.7775	5.91682	4.46099	2.4175e-05	0.000130763	2.0001
NT5M	1.05524	7.58364	4.46053	2.42169e-05	0.000130946	1.99844
DYNC1I1	0.90695	3.40269	4.45866	2.43903e-05	0.000131752	1.99161
SPON1	-1.08966	5.13232	-4.45804	2.44478e-05	0.000132018	1.98935
GDF10	-1.20467	1.96085	-4.45542	2.46916e-05	0.000133201	1.97985
IGHV3-62	1.22479	1.73936	4.45407	2.48186e-05	0.000133842	1.97494
PRC1	0.7548	6.89125	4.45348	2.48743e-05	0.000134097	1.97279
FBXO6	0.656259	9.72145	4.45155	2.50565e-05	0.000134945	1.9658
FAXC	0.862358	1.84757	4.44691	2.55019e-05	0.000137206	1.94893
RHCE	1.28582	4.45158	4.4462	2.55707e-05	0.000137459	1.94636
RPL7P19	-1.16793	2.49617	-4.44616	2.55744e-05	0.000137459	1.94621
KLRC4-KLRK1	-1.20911	5.8583	-4.4455	2.56381e-05	0.000137666	1.94384
CD5	-0.868281	11.1957	-4.44317	2.58662e-05	0.000138659	1.93536
C1QA	1.15703	8.07038	4.4422	2.59609e-05	0.000139074	1.93186
BEX5	-0.926819	4.92037	-4.43877	2.63012e-05	0.000140711	1.91939
SH2D1B	-1.05582	9.38413	-4.43788	2.63893e-05	0.000141067	1.91619
AQP9	0.691112	13.2479	4.43784	2.63939e-05	0.000141067	1.91602
CR1	0.867678	12.1209	4.43479	2.67001e-05	0.000142515	1.90498
XKRX	-0.949114	3.31213	-4.43454	2.67252e-05	0.000142602	1.90408
TRAV4	-1.06892	5.98688	-4.43363	2.68173e-05	0.000142999	1.90079
CMKLR1	-0.745195	9.26538	-4.43237	2.69463e-05	0.000143498	1.89619
ZNF331	-0.809516	9.29802	-4.43155	2.70298e-05	0.000143848	1.89323
SLC34A2	0.753558	2.47703	4.42986	2.72025e-05	0.000144624	1.88714
FAM229B	-0.631277	4.09764	-4.42965	2.72248e-05	0.000144647	1.88635
KCNK5	0.966071	5.37388	4.42945	2.72452e-05	0.000144661	1.88564
PLSCR4	0.973145	3.33718	4.42796	2.73989e-05	0.00014536	1.88025
GFI1B	0.89056	8.62311	4.42688	2.75112e-05	0.000145742	1.87634
ACCS	-0.765174	8.23987	-4.42372	2.78422e-05	0.000147395	1.86489
TRAJ57	-0.988983	1.88	-4.4184	2.84078e-05	0.000149947	1.84565
SLC38A5	0.74113	9.98764	4.41543	2.87286e-05	0.000151542	1.8349
F12	0.828625	5.81528	4.414	2.88835e-05	0.00015226	1.82976
NPR2	-0.710789	5.12016	-4.41279	2.90157e-05	0.000152907	1.82539
CPXM2	0.897389	2.33177	4.41252	2.90456e-05	0.00015299	1.8244
UBA52	-0.591788	13.1188	-4.41247	2.90505e-05	0.00015299	1.82424
AKAP6	-0.67617	5.53469	-4.41091	2.92224e-05	0.000153846	1.8186
ANTXRLP1	-0.994976	4.42019	-4.41075	2.92404e-05	0.00015389	1.81801
GSG1L	0.962787	2.3066	4.40691	2.96672e-05	0.000155832	1.80415
SPAG16	-0.660586	5.97296	-4.40527	2.98509e-05	0.000156746	1.79824
VNN1	1.32672	10.9091	4.40466	2.99201e-05	0.000157019	1.79602
EPHB2	1.21843	7.88434	4.40233	3.01837e-05	0.000158237	1.78763
FLT1	0.678913	6.4949	4.399	3.05649e-05	0.000159829	1.77563
HLA-DQB2	-1.70889	4.70284	-4.39896	3.05701e-05	0.000159829	1.77547
TRAV21	-1.02058	6.40355	-4.39766	3.07202e-05	0.000160477	1.77078
CCDC85B	0.634766	8.42743	4.3964	3.0866e-05	0.000161187	1.76625
LZTS1	-0.965695	4.02344	-4.39567	3.09506e-05	0.000161576	1.76363
IGHV7-81	1.52458	2.1942	4.39544	3.09776e-05	0.000161665	1.7628
ASGR2	0.778168	9.80415	4.39491	3.10396e-05	0.000161884	1.76089
GPM6B	-0.666164	5.53796	-4.39366	3.11864e-05	0.000162545	1.75637
HOXB3	-0.720405	5.27785	-4.3928	3.12875e-05	0.000162967	1.75328
TRAJ40	-1.0602	1.78639	-4.3928	3.12876e-05	0.000162967	1.75327
ICA1	0.618618	7.1775	4.39097	3.15042e-05	0.000163677	1.74667
CNR2	-0.726876	8.04573	-4.39077	3.15279e-05	0.000163745	1.74596
IL4I1	-0.930353	5.96745	-4.39056	3.15528e-05	0.000163821	1.7452
AMER3	0.748301	2.41109	4.38936	3.16949e-05	0.000164401	1.7409
KLRG1	-1.03074	9.30114	-4.38915	3.17201e-05	0.000164479	1.74014
SIRPD	0.686341	6.43384	4.38682	3.19994e-05	0.000165714	1.73176
HID1	0.767539	7.20453	4.38656	3.20318e-05	0.000165792	1.73079
ADGRF5P1	0.880023	3.03554	4.38644	3.20451e-05	0.000165792	1.73039
POU5F1B	-0.638479	4.11543	-4.38321	3.2437e-05	0.000167551	1.71877
OR10G2	-0.970157	1.12357	-4.38165	3.26278e-05	0.000168376	1.71316
SLC16A11	-0.857902	3.44939	-4.37962	3.28781e-05	0.000169391	1.70585
CCR4	-0.746801	8.39926	-4.37955	3.28875e-05	0.000169391	1.70558
TRAV12-3	-0.83579	6.20905	-4.37934	3.29127e-05	0.000169467	1.70485
NLRP4	-1.1038	1.19189	-4.37908	3.29449e-05	0.000169525	1.70391
GFRA2	-1.19375	5.18481	-4.37536	3.34095e-05	0.000171534	1.69052
NLGN2	-0.851485	4.69677	-4.37474	3.34864e-05	0.000171874	1.68832
SORCS3	-1.47252	3.65215	-4.3746	3.35052e-05	0.000171916	1.68779
CR2	-0.819248	7.93471	-4.37131	3.39216e-05	0.000173722	1.67598
CD1A	-0.709114	5.43408	-4.36868	3.42576e-05	0.000175166	1.66655
BTBD6P1	-0.898904	3.61236	-4.36804	3.43403e-05	0.000175533	1.66425
RAB3B	0.706995	4.06085	4.36673	3.45099e-05	0.000176288	1.65954
MPZL2	-0.82131	7.25863	-4.36474	3.47676e-05	0.000177493	1.65242
TCTEX1D1	1.45897	4.19749	4.36429	3.48269e-05	0.000177739	1.6508
TRBV23-1	-1.28892	4.50857	-4.36287	3.50129e-05	0.000178576	1.6457
SIRPG	-0.805782	9.16449	-4.36257	3.50523e-05	0.00017872	1.64463
FGD5	0.811834	3.29547	4.36217	3.51055e-05	0.000178935	1.64318
EEF1A1P24	-0.844317	0.951417	-4.35868	3.55675e-05	0.000181005	1.63068
RPL9	-0.782517	11.8554	-4.35545	3.60016e-05	0.000182926	1.61909
TRAJ4	-1.04012	1.66241	-4.3547	3.61021e-05	0.000183379	1.61642
ATP2A1	0.746519	4.69657	4.35442	3.61405e-05	0.000183401	1.61541
PDE3A	1.06449	5.15758	4.35327	3.62963e-05	0.00018397	1.6113
TRGJP2	-0.915518	2.99482	-4.35294	3.63413e-05	0.000184131	1.61011
PTGS1	0.785176	11.7724	4.3515	3.65378e-05	0.000185069	1.60496
ZNF80	-1.06464	5.15108	-4.35017	3.67207e-05	0.000185879	1.60018
NPTX2	-1.07572	1.45863	-4.34985	3.67638e-05	0.000186012	1.59906
TRAV8-4	-0.93145	6.40658	-4.34799	3.70209e-05	0.000187106	1.5924
DOCK4	0.764911	8.32896	4.34736	3.7108e-05	0.000187371	1.59016
GMPR	1.09884	9.50606	4.34557	3.73585e-05	0.000188352	1.58373
GOLGA6L9	-0.598803	5.48808	-4.34555	3.73605e-05	0.000188352	1.58368
GADD45G	1.11512	5.76042	4.34222	3.78301e-05	0.000190363	1.57174
GALNT18	1.06893	2.7018	4.34151	3.79301e-05	0.000190807	1.56922
NMNAT2	1.06593	3.52366	4.34068	3.80487e-05	0.000191284	1.56623
TRAV2	-0.958824	5.16526	-4.33992	3.8157e-05	0.000191674	1.56352
DNMT3B	0.657671	5.27556	4.33988	3.81617e-05	0.000191674	1.5634
VGLL3	0.69254	2.8536	4.33967	3.81915e-05	0.000191731	1.56265
SYTL2	-0.819975	9.21476	-4.3387	3.83303e-05	0.000192282	1.55919
GADD45A	1.04001	9.14592	4.33736	3.85231e-05	0.000193189	1.55439
NT5C3A	0.586566	11.0138	4.33493	3.8875e-05	0.000194893	1.5457
RTN4R	-0.766081	4.70998	-4.33329	3.91145e-05	0.000195912	1.53984
TRBV29-1	-1.06118	6.61645	-4.33224	3.92673e-05	0.000196555	1.53611
C3orf70	0.706126	3.08597	4.3318	3.93323e-05	0.00019682	1.53453
ADAMTS9	1.07611	1.14778	4.32985	3.96209e-05	0.000198019	1.52755
ARMCX2	-0.701017	5.88373	-4.32761	3.99534e-05	0.000199434	1.51957
FGF13	0.765716	5.85141	4.32718	4.00172e-05	0.000199691	1.51804
SHANK2	0.734998	2.44911	4.32636	4.01405e-05	0.000200196	1.5151
CXCL13	1.03677	1.62126	4.32634	4.01432e-05	0.000200196	1.51504
NLGN1	1.04564	1.58446	4.32533	4.02943e-05	0.000200826	1.51145
ANKRD53	-0.748112	2.21966	-4.32393	4.05061e-05	0.000201757	1.50644
GPR15	-1.14504	5.9397	-4.32329	4.0602e-05	0.00020211	1.50418
TMEM229B	-0.585582	9.5506	-4.32142	4.08866e-05	0.000203339	1.49751
EDNRB	1.51924	2.53784	4.32056	4.10188e-05	0.000203871	1.49442
CYP4F22	-1.16604	5.58923	-4.31981	4.11339e-05	0.000204381	1.49175
IGLV3-6	1.17351	1.88763	4.3193	4.12113e-05	0.000204702	1.48995
ACMSD	-0.706991	2.5635	-4.31673	4.16083e-05	0.000206231	1.4808
KCTD15	-0.624694	7.15264	-4.3163	4.16755e-05	0.0002065	1.47926
B3GALT5	0.788372	2.68572	4.3158	4.17539e-05	0.000206762	1.47746
SLC1A2	0.645401	3.5277	4.31533	4.18266e-05	0.000207059	1.4758
IGHV3OR16-12	1.2308	2.01237	4.31508	4.18648e-05	0.000207184	1.47493
KANK3	-0.65005	4.95166	-4.31368	4.20847e-05	0.000208082	1.46992
TRAV23DV6	-1.14943	5.56376	-4.31051	4.2584e-05	0.000210165	1.45866
PTCHD1	0.826007	2.8608	4.30994	4.26746e-05	0.000210484	1.45663
TRAV38-1	-1.07701	4.49001	-4.30936	4.27677e-05	0.000210878	1.45455
CLEC2L	1.57047	4.47209	4.30904	4.28185e-05	0.000211065	1.45341
PF4	1.02475	10.5972	4.30839	4.29219e-05	0.00021151	1.45111
PRR15	1.06835	1.77057	4.30644	4.32346e-05	0.000212856	1.44418
MS4A7	-0.699193	10.8319	-4.30395	4.36379e-05	0.000214646	1.43531
GATM	-0.780527	6.18967	-4.30366	4.3685e-05	0.000214812	1.43428
NOVA1	0.704353	2.21592	4.30306	4.37836e-05	0.000215232	1.43213
VDAC2P3	0.856348	1.64079	4.30176	4.39951e-05	0.000215943	1.42753
TCEA3	-0.929511	7.02802	-4.30015	4.42601e-05	0.000217178	1.42179
HEY2	-0.86878	2.50972	-4.29931	4.43975e-05	0.000217786	1.41884
CD2	-0.827061	11.3522	-4.29389	4.53021e-05	0.000221954	1.39958
HMGB3P32	-1.09391	3.37652	-4.29266	4.55101e-05	0.000222839	1.3952
TRBJ2-2	-0.826273	3.75567	-4.29252	4.55335e-05	0.000222885	1.39471
AC144530.1	-0.701216	1.95023	-4.29179	4.56577e-05	0.000223358	1.39211
RASA4	-0.69758	7.21877	-4.28926	4.6088e-05	0.000225123	1.38316
SOCS3	0.885065	11.8872	4.28814	4.62804e-05	0.000225994	1.37918
NALCN	0.801726	2.03591	4.28774	4.63501e-05	0.000226266	1.37774
ADAMTSL3	0.749864	5.48123	4.28681	4.65099e-05	0.000226841	1.37446
YOD1	0.606189	9.48872	4.28666	4.65363e-05	0.000226902	1.37392
FRK	0.719155	6.22795	4.28444	4.69216e-05	0.000228504	1.36605
SLFN14	0.762051	5.79379	4.28425	4.69554e-05	0.0002286	1.36536
NRGN	0.958721	12.0366	4.28271	4.72234e-05	0.000229697	1.35993
RPL4P5	-0.891466	2.69279	-4.2809	4.75418e-05	0.000231107	1.35351
RETN	1.72659	8.39552	4.27769	4.81121e-05	0.000233718	1.34213
UGT3A2	1.20508	1.94547	4.27738	4.81674e-05	0.000233867	1.34103
CD300LG	0.748484	1.49533	4.27675	4.82804e-05	0.000234275	1.3388
MITF	0.638238	7.67856	4.27613	4.83918e-05	0.000234744	1.3366
ARVCF	-0.770391	6.11446	-4.27463	4.86609e-05	0.000235838	1.33131
CPT1C	0.722563	4.07988	4.27415	4.87486e-05	0.000236147	1.32959
PLEKHB1	-0.789878	8.74878	-4.27407	4.87624e-05	0.000236147	1.32932
PRLR	-1.10282	4.89186	-4.27381	4.88093e-05	0.000236204	1.3284
PNPLA1	0.921098	7.04631	4.27337	4.88898e-05	0.000236522	1.32683
FLVCR2	0.733547	9.12098	4.27169	4.91939e-05	0.000237851	1.32091
IFI6	1.29512	11.2034	4.27107	4.93079e-05	0.00023826	1.3187
COL26A1	-1.74355	1.71616	-4.26997	4.95086e-05	0.000238974	1.31482
TPT1P9	-0.978764	2.11517	-4.26988	4.95266e-05	0.000238974	1.31448
SIRT4	-0.779643	3.98359	-4.26978	4.95443e-05	0.000238974	1.31414
CD69	-0.862562	10.4587	-4.26907	4.96741e-05	0.000239529	1.31164
RPL13AP5	-0.788499	4.41246	-4.26852	4.97767e-05	0.000239932	1.30967
ADGRE3	-0.957332	9.64945	-4.26739	4.99856e-05	0.000240816	1.30567
SLPI	1.35724	7.17363	4.26617	5.02105e-05	0.000241683	1.30139
HPN	1.07064	3.74931	4.26532	5.03695e-05	0.000242304	1.29837
TECPR2	0.58568	10.6589	4.26467	5.04912e-05	0.000242817	1.29607
SLIT1	0.68744	5.41464	4.26328	5.07514e-05	0.000243706	1.29117
TMEM91	0.633055	9.22458	4.26028	5.13177e-05	0.000246206	1.28058
TGM2	0.941683	7.60484	4.25939	5.14881e-05	0.000246804	1.27742
ZBTB10	-0.808767	8.06945	-4.25875	5.16105e-05	0.000247317	1.27515
HOMER3	0.622176	8.6148	4.25833	5.16907e-05	0.000247555	1.27367
CD3D	-0.861453	10.7901	-4.25762	5.18268e-05	0.000247913	1.27116
CGN	0.748112	4.23414	4.2559	5.21576e-05	0.000249348	1.26509
KLHL33	-1.01686	1.99087	-4.25324	5.2673e-05	0.000251738	1.25571
TPTE2P5	-0.822016	2.82845	-4.25209	5.28971e-05	0.000252585	1.25166
DSEL	-0.616353	5.40756	-4.24902	5.3501e-05	0.000254934	1.24083
LILRP1	1.26855	4.07928	4.2489	5.35251e-05	0.000254934	1.2404
AICDA	0.753218	3.74044	4.24829	5.36447e-05	0.000255325	1.23827
MTUS1	-1.05627	5.86153	-4.24516	5.42688e-05	0.000258068	1.22724
DDR2	0.833212	4.84023	4.24446	5.44109e-05	0.000258592	1.22475
EID3	-0.62447	6.22397	-4.24428	5.44463e-05	0.000258684	1.22413
TNNC1	-0.851475	2.72143	-4.23884	5.55502e-05	0.000263233	1.20498
TPTE2P1	0.856876	2.64235	4.23774	5.57768e-05	0.000264229	1.2011
P2RY1	0.808977	7.22227	4.23533	5.6276e-05	0.000266438	1.1926
ZBED2	-0.983535	2.99386	-4.23321	5.67169e-05	0.000268054	1.18516
CA4	1.20247	6.30313	4.23268	5.68272e-05	0.000268419	1.18331
IGKV1-13	1.74156	3.31694	4.23145	5.70869e-05	0.000269488	1.17896
AOX2P	0.806787	2.06335	4.2287	5.7669e-05	0.000271998	1.16929
PIFO	-0.858856	2.40444	-4.22813	5.77893e-05	0.000272406	1.1673
CCNI2	-0.752555	4.49872	-4.22584	5.82797e-05	0.000274558	1.15924
PCED1B	-0.585412	10.1559	-4.22395	5.86851e-05	0.000276146	1.15264
TRAV41	-1.09882	4.97111	-4.2235	5.87845e-05	0.000276533	1.15102
DPYSL5	0.697369	1.78739	4.22317	5.88555e-05	0.000276787	1.14987
AGAP7P	-1.03355	5.75069	-4.22221	5.90634e-05	0.000277523	1.14651
HP	1.96144	9.1073	4.22124	5.92758e-05	0.00027844	1.14309
[truncated: 1,214 more rows]
