# Supplementary material for: Blood transcriptome analysis revealed the crosstalk between COVID-19 and HIV
Source: Front Immunol. 2022 Oct 28;13:1008653. doi: 10.3389/fimmu.2022.1008653 (PMC9650272; doi:10.3389/fimmu.2022.1008653)
Supplement: Supplementary Table 4 — Volcano plots of HIV differentially expressed genes. [file Table_4.xlsx]

## Sheet: Sheet1
id	logFC	AveExpr	t	P.Value	adj.P.Val	B
LOC644695	149.514	181.01	15.8633	9.70058e-47	1.63494e-42	71.1284
FBLN7	-44.275	59.6383	-14.1428	8.13915e-39	6.85886e-35	58.2265
PRKCA	-198.598	463.935	-13.7236	6.0531e-37	2.73697e-33	55.1445
MCOLN2	1310.06	2065.1	13.7167	6.49572e-37	2.73697e-33	55.0939
EPHA1	-82.0493	127.398	-13.3923	1.74578e-35	5.88469e-32	52.7311
CD40LG	-154.162	188.737	-13.3599	2.42113e-35	6.80096e-32	52.4959
CD160	620.314	644.719	13.2754	5.66312e-35	1.36352e-31	51.8845
MSC	120.972	128.927	13.2139	1.04922e-34	2.21043e-31	51.4405
LY6E	11958.9	17735.9	13.0252	6.91072e-34	1.29415e-30	50.0815
MX1	10705.6	18359.8	12.8363	4.49449e-33	7.57502e-30	48.7293
IFI44L	6673.55	6843.04	12.8149	5.54963e-33	8.50304e-30	48.5769
CD8A	2199.27	3749.13	12.7098	1.56194e-32	2.19375e-29	47.8284
FLJ33590	129.567	218.116	12.6432	3.00247e-32	3.89258e-29	47.3554
MT1F	716.12	1704.85	12.5961	4.76361e-32	5.7347e-29	47.0211
CDCA7	160.108	239.729	12.2422	1.47722e-30	1.65981e-27	44.5295
FAM125B	65.1282	146.518	12.2278	1.69659e-30	1.78715e-27	44.4289
PCSK5	-130.026	358.592	-12.1835	2.59714e-30	2.57484e-27	44.1194
CD8B	60.842	81.4376	12.1159	4.96598e-30	4.64981e-27	43.648
LOC197135	358.574	638.921	12.0613	8.36983e-30	7.42448e-27	43.2682
KIAA1671	250.699	465.036	11.874	4.96855e-29	4.187e-26	41.971
OAS2	1800.46	2688.25	11.8572	5.82092e-29	4.67171e-26	41.8556
CCL5	5348.28	12247.4	11.7288	1.95468e-28	1.49747e-25	40.9721
PID1	-104.607	202.392	-11.6604	3.71205e-28	2.72013e-25	40.504
FCRL3	423.904	755.016	11.6401	4.48759e-28	3.15141e-25	40.3654
XAF1	3236.34	5494.09	11.3649	5.79357e-27	3.9058e-24	38.4954
IFI6	9399.85	17290.5	11.3008	1.04522e-26	6.77544e-24	38.0634
TMEM44	57.4673	54.8167	11.2603	1.51614e-26	9.46406e-24	37.791
EIF2AK2	2458.14	4859.16	11.2503	1.66205e-26	1.00044e-23	37.7237
NKG7	7166.71	18084.7	11.1747	3.31903e-26	1.92893e-23	37.217
TCEA3	-162.715	238.911	-11.1352	4.76257e-26	2.67561e-23	36.9523
EDAR	-34.4336	56.3359	-11.0877	7.33758e-26	3.98928e-23	36.6354
ZNF395	-249.034	622.467	-11.0337	1.19713e-25	6.30512e-23	36.2763
IFI44	2699.24	3232.84	10.9897	1.78328e-25	9.10769e-23	35.9839
CMTM8	-215.526	396.954	-10.923	3.25706e-25	1.61454e-22	35.5417
HERC6	642.555	1009.9	10.9108	3.63393e-25	1.74989e-22	35.4613
ZBTB32	68.0378	131.725	10.8131	8.73248e-25	4.08825e-22	34.8172
EIF3L	-1524.72	5791.3	-10.7969	1.00939e-24	4.59791e-22	34.7108
EIF4B	-1291.8	4826.88	-10.7572	1.43921e-24	6.38328e-22	34.45
IL7R	-2474.88	4842.97	-10.7398	1.68038e-24	7.26183e-22	34.3361
DHCR24	44.2683	48.2843	10.724	1.93451e-24	8.15107e-22	34.2326
FRMPD3	63.2928	136.234	10.682	2.8104e-24	1.15528e-21	33.9579
OAS1	852.13	1302.84	10.6672	3.20452e-24	1.28593e-21	33.8614
TSHZ2	-66.5846	86.9909	-10.6616	3.37006e-24	1.32091e-21	33.8243
CNTNAP1	-30.8314	51.5344	-10.6323	4.36676e-24	1.67267e-21	33.6337
C10orf35	-47.6912	68.0112	-10.6248	4.6665e-24	1.74776e-21	33.5849
CRTAP	-93.175	291.785	-10.5924	6.21881e-24	2.27852e-21	33.3735
LEF1	-1139.46	2140.52	-10.5844	6.6726e-24	2.39276e-21	33.3217
KISS1R	-39.1053	79.7409	-10.5449	9.45594e-24	3.32022e-21	33.0651
CD4	-184.145	452.333	-10.4088	3.11844e-23	1.07261e-20	32.1861
AXIN2	-118.369	201.849	-10.4007	3.3495e-23	1.12905e-20	32.1335
PRC1	87.3965	155.616	10.3641	4.60593e-23	1.52212e-20	31.8987
PHF11	1358.1	5322.61	10.3279	6.31274e-23	2.04606e-20	31.6663
SPSB1	38.4702	85.7228	10.2498	1.24222e-22	3.95025e-20	31.1671
SPATS2L	498.679	602.432	10.2323	1.44571e-22	4.51223e-20	31.0552
SLAMF7	156.489	489.757	10.1888	2.1043e-22	6.44835e-20	30.7782
LOC645442	86.0769	189.253	10.1578	2.74821e-22	8.27113e-20	30.5812
EOMES	1377.42	2778.86	10.1489	2.96682e-22	8.77243e-20	30.5247
NUSAP1	158.388	250.013	10.1257	3.62023e-22	1.05199e-19	30.3778
TMEM62	163.947	564.988	10.1193	3.82509e-22	1.09268e-19	30.3371
SYT11	816.568	3099.34	10.0866	5.05916e-22	1.42112e-19	30.1307
EPHX2	-153.767	311.814	-10.0672	5.97372e-22	1.65051e-19	30.008
OASL	904.931	1352.71	10.0464	7.1343e-22	1.93938e-19	29.8768
LOC731096	-2756.88	11230.4	-10.0312	8.12299e-22	2.17309e-19	29.781
LOC202134	-26.3459	50.0259	-9.98188	1.23609e-21	3.25516e-19	29.4708
DDX60	327.59	546.673	9.97178	1.34688e-21	3.49237e-19	29.4074
PRIC285	1754.91	3932.47	9.93348	1.86392e-21	4.75978e-19	29.1673
HOOK1	-45.66	75.0433	-9.92875	1.94008e-21	4.88032e-19	29.1377
LOC653316	-154.004	189.159	-9.89185	2.65076e-21	6.57e-19	28.9069
CCR7	-1663.68	3262.43	-9.88352	2.8438e-21	6.94629e-19	28.855
SLC16A10	-32.4039	1.90526	-9.87953	2.94137e-21	7.08198e-19	28.83
HOXC4	46.4466	83.7269	9.84821	3.83038e-21	9.09258e-19	28.6347
PPP2R2B	121.724	257.764	9.82832	4.52831e-21	1.06e-18	28.511
EZH2	46.9891	116.219	9.79256	6.11512e-21	1.41184e-18	28.2888
HKDC1	-26.1144	37.3157	-9.75834	8.14633e-21	1.85538e-18	28.0766
IL28RA	32.7773	48.606	9.74764	8.90944e-21	2.00213e-18	28.0103
C14orf132	-22.4022	40.8712	-9.72681	1.06036e-20	2.35149e-18	27.8815
CD70	63.063	138.575	9.69743	1.35495e-20	2.96576e-18	27.7001
SLC27A2	40.13	40.2312	9.69279	1.40837e-20	3.04317e-18	27.6714
FHIT	-62.0232	96.1378	-9.64832	2.03886e-20	4.32015e-18	27.3976
RSAD2	2266.03	2708.79	9.64762	2.05062e-20	4.32015e-18	27.3933
IFI35	1402.32	3182.68	9.63689	2.24182e-20	4.66465e-18	27.3273
TIAM1	-28.4479	68.2677	-9.63045	2.36478e-20	4.86049e-18	27.2878
OAS3	1570.35	2300.52	9.62131	2.55091e-20	5.17988e-18	27.2317
LOC400455	-251.937	1050.37	-9.61427	2.70431e-20	5.426e-18	27.1884
LOC651816	63.6029	195.015	9.56694	4.00011e-20	7.9315e-18	26.8985
HERC5	3860.04	6258.29	9.56423	4.0909e-20	8.01721e-18	26.8819
TXK	-133.427	289.523	-9.52147	5.81964e-20	1.1274e-17	26.6208
FBLN5	-63.1912	126.282	-9.51584	6.09546e-20	1.16742e-17	26.5865
REC8	366.925	1329.8	9.49959	6.96729e-20	1.3194e-17	26.4874
RPS13	-2877.04	13055.5	-9.49143	7.44995e-20	1.39513e-17	26.4378
SAMD9L	1465	3235.27	9.48819	7.65094e-20	1.41702e-17	26.4181
PTTG1	189.647	476.315	9.45007	1.04581e-19	1.91587e-17	26.1864
LGALS3BP	253.73	295.553	9.43528	1.18044e-19	2.13927e-17	26.0967
GFI1	127.561	334.843	9.42529	1.28083e-19	2.29651e-17	26.0362
STAT1	3001.92	10275.9	9.40719	1.48498e-19	2.63451e-17	25.9265
FAM158A	53.1331	199.731	9.40352	1.53013e-19	2.68633e-17	25.9043
ACO1	-83.509	412.714	-9.40075	1.56505e-19	2.71932e-17	25.8876
GSTM3	-36.2318	70.6887	-9.39693	1.61459e-19	2.77677e-17	25.8645
VPS37C	-503.896	2362.18	-9.36966	2.0164e-19	3.43277e-17	25.6997
BUD31	346.149	2814.03	9.33263	2.7245e-19	4.59187e-17	25.4766
IRF7	2044.54	4030.43	9.32587	2.8783e-19	4.80305e-17	25.4358
SCD	107.277	214.906	9.31524	3.13736e-19	5.18402e-17	25.3719
TNFRSF25	-441.165	958.951	-9.29712	3.63342e-19	5.94541e-17	25.263
ISG20	3058.33	12387.2	9.29558	3.67909e-19	5.96225e-17	25.2538
BATF	212.398	513.696	9.27455	4.36125e-19	7.00044e-17	25.1276
CCNY	-81.6713	320.752	-9.26666	4.64809e-19	7.39047e-17	25.0803
APOBEC3H	95.0733	153.891	9.25196	5.23402e-19	8.24431e-17	24.9922
FBXO6	712.688	1596.12	9.23145	6.17485e-19	9.6362e-17	24.8696
JSRP1	82.7818	107.352	9.21807	6.87714e-19	1.06337e-16	24.7897
LOC91561	-280.333	731.83	-9.1816	9.21907e-19	1.41253e-16	24.5722
DDA1	276.662	1893.21	9.17143	1.00031e-18	1.51885e-16	24.5116
FOXO1	-151.208	620.355	-9.16198	1.07904e-18	1.62376e-16	24.4553
MAN1C1	-48.3783	60.9221	-9.15904	1.10478e-18	1.64778e-16	24.4378
PARP12	1044.16	2374.19	9.14583	1.22803e-18	1.81554e-16	24.3593
HPCAL4	-66.4276	144.662	-9.12069	1.50132e-18	2.19624e-16	24.2102
ZBP1	1955.55	4200.06	9.11984	1.5116e-18	2.19624e-16	24.2051
PYHIN1	248.293	617.838	9.11655	1.5519e-18	2.23553e-16	24.1856
OTOF	920.349	656.658	9.09828	1.79536e-18	2.56433e-16	24.0774
BST2	1198.68	3883.58	9.04678	2.70482e-18	3.83084e-16	23.773
ACTA2	483.644	1255.05	9.02891	3.11695e-18	4.37775e-16	23.6677
E2F7	17.9773	31.6134	9.02092	3.32075e-18	4.62544e-16	23.6207
BAG3	-84.8992	213.107	-8.97933	4.61446e-18	6.37476e-16	23.3763
C19orf66	263.542	876.543	8.93286	6.65664e-18	9.07734e-16	23.104
DKFZp761P0423	-249.079	699.763	-8.93244	6.67847e-18	9.07734e-16	23.1016
LOC654096	-28.3426	79.7963	-8.92643	7.00221e-18	9.44121e-16	23.0664
C17orf66	18.0204	14.4765	8.9007	8.57086e-18	1.14645e-15	22.9162
CASZ1	103.009	466.011	8.86455	1.13781e-17	1.50998e-15	22.7056
TXNDC12	-468.813	1121.03	-8.86002	1.17891e-17	1.5523e-15	22.6792
BRD8	-32.087	183.821	-8.84678	1.30745e-17	1.70819e-15	22.6023
DHX32	-55.4932	184.092	-8.82466	1.55396e-17	2.01465e-15	22.4739
MT1A	2799.3	6441.57	8.81525	1.67222e-17	2.15142e-15	22.4193
BTG3	55.7637	172.89	8.76499	2.47223e-17	3.15658e-15	22.1286
IL23A	-21.4454	36.2978	-8.73435	3.13522e-17	3.97301e-15	21.952
NUDT18	168.901	788.238	8.71432	3.66071e-17	4.60429e-15	21.8367
SETBP1	114.011	382.75	8.70935	3.80397e-17	4.74904e-15	21.8081
TPX2	45.9682	81.256	8.70701	3.87352e-17	4.80032e-15	21.7947
TARP	346.662	837.948	8.68287	4.66657e-17	5.74091e-15	21.6561
MT2A	4513.85	10743.4	8.67162	5.08944e-17	6.21575e-15	21.5916
TGFBI	-1284.11	4387.39	-8.66687	5.27881e-17	6.38869e-15	21.5644
MYC	-322.143	1078.25	-8.66618	5.30685e-17	6.38869e-15	21.5605
IDH2	172.061	626.782	8.63995	6.49321e-17	7.76146e-15	21.4104
SH2D1A	583.442	1350.05	8.62476	7.2962e-17	8.65987e-15	21.3236
KLHDC7B	18.3117	19.2752	8.59804	8.954e-17	1.05488e-14	21.1712
OVGP1	-44.7941	137.822	-8.59719	9.0129e-17	1.05488e-14	21.1664
FBXL16	-54.9235	130.138	-8.58909	9.58909e-17	1.11458e-14	21.1203
SIAH1	-132.185	641.06	-8.58348	1.00096e-16	1.15549e-14	21.0883
SATB1	-57.7753	200.164	-8.58085	1.02128e-16	1.17093e-14	21.0734
CCL4L2	170.865	444.361	8.54763	1.31603e-16	1.49867e-14	20.8846
LDOC1	-53.3527	75.1304	-8.53157	1.48719e-16	1.68222e-14	20.7936
PI16	-67.6333	135.131	-8.5287	1.52012e-16	1.708e-14	20.7773
TGFBR2	-384.305	2227.21	-8.52527	1.56032e-16	1.74157e-14	20.7579
FLJ16686	41.7734	89.3869	8.52321	1.58492e-16	1.75738e-14	20.7463
PABPC1	-2550.76	16200.2	-8.52224	1.59663e-16	1.7588e-14	20.7408
PRKDC	-83.1632	264.757	-8.51115	1.73713e-16	1.90114e-14	20.678
C1orf115	-18.1488	3.35418	-8.48425	2.13056e-16	2.30903e-14	20.526
KRT72	-293.671	349.277	-8.48383	2.13723e-16	2.30903e-14	20.5237
DHX58	219.552	312.741	8.47984	2.20287e-16	2.36478e-14	20.5012
DGKQ	273.548	1001.82	8.47729	2.24587e-16	2.39569e-14	20.4868
CD28	-51.2806	136.159	-8.47302	2.3196e-16	2.45878e-14	20.4627
LRRN3	-228.59	328.055	-8.4717	2.34295e-16	2.468e-14	20.4553
NOSIP	-1006.44	5285.06	-8.46384	2.48653e-16	2.60298e-14	20.411
BACH2	-28.2944	80.4673	-8.4611	2.53875e-16	2.64124e-14	20.3955
CAPN2	44.5563	229.227	8.45942	2.57112e-16	2.65851e-14	20.3861
TOX	36.1136	31.9713	8.44419	2.88497e-16	2.96483e-14	20.3003
ACOT7	46.139	145.213	8.43731	3.03871e-16	3.10195e-14	20.2617
SERINC5	-38.8166	64.1836	-8.43659	3.0552e-16	3.10195e-14	20.2576
WDR63	18.1242	15.8585	8.41161	3.68861e-16	3.72263e-14	20.1173
IFIT1	1584.89	2111.01	8.40629	3.8392e-16	3.85154e-14	20.0875
MYL6B	132.664	414.698	8.40383	3.91117e-16	3.90053e-14	20.0737
GAL3ST4	-74.8743	223.447	-8.39339	4.23073e-16	4.1944e-14	20.0152
WEE1	52.4434	165.046	8.39236	4.26342e-16	4.20208e-14	20.0095
PTPN22	60.7866	190.86	8.38005	4.67683e-16	4.58275e-14	19.9405
IMPDH2	-245.709	954.103	-8.37844	4.7337e-16	4.61166e-14	19.9315
GZMM	365.269	969.006	8.36821	5.11162e-16	4.95123e-14	19.8743
USP41	32.9135	31.3043	8.35371	5.69858e-16	5.48822e-14	19.7934
MGC15763	-52.2634	90.7581	-8.3416	6.23971e-16	5.97524e-14	19.7258
IFIH1	576.653	1210.37	8.30627	8.12542e-16	7.73705e-14	19.5291
CACNA2D3	-46.1448	41.7918	-8.30437	8.24111e-16	7.80313e-14	19.5186
IFIT3	1804.05	3113.87	8.25963	1.14988e-15	1.08268e-13	19.2704
INADL	-51.0795	141.135	-8.24706	1.26248e-15	1.1821e-13	19.2008
PARP14	1109.42	3391.5	8.24374	1.29393e-15	1.20485e-13	19.1824
CAMTA1	-21.675	49.1166	-8.22701	1.46481e-15	1.35648e-13	19.09
WNT7A	-16.0385	20.4858	-8.21097	1.64952e-15	1.51918e-13	19.0015
PIK3IP1	-1006.46	3015.57	-8.20071	1.77953e-15	1.63001e-13	18.945
SORBS3	-46.4034	116.895	-8.14371	2.70884e-15	2.46783e-13	18.6318
CD302	-267.327	989.293	-8.13124	2.96892e-15	2.69022e-13	18.5635
RPLP0	-1655.93	7741.36	-8.12802	3.03981e-15	2.73973e-13	18.5459
LOC649150	-2535.81	11713.3	-8.12524	3.1025e-15	2.78135e-13	18.5307
KLRG1	730.476	1800.27	8.12073	3.20692e-15	2.85976e-13	18.506
SLC24A6	-296.134	1766.51	-8.11726	3.28969e-15	2.91812e-13	18.487
GZMH	2396.37	5946.3	8.10517	3.59456e-15	3.17187e-13	18.4209
YARS	294.223	1702.69	8.10194	3.68058e-15	3.23086e-13	18.4033
KRT73	-54.7707	90.7095	-8.05091	5.34374e-15	4.6665e-13	18.1253
RPS5	-2700.33	12953	-8.03698	5.91447e-15	5.13827e-13	18.0496
C9orf156	-66.0931	559.82	-7.99302	8.13955e-15	7.03507e-13	17.8115
IL2RA	-27.4995	79.7387	-7.98927	8.3638e-15	7.19201e-13	17.7913
SPOCK2	-1920.71	5749.07	-7.98555	8.59241e-15	7.35109e-13	17.7711
ID3	-133.139	293.264	-7.97547	9.24283e-15	7.86761e-13	17.7167
DBNDD1	-13.502	12.6042	-7.95811	1.04796e-14	8.87553e-13	17.6231
POP4	56.6032	312.542	7.95377	1.08132e-14	9.11232e-13	17.5997
IRF8	-426.779	2121.39	-7.94896	1.1195e-14	9.38706e-13	17.5738
SNX30	-56.6073	305.898	-7.94464	1.15494e-14	9.63633e-13	17.5506
RPL15	-1127.61	4969.27	-7.93696	1.2208e-14	1.01357e-12	17.5092
PLEKHB1	-43.2742	103.476	-7.90579	1.52792e-14	1.26233e-12	17.3418
FOXD2	23.5653	76.2131	7.89593	1.64014e-14	1.34844e-12	17.289
LOC642083	80.0024	215.358	7.88804	1.73564e-14	1.42002e-12	17.2468
UNC84A	-62.9346	227.252	-7.88487	1.77569e-14	1.44577e-12	17.2297
FCRL5	120.159	221.826	7.87206	1.94646e-14	1.57719e-12	17.1612
CMPK2	105.948	159.287	7.8675	2.01112e-14	1.62179e-12	17.1369
CCR6	-64.3582	190.497	-7.8508	2.26644e-14	1.81898e-12	17.0477
RNF44	-228.396	1234.29	-7.84262	2.40295e-14	1.9194e-12	17.0041
PAQR8	-189.364	715.555	-7.82705	2.68548e-14	2.13496e-12	16.9211
TOR1B	329.672	869.235	7.80725	3.09238e-14	2.4469e-12	16.8159
RPL19	-3200.92	22044.5	-7.79904	3.27856e-14	2.57185e-12	16.7723
MT1G	211.596	327.821	7.79894	3.28081e-14	2.57185e-12	16.7717
EIF3H	-369.211	2287.19	-7.79325	3.41636e-14	2.66571e-12	16.7415
CCNF	90.2414	283.789	7.79213	3.4438e-14	2.67473e-12	16.7356
ZSCAN18	-159.06	579.746	-7.78876	3.52729e-14	2.72701e-12	16.7177
LOC644039	-5674.62	33821.2	-7.77472	3.89702e-14	2.9991e-12	16.6433
LOC158345	-1340.56	5211.89	-7.76746	4.10323e-14	3.14344e-12	16.6048
TAP1	2526.55	8370.23	7.76527	4.16739e-14	3.17815e-12	16.5933
ABLIM1	-240.526	734.433	-7.76186	4.26937e-14	3.24126e-12	16.5752
MAD2L1BP	90.8848	509.753	7.75531	4.47234e-14	3.38013e-12	16.5406
ZCCHC14	-30.712	68.9184	-7.74885	4.68164e-14	3.52252e-12	16.5064
STAT2	2265.47	8221.93	7.73897	5.02074e-14	3.76087e-12	16.4543
FCER2	-146.914	258.254	-7.73742	5.07609e-14	3.78551e-12	16.4461
RCAN3	-31.7644	80.1871	-7.73065	5.32484e-14	3.94807e-12	16.4104
LOC731007	40.0788	107.343	7.73022	5.34093e-14	3.94807e-12	16.4081
YPEL2	-74.5333	378.884	-7.71217	6.06702e-14	4.46522e-12	16.313
C20orf127	127.763	280.69	7.70822	6.23819e-14	4.57123e-12	16.2922
TDRD7	221.797	694.278	7.70674	6.3036e-14	4.59917e-12	16.2845
TJP3	-30.6249	48.5406	-7.69896	6.65933e-14	4.81839e-12	16.2435
LOC387882	243.286	935.134	7.69891	6.66123e-14	4.81839e-12	16.2433
EIF3F	-889.003	4797.18	-7.69481	6.85643e-14	4.93839e-12	16.2217
FCRLB	51.7955	255.431	7.68887	7.14926e-14	5.12739e-12	16.1905
APOBEC3F	34.1508	189.197	7.68706	7.24125e-14	5.17136e-12	16.181
FAM102A	-94.8148	198.91	-7.66299	8.57579e-14	6.09858e-12	16.0547
CCDC102A	99.0439	291.781	7.66202	8.63452e-14	6.11455e-12	16.0496
LOC653314	-3124.89	22655.2	-7.65814	8.8724e-14	6.25671e-12	16.0293
CTDSP2	-647.165	4111.33	-7.65677	8.95807e-14	6.2908e-12	16.0222
NAP1L1	-194.416	928.723	-7.65135	9.30565e-14	6.50778e-12	15.9938
LOC642035	-191.595	558.669	-7.65031	9.37351e-14	6.52815e-12	15.9883
SSBP2	-83.153	459.315	-7.64889	9.46719e-14	6.56625e-12	15.9809
SH3YL1	-76.4348	207.607	-7.64004	1.00726e-13	6.9575e-12	15.9346
ARHGAP23	7.95199	15.198	7.63586	1.03722e-13	7.13524e-12	15.9128
EEF2	-2071.34	12896.1	-7.62588	1.11222e-13	7.62004e-12	15.8607
KLRA1	54.339	57.3067	7.62106	1.15032e-13	7.80906e-12	15.8355
LOC440927	-2255.81	14321.3	-7.62082	1.15231e-13	7.80906e-12	15.8342
UBE2C	71.5698	147.802	7.62064	1.15371e-13	7.80906e-12	15.8333
MELK	24.8861	59.6247	7.60668	1.27191e-13	8.57468e-12	15.7605
OBSCN	-17.551	29.1276	-7.59403	1.3892e-13	9.3281e-12	15.6947
SOX8	-51.6633	158.82	-7.58458	1.48371e-13	9.92322e-12	15.6455
GZMA	1661.53	4324.01	7.57024	1.63951e-13	1.09219e-11	15.571
MOBKL2C	112.287	544.811	7.56404	1.71162e-13	1.13244e-11	15.5389
SLC27A1	-82.6215	275.432	-7.5639	1.71338e-13	1.13244e-11	15.5381
SERTAD2	-375.26	1966.93	-7.54042	2.01661e-13	1.32765e-11	15.4165
C2orf40	-15.648	9.70349	-7.53186	2.13977e-13	1.40326e-11	15.3722
FAM174A	-79.9089	343.726	-7.52925	2.17882e-13	1.42333e-11	15.3587
GPR174	18.0994	30.5491	7.5219	2.29254e-13	1.49183e-11	15.3207
KIF21A	58.3298	238.648	7.51756	2.36238e-13	1.53137e-11	15.2983
RPS6	-2892.29	16315.8	-7.51489	2.40651e-13	1.554e-11	15.2845
RPL4	-1232.99	4977.52	-7.51374	2.42575e-13	1.56044e-11	15.2786
TCEAL4	-36.2867	196.961	-7.50174	2.63541e-13	1.68887e-11	15.2167
ZDHHC11	-14.3578	53.1604	-7.48897	2.87813e-13	1.83742e-11	15.1509
SLC1A4	23.6493	43.3926	7.47866	3.09008e-13	1.96529e-11	15.0978
TIGA1	-234.628	1095.56	-7.47067	3.26486e-13	2.06864e-11	15.0568
FCGRT	-978.458	5650.76	-7.46833	3.31794e-13	2.0944e-11	15.0447
SULF2	-204.147	643.535	-7.46583	3.37543e-13	2.12274e-11	15.0319
ETFB	59.6213	353.246	7.46439	3.409e-13	2.13589e-11	15.0245
NPCDR1	-61.4066	142.385	-7.46024	3.50761e-13	2.18953e-11	15.0032
IFIT5	154.618	314.372	7.45898	3.53812e-13	2.20042e-11	14.9967
SP110	989.901	5091.01	7.45836	3.55333e-13	2.20176e-11	14.9935
SP140	222.925	884.473	7.45418	3.65702e-13	2.25771e-11	14.9721
RPS6KA5	-193.269	853.362	-7.44935	3.78022e-13	2.31899e-11	14.9473
LOC389641	-48.8795	240.912	-7.44921	3.7838e-13	2.31899e-11	14.9466
HOXB4	12.9193	33.2748	7.44755	3.82725e-13	2.33712e-11	14.9381
TOP2A	82.6349	80.7024	7.44013	4.0271e-13	2.45028e-11	14.9001
CXCR3	194.977	525.558	7.4366	4.1259e-13	2.50136e-11	14.882
CHI3L2	25.5634	7.60736	7.42511	4.46388e-13	2.69657e-11	14.8232
AHCTF1	-38.0845	116.345	-7.41478	4.79122e-13	2.88397e-11	14.7704
SAMD3	185.24	577.19	7.41185	4.88802e-13	2.93177e-11	14.7554
ABI3	325.938	1305.54	7.40077	5.27275e-13	3.15131e-11	14.6988
WDR86	-18.3427	23.6134	-7.38948	5.69549e-13	3.39193e-11	14.6413
RTN1	-79.3137	257.511	-7.35766	7.07405e-13	4.1981e-11	14.4794
RPS14	-2490.92	12115.7	-7.3457	7.67332e-13	4.52578e-11	14.4187
LOC136143	-276.184	1171.38	-7.34557	7.67992e-13	4.52578e-11	14.418
HCST	3033.95	20105.9	7.33453	8.27762e-13	4.86101e-11	14.3621
LOC374395	874.426	7670.94	7.3149	9.45577e-13	5.53359e-11	14.2627
KLRD1	571.402	1675.29	7.3065	1.00083e-12	5.83669e-11	14.2203
SPG11	339.885	2116.96	7.29962	1.04854e-12	6.09384e-11	14.1855
TSPAN17	539.684	2082.53	7.28151	1.18487e-12	6.86248e-11	14.0942
STAMBPL1	177.47	568.556	7.27747	1.21764e-12	7.02814e-11	14.0738
AURKB	56.8205	60.2688	7.26925	1.28697e-12	7.40296e-11	14.0325
KIF11	44.0908	72.6395	7.259	1.37895e-12	7.90507e-11	13.9809
VPS33A	31.8457	248.067	7.25719	1.39582e-12	7.97462e-11	13.9718
C14orf49	12.9952	18.4965	7.2378	1.59012e-12	9.05401e-11	13.8745
KIAA0355	-146.251	638.15	-7.23354	1.63624e-12	9.2785e-11	13.8531
RICS	-29.4903	122.11	-7.23315	1.64056e-12	9.2785e-11	13.8512
LOC402251	-2604.81	10043.5	-7.22159	1.77278e-12	9.9928e-11	13.7933
LOC651309	-493.62	2306.94	-7.21073	1.90664e-12	1.07115e-10	13.7389
DHRS3	-51.0885	172.519	-7.19693	2.09104e-12	1.17084e-10	13.67
TNFSF8	-34.1456	168.786	-7.19109	2.17423e-12	1.21339e-10	13.6408
PPP1R16B	207.555	809.411	7.18074	2.32969e-12	1.29586e-10	13.5892
TCTEX1D2	37.2397	97.8527	7.1792	2.35386e-12	1.305e-10	13.5815
PDZD4	-104.767	276.555	-7.17817	2.36997e-12	1.30962e-10	13.5764
TBL1X	-571.349	2817.48	-7.17269	2.45823e-12	1.35395e-10	13.5491
LOC646195	-4316.17	37161.3	-7.17116	2.48339e-12	1.36336e-10	13.5415
LYAR	129.474	622.384	7.15967	2.68102e-12	1.46379e-10	13.4843
NT5E	-34.5264	22.4932	-7.15952	2.6837e-12	1.46379e-10	13.4836
LOC399744	-346.012	1017.44	-7.15895	2.69385e-12	1.46458e-10	13.4808
DPP4	-38.3352	144.416	-7.15819	2.70745e-12	1.46725e-10	13.477
HES4	1104.11	1763.26	7.15548	2.75686e-12	1.48924e-10	13.4635
PHACTR2	195.388	898.674	7.14629	2.93046e-12	1.57795e-10	13.4179
CDCA5	119.356	201.618	7.14425	2.97051e-12	1.59443e-10	13.4077
CD81	2845.21	14047.2	7.14095	3.03645e-12	1.62464e-10	13.3913
POLQ	30.006	82.4386	7.13905	3.075e-12	1.64006e-10	13.3819
CYB561D2	110.894	876.476	7.13453	3.16874e-12	1.68473e-10	13.3595
MGC18216	-139.349	507.059	-7.1319	3.22452e-12	1.709e-10	13.3464
F2R	67.5939	242.156	7.12733	3.32376e-12	1.75607e-10	13.3238
CBX7	-291.563	1636.98	-7.12582	3.35721e-12	1.7682e-10	13.3163
EXD2	-28.7077	128.104	-7.11969	3.49644e-12	1.83579e-10	13.286
RABEPK	-135.61	1402.8	-7.10991	3.7303e-12	1.9525e-10	13.2376
SLC46A2	-93.3485	320.835	-7.1054	3.84335e-12	2.00544e-10	13.2153
RASGRP3	88.6123	234.822	7.10194	3.93231e-12	2.04553e-10	13.1982
TRIM69	12.7193	26.1253	7.10059	3.96766e-12	2.05757e-10	13.1915
CHST12	201.036	515.139	7.09807	4.03424e-12	2.08568e-10	13.1791
ZCCHC2	30.5425	23.9026	7.09235	4.18973e-12	2.15944e-10	13.1509
LOC729317	-117.421	1083.51	-7.08755	4.32468e-12	2.21796e-10	13.1272
SEPN1	-118.911	577.627	-7.08738	4.3296e-12	2.21796e-10	13.1263
C1orf218	295.578	1730.98	7.07807	4.604e-12	2.35139e-10	13.0804
PCYOX1	-64.498	329.785	-7.07384	4.73433e-12	2.41064e-10	13.0596
ALDH3A2	-32.5875	198.531	-7.07285	4.76535e-12	2.41913e-10	13.0547
DCLRE1A	23.6698	30.3936	7.07129	4.8146e-12	2.43679e-10	13.047
FAM117B	-339.189	1501.31	-7.07054	4.83829e-12	2.44145e-10	13.0433
TRIM14	29.7414	50.0483	7.05118	5.49618e-12	2.76515e-10	12.9481
UBE2L6	2248.24	9419.74	7.04593	5.68919e-12	2.85374e-10	12.9223
LOC285176	-2221.53	22852.5	-7.03451	6.13239e-12	3.06692e-10	12.8663
CPVL	-667.674	2659.84	-7.03132	6.26205e-12	3.1225e-10	12.8507
CDC45L	62.5602	56.633	7.02871	6.37053e-12	3.16722e-10	12.8378
PECAM1	-638.023	3691.37	-7.02573	6.49614e-12	3.22017e-10	12.8232
TSPAN18	-83.967	200.662	-7.02028	6.73253e-12	3.32757e-10	12.7965
WDR19	-33.4771	203.859	-7.00924	7.23731e-12	3.5666e-10	12.7425
LOC645566	14.3859	16.9771	6.99523	7.93174e-12	3.89742e-10	12.6741
LOC653344	-50.4494	165.863	-6.99152	8.12658e-12	3.98155e-10	12.656
MOV10	212.16	565.25	6.98918	8.25145e-12	4.02502e-10	12.6446
EPHA4	-30.933	88.8793	-6.98897	8.26307e-12	4.02502e-10	12.6435
SBK1	288.581	950.241	6.98568	8.44223e-12	4.1003e-10	12.6275
ASB13	-23.1369	30.5431	-6.98525	8.46626e-12	4.1003e-10	12.6254
RBCK1	739.899	3606.44	6.98423	8.52269e-12	4.1158e-10	12.6204
ZNF746	-309.126	1729.62	-6.97203	9.22877e-12	4.44405e-10	12.561
SCO2	1390.76	3573.55	6.96512	9.65343e-12	4.6353e-10	12.5273
SLAMF6	168.098	587.234	6.95364	1.04022e-11	4.98065e-10	12.4715
HIST1H4K	64.804	176.654	6.94311	1.11396e-11	5.3036e-10	12.4204
FANCI	40.391	48.4177	6.94311	1.11396e-11	5.3036e-10	12.4204
NCAPG	58.0755	38.64	6.932	1.19726e-11	5.68413e-10	12.3665
RAD54L	14.4984	14.2918	6.93047	1.20922e-11	5.72476e-10	12.3591
GALM	266.541	609.641	6.92518	1.25141e-11	5.90791e-10	12.3335
ACSL5	103.21	714.299	6.91538	1.33348e-11	6.2778e-10	12.286
FAM171A1	-65.0408	252.85	-6.90522	1.42405e-11	6.67176e-10	12.2369
TBC1D4	-57.829	188.82	-6.90511	1.42508e-11	6.67176e-10	12.2364
CDKN1B	-267.763	1593.97	-6.90107	1.46278e-11	6.82928e-10	12.2169
KLHL34	-12.2579	10.6975	-6.89692	1.50261e-11	6.99585e-10	12.1968
CNTNAP2	-41.7578	2.65461	-6.89311	1.54001e-11	7.15021e-10	12.1784
TCTN1	-55.915	179.215	-6.89147	1.55647e-11	7.20681e-10	12.1705
SNRPD3	-59.0475	212.044	-6.89007	1.57054e-11	7.25202e-10	12.1638
FCER1A	-344.927	776.734	-6.88652	1.60694e-11	7.39985e-10	12.1467
KIAA1958	43.7987	130.309	6.88571	1.61543e-11	7.41866e-10	12.1427
CDC20	227.11	353.81	6.88228	1.65156e-11	7.5492e-10	12.1262
PARP9	914.855	3163.88	6.88216	1.65282e-11	7.5492e-10	12.1256
C18orf56	20.6416	2.26231	6.87836	1.69382e-11	7.7156e-10	12.1073
BTG2	-323.555	1516.86	-6.87346	1.74819e-11	7.94176e-10	12.0837
AGK	77.6572	361.837	6.86339	1.86533e-11	8.43732e-10	12.0353
MFSD10	668.877	4766.51	6.86323	1.86728e-11	8.43732e-10	12.0345
DDIT4L	23.1296	55.9905	6.85825	1.92808e-11	8.68871e-10	12.0105
GOSR2	23.1217	108.338	6.85763	1.93583e-11	8.70039e-10	12.0076
GTPBP2	30.6105	59.7193	6.85523	1.96587e-11	8.81191e-10	11.996
LOC641518	-9.59228	25.3209	-6.85289	1.99573e-11	8.92201e-10	11.9848
SPAG9	-38.4096	238.676	-6.85233	2.00284e-11	8.93011e-10	11.9821
NDC80	28.5922	60.5368	6.84687	2.07441e-11	9.22483e-10	11.9559
LOC653820	-87.6973	237.268	-6.84255	2.1328e-11	9.45953e-10	11.9352
PLK4	27.8141	61.4482	6.83106	2.29593e-11	1.01563e-09	11.8801
STOM	1147.96	4430.1	6.81249	2.58606e-11	1.14098e-09	11.7912
CDT1	38.6479	19.3715	6.81178	2.59775e-11	1.14315e-09	11.7878
ADAR	871.146	5792.25	6.81016	2.6249e-11	1.15209e-09	11.7801
CCNA2	87.9372	152.746	6.80505	2.71197e-11	1.18721e-09	11.7557
LOC649049	-995.559	4352.99	-6.80364	2.73654e-11	1.19486e-09	11.749
PML	61.2809	150.488	6.80083	2.78618e-11	1.21339e-09	11.7355
TRIM6	26.9566	9.38832	6.79911	2.81704e-11	1.22367e-09	11.7273
RIPK3	125.224	744.112	6.79645	2.8653e-11	1.24143e-09	11.7146
TIMM10	994.356	1566.13	6.79258	2.93686e-11	1.26918e-09	11.6962
CXCR6	81.4713	157.789	6.77956	3.1912e-11	1.37556e-09	11.6341
IL6R	-105.172	377.652	-6.7772	3.23963e-11	1.39288e-09	11.6229
C5orf20	-23.1905	79.08	-6.77036	3.38392e-11	1.45121e-09	11.5903
CDC2L6	-191.865	1387.65	-6.75371	3.7619e-11	1.60922e-09	11.5112
C1orf21	33.1948	50.5821	6.7472	3.92071e-11	1.6729e-09	11.4803
TMEM63A	-91.3919	399.433	-6.74539	3.96595e-11	1.68793e-09	11.4718
RSL1D1	-161.725	958.32	-6.74378	4.00679e-11	1.70102e-09	11.4641
SCAP	-378.777	2546.3	-6.74272	4.03396e-11	1.70825e-09	11.4591
LOC646200	-752.96	3206.37	-6.73437	4.25322e-11	1.79658e-09	11.4195
PKP4	-18.6997	86.409	-6.72783	4.43336e-11	1.868e-09	11.3885
IFIT2	3366.19	8793.84	6.72085	4.63357e-11	1.94749e-09	11.3555
CENPM	22.6364	47.3434	6.69314	5.52038e-11	2.31422e-09	11.2247
RBM45	57.5094	269.848	6.69276	5.53358e-11	2.31422e-09	11.2229
COX5A	738.632	5411.53	6.68474	5.82064e-11	2.42825e-09	11.1852
PSMA5	549.329	3387	6.6843	5.83656e-11	2.42887e-09	11.1831
GPC2	-27.3217	117.796	-6.68365	5.86051e-11	2.43283e-09	11.1801
MT1X	450.513	2018	6.67797	6.07404e-11	2.51528e-09	11.1533
EBI2	-308.749	938.228	-6.65629	6.96131e-11	2.87563e-09	11.0515
PSMB6	581.782	4314.53	6.65133	7.18172e-11	2.95943e-09	11.0282
CTSS	-483.39	3005.79	-6.64633	7.4107e-11	3.04634e-09	11.0048
CENPE	20.1017	66.1195	6.6426	7.58574e-11	3.11071e-09	10.9873
GPT2	21.125	91.315	6.62544	8.44681e-11	3.4554e-09	10.907
SC4MOL	57.2731	249.504	6.62451	8.49601e-11	3.46711e-09	10.9027
PTPN4	189.341	736.9	6.62098	8.68569e-11	3.53596e-09	10.8862
TBC1D14	-366.559	1694.29	-6.61508	9.01221e-11	3.66004e-09	10.8586
AURKA	38.1007	70.202	6.60844	9.3939e-11	3.80589e-09	10.8276
RPS23	-239.351	603.293	-6.59606	1.01482e-10	4.10164e-09	10.7699
LOC441876	-3918.57	30926.5	-6.5884	1.06441e-10	4.29177e-09	10.7343
KCTD14	57.6195	41.1079	6.58512	1.0864e-10	4.36995e-09	10.719
EFHC2	-17.4291	10.6864	-6.58041	1.11867e-10	4.48907e-09	10.6971
CCDC28B	42.6871	167.102	6.57279	1.17298e-10	4.69584e-09	10.6617
SLFN5	111.089	333.616	6.56892	1.20158e-10	4.79891e-09	10.6437
VASH1	-114.923	384.083	-6.56023	1.26815e-10	5.0528e-09	10.6035
HSF2	-28.1912	134.196	-6.55908	1.27723e-10	5.077e-09	10.5981
C1orf216	25.3526	167.319	6.55791	1.28658e-10	5.10212e-09	10.5927
KRT18	-10.3382	26.3782	-6.55644	1.29836e-10	5.13676e-09	10.5859
C17orf53	18.2774	52.4136	6.55304	1.32602e-10	5.23388e-09	10.5701
RPS27A	-1135.16	4356.42	-6.55161	1.33784e-10	5.26821e-09	10.5635
FGF9	-27.1076	88.3412	-6.54969	1.35387e-10	5.31889e-09	10.5546
HMGCS1	66.1418	335.376	6.54538	1.39052e-10	5.45017e-09	10.5347
C6orf47	92.7757	762.864	6.54377	1.40449e-10	5.49218e-09	10.5272
RPL13A	-1603.7	6840.19	-6.53489	1.48387e-10	5.78914e-09	10.4861
JAK1	-257.496	1264.03	-6.53297	1.50153e-10	5.84454e-09	10.4773
SPINK2	-11.4443	23.0871	-6.52987	1.53063e-10	5.94405e-09	10.463
SLC22A17	-18.8241	60.6197	-6.52455	1.58182e-10	6.12769e-09	10.4384
IRF9	1454.9	10970.3	6.52408	1.58639e-10	6.12769e-09	10.4362
CXCR7	-34.3401	58.2875	-6.52383	1.58882e-10	6.12769e-09	10.4351
NSF	86.8978	893.967	6.50076	1.8319e-10	7.04905e-09	10.3288
LOC541471	29.1918	88.2647	6.49956	1.84554e-10	7.08535e-09	10.3232
RPS3	-2721.94	15324.3	-6.49919	1.84976e-10	7.08543e-09	10.3215
TPM2	-50.7038	128.577	-6.49436	1.90563e-10	7.28288e-09	10.2993
CD2BP2	333.86	3149.78	6.48837	1.97708e-10	7.53884e-09	10.2718
RXRA	-903.874	6443.9	-6.48597	2.00655e-10	7.63395e-09	10.2607
MICB	173.432	921.524	6.47354	2.16581e-10	8.22131e-09	10.2037
NIP7	101.978	581.686	6.45991	2.35466e-10	8.91809e-09	10.1413
CSNK1G1	25.0557	226.956	6.45907	2.3669e-10	8.94433e-09	10.1374
CDC2	22.18	26.1802	6.45579	2.41499e-10	9.10566e-09	10.1224
LOC649548	-2480.67	15436.1	-6.45395	2.44228e-10	9.18799e-09	10.114
LOC651149	-109.251	387.591	-6.44956	2.50885e-10	9.4174e-09	10.0939
TCEAL2	-9.873	11.9465	-6.44484	2.58238e-10	9.67188e-09	10.0723
LAP3	1391.93	3753.31	6.44027	2.65556e-10	9.92391e-09	10.0514
FAM46A	675.479	3769.52	6.43491	2.74408e-10	1.0232e-08	10.027
DNAJB1	-118.615	750.92	-6.43396	2.76006e-10	1.02664e-08	10.0226
DDX58	161.409	474.682	6.43335	2.77035e-10	1.02664e-08	10.0198
UBE2E2	-75.4493	478.504	-6.43328	2.77156e-10	1.02664e-08	10.0195
CDCA8	23.6598	90.6267	6.42803	2.86179e-10	1.05773e-08	9.99559
CLUAP1	-14.4708	59.1142	-6.42639	2.89068e-10	1.06607e-08	9.98809
TOPORS	-52.5569	253.447	-6.42572	2.90248e-10	1.06809e-08	9.98505
CEP55	49.4461	56.0626	6.42478	2.91917e-10	1.07189e-08	9.98076
ZNF358	-89.2869	493.87	-6.42391	2.93468e-10	1.07522e-08	9.97681
EMR3	-195.731	677.947	-6.42356	2.94099e-10	1.07522e-08	9.9752
LOC731314	90.9975	398.35	6.41739	3.05376e-10	1.11403e-08	9.9471
RORC	-15.1515	43.7655	-6.41625	3.07511e-10	1.11886e-08	9.9419
SELS	116.373	860.349	6.41597	3.08028e-10	1.11886e-08	9.94064
HNRPLL	72.1795	235.311	6.41138	3.16774e-10	1.14713e-08	9.91973
TRIM22	853.277	2861.67	6.41117	3.17174e-10	1.14713e-08	9.91879
PAQR4	65.4952	372.392	6.40777	3.23822e-10	1.16867e-08	9.9033
C3orf59	-19.8548	39.2123	-6.40222	3.34948e-10	1.20624e-08	9.87807
RAPGEF6	-296.485	1886.72	-6.39526	3.49419e-10	1.25567e-08	9.84649
C9orf123	-46.4976	147.935	-6.39024	3.6026e-10	1.29188e-08	9.82367
GBP4	1013.95	3211.35	6.3794	3.84769e-10	1.37683e-08	9.77452
IL11RA	-122.119	456.35	-6.37477	3.95709e-10	1.41298e-08	9.75358
ENPP4	49.1925	94.4303	6.37064	4.05748e-10	1.44577e-08	9.73487
STK39	151.199	694.598	6.36874	4.10446e-10	1.45942e-08	9.72628
GTF2E2	163.312	1635.93	6.36463	4.20788e-10	1.49304e-08	9.70769
B4GALT4	56.7052	239.911	6.36137	4.29179e-10	1.51962e-08	9.69295
C17orf45	-823.671	3915.94	-6.35945	4.34198e-10	1.53417e-08	9.68427
TAF4	-93.3084	609.508	-6.35838	4.37035e-10	1.53812e-08	9.6794
UBQLNL	64.3242	136.204	6.35834	4.37143e-10	1.53812e-08	9.67922
BPHL	-25.8251	128.778	-6.35446	4.47507e-10	1.57131e-08	9.66172
TNIP3	47.2662	60.5562	6.35221	4.53638e-10	1.58953e-08	9.65156
ROBO3	-20.9417	87.553	-6.35121	4.56393e-10	1.59586e-08	9.64704
SLC27A3	481.374	2581.98	6.3504	4.58625e-10	1.60035e-08	9.6434
LOC649821	-896.705	4873.83	-6.34028	4.87566e-10	1.69782e-08	9.5977
HRASLS3	115.472	509.399	6.33188	5.12904e-10	1.78237e-08	9.55987
LOC440589	-3417.83	31310.9	-6.32949	5.20355e-10	1.80454e-08	9.5491
BLVRA	256.576	951.861	6.32822	5.24342e-10	1.81463e-08	9.5434
C6orf191	11.3509	33.3601	6.31769	5.58688e-10	1.92954e-08	9.49603
LMBRD1	-479.032	3475.96	-6.31153	5.79798e-10	1.99835e-08	9.46834
CMC1	24.9031	142.605	6.29429	6.43047e-10	2.21182e-08	9.39103
LOC285053	-2345.99	19262.5	-6.29204	6.51788e-10	2.23307e-08	9.38095
EEF1A1	-4371.45	41526.9	-6.29202	6.51876e-10	2.23307e-08	9.38085
RPL35A	-1918.69	9792.97	-6.2869	6.72209e-10	2.29806e-08	9.35791
PCBP2	-1184.88	8487.96	-6.28634	6.74485e-10	2.30117e-08	9.35539
UHRF1	75.641	175.223	6.28081	6.97213e-10	2.3739e-08	9.33064
SORL1	-2020.37	8857.18	-6.27889	7.0527e-10	2.39649e-08	9.32207
CHAF1B	22.7993	32.6654	6.26815	7.52081e-10	2.55042e-08	9.27409
MCM4	87.5658	176.436	6.25755	8.01289e-10	2.71183e-08	9.22677
PLK1	16.502	42.4847	6.25438	8.16612e-10	2.75815e-08	9.21263
XPNPEP1	256.92	2269.92	6.23982	8.90694e-10	3.00235e-08	9.14779
UBE2T	30.8846	88.8606	6.23896	8.95243e-10	3.01166e-08	9.14399
SLFN12	32.8169	163.623	6.23621	9.10043e-10	3.05535e-08	9.13175
MFSD6	57.9426	333.592	6.2324	9.30957e-10	3.11935e-08	9.11479
FLJ39639	-68.2125	492.462	-6.23164	9.35159e-10	3.12721e-08	9.11143
UBE4B	-122.18	841.572	-6.22447	9.75928e-10	3.25709e-08	9.07957
GPKOW	83.7405	565.581	6.22308	9.84006e-10	3.27756e-08	9.07341
PCK2	58.9667	344.339	6.2144	1.03612e-09	3.44435e-08	9.03489
CRIP2	-65.2383	66.7478	-6.21356	1.04131e-09	3.45476e-08	9.03116
TSPAN13	-51.5951	141.437	-6.20301	1.10854e-09	3.67059e-08	8.98446
C12orf48	16.84	22.358	6.20216	1.11414e-09	3.68192e-08	8.98069
CTRL	54.5447	214.315	6.1949	1.16314e-09	3.8363e-08	8.94857
PTOV1	-231.57	1855.57	-6.18983	1.19863e-09	3.94566e-08	8.92612
CLEC10A	-15.8272	37.008	-6.18043	1.26716e-09	4.16311e-08	8.88462
PARP15	33.784	91.7922	6.17984	1.27159e-09	4.16952e-08	8.88202
NR3C2	-16.7508	77.1208	-6.17569	1.30318e-09	4.26481e-08	8.8637
MME	-298.485	1094.45	-6.17246	1.32823e-09	4.33836e-08	8.84949
TRK1	116.714	489.183	6.17085	1.34099e-09	4.37157e-08	8.84235
FBXL6	31.0798	183.395	6.16824	1.36179e-09	4.43081e-08	8.83086
RNF165	-94.7855	252.784	-6.16784	1.36502e-09	4.43277e-08	8.82909
FUT11	21.7539	125.408	6.16276	1.40649e-09	4.55865e-08	8.80675
PSAT1	23.8744	46.8753	6.16195	1.41326e-09	4.57181e-08	8.80317
CDCA4	31.142	187.78	6.15547	1.46831e-09	4.74077e-08	8.77465
CDC25A	10.8511	6.13412	6.15385	1.48236e-09	4.77699e-08	8.76754
FASLG	41.4855	70.6371	6.15005	1.51591e-09	4.8758e-08	8.75083
SLC3A2	75.7711	509.317	6.14664	1.54667e-09	4.96526e-08	8.73584
POLR1E	-24.2495	101.158	-6.14186	1.59077e-09	5.09713e-08	8.71485
LOC650761	44.1712	116.92	6.1371	1.63598e-09	5.23204e-08	8.69394
PIGM	-100.924	974.769	-6.13607	1.64587e-09	5.2477e-08	8.68944
ZNF219	-13.2097	33.2881	-6.13594	1.64711e-09	5.2477e-08	8.68888
LOC401115	730.102	5418.24	6.13549	1.65148e-09	5.2517e-08	8.6869
LOC642210	-3477.17	27237.8	-6.13333	1.67256e-09	5.30873e-08	8.67743
RAB33A	37.8542	206.917	6.13018	1.70388e-09	5.39796e-08	8.66359
CBL	-156.911	873.378	-6.12821	1.72363e-09	5.44726e-08	8.65499
SIL1	139.067	525.155	6.12799	1.7259e-09	5.44726e-08	8.654
WDR51A	39.9537	170.926	6.1238	1.76886e-09	5.57241e-08	8.63565
ACAA2	77.0022	497.703	6.12227	1.78478e-09	5.61207e-08	8.62896
TUBG1	22.87	90.4026	6.11777	1.83255e-09	5.74868e-08	8.60925
PDXK	-182.491	1281.98	-6.11754	1.83505e-09	5.74868e-08	8.60823
MMGT1	-116.877	1073.25	-6.11561	1.8559e-09	5.8032e-08	8.5998
PLEKHG4	-22.8645	92.9149	-6.10865	1.93318e-09	6.03366e-08	8.56936
RABGAP1L	61.9715	374.969	6.1025	2.00402e-09	6.24322e-08	8.54249
BTF3L4	-73.8514	560.7	-6.09797	2.05789e-09	6.39919e-08	8.5227
DHRS9	550.488	1779.86	6.09292	2.11946e-09	6.57851e-08	8.5007
ATP1A1	-96.5192	680.912	-6.08947	2.16258e-09	6.70002e-08	8.48567
KIAA0226	36.9792	201.164	6.08825	2.1781e-09	6.7267e-08	8.48033
IFI27L2	181.976	692.118	6.08817	2.17917e-09	6.7267e-08	8.47996
LOC387867	-1735.7	8524.24	-6.08333	2.24163e-09	6.90683e-08	8.45888
QARS	-610.295	4518.82	-6.08295	2.24651e-09	6.90926e-08	8.45725
NFKBIB	32.8387	234.675	6.07169	2.39907e-09	7.36501e-08	8.40822
C9orf45	-63.9768	174.662	-6.06763	2.45638e-09	7.52723e-08	8.3906
TNFRSF10B	-137.085	1186.31	-6.0634	2.51764e-09	7.70097e-08	8.37222
PUM2	-176.057	1640.6	-6.05953	2.57504e-09	7.86225e-08	8.3554
TOMM20	-80.1767	456.182	-6.05718	2.61051e-09	7.95616e-08	8.34519
C2orf47	85.7061	595.489	6.05596	2.6291e-09	7.99835e-08	8.33989
LOC648249	-582.219	2615.88	-6.03817	2.9152e-09	8.85276e-08	8.26281
C10orf58	-14.835	68.5588	-6.03709	2.93355e-09	8.89244e-08	8.25813
JAKMIP2	16.3916	7.71766	6.03581	2.95544e-09	8.94272e-08	8.25259
TROAP	21.6992	50.8198	6.03167	3.02718e-09	9.14339e-08	8.23469
NDFIP1	-42.7938	201.601	-6.02853	3.08278e-09	9.29468e-08	8.22111
DNASE2	257.128	1821.57	6.02538	3.13949e-09	9.44874e-08	8.20751
NUB1	378.536	2271.77	6.0237	3.17022e-09	9.52422e-08	8.20024
HARBI1	13.1809	42.1103	6.0202	3.23504e-09	9.70167e-08	8.18514
LOC644511	-825.814	3664.77	-6.01398	3.3536e-09	1.00394e-07	8.15828
MTAP	-33.5197	248.555	-6.01333	3.36619e-09	1.00592e-07	8.15549
ITGAL	417.364	2931.2	6.00827	3.46597e-09	1.0339e-07	8.13369
LOC389672	-129.067	457.078	-6.00476	3.53706e-09	1.05324e-07	8.11855
ZNF540	-16.8552	26.8148	-6.00309	3.57132e-09	1.06157e-07	8.11135
HJURP	18.7335	22.694	5.9966	3.70762e-09	1.10014e-07	8.08341
ZNF593	96.1196	524.186	5.99068	3.83626e-09	1.13499e-07	8.05796
D4S234E	-145.418	304.508	-5.99058	3.83851e-09	1.13499e-07	8.05752
LRIG1	-30.0117	131.49	-5.9902	3.84701e-09	1.13551e-07	8.05587
SASH3	347.352	2911.24	5.9827	4.0167e-09	1.18352e-07	8.02367
PARP10	120.338	403.221	5.98016	4.07586e-09	1.19644e-07	8.01276
LOC653596	-9.08015	39.5283	-5.97991	4.08175e-09	1.19644e-07	8.01169
BCL9	-55.5825	298.897	-5.97991	4.08185e-09	1.19644e-07	8.01167
NOG	-11.0717	15.1762	-5.97779	4.13178e-09	1.20898e-07	8.0026
RBM16	-30.9657	246.19	-5.97717	4.14648e-09	1.21117e-07	7.99995
POLR2F	183.768	1482.69	5.9728	4.25201e-09	1.23985e-07	7.9812
SESN2	16.2135	52.6151	5.97179	4.27686e-09	1.24494e-07	7.97685
TTK	28.6328	56.7736	5.97098	4.29681e-09	1.24859e-07	7.97338
IL13RA1	-611.815	3462.6	-5.9692	4.34108e-09	1.25929e-07	7.96573
ARHGEF3	708.473	3711.02	5.9622	4.51921e-09	1.30871e-07	7.93573
MGC39545	12.5942	49.7561	5.95858	4.61395e-09	1.33385e-07	7.92026
RPL8	-1991.06	15575.8	-5.95775	4.63607e-09	1.33795e-07	7.91669
SGK	-560.899	2426.21	-5.95726	4.64912e-09	1.33942e-07	7.91459
RHBDF2	383.084	2580.72	5.95626	4.67581e-09	1.34482e-07	7.91032
CDC7	38.4857	131.009	5.95289	4.76688e-09	1.36867e-07	7.89593
GAB2	-202.233	1094.02	-5.95241	4.7801e-09	1.37013e-07	7.89387
ASB2	13.6853	30.7265	5.95175	4.7983e-09	1.37302e-07	7.89103
FOXM1	14.5839	48.6444	5.95043	4.83465e-09	1.38107e-07	7.8854
FAM168B	-44.7124	257.071	-5.94841	4.89085e-09	1.39476e-07	7.87678
PSME2	1242.44	6501.03	5.9445	5.00171e-09	1.42165e-07	7.86006
C7orf55	25.5369	158.374	5.94449	5.00201e-09	1.42165e-07	7.86001
LOC645899	-3499.12	34024.6	-5.94391	5.01857e-09	1.42396e-07	7.85755
INTS12	52.9328	545.376	5.9419	5.07663e-09	1.43716e-07	7.84897
RARRES3	1529.14	7886.03	5.94171	5.08217e-09	1.43716e-07	7.84816
VENTX	-99.3706	302.316	-5.94068	5.11244e-09	1.4433e-07	7.84373
KIF20A	20.0971	31.6967	5.93763	5.20242e-09	1.46625e-07	7.83071
RTKN2	-10.5683	26.2828	-5.93112	5.39962e-09	1.51928e-07	7.80296
CAMSAP1L1	-11.3652	43.6563	-5.92994	5.43614e-09	1.52701e-07	7.79793
GNG7	-119.161	435.986	-5.92916	5.46032e-09	1.53125e-07	7.79462
LILRA1	-13.2236	1.81338	-5.92462	5.60381e-09	1.56888e-07	7.77527
RUNX2	-27.1062	94.4369	-5.92212	5.6844e-09	1.5888e-07	7.76462
KIAA0748	-144.179	488.177	-5.91909	5.7837e-09	1.61388e-07	7.7517
LOC646483	-460.961	2475.33	-5.91461	5.93315e-09	1.65285e-07	7.73268
SUSD1	99.1892	688.96	5.90789	6.16483e-09	1.71455e-07	7.70411
MTMR11	-124.036	744.003	-5.90157	6.39076e-09	1.77446e-07	7.67726
CKS2	66.4237	210.097	5.90096	6.41316e-09	1.77745e-07	7.67465
TTC3	-201.953	1103.46	-5.9007	6.42261e-09	1.77745e-07	7.67355
TBC1D7	58.0844	350.107	5.89578	6.60491e-09	1.8249e-07	7.65268
GNAQ	-107.236	324.221	-5.89248	6.72987e-09	1.85639e-07	7.6387
KLHDC8B	265.519	754.279	5.89149	6.76799e-09	1.86385e-07	7.63449
CLIC3	331.548	1181.31	5.88792	6.90669e-09	1.89895e-07	7.61936
GBP1	1096.05	2808.22	5.88327	7.09165e-09	1.94662e-07	7.59965
C16orf75	50.249	174.38	5.88206	7.14051e-09	1.95685e-07	7.59453
S100PBP	22.6231	216	5.88062	7.19917e-09	1.96972e-07	7.58843
HIST1H2AM	27.1915	73.2151	5.8782	7.29855e-09	1.99367e-07	7.5782
ZFYVE26	135.774	1088.4	5.87749	7.32803e-09	1.99849e-07	7.5752
KIAA0141	-51.0772	477.958	-5.87674	7.35929e-09	2.00377e-07	7.57202
PHF10	-24.6314	196.059	-5.87572	7.40186e-09	2.01211e-07	7.56772
HIST1H2BD	571.471	1271.69	5.87468	7.44581e-09	2.0208e-07	7.5633
PBX4	-56.6215	278.592	-5.86934	7.67474e-09	2.07958e-07	7.54072
TRIP13	27.7963	67.4818	5.86823	7.72274e-09	2.08923e-07	7.53607
PIP4K2C	52.1496	427.18	5.86563	7.83771e-09	2.11693e-07	7.52505
AMD1	-127.881	1052.65	-5.85691	8.23381e-09	2.22036e-07	7.48829
PLEKHF1	351.72	1254.76	5.85217	8.45768e-09	2.27709e-07	7.46828
GPX6	-10.211	16.2803	-5.84463	8.82587e-09	2.37243e-07	7.43651
CBLB	271.074	1268.05	5.83546	9.29431e-09	2.49437e-07	7.39794
STAT5B	-187.625	1235.19	-5.8284	9.67147e-09	2.59146e-07	7.36829
GPR68	91.9735	267.071	5.82467	9.87731e-09	2.64242e-07	7.35258
CXorf26	95.8594	588.362	5.82267	9.98903e-09	2.66807e-07	7.3442
SLC12A8	23.3886	92.7934	5.8157	1.03886e-08	2.7704e-07	7.31496
SIRT4	-14.1205	6.20608	-5.81057	1.06921e-08	2.84684e-07	7.29348
NAP1L3	-10.4939	27.8108	-5.80777	1.08615e-08	2.88455e-07	7.28176
ZNF684	44.6083	44.7164	5.80767	1.0868e-08	2.88455e-07	7.28132
HSD3B7	49.3937	78.4569	5.8046	1.10568e-08	2.93005e-07	7.26848
ITGA5	-237.394	1402.1	-5.80341	1.11307e-08	2.94501e-07	7.26351
CRYL1	-22.4695	103.545	-5.80205	1.12163e-08	2.96301e-07	7.2578
TIMELESS	40.485	174.518	5.79624	1.15876e-08	3.0563e-07	7.23352
KBTBD11	-120.26	575.437	-5.78504	1.23381e-08	3.24917e-07	7.18673
ADRB2	231.369	1326.57	5.78399	1.24114e-08	3.26336e-07	7.18232
SAP130	-60.8837	556.199	-5.77705	1.29022e-08	3.38712e-07	7.15341
KIF2C	17.8176	38.0245	5.77316	1.31863e-08	3.45634e-07	7.13717
CALR	198.213	1458.67	5.77143	1.33144e-08	3.48448e-07	7.12997
OIP5	12.5184	25.6406	5.76553	1.37605e-08	3.59565e-07	7.1054
FBXO15	-8.1718	9.97955	-5.76511	1.37924e-08	3.59842e-07	7.10367
LSS	28.5741	153.529	5.76225	1.40147e-08	3.65075e-07	7.09175
ISM1	-8.76699	15.9041	-5.76169	1.40583e-08	3.65646e-07	7.08944
APEX1	-236.59	1625.63	-5.75189	1.4848e-08	3.85592e-07	7.0487
TFRC	318.138	1092.81	5.74644	1.53055e-08	3.96861e-07	7.02608
CLIC5	-22.5507	20.9416	-5.74076	1.57974e-08	4.08985e-07	7.0025
SNTB1	102.391	591.668	5.73595	1.62254e-08	4.19422e-07	6.98258
TRIM26	173.336	1246.04	5.73521	1.62919e-08	4.20496e-07	6.97953
HSD17B4	-108.274	1069.09	-5.73103	1.6675e-08	4.29725e-07	6.96221
CERK	-130.225	1005.95	-5.73016	1.67557e-08	4.31146e-07	6.95861
CST7	1806.52	6628.69	5.72702	1.70507e-08	4.38068e-07	6.9456
PPP2R5C	32.9778	253.933	5.72116	1.7614e-08	4.51852e-07	6.92137
LAMC3	-8.19741	13.9803	-5.70896	1.88468e-08	4.82741e-07	6.87096
SMC2	14.2126	57.1835	5.70046	1.97545e-08	5.05223e-07	6.83591
C2orf15	-12.6895	56.451	-5.69902	1.99119e-08	5.08441e-07	6.82999
LOC644029	-2614.58	23228.4	-5.69876	1.99406e-08	5.08441e-07	6.82892
CCNB1	22.9438	55.4628	5.69698	2.01384e-08	5.12708e-07	6.82156
SIGLECP3	-26.7039	45.6597	-5.69486	2.03751e-08	5.17225e-07	6.81285
SEH1L	-23.5281	150.799	-5.69484	2.03772e-08	5.17225e-07	6.81278
PASK	-92.6525	369.624	-5.68815	2.1145e-08	5.35906e-07	6.78522
DDIT4	-212.236	1165.07	-5.68733	2.12405e-08	5.3752e-07	6.78186
CAMK2N1	-51.699	182.893	-5.6855	2.14557e-08	5.42151e-07	6.77435
RPL30	-2220.9	14622.9	-5.68444	2.15822e-08	5.44531e-07	6.76997
LOC441019	248.458	655.9	5.68165	2.19169e-08	5.52148e-07	6.7585
C1orf122	41.6641	318.718	5.6776	2.24115e-08	5.63767e-07	6.74187
DUSP22	-49.4801	542.398	-5.67676	2.25159e-08	5.65547e-07	6.73841
TMEM110	16.6415	23.604	5.675	2.27349e-08	5.70198e-07	6.7312
AP3M2	-49.7169	219.404	-5.67171	2.31514e-08	5.79783e-07	6.71767
LASS2	-113.12	1268.2	-5.66837	2.35812e-08	5.89669e-07	6.70396
C16orf61	212.312	1095.48	5.66625	2.38578e-08	5.95703e-07	6.69527
LOC647436	-73.9125	293.792	-5.66126	2.45218e-08	6.11376e-07	6.67482
C9orf127	-25.6986	83.3571	-5.65633	2.5195e-08	6.27233e-07	6.65464
POLE2	24.0713	74.9914	5.65048	2.60178e-08	6.4676e-07	6.6307
LOC645683	-2393.08	15989.1	-5.64851	2.62998e-08	6.52809e-07	6.62267
RFXANK	135.107	1128.93	5.64797	2.6378e-08	6.53786e-07	6.62046
CHEK1	23.7664	35.7588	5.64706	2.65107e-08	6.56112e-07	6.61672
PRSS23	79.858	225.04	5.64498	2.68144e-08	6.62655e-07	6.60823
KLHDC4	138.236	813.049	5.64447	2.68897e-08	6.63541e-07	6.60614
DUSP5	162.955	936.502	5.64327	2.70675e-08	6.66953e-07	6.60123
CHD6	-21.6746	137.972	-5.63873	2.77491e-08	6.82749e-07	6.58271
PLAC8	1874.73	6903.03	5.6351	2.83071e-08	6.95462e-07	6.56787
WDR45L	-35.8104	272.942	-5.63441	2.84146e-08	6.96131e-07	6.56505
LOC285900	-662.154	3705.93	-5.63439	2.84169e-08	6.96131e-07	6.56499
MED27	29.8546	228.859	5.62736	2.95326e-08	7.22414e-07	6.5363
HMMR	32.0755	62.1535	5.62138	3.05146e-08	7.45353e-07	6.51193
ALKBH7	-77.4861	508.205	-5.62067	3.06324e-08	7.47147e-07	6.50906
ARL6IP1	684.4	4490.11	5.60826	3.27806e-08	7.98387e-07	6.45858
FBXO5	56.3815	188.558	5.60281	3.37703e-08	8.21305e-07	6.43642
ETFA	173.982	1531.34	5.59991	3.43083e-08	8.32358e-07	6.42465
ACVR2A	-9.32179	28.5331	-5.59982	3.43235e-08	8.32358e-07	6.42432
CPA3	-81.4737	217.958	-5.5959	3.50643e-08	8.491e-07	6.40841
ZNF491	-9.56637	30.0588	-5.59105	3.60031e-08	8.70583e-07	6.38873
ZDHHC19	1474.79	1374.06	5.58063	3.81012e-08	9.19998e-07	6.34655
TNFRSF13B	132.801	315.344	5.57893	3.84549e-08	9.27208e-07	6.33967
PACSIN2	-658.214	4396.92	-5.56749	4.09181e-08	9.85191e-07	6.29343
DAPK1	-37.7068	231.627	-5.56378	4.17507e-08	1.0038e-06	6.27843
DNAJC30	-97.2661	480.834	-5.55838	4.29901e-08	1.03213e-06	6.25665
CHMP4A	163.722	1489.69	5.55738	4.32221e-08	1.03622e-06	6.25264
KIF20B	43.0943	187.851	5.55662	4.34004e-08	1.03902e-06	6.24957
ARMC10	-12.7719	91.1379	-5.55613	4.35172e-08	1.04034e-06	6.24757
BPNT1	17.6537	21.0317	5.55558	4.36472e-08	1.04197e-06	6.24535
CENTG3	-28.9389	179.401	-5.55369	4.40953e-08	1.05118e-06	6.23774
LRRC8D	-25.5844	231.098	-5.54844	4.53646e-08	1.07991e-06	6.21661
LOC387934	26.6637	53.2902	5.54713	4.56886e-08	1.08585e-06	6.21131
SGOL1	9.46107	24.4598	5.54691	4.57433e-08	1.08585e-06	6.21042
NHSL2	-50.5867	243.879	-5.54584	4.60069e-08	1.09058e-06	6.20614
NDUFB1	-10.0734	33.2013	-5.53543	4.86676e-08	1.15203e-06	6.16428
PSMB2	284.09	2298.31	5.53439	4.8942e-08	1.1569e-06	6.16009
PHF3	-146.211	1765.86	-5.53343	4.91975e-08	1.16131e-06	6.15622
FAM105B	33.9911	407.634	5.53121	4.97899e-08	1.17365e-06	6.14731
RPL39L	25.3	176.707	5.52979	5.01722e-08	1.18101e-06	6.14161
ZDHHC7	-314.555	3421.7	-5.5249	5.15108e-08	1.21083e-06	6.12201
CCDC24	37.6974	130.138	5.52063	5.27105e-08	1.2373e-06	6.10486
HAL	-67.7759	233.717	-5.51463	5.444e-08	1.27612e-06	6.08083
RFC4	65.5693	286.414	5.51331	5.48283e-08	1.28344e-06	6.07554
GLTSCR2	-2363.97	17564	-5.51176	5.52864e-08	1.29237e-06	6.06934
ENPP5	21.1946	38.7048	5.51035	5.57076e-08	1.29908e-06	6.06369
NLRC5	68.1516	469.575	5.51007	5.57932e-08	1.29908e-06	6.06255
BRD1	-26.6679	219.418	-5.51003	5.5805e-08	1.29908e-06	6.06239
CYB5B	273.578	2463.12	5.50906	5.60956e-08	1.30405e-06	6.05853
LOC390354	-2439.05	16974	-5.50872	5.61991e-08	1.30466e-06	6.05715
TMEM43	-310.117	2652.94	-5.50511	5.72982e-08	1.32834e-06	6.04273
SMC6	30.1448	66.1707	5.5034	5.78289e-08	1.3388e-06	6.03587
FLJ14213	120.737	590.902	5.50126	5.84956e-08	1.35238e-06	6.02734
LOC389435	-2449.28	24321.1	-5.49562	6.02924e-08	1.39201e-06	6.00482
PRF1	1232.5	5064.32	5.49445	6.06748e-08	1.39892e-06	6.00011
RAB5B	-506.17	5886.92	-5.48885	6.2522e-08	1.43954e-06	5.97779
LGTN	-38.6872	242.355	-5.48712	6.31028e-08	1.45093e-06	5.9709
PPP1R13B	-49.0478	183.103	-5.48254	6.46721e-08	1.48499e-06	5.95262
ALKBH2	-20.8317	127.892	-5.47479	6.74077e-08	1.5457e-06	5.92178
CDKN3	30.935	10.4571	5.47281	6.81265e-08	1.55679e-06	5.91389
TCF20	-7.44879	56.9993	-5.47276	6.81444e-08	1.55679e-06	5.91369
GLCE	-35.5247	143.648	-5.4727	6.81683e-08	1.55679e-06	5.91343
GPSM1	-14.154	72.3351	-5.47176	6.85086e-08	1.56244e-06	5.90972
SPP1	-12.1426	32.2394	-5.47014	6.91053e-08	1.57392e-06	5.90327
MGC4677	28.7977	110.345	5.46884	6.95879e-08	1.58277e-06	5.89809
CXCL10	138.251	215.123	5.46384	7.14726e-08	1.62158e-06	5.8782
LOC653232	-1534.94	13826.3	-5.4638	7.14867e-08	1.62158e-06	5.87805
SDF2L1	206.204	1185.92	5.45303	7.57136e-08	1.71488e-06	5.8353
RPL14	-564.726	2138.04	-5.45281	7.58032e-08	1.71488e-06	5.83442
GNGT2	46.4372	253.08	5.4468	7.82683e-08	1.76828e-06	5.8106
KPNA2	43.3755	187.442	5.44017	8.10803e-08	1.82935e-06	5.78434
SKA1	14.8136	55.241	5.43586	8.29584e-08	1.86923e-06	5.76729
LOC642934	-121.607	656.276	-5.43326	8.41121e-08	1.89176e-06	5.75702
LOC644532	-22.3797	61.1634	-5.4331	8.41828e-08	1.89176e-06	5.75639
CD80	10.8559	43.552	5.4296	8.57616e-08	1.92467e-06	5.74257
ZNF329	-44.6638	241.332	-5.42628	8.72876e-08	1.95631e-06	5.72944
MCM6	187.081	1062.93	5.42588	8.74757e-08	1.95792e-06	5.72784
TPST2	362.712	2599.29	5.42452	8.8107e-08	1.96944e-06	5.72249
LOC388654	-2285.42	14012.9	-5.42253	8.90407e-08	1.98767e-06	5.71465
LYRM4	-17.729	76.7206	-5.41802	9.11957e-08	2.03309e-06	5.69685
LOC651894	-1950.9	16333.2	-5.41693	9.17263e-08	2.04221e-06	5.69254
GGTL3	-10.7791	34.0433	-5.4131	9.36068e-08	2.08133e-06	5.67744
RPS16	-2347.2	33047.9	-5.40766	9.6339e-08	2.13926e-06	5.65603
GCNT2	11.6141	52.0498	5.40338	9.85483e-08	2.18544e-06	5.63916
PHGDH	137.677	505.784	5.39636	1.02271e-07	2.26501e-06	5.61158
PCNA	93.4661	363.515	5.39317	1.04012e-07	2.30054e-06	5.59902
GK5	57.1423	207.668	5.39043	1.05525e-07	2.33095e-06	5.58828
ISOC2	36.0312	133.873	5.38757	1.07131e-07	2.36333e-06	5.57704
SON	-19.256	191.903	-5.37824	1.12532e-07	2.47924e-06	5.54045
TRIM78P	30.8235	120.307	5.37762	1.12902e-07	2.48415e-06	5.53801
TUBB4	39.4575	148.81	5.377	1.13269e-07	2.48723e-06	5.5356
EIF3D	-272.068	2468.95	-5.37689	1.13338e-07	2.48723e-06	5.53514
LRRC26	-39.0351	207.928	-5.37629	1.13697e-07	2.49187e-06	5.53279
SALL2	-15.7248	85.3724	-5.37395	1.15104e-07	2.51942e-06	5.52364
GBP3	76.0519	148.858	5.37049	1.17221e-07	2.56245e-06	5.51008
C6orf190	147.575	522.542	5.36469	1.20851e-07	2.63838e-06	5.4874
TERF1	38.7203	152.444	5.35987	1.2395e-07	2.69945e-06	5.46857
RNASE6	-232.871	1195.67	-5.35984	1.23969e-07	2.69945e-06	5.46846
SERPING1	410.783	878.194	5.35437	1.27582e-07	2.77454e-06	5.44709
MCM2	35.0924	65.804	5.35276	1.28667e-07	2.79311e-06	5.44079
TMPRSS3	4.81946	7.77294	5.35261	1.28768e-07	2.79311e-06	5.44021
ST3GAL5	125.476	920.684	5.35197	1.29199e-07	2.79887e-06	5.43772
C13orf18	-155.122	640.367	-5.35064	1.30105e-07	2.81488e-06	5.43252
TAGLN2	-494.873	2515.07	-5.34891	1.31286e-07	2.83679e-06	5.4258
GMNN	39.8608	59.6785	5.34343	1.35118e-07	2.91585e-06	5.40441
PEX5	-111.635	1198.59	-5.34266	1.35664e-07	2.92389e-06	5.40141
LOC647856	-713.793	3935.29	-5.33571	1.40689e-07	3.02831e-06	5.37436
UXT	-264.739	2604.94	-5.33305	1.42663e-07	3.06688e-06	5.364
CX3CR1	216.273	1078.29	5.32898	1.45728e-07	3.12879e-06	5.34819
C9orf103	155.784	555.906	5.3225	1.50751e-07	3.23252e-06	5.32299
TGM3	-118.501	312.857	-5.32047	1.52352e-07	3.2627e-06	5.31514
HIST1H3D	128.273	334.511	5.31922	1.53355e-07	3.28e-06	5.31026
ATP8A1	11.4127	50.4272	5.31755	1.54694e-07	3.30445e-06	5.3038
LOC647460	81.3779	141.419	5.31437	1.57282e-07	3.35549e-06	5.29146
KIAA1524	9.18057	10.03	5.31382	1.57736e-07	3.36092e-06	5.28931
RHOC	245.14	1525.29	5.30968	1.61179e-07	3.42994e-06	5.27326
LOC402694	-769.439	5418.01	-5.30899	1.61759e-07	3.43795e-06	5.27059
TMEM106C	50.9606	326.794	5.30675	1.63657e-07	3.4739e-06	5.26192
SNPH	-18.7723	86.2163	-5.30379	1.66201e-07	3.51826e-06	5.25045
RPS20	-1953.3	13727.4	-5.3036	1.66361e-07	3.51826e-06	5.24973
OXA1L	-169.772	1643.68	-5.30359	1.66373e-07	3.51826e-06	5.24968
C6orf173	42.6455	101.191	5.29898	1.70412e-07	3.59915e-06	5.23185
FAM184A	-12.7983	65.6424	-5.29646	1.72661e-07	3.64209e-06	5.2221
DUSP6	-57.2749	247.322	-5.29391	1.74967e-07	3.68611e-06	5.21224
FABP5	24.3665	18.4015	5.29169	1.7699e-07	3.72231e-06	5.20369
SRBD1	104.963	662.235	5.29155	1.77127e-07	3.72231e-06	5.20312
ZNF609	-30.6674	165.207	-5.29128	1.77373e-07	3.72285e-06	5.20208
DENND1C	125.696	905.286	5.29087	1.77751e-07	3.72613e-06	5.2005
LOC148915	455.374	3983.36	5.28986	1.7869e-07	3.74116e-06	5.19658
SCAND1	101.484	997.835	5.28638	1.81948e-07	3.80465e-06	5.18315
RNF214	-20.4362	77.5982	-5.28604	1.82264e-07	3.80654e-06	5.18186
TUFT1	67.803	232.191	5.2853	1.82965e-07	3.81644e-06	5.17901
SERPINH1	-12.9337	61.9293	-5.28445	1.83778e-07	3.82867e-06	5.17571
CD1A	-20.4938	104.599	-5.28331	1.8487e-07	3.84666e-06	5.17131
RALGDS	823.106	4708.07	5.28157	1.86544e-07	3.8751e-06	5.16461
PACS1	-115.688	625.806	-5.28141	1.86697e-07	3.8751e-06	5.164
SLC10A3	67.685	461.999	5.28006	1.88009e-07	3.89754e-06	5.15879
SLC12A6	-61.2965	284.74	-5.27891	1.89132e-07	3.91602e-06	5.15436
CCR2	-118.45	563.221	-5.27688	1.91137e-07	3.95266e-06	5.14653
LGALS9	56.5353	187.124	5.27597	1.92046e-07	3.96659e-06	5.143
SQLE	12.7533	62.6129	5.27525	1.92763e-07	3.97652e-06	5.14023
CCL3L1	20.8996	90.3875	5.27323	1.94787e-07	4.01338e-06	5.13246
KCTD9	22.5943	137.32	5.27102	1.9703e-07	4.05463e-06	5.12395
SGK3	-14.1168	119.206	-5.27056	1.97502e-07	4.0594e-06	5.12217
NFIC	-42.5116	281.946	-5.26879	1.99322e-07	4.0918e-06	5.11536
LOC642594	8.72704	13.4392	5.2661	2.02116e-07	4.14411e-06	5.10501
ATP1B2	20.1304	47.4278	5.26436	2.03948e-07	4.17659e-06	5.09831
PPP2R4	58.5867	422.017	5.26352	2.04834e-07	4.18966e-06	5.09508
AHCYL2	-25.8141	149.758	-5.26003	2.08566e-07	4.26081e-06	5.08166
DPP3	19.7302	95.6938	5.25876	2.09939e-07	4.28368e-06	5.07678
LOC648672	11.0413	32.2279	5.25785	2.10924e-07	4.29857e-06	5.07331
EEF1B2	-126.339	510.581	-5.25734	2.11484e-07	4.30478e-06	5.07133
CSTF2	42.0806	298.067	5.25602	2.12933e-07	4.32415e-06	5.06626
NEXN	58.4526	252.59	5.256	2.12949e-07	4.32415e-06	5.0662
LOC647450	2756.59	7163.01	5.25181	2.17612e-07	4.41352e-06	5.05011
PRPF8	-368.415	2440.41	-5.24838	2.21498e-07	4.48694e-06	5.03695
TAF1B	36.3553	203.144	5.24711	2.22951e-07	4.51095e-06	5.03209
UBA7	353.718	2625.91	5.24671	2.23422e-07	4.51505e-06	5.03053
FAM14B	9.98299	32.9367	5.24266	2.28138e-07	4.60484e-06	5.015
CECR5	-108.829	935.382	-5.23602	2.3607e-07	4.75924e-06	4.9896
FAM188A	89.9495	429.666	5.23491	2.3743e-07	4.78093e-06	4.98533
LOC641996	-98.216	405.577	-5.23218	2.40789e-07	4.84279e-06	4.97489
KIF19	16.3139	31.541	5.23	2.43501e-07	4.8915e-06	4.96657
RNF103	-72.3146	669.138	-5.22818	2.45798e-07	4.93176e-06	4.9596
CYLD	-152.385	1264.07	-5.2279	2.46156e-07	4.93308e-06	4.95851
GALNT12	-11.292	45.2819	-5.2254	2.49335e-07	4.99084e-06	4.94898
HAVCR2	366.001	2675.97	5.22432	2.50731e-07	5.01284e-06	4.94483
ARD1A	99.7365	1032.25	5.21745	2.59729e-07	5.18658e-06	4.91863
DNAJB11	255.869	2138.93	5.21634	2.61221e-07	5.21021e-06	4.91437
HLA-B	2938.16	33766.4	5.21448	2.63727e-07	5.25396e-06	4.90728
CHMP6	39.3702	320.936	5.21199	2.67123e-07	5.31534e-06	4.89778
FCHO1	-56.536	315.823	-5.20718	2.73784e-07	5.43521e-06	4.87948
FOXC1	36.2382	96.8749	5.20715	2.73833e-07	5.43521e-06	4.87934
RBL2	-325.818	2582.87	-5.20695	2.74115e-07	5.43521e-06	4.87858
C7orf50	296.922	2199.22	5.20603	2.75413e-07	5.45455e-06	4.87507
HIST1H2AI	10.5946	13.5631	5.20577	2.75782e-07	5.45543e-06	4.87407
HABP4	-17.9679	88.7546	-5.2049	2.77003e-07	5.47317e-06	4.87079
TUBA1A	-746.73	4795.77	-5.20449	2.77585e-07	5.47824e-06	4.86923
FIBP	227.524	1654.25	5.20236	2.80634e-07	5.53193e-06	4.86112
TRIM38	281.311	2122	5.19982	2.84305e-07	5.59776e-06	4.85146
RPL27A	-2057.44	21446.7	-5.19871	2.85927e-07	5.62312e-06	4.84724
VCAM1	10.1067	37.2192	5.19773	2.87366e-07	5.64484e-06	4.84351
TMEM135	17.286	61.6941	5.19641	2.89313e-07	5.67646e-06	4.83849
COMMD1	125.457	1175.49	5.194	2.92909e-07	5.74033e-06	4.82931
C17orf58	10.1072	49.9331	5.19115	2.97204e-07	5.81775e-06	4.8185
NHLRC2	15.9484	77.9532	5.19071	2.97885e-07	5.8243e-06	4.8168
PIK3CD	-403.706	3328.01	-5.18465	3.07255e-07	6.00054e-06	4.79379
PDE6D	47.6604	529.293	5.17182	3.28047e-07	6.3992e-06	4.74516
SNAP47	20.8847	119.66	5.16952	3.31902e-07	6.46692e-06	4.73648
LOC643319	-344.901	1661.27	-5.16445	3.40582e-07	6.62837e-06	4.71731
WIPI1	91.1813	492.666	5.16084	3.46915e-07	6.74383e-06	4.70362
DDRGK1	87.1438	987.69	5.15727	3.53259e-07	6.85926e-06	4.69016
ESPL1	9.42521	21.6407	5.15075	3.65172e-07	7.08241e-06	4.66553
NR2F6	-25.9257	129.876	-5.14951	3.67478e-07	7.11894e-06	4.66086
MPP6	21.1817	31.1328	5.14865	3.69084e-07	7.14183e-06	4.65762
GCNT1	39.907	212.096	5.14432	3.7728e-07	7.29207e-06	4.64131
XPC	-161.654	1353.7	-5.14157	3.82595e-07	7.38632e-06	4.63092
INTS7	27.6389	131.757	5.13927	3.87081e-07	7.46437e-06	4.62227
MPHOSPH9	22.1244	142.201	5.13822	3.8915e-07	7.49569e-06	4.61831
PCCB	77.6213	763.71	5.13299	3.99605e-07	7.68829e-06	4.59862
TMEM60	123.492	1063.23	5.12953	4.06667e-07	7.81525e-06	4.58561
CENPF	10.8318	34.0071	5.12266	4.21053e-07	8.0825e-06	4.5598
DNAJC1	15.6051	75.0452	5.11929	4.28285e-07	8.21196e-06	4.54716
FEZ1	-9.80718	10.5985	-5.11812	4.3081e-07	8.251e-06	4.5428
PTPRCAP	645.466	3461.87	5.11208	4.4416e-07	8.49703e-06	4.52014
LOC731823	17.9883	28.6786	5.11169	4.45042e-07	8.50425e-06	4.51867
LOC645385	-469.594	3473.82	-5.11094	4.46733e-07	8.52687e-06	4.51585
LOC653479	-8.95453	77.9397	-5.10985	4.49199e-07	8.56213e-06	4.51177
MFGE8	-123.284	559.844	-5.10967	4.49596e-07	8.56213e-06	4.51111
PARP3	14.3533	57.7015	5.10933	4.5038e-07	8.56739e-06	4.50982
CCNE1	7.57918	50.6913	5.10618	4.57588e-07	8.6947e-06	4.49803
LOC642788	-57.3415	176.351	-5.10401	4.62622e-07	8.78045e-06	4.48991
TRIM5	87.9184	421.914	5.10008	4.7187e-07	8.94588e-06	4.47522
MBOAT1	-70.6954	647.951	-5.09855	4.75531e-07	9.00517e-06	4.46948
MAD2L2	142.333	1821.07	5.09722	4.7872e-07	9.05539e-06	4.46452
C6orf85	-15.1773	33.2308	-5.09645	4.80574e-07	9.08027e-06	4.46165
TTLL4	-31.6267	161.577	-5.09445	4.85453e-07	9.16218e-06	4.45415
CENPL	16.0772	87.1776	5.09081	4.94409e-07	9.32078e-06	4.44058
EGLN2	-105.741	912.585	-5.0892	4.98436e-07	9.38618e-06	4.43456
PSMB8	286.655	2555.56	5.08838	5.00494e-07	9.41011e-06	4.4315
WIBG	38.0884	283.079	5.08825	5.00823e-07	9.41011e-06	4.43101
MID1IP1	-121.363	787.589	-5.08621	5.05977e-07	9.49637e-06	4.42341
FAM108C1	40.8212	170.441	5.08541	5.08017e-07	9.52405e-06	4.42043
LOC388681	-12.3563	63.8662	-5.08494	5.09234e-07	9.53625e-06	4.41865
EHD1	1029.02	10968.1	5.08449	5.1038e-07	9.5471e-06	4.41698
LRP5L	76.2816	439.658	5.08343	5.13111e-07	9.58755e-06	4.41302
HMGN4	352.698	2945.79	5.08062	5.20389e-07	9.71278e-06	4.40257
LOC400963	-2664.86	25158.1	-5.07911	5.24356e-07	9.776e-06	4.39693
CLIP3	20.4848	30.5429	5.07719	5.29444e-07	9.85995e-06	4.38977
CNOT7	-62.2456	712.821	-5.0758	5.33148e-07	9.91797e-06	4.38459
LOC652493	3150.48	8830.95	5.06241	5.70145e-07	1.05945e-05	4.3348
LOC730534	793.511	7651.85	5.05982	5.77599e-07	1.07212e-05	4.32516
LOC649095	-22.577	105.609	-5.05892	5.80194e-07	1.07575e-05	4.32184
BOLA2	150.502	1154.89	5.05379	5.9529e-07	1.10192e-05	4.30278
CD3G	159.578	533.524	5.05368	5.95613e-07	1.10192e-05	4.30238
DLGAP5	41.1051	44.8358	5.05336	5.96549e-07	1.10244e-05	4.30121
TMED1	94.168	829.236	5.04503	6.21916e-07	1.14806e-05	4.27031
CAMK1D	-119.848	650.68	-5.04451	6.23535e-07	1.14979e-05	4.26838
CD19	273.538	911.51	5.03939	6.39655e-07	1.17822e-05	4.24945
VSTM1	162.836	389.05	5.039	6.40899e-07	1.17923e-05	4.24801
RPS4Y1	-1645.85	3128.39	-5.03744	6.45916e-07	1.18716e-05	4.24222
SYPL1	-57.6948	607.841	-5.03603	6.50478e-07	1.19424e-05	4.237
SAR1B	127.128	471.204	5.02378	6.91376e-07	1.26795e-05	4.19176
CYBRD1	-97.5237	412.39	-5.02304	6.9392e-07	1.27123e-05	4.18904
CRTC1	-10.6109	35.8852	-5.02273	6.95013e-07	1.27185e-05	4.18787
PGLS	-228.999	2395.37	-5.02153	6.99182e-07	1.27809e-05	4.18344
LOC730994	-172.896	1234.93	-5.02072	7.01997e-07	1.28185e-05	4.18045
LOC643433	-717.452	5577.5	-5.01877	7.0882e-07	1.29291e-05	4.17328
C19orf12	78.9586	450.373	5.01842	7.10055e-07	1.29376e-05	4.17199
TNFAIP6	1220.09	3354.94	5.0156	7.20082e-07	1.31061e-05	4.16159
NDUFA7	75.1357	605.548	5.00767	7.48977e-07	1.36173e-05	4.13241
ABCA1	885.147	3631.68	5.00273	7.67581e-07	1.39405e-05	4.11421
SUB1	97.6007	326.911	4.99852	7.83733e-07	1.42153e-05	4.09876
DEF8	-146.187	1310.26	-4.99835	7.84399e-07	1.42153e-05	4.09813
GPHN	-7.03911	23.3301	-4.99813	7.85277e-07	1.4216e-05	4.0973
C8orf33	-25.1876	231.706	-4.99473	7.98614e-07	1.44419e-05	4.08482
C4orf14	-86.5996	815.558	-4.99361	8.03042e-07	1.45064e-05	4.08071
CTSC	129.53	1006.27	4.98723	8.28785e-07	1.49554e-05	4.05732
PMEPA1	-5.61153	13.9302	-4.98579	8.34685e-07	1.50458e-05	4.05205
WDFY1	368.655	1871.86	4.98508	8.37641e-07	1.50829e-05	4.04943
DUSP19	1317.9	11130.7	4.98262	8.47862e-07	1.52507e-05	4.04044
FLJ40473	-16.8071	89.0301	-4.98156	8.52333e-07	1.53147e-05	4.03654
CCDC106	-50.0278	238.096	-4.98085	8.55322e-07	1.53521e-05	4.03394
SP1	-219.863	2286.5	-4.96888	9.07351e-07	1.62686e-05	3.99016
TNFRSF10A	-27.916	207.371	-4.96822	9.10337e-07	1.6296e-05	3.98772
GSDMD	357.494	3009.89	4.96811	9.10814e-07	1.6296e-05	3.98734
MTM1	-30.5796	152.328	-4.96774	9.1246e-07	1.63082e-05	3.986
RECK	-12.2021	86.7951	-4.96744	9.13843e-07	1.63156e-05	3.98487
RAI1	-27.2778	186.963	-4.96675	9.16951e-07	1.63537e-05	3.98236
ZMAT5	36.298	334.855	4.96248	9.36443e-07	1.66837e-05	3.96676
SLC25A35	12.3735	15.1154	4.95938	9.50839e-07	1.69223e-05	3.95545
RRM2	16.9395	13.0404	4.95198	9.86076e-07	1.75309e-05	3.92848
FAM195A	-21.7171	154.983	-4.95003	9.95536e-07	1.76805e-05	3.9214
PRNP	-256.556	1916.57	-4.94924	9.99402e-07	1.77046e-05	3.91852
RUNX3	534.875	2926.89	4.94914	9.9989e-07	1.77046e-05	3.91816
C1orf187	-15.3494	53.681	-4.94911	1.00005e-06	1.77046e-05	3.91805
FBLN2	-7.05606	10.8712	-4.94683	1.01132e-06	1.78855e-05	3.90973
CDC14A	-22.1139	133.661	-4.94197	1.03575e-06	1.82983e-05	3.89204
ALDH2	-143.999	792.762	-4.93881	1.05189e-06	1.8564e-05	3.88058
CD2	911.853	4934.71	4.93773	1.05747e-06	1.8643e-05	3.87666
ATF7IP	19.6802	107.789	4.93718	1.06038e-06	1.86746e-05	3.87463
SERBP1	-74.4805	775.863	-4.9342	1.07593e-06	1.89288e-05	3.86383
TNFRSF21	-20.4925	71.7552	-4.93219	1.08661e-06	1.90967e-05	3.85651
RNF144	-89.6816	550.511	-4.93171	1.08915e-06	1.91213e-05	3.85478
RPS25	-2299.18	15013.5	-4.93134	1.09112e-06	1.9136e-05	3.85345
C13orf34	27.4202	184.732	4.92769	1.11081e-06	1.94611e-05	3.84019
ZNF167	7.26392	35.663	4.92555	1.12251e-06	1.96457e-05	3.83242
IMPAD1	19.3143	103.622	4.92518	1.12454e-06	1.96607e-05	3.83109
AFAP1	-7.64286	21.7676	-4.92378	1.13228e-06	1.97756e-05	3.826
HNRPA1P4	-173.173	893.739	-4.92308	1.13617e-06	1.98229e-05	3.82346
HAPLN3	-34.8952	137.878	-4.92037	1.15132e-06	2.00665e-05	3.81364
ZFP42	39.1556	149.198	4.92002	1.15329e-06	2.00801e-05	3.81238
C1orf186	-14.8723	41.4745	-4.91979	1.15458e-06	2.00819e-05	3.81155
TMEM18	-13.5591	111.12	-4.91921	1.15786e-06	2.01181e-05	3.80945
DENND5B	35.4321	103.407	4.91876	1.16041e-06	2.01345e-05	3.80781
GGT7	-9.69447	4.18803	-4.91862	1.16119e-06	2.01345e-05	3.80732
CENPO	11.2275	42.9643	4.91753	1.16736e-06	2.02206e-05	3.80339
DTL	25.8494	33.1657	4.91693	1.17082e-06	2.02598e-05	3.80119
FLJ20699	292.683	1439.01	4.90914	1.21621e-06	2.10235e-05	3.77301
SAP30	99.3328	355.247	4.9048	1.2422e-06	2.14509e-05	3.75734
TRIM11	45.5249	517.2	4.90403	1.24687e-06	2.15095e-05	3.75456
FANCG	59.9417	332.633	4.90343	1.25056e-06	2.15511e-05	3.75237
AZI2	72.0947	344.723	4.90259	1.25568e-06	2.16171e-05	3.74935
LOC646990	-12.0945	54.1145	-4.9023	1.25742e-06	2.1625e-05	3.74832
C1orf59	145.392	1130.88	4.9003	1.26977e-06	2.18153e-05	3.74108
TMEM1	14.1805	116.878	4.89917	1.27677e-06	2.19131e-05	3.73701
DYM	-52.6656	659.443	-4.89864	1.28004e-06	2.19469e-05	3.73511
PLEKHG2	8.77733	1.25256	4.89808	1.28355e-06	2.19847e-05	3.73308
CIC	-58.5676	344.76	-4.89751	1.28714e-06	2.20172e-05	3.73101
LOC284821	-1300.15	9633.05	-4.89736	1.28806e-06	2.20172e-05	3.73048
LOC648210	-437.026	3292.48	-4.89693	1.29079e-06	2.20238e-05	3.72891
SLC35B1	120.308	1304.4	4.89681	1.29155e-06	2.20238e-05	3.72848
HLA-G	807.934	4905	4.89668	1.29236e-06	2.20238e-05	3.72801
C14orf72	12.4595	50.6431	4.89229	1.32022e-06	2.24757e-05	3.71222
LOC401206	-2557.01	17818.8	-4.89025	1.33339e-06	2.26771e-05	3.70486
ZBTB34	-80.5645	608.952	-4.8874	1.35204e-06	2.2971e-05	3.69457
NDUFA9	79.6414	693.05	4.88587	1.36208e-06	2.31184e-05	3.68909
SECISBP2	-79.0384	779.131	-4.88529	1.36592e-06	2.31601e-05	3.687
LOC643949	-603.976	3108.2	-4.88426	1.37283e-06	2.32315e-05	3.68327
FLJ37307	-33.6062	180.551	-4.88425	1.37289e-06	2.32315e-05	3.68323
TRIM28	-74.567	519.395	-4.88392	1.37505e-06	2.32354e-05	3.68207
CAPN3	34.7692	172.953	4.8838	1.37587e-06	2.32354e-05	3.68162
CRLF3	-75.7058	546.205	-4.87959	1.40431e-06	2.3692e-05	3.66647
DOCK9	-12.7612	9.93997	-4.87492	1.43644e-06	2.42097e-05	3.64971
ZCWPW1	-37.9615	325.897	-4.87369	1.44507e-06	2.43189e-05	3.64528
LOC388494	-6.24951	11.0722	-4.87344	1.44683e-06	2.43189e-05	3.64437
FLJ38969	-16.2652	102.028	-4.87314	1.44888e-06	2.43189e-05	3.64332
SGCE	10.9013	52.219	4.87313	1.449e-06	2.43189e-05	3.64326
NDUFC1	69.5073	641.415	4.87287	1.45078e-06	2.43189e-05	3.64235
ELK4	4.77574	14.0691	4.87276	1.45158e-06	2.43189e-05	3.64195
C16orf30	-111.816	411.968	-4.87213	1.45604e-06	2.43695e-05	3.63967
FAM54A	11.3498	62.5396	4.87161	1.45969e-06	2.44064e-05	3.63782
SLC38A11	-7.579	1.07409	-4.87016	1.47e-06	2.45544e-05	3.63261
RPRM	-9.21281	13.9861	-4.86875	1.48005e-06	2.46977e-05	3.62756
FAM129C	-72.3831	283.026	-4.86776	1.48716e-06	2.47918e-05	3.62401
ZSWIM5	-7.62355	20.1141	-4.86305	1.52148e-06	2.5339e-05	3.60711
TPPP3	-14.957	53.4473	-4.86242	1.52616e-06	2.53737e-05	3.60483
XRN2	-83.5952	559.524	-4.86226	1.5273e-06	2.53737e-05	3.60429
MED20	78.208	780.091	4.86216	1.52808e-06	2.53737e-05	3.6039
SH2D2A	36.6368	186.334	4.86153	1.53272e-06	2.54257e-05	3.60166
ZSCAN29	9.43068	52.9293	4.86121	1.53508e-06	2.54398e-05	3.60052
ETV7	35.9091	81.8186	4.86077	1.53834e-06	2.54687e-05	3.59895
PQLC1	951.553	6736.31	4.85977	1.54587e-06	2.55683e-05	3.59533
GRPEL2	-42.2337	342.598	-4.85754	1.56259e-06	2.58195e-05	3.58737
TRIM56	211.669	1647.21	4.85562	1.57715e-06	2.60346e-05	3.5805
TMEM25	-9.04313	43.2585	-4.85231	1.60262e-06	2.64291e-05	3.56863
KIF15	16.5497	39.6962	4.84212	1.68341e-06	2.77092e-05	3.53221
LOC400759	354.151	864.486	4.8421	1.68353e-06	2.77092e-05	3.53216
DUSP23	173.519	2139.07	4.84099	1.69258e-06	2.78309e-05	3.52819
FAM110B	21.1079	12.7734	4.83814	1.71596e-06	2.81879e-05	3.51803
RPA4	23.2581	87.3956	4.83556	1.73743e-06	2.85127e-05	3.50883
RPS12	-3213.25	34204.8	-4.83071	1.77854e-06	2.9159e-05	3.49151
MTF1	387.511	1945.53	4.83024	1.78254e-06	2.91962e-05	3.48985
RPL32	-873.251	8078.89	-4.8244	1.83328e-06	2.99982e-05	3.46907
SGOL2	10.8431	43.5205	4.82409	1.83609e-06	3.0015e-05	3.46793
RAD51AP1	16.2529	55.9001	4.82294	1.84619e-06	3.01508e-05	3.46387
RPL38	-1983.54	31792.9	-4.82099	1.86363e-06	3.04062e-05	3.45691
RNF31	131.34	1207.89	4.82051	1.86786e-06	3.04458e-05	3.45523
EIF2B2	65.8555	629.438	4.81798	1.89077e-06	3.07893e-05	3.44621
FAM164A	-19.6963	80.9928	-4.81753	1.89484e-06	3.08062e-05	3.44462
GTF3C6	55.6779	477.783	4.81746	1.89545e-06	3.08062e-05	3.44438
ADCY3	554.402	1525.59	4.81358	1.93113e-06	3.13304e-05	3.43057
DBP	-39.5072	189.175	-4.81338	1.93296e-06	3.13304e-05	3.42987
UAP1	47.2767	214.137	4.81334	1.93329e-06	3.13304e-05	3.42975
ZC3H12A	75.922	362.619	4.81072	1.95777e-06	3.16967e-05	3.42043
LOC728481	-2265.07	18524.1	-4.80948	1.96949e-06	3.18559e-05	3.41601
NDEL1	-676.161	5757.42	-4.80896	1.97437e-06	3.19042e-05	3.41418
MGC52498	-30.1864	186.635	-4.80838	1.97989e-06	3.19628e-05	3.41211
HNRPDL	-86.0497	615.691	-4.80714	1.99166e-06	3.21219e-05	3.40773
NDE1	-564.532	5286.26	-4.80536	2.00877e-06	3.23669e-05	3.4014
PLXNA1	-10.5324	4.47289	-4.80502	2.01199e-06	3.23879e-05	3.40021
HIST1H4H	222.78	539.078	4.80426	2.01937e-06	3.24757e-05	3.3975
PRKAR1A	-763.726	6199.7	-4.80032	2.05777e-06	3.30616e-05	3.38356
LOC653874	40.113	217.082	4.7981	2.07977e-06	3.33323e-05	3.37569
PAN2	-45.438	358.391	-4.79807	2.08005e-06	3.33323e-05	3.37559
MTMR10	-105.256	802.632	-4.79802	2.08055e-06	3.33323e-05	3.37541
DCPS	48.4874	348.292	4.79312	2.12992e-06	3.40909e-05	3.35805
ANKMY2	34.2329	161.92	4.79281	2.1331e-06	3.41094e-05	3.35695
APRT	-178.156	1375.4	-4.78708	2.19227e-06	3.50194e-05	3.3367
SDK2	-19.0713	58.4188	-4.7869	2.19417e-06	3.50194e-05	3.33606
YIF1A	119.735	908.352	4.78649	2.19844e-06	3.50353e-05	3.33462
B3GALT2	-11.4189	58.959	-4.78641	2.19932e-06	3.50353e-05	3.33432
SCMH1	-12.2531	115.998	-4.7856	2.20781e-06	3.51374e-05	3.33147
TBK1	121.41	851.189	4.7828	2.23758e-06	3.55775e-05	3.32156
CUL1	75.2343	723.031	4.78029	2.26446e-06	3.59709e-05	3.31273
LAX1	171.781	880.94	4.77821	2.28713e-06	3.62681e-05	3.30536
FBXW2	40.0988	190.205	4.77817	2.28747e-06	3.62681e-05	3.30524
PAK2	-92.4796	934.436	-4.77607	2.31057e-06	3.66e-05	3.29781
ZNF217	-225.317	1412.24	-4.77513	2.32088e-06	3.67288e-05	3.29452
LOC654126	10.8877	98.4097	4.77473	2.32535e-06	3.67649e-05	3.29309
RPGR	-45.4461	138.266	-4.77342	2.33994e-06	3.69591e-05	3.28846
FANCL	16.2787	84.3593	4.77323	2.34201e-06	3.69591e-05	3.28781
IL21R	13.092	103.23	4.77168	2.35942e-06	3.71989e-05	3.28233
APBA2	-13.9561	21.4864	-4.76969	2.38185e-06	3.75175e-05	3.27533
FAF2	91.5116	1359.02	4.76935	2.38569e-06	3.75428e-05	3.27414
CCND3	1184.07	13819	4.76824	2.39837e-06	3.77072e-05	3.27021
TAP2	129.641	833.15	4.76625	2.42122e-06	3.80309e-05	3.2632
HCG4	694.895	6025.75	4.75733	2.52606e-06	3.96408e-05	3.23184
STMN1	21.894	71.8134	4.75706	2.5293e-06	3.96547e-05	3.23089
CCT2	80.0025	745.704	4.7531	2.57725e-06	4.0369e-05	3.217
BPI	218.636	315.765	4.75261	2.58335e-06	4.04269e-05	3.21525
BTBD11	-18.3227	82.2475	-4.75225	2.58775e-06	4.04557e-05	3.21399
CYP51A1	32.6344	112.62	4.75207	2.58999e-06	4.04557e-05	3.21335
ZDHHC13	31.1454	175.77	4.7508	2.60556e-06	4.0637e-05	3.20892
CHMP5	169.635	592.508	4.75073	2.60642e-06	4.0637e-05	3.20867
VPS37D	18.1369	62.4383	4.75044	2.6101e-06	4.06504e-05	3.20763
TRIM23	-48.6561	328.764	-4.75027	2.6121e-06	4.06504e-05	3.20706
YWHAQ	737.721	6099.54	4.74954	2.62123e-06	4.07548e-05	3.20448
CEP63	-180.343	1455.55	-4.74866	2.63217e-06	4.08872e-05	3.2014
MTHFD1	14.3991	46.9086	4.74333	2.69956e-06	4.18953e-05	3.1827
TMEM30B	-10.2546	37.8006	-4.74246	2.71077e-06	4.2022e-05	3.17964
KRTCAP3	-7.89177	12.4144	-4.7423	2.71271e-06	4.2022e-05	3.17911
LETMD1	-60.2783	640.273	-4.7417	2.72053e-06	4.21045e-05	3.17698
VPS13B	7.65945	26.5499	4.74078	2.73236e-06	4.22488e-05	3.17377
JMJD2B	-39.4694	260.041	-4.73799	2.76868e-06	4.27712e-05	3.164
MAD2L1	30.5424	93.5322	4.73417	2.81925e-06	4.34833e-05	3.15062
IL32	226.553	1149.99	4.73412	2.81994e-06	4.34833e-05	3.15043
IL1RAP	-86.4066	293.434	-4.7327	2.83889e-06	4.37356e-05	3.14548
CAPN5	-20.0773	77.0951	-4.73138	2.85665e-06	4.39689e-05	3.14087
ZFAND2A	76.2529	710.928	4.73011	2.8739e-06	4.41941e-05	3.13642
FIT1	28.6529	137.506	4.72988	2.87695e-06	4.42006e-05	3.13563
DIP2C	-12.1374	40.2065	-4.72495	2.94482e-06	4.52022e-05	3.11839
TAGAP	-93.6753	763.092	-4.72462	2.9494e-06	4.52312e-05	3.11724
C1orf85	280.134	1910.94	4.72322	2.96893e-06	4.54893e-05	3.11236
EIF3E	-974.302	6137.15	-4.72167	2.99084e-06	4.57613e-05	3.10692
SCML1	-30.6133	61.5611	-4.72158	2.99211e-06	4.57613e-05	3.10661
SLC25A4	17.9672	84.1728	4.72004	3.01386e-06	4.60522e-05	3.10125
SNAI3	-22.3019	142.319	-4.71949	3.02178e-06	4.61314e-05	3.09931
SUSD3	-118.672	810.071	-4.71874	3.03245e-06	4.62524e-05	3.09671
PI4KAP2	-101.22	794.265	-4.71777	3.04635e-06	4.64224e-05	3.09332
PRRT1	-9.10577	16.8523	-4.71567	3.07662e-06	4.68413e-05	3.08601
LOC642197	49.5103	296.788	4.71545	3.07986e-06	4.68484e-05	3.08523
C8orf76	83.0658	1233.07	4.71468	3.09106e-06	4.69762e-05	3.08255
CUEDC2	99.9368	1403.73	4.71254	3.12235e-06	4.74091e-05	3.0751
KBTBD2	-194.622	2189.83	-4.71169	3.13489e-06	4.75566e-05	3.07214
SELM	-41.5374	199.965	-4.70989	3.16155e-06	4.7918e-05	3.06588
USP34	-44.5145	494.752	-4.70969	3.16463e-06	4.79216e-05	3.06516
NPHP3	-52.2277	312.272	-4.70896	3.17552e-06	4.80433e-05	3.06262
ZNF337	-82.7544	562.511	-4.70715	3.20269e-06	4.84109e-05	3.05632
IL8RB	-1833.08	10414.2	-4.70433	3.24545e-06	4.90132e-05	3.04651
AURKAIP1	432.278	6303.78	4.7021	3.27964e-06	4.94853e-05	3.03876
GNB2L1	-2268.03	38614.2	-4.69958	3.31885e-06	5.00321e-05	3.02998
SPPL2A	290.085	1983.86	4.69927	3.32366e-06	5.00598e-05	3.02891
MAN2B1	-84.8352	682.029	-4.69818	3.34071e-06	5.02717e-05	3.02513
PPP3CA	-35.9625	276.969	-4.69711	3.35755e-06	5.04801e-05	3.02141
PDE4B	-44.9334	252.306	-4.69656	3.36633e-06	5.0567e-05	3.01948
TMEM106B	-39.9543	208.019	-4.69536	3.38532e-06	5.08069e-05	3.01532
LOC554203	44.6737	272.915	4.69436	3.40123e-06	5.10003e-05	3.01185
PPP3CC	101.857	590.639	4.68996	3.47223e-06	5.20187e-05	2.99658
SLC45A4	-158.679	1021.23	-4.68871	3.4926e-06	5.22773e-05	2.99226
MYBPH	-19.1499	24.0814	-4.68779	3.50773e-06	5.24572e-05	2.98906
SIX5	7.99371	8.62664	4.68363	3.57694e-06	5.34449e-05	2.97462
LDHB	-351.977	1646.82	-4.68303	3.58695e-06	5.3547e-05	2.97255
SEC14L1	-174.632	995.004	-4.68154	3.61209e-06	5.38745e-05	2.96739
TSR1	-26.8296	204.884	-4.67804	3.6719e-06	5.47182e-05	2.95525
C18orf54	12.7397	78.8247	4.67748	3.68143e-06	5.48117e-05	2.95334
CCL28	-13.5357	57.4558	-4.67387	3.74431e-06	5.56986e-05	2.94082
LOC643031	-1002.3	5305.37	-4.67172	3.78209e-06	5.62111e-05	2.9334
SLC25A22	52.7665	389.486	4.67086	3.79726e-06	5.63238e-05	2.93044
LOC648099	-18.2005	81.5291	-4.67078	3.79879e-06	5.63238e-05	2.93015
BANP	-376.07	3849.91	-4.67073	3.7997e-06	5.63238e-05	2.92997
GGH	55.9205	286.878	4.66999	3.81274e-06	5.64674e-05	2.92744
HIST1H2BF	19.7333	10.6322	4.66964	3.81905e-06	5.65112e-05	2.92622
UQCRFS1	344.297	4046.46	4.6683	3.84307e-06	5.68167e-05	2.92158
C5orf13	-43.9848	244.077	-4.66733	3.86057e-06	5.70255e-05	2.91822
ACOT9	93.9019	627.326	4.66345	3.93118e-06	5.80177e-05	2.90483
FAM98A	126.107	756.604	4.66206	3.95676e-06	5.8344e-05	2.90004
PELI2	-124.83	724.452	-4.66042	3.98712e-06	5.87404e-05	2.89439
PSMB10	1518.25	15054.2	4.65954	4.00362e-06	5.89246e-05	2.89134
PVRIG	276.575	1345.36	4.65925	4.00907e-06	5.89246e-05	2.89033
MAP4K1	535.153	3050.2	4.65919	4.01011e-06	5.89246e-05	2.89014
LOC648196	-18.8664	118.29	-4.65888	4.01592e-06	5.89585e-05	2.88907
C1QB	557.19	928.504	4.65506	4.08811e-06	5.9966e-05	2.87591
CCDC104	-19.0378	122.832	-4.65478	4.09353e-06	5.99933e-05	2.87493
IKBIP	-39.5634	209.334	-4.6522	4.14316e-06	6.06679e-05	2.86603
MRPS18A	45.6433	375.077	4.65109	4.16454e-06	6.09281e-05	2.86222
STOML2	95.4421	628.421	4.65009	4.18394e-06	6.11588e-05	2.85879
EPS15	48.336	328.107	4.64984	4.18892e-06	6.11786e-05	2.85791
AFAP1L2	20.6128	117.577	4.64915	4.20235e-06	6.13216e-05	2.85554
LOC147645	8.04414	18.0694	4.64612	4.26202e-06	6.21385e-05	2.84513
TTPAL	47.3854	385.486	4.64048	4.37549e-06	6.37377e-05	2.82572
C14orf138	-47.8424	253.825	-4.6391	4.40363e-06	6.40675e-05	2.82098
SEL1L3	153.926	984.331	4.6389	4.40764e-06	6.40675e-05	2.82031
ASCL2	210.388	1343.34	4.63881	4.40953e-06	6.40675e-05	2.81999
CETN1	19.8585	83.0001	4.63856	4.41476e-06	6.40882e-05	2.81912
C1orf61	8.39948	35.0596	4.63803	4.42557e-06	6.41898e-05	2.81731
ZNF385A	-58.8435	375.169	-4.63769	4.4326e-06	6.42366e-05	2.81614
CDC2L1	-50.5408	445.899	-4.63632	4.46084e-06	6.45452e-05	2.81145
XKR8	-10.2087	43.6471	-4.63629	4.46156e-06	6.45452e-05	2.81133
LGALS2	-115.804	434.759	-4.63488	4.49079e-06	6.49123e-05	2.8065
ZNF668	35.3121	286.463	4.63417	4.50568e-06	6.50718e-05	2.80406
ARAP2	24.502	69.7131	4.63387	4.51196e-06	6.51066e-05	2.80303
RPL9	-827.93	3678.2	-4.63325	4.52508e-06	6.52401e-05	2.80088
ATP1B3	115.786	826.944	4.63147	4.56268e-06	6.57259e-05	2.79477
PCYT2	26.2485	233.639	4.62994	4.59523e-06	6.61383e-05	2.78952
VIM	-1876	18275.1	-4.62825	4.6313e-06	6.66006e-05	2.78375
OGFRL1	-37.7605	220.966	-4.62743	4.64906e-06	6.6799e-05	2.78092
LRPPRC	-35.3354	314.115	-4.62225	4.7621e-06	6.8365e-05	2.76317
GOLGA8A	-45.8956	155.708	-4.61579	4.90674e-06	7.03814e-05	2.74108
SETD6	-33.8511	188.262	-4.61473	4.93085e-06	7.06672e-05	2.73746
LOC653658	-1111.15	5005.16	-4.61379	4.95231e-06	7.08956e-05	2.73425
MPEG1	-26.886	181.24	-4.61367	4.95521e-06	7.08956e-05	2.73382
HSH2D	155.447	689.572	4.6116	5.00282e-06	7.15162e-05	2.72676
C11orf48	95.478	738.652	4.61052	5.0278e-06	7.17758e-05	2.72308
DDAH2	104.247	372.624	4.61045	5.0295e-06	7.17758e-05	2.72283
ICOS	-56.0307	318.147	-4.60704	5.10949e-06	7.28556e-05	2.71118
ZNF410	51.166	662	4.60681	5.11481e-06	7.28698e-05	2.71041
ADRM1	274.2	3024.11	4.60591	5.13622e-06	7.31131e-05	2.70732
HIPK3	-11.9524	1.09368	-4.60488	5.16072e-06	7.33999e-05	2.70381
CCT6A	-27.9543	372.378	-4.60241	5.22006e-06	7.41812e-05	2.69537
PKIA	-11.7251	8.14159	-4.60133	5.24599e-06	7.44868e-05	2.69171
SAMD1	-16.3485	96.8705	-4.60082	5.25854e-06	7.46022e-05	2.68994
APOBEC3A	303.787	861.395	4.59563	5.38585e-06	7.63441e-05	2.67228
CPEB3	89.2366	632.769	4.59525	5.39536e-06	7.64146e-05	2.67098
CENPN	14.1277	26.7472	4.59314	5.4481e-06	7.70961e-05	2.6638
NUP37	84.2331	544.555	4.59296	5.45263e-06	7.70961e-05	2.66318
ITGB7	611.298	3737.33	4.59042	5.51694e-06	7.794e-05	2.65453
CABLES2	24.429	128.564	4.59017	5.5233e-06	7.79646e-05	2.65368
CNIH	-79.6641	644.655	-4.58964	5.53672e-06	7.80886e-05	2.65189
C6orf106	18.3791	125.675	4.58387	5.6859e-06	8.01255e-05	2.63226
ITGB1BP1	72.2872	694.817	4.58078	5.76732e-06	8.12051e-05	2.62176
PI4KAP1	-34.93	262.144	-4.57955	5.80007e-06	8.15979e-05	2.61758
POU4F1	9.66037	32.0179	4.5777	5.84972e-06	8.22278e-05	2.61129
COQ5	97.1694	883.266	4.5748	5.92822e-06	8.32619e-05	2.60145
RYR1	12.0676	80.2586	4.57377	5.95619e-06	8.35851e-05	2.59798
IRF4	67.5119	337.177	4.57038	6.04971e-06	8.48268e-05	2.58648
TMCC1	-10.6657	3.82709	-4.56715	6.14016e-06	8.60235e-05	2.57553
CFB	15.3262	59.0011	4.56297	6.25898e-06	8.75644e-05	2.56138
RGL1	68.2805	224.055	4.56292	6.26054e-06	8.75644e-05	2.5612
FDFT1	147.114	1191.96	4.56214	6.28299e-06	8.78055e-05	2.55856
FBL	-281.307	2080.52	-4.55763	6.41412e-06	8.95639e-05	2.54331
KLHL6	-44.9393	337.434	-4.55698	6.43313e-06	8.9755e-05	2.54113
ARSD	26.9092	158.78	4.55596	6.46329e-06	9.01012e-05	2.53768
RFP	-46.479	447.459	-4.55344	6.53831e-06	9.10716e-05	2.52916
LOC730273	-13.7042	62.1474	-4.55252	6.56588e-06	9.13801e-05	2.52606
INPP5A	-20.1178	163.959	-4.55187	6.5855e-06	9.15776e-05	2.52385
KIT	-10.0953	44.3644	-4.55045	6.62846e-06	9.20301e-05	2.51906
SPON1	-10.2804	60.4014	-4.55044	6.62896e-06	9.20301e-05	2.519
MRPL10	10.5706	59.948	4.55006	6.64027e-06	9.21112e-05	2.51774
SIK1	19.511	87.595	4.54802	6.70272e-06	9.2901e-05	2.51084
DTX3	22.0726	71.2183	4.54712	6.73029e-06	9.32065e-05	2.50781
ZCRB1	12.969	67.7461	4.54692	6.73627e-06	9.32127e-05	2.50715
CHMP7	-20.4691	90.574	-4.5446	6.80808e-06	9.4129e-05	2.49933
CHKB	-30.3536	272.042	-4.5432	6.85205e-06	9.46594e-05	2.49458
TXNDC11	49.367	370.361	4.54244	6.87561e-06	9.49071e-05	2.49205
PHPT1	128.308	1190.12	4.54082	6.92673e-06	9.55345e-05	2.48658
SH2B3	-226.664	2356.23	-4.54006	6.95084e-06	9.57886e-05	2.48402
ABCC10	17.7172	104.909	4.53926	6.97649e-06	9.60635e-05	2.4813
LOC642113	2853.53	9747.44	4.53515	7.10859e-06	9.78025e-05	2.46746
MFSD5	105.713	1162	4.53479	7.12007e-06	9.78806e-05	2.46627
SLFN11	152.682	1435.55	4.53365	7.15714e-06	9.83101e-05	2.46244
IL12RB1	18.8501	109.715	4.53327	7.16952e-06	9.84e-05	2.46116
FRY	-21.8247	96.1028	-4.53226	7.20269e-06	9.87249e-05	2.45776
IL2RG	59.2155	448.65	4.53219	7.20492e-06	9.87249e-05	2.45753
ESD	-92.4282	1280.15	-4.52868	7.32142e-06	0.00010024	2.4457
CDH2	-18.1315	35.4575	-4.52311	7.50932e-06	0.000102729	2.42701
C2	41.4956	127.777	4.5216	7.56119e-06	0.000103355	2.42193
NFXL1	-119.283	279.551	-4.52129	7.57173e-06	0.000103415	2.4209
LOC388122	-22.5849	103.44	-4.52012	7.61233e-06	0.000103885	2.41696
QPRT	28.28	82.6657	4.51926	7.64209e-06	0.000104207	2.41408
RPL7A	-829.575	7788.94	-4.51795	7.68792e-06	0.000104728	2.40967
SLC20A1	265.704	2679.8	4.51781	7.69273e-06	0.000104728	2.40921
KCNK12	18.8126	104.073	4.51727	7.7115e-06	0.000104899	2.40741
UCHL1	15.7419	22.8425	4.51698	7.72181e-06	0.000104954	2.40643
ARSG	-31.7296	214.391	-4.51649	7.73907e-06	0.000105104	2.40478
IGSF2	14.3484	38.1118	4.51178	7.90654e-06	0.000107292	2.38899
LOC441034	-2068.4	33299.9	-4.51064	7.94761e-06	0.000107763	2.38517
SSH2	-631.25	5135.97	-4.50708	8.07676e-06	0.000109426	2.37328
LOC652624	-738.444	5464.73	-4.49849	8.39783e-06	0.000113658	2.34454
RAB8A	388.768	5060.67	4.49836	8.40263e-06	0.000113658	2.34412
HSD17B11	-341.666	2476.27	-4.49731	8.44268e-06	0.000114108	2.34061
LOC388275	-54.9993	291.09	-4.49688	8.45919e-06	0.00011424	2.33917
POLR2C	-39.9041	550.244	-4.49616	8.48694e-06	0.000114523	2.33675
TRAFD1	158.905	966.538	4.49561	8.50786e-06	0.000114713	2.33494
SLC39A11	36.8764	205.607	4.49487	8.53678e-06	0.000115011	2.33244
RAB11FIP1	-470.793	4281.98	-4.49406	8.56781e-06	0.000115337	2.32976
ANKRD39	30.0147	298.194	4.49358	8.58645e-06	0.000115496	2.32816
GADD45G	30.2152	67.756	4.48826	8.79595e-06	0.000118219	2.31039
TMED10	-69.963	549.678	-4.48139	9.07322e-06	0.000121849	2.28751
C1orf41	43.5735	131.547	4.478	9.21312e-06	0.000123629	2.27623
TGFBR3	420.005	2046.45	4.47753	9.23271e-06	0.000123793	2.27466
EXOSC9	38.2078	308.424	4.47682	9.26233e-06	0.000124092	2.2723
UST	-11.2639	8.10722	-4.47441	9.36376e-06	0.000125351	2.26427
XKRX	-6.69477	14.8708	-4.47373	9.39212e-06	0.000125631	2.26204
RAD9A	33.3671	172.146	4.47341	9.40583e-06	0.000125714	2.26097
LOC644979	-9.45961	54.8102	-4.47149	9.4878e-06	0.00012671	2.25457
EXOSC3	71.0212	915.195	4.46971	9.56395e-06	0.000127625	2.24868
FOS	-241.171	1179.16	-4.46542	9.75088e-06	0.000130017	2.23442
PSMC2	155.046	1071.31	4.46504	9.76751e-06	0.000130136	2.23316
LOC338758	-419.66	2891.79	-4.46297	9.8588e-06	0.000131206	2.2263
CASK	-9.51437	58.9222	-4.46287	9.8634e-06	0.000131206	2.22596
ZNF80	21.7615	129.414	4.46267	9.87216e-06	0.000131219	2.22531
MSI2	56.6323	135.839	4.46075	9.95772e-06	0.000132252	2.21895
RNASE2	1664.98	5833.05	4.46018	9.98335e-06	0.000132488	2.21705
ANKFY1	63.6802	509.508	4.45851	1.00587e-05	0.000133383	2.21151
MAP3K4	-35.9683	280.524	-4.45597	1.01742e-05	0.000134809	2.2031
MAST3	-284.545	2483	-4.45409	1.02607e-05	0.000135848	2.19686
PKMYT1	10.861	28.2357	4.45161	1.03755e-05	0.00013726	2.18866
SLC45A3	-44.7747	136.881	-4.45097	1.04052e-05	0.000137544	2.18656
ZUFSP	22.034	152.796	4.45068	1.04188e-05	0.000137616	2.18559
MGC16121	34.036	95.5356	4.45046	1.04292e-05	0.000137646	2.18486
IL18R1	577.477	1215.19	4.44694	1.05955e-05	0.000139731	2.1732
APBA3	97.1348	1015.81	4.44543	1.06674e-05	0.000140569	2.16822
MASTL	22.4969	94.2105	4.44415	1.07288e-05	0.000141268	2.16399
GMCL1	-41.7672	327.33	-4.44329	1.077e-05	0.0001417	2.16116
EEF1D	-44.1876	515.8	-4.44146	1.0859e-05	0.00014276	2.1551
GTPBP3	-20.1369	209.75	-4.43993	1.09338e-05	0.000143631	2.15004
PSMB9	86.4166	425.536	4.43898	1.09805e-05	0.000144131	2.14691
CNPY3	-146.704	1252.28	-4.43868	1.09952e-05	0.000144213	2.14592
MEF2D	-118.045	879.856	-4.43841	1.10084e-05	0.000144273	2.14504
MAPK13	40.1145	148.723	4.43657	1.10994e-05	0.000145353	2.13897
SP4	121.106	693.293	4.43471	1.11922e-05	0.000146454	2.13284
NCOA7	350.137	1134.86	4.43141	1.13589e-05	0.00014852	2.12195
ORC1L	11.8752	64.5073	4.42235	1.18284e-05	0.000154539	2.09212
KPTN	10.2982	41.0945	4.4193	1.19902e-05	0.000156532	2.08211
GZMK	576.589	2153.43	4.41854	1.20312e-05	0.000156945	2.0796
ATHL1	-295.774	1487.57	-4.41776	1.20733e-05	0.000157374	2.07702
EFHA1	132.382	1040.07	4.41474	1.22367e-05	0.00015938	2.06712
NUP133	-44.5396	564.125	-4.41358	1.23003e-05	0.000160085	2.0633
ABI2	7.64542	69.019	4.40948	1.25271e-05	0.000162911	2.04985
MYL12A	1874.44	12489.7	4.40898	1.25549e-05	0.000163146	2.04822
C9orf109	21.835	71.2684	4.40634	1.27036e-05	0.000164951	2.03955
HDC	-101.779	327.319	-4.40593	1.27266e-05	0.000165122	2.03822
NMT2	-69.0873	391.796	-4.40477	1.27923e-05	0.000165848	2.03442
C19orf61	-20.9932	165.58	-4.40267	1.29125e-05	0.000167277	2.02754
RFWD2	-274.366	2923.86	-4.40017	1.30572e-05	0.000169022	2.01933
HIC2	-32.883	352.816	-4.39998	1.30684e-05	0.000169036	2.0187
ZNF213	57.3382	395.924	4.39909	1.312e-05	0.000169574	2.0158
OBFC1	-83.6095	548.753	-4.39879	1.31375e-05	0.00016967	2.01482
LOC284023	-23.9614	166.112	-4.39482	1.33715e-05	0.000172428	2.00182
GPD2	9.54289	28.647	4.39482	1.33715e-05	0.000172428	2.00182
RNF216	-109.111	922.819	-4.39415	1.34112e-05	0.000172807	1.99964
PDLIM1	177.309	1079.94	4.39386	1.34286e-05	0.0001729	1.99868
EFCAB4A	31.2598	120.724	4.39368	1.34393e-05	0.000172905	1.9981
PTPN1	282.999	2745.12	4.39199	1.35407e-05	0.000174077	1.99256
TBC1D10A	-33.6564	311.164	-4.39138	1.3577e-05	0.000174252	1.99059
GLS2	-5.80246	28.2523	-4.39131	1.35814e-05	0.000174252	1.99035
DDB2	20.577	78.2005	4.39124	1.35853e-05	0.000174252	1.99014
AMICA1	-949.024	8566.65	-4.38769	1.38016e-05	0.000176892	1.97851
DNAJC7	49.4856	618.635	4.38646	1.38767e-05	0.000177718	1.97452
C12orf35	-221.699	1489.1	-4.38417	1.40185e-05	0.000179331	1.96704
RASSF1	128.092	932.26	4.38408	1.40238e-05	0.000179331	1.96675
TFPT	38.6053	439.186	4.38276	1.41064e-05	0.000180043	1.96243
MFNG	-387.457	3789.67	-4.38268	1.41111e-05	0.000180043	1.96219
TCN1	443.475	883.886	4.38255	1.41193e-05	0.000180043	1.96176
PPIL5	16.8465	123.509	4.38251	1.41223e-05	0.000180043	1.96161
TNFRSF18	-7.82543	23.2082	-4.38083	1.42274e-05	0.000181246	1.95615
C10orf104	-83.8477	703.448	-4.37975	1.42955e-05	0.000181976	1.95263
CCDC90A	51.1127	289.906	4.37716	1.44606e-05	0.000183939	1.94418
HIST1H2BK	2104.18	14047.2	4.37486	1.46088e-05	0.000185684	1.93668
WSB1	207.828	1059.51	4.37401	1.46637e-05	0.000186241	1.93391
NT5C3	285.335	1264.25	4.37053	1.48915e-05	0.000188978	1.92257
BRWD2	-31.7722	273.763	-4.37037	1.49016e-05	0.000188978	1.92207
KCND1	28.0988	121.867	4.36772	1.50772e-05	0.000191062	1.91345
LOC653438	57.0383	533.784	4.36515	1.52497e-05	0.000193101	1.90508
LOC730820	-268.947	1661.97	-4.3643	1.53071e-05	0.000193683	1.90231
LOC650518	356.746	1968.63	4.36073	1.555e-05	0.000196609	1.89073
LOC651436	-993.027	4179.23	-4.35719	1.5795e-05	0.000199536	1.87923
POLR3GL	132.698	1517.16	4.35704	1.58052e-05	0.000199536	1.87875
RPL27	-1636.87	10494.1	-4.35659	1.58368e-05	0.000199785	1.87728
LOC648470	40.1249	262.192	4.3544	1.59903e-05	0.000201571	1.87018
KIAA1737	-23.6565	235.072	-4.35254	1.6122e-05	0.00020308	1.86415
MGC33556	-116.428	808.894	-4.35181	1.61735e-05	0.000203576	1.8618
PATL1	198.347	2281.4	4.35141	1.62024e-05	0.000203788	1.86049
LOC647074	-34.7857	173.26	-4.35096	1.62344e-05	0.000204038	1.85904
PELI1	-226.733	1357.78	-4.34612	1.65843e-05	0.00020828	1.84335
MGC40489	13.6228	143.829	4.34542	1.66356e-05	0.000208769	1.84108
ZNF10	-11.8989	70.9996	-4.34463	1.66935e-05	0.00020934	1.83852
VCAN	-1185.48	7428.84	-4.3444	1.67101e-05	0.000209391	1.83779
DMWD	46.9865	257.307	4.34216	1.68759e-05	0.000211312	1.83053
POGK	-134.169	1857.68	-4.34159	1.6918e-05	0.000211683	1.82869
SNORD46	-8.26066	30.4398	-4.33704	1.72599e-05	0.0002158	1.81398
LOC644544	7.6671	36.5613	4.33644	1.7305e-05	0.000216118	1.81206
GPR114	135.614	613.15	4.33636	1.73111e-05	0.000216118	1.8118
IFI16	636.315	4380.45	4.3362	1.73238e-05	0.000216118	1.81126
RPS9	-1145.6	13330.5	-4.33451	1.74522e-05	0.000217559	1.80583
LOC387841	-1205.18	15062.2	-4.33349	1.75311e-05	0.000218381	1.80251
IL15	31.2014	166.762	4.33323	1.75512e-05	0.000218469	1.80167
GSTK1	555.16	7786.87	4.33175	1.7665e-05	0.000219724	1.79691
TBCE	39.2126	338.752	4.3314	1.76922e-05	0.0002199	1.79578
BAIAP2	-9.48235	70.13	-4.32996	1.78042e-05	0.000221129	1.79114
CDKN1A	205.879	1163.18	4.32978	1.78186e-05	0.000221145	1.79055
C6orf48	-24.1052	165.375	-4.32921	1.78633e-05	0.000221536	1.78871
LGR6	6.68641	19.2294	4.32808	1.79516e-05	0.000222468	1.78508
C7orf23	-79.7351	688.993	-4.32778	1.79759e-05	0.000222605	1.78408
EGR2	11.2918	48.574	4.32755	1.79937e-05	0.000222662	1.78336
DMPK	11.6029	11.7424	4.32728	1.80147e-05	0.000222758	1.7825
THNSL1	-12.5879	74.3864	-4.32631	1.80916e-05	0.000223244	1.77936
CABC1	-107.088	715.072	-4.32631	1.80919e-05	0.000223244	1.77935
RRAS2	23.1222	110.639	4.32629	1.80937e-05	0.000223244	1.77928
PIWIL4	16.0387	80.8604	4.32533	1.81693e-05	0.000223998	1.77621
C22orf29	-24.0329	175.668	-4.32518	1.81814e-05	0.000223998	1.77572
ACAT1	82.5571	515.538	4.32486	1.82071e-05	0.00022415	1.77469
GNG10	-327.114	1386.59	-4.3246	1.8228e-05	0.000224244	1.77384
MRPL16	68.9446	1065.01	4.32228	1.84138e-05	0.000226365	1.76638
TSC1	-9.62522	107.51	-4.32202	1.84353e-05	0.000226464	1.76552
MRPL22	52.6336	321.194	4.32173	1.84587e-05	0.000226586	1.76459
RASSF2	-404.24	3651.23	-4.31962	1.86299e-05	0.000228521	1.7578
BBS2	-60.6468	487.054	-4.31848	1.87231e-05	0.000229497	1.75413
EXOSC4	100.15	381.834	4.31817	1.87483e-05	0.00022964	1.75314
LDOC1L	41.8895	280.011	4.31789	1.87715e-05	0.000229756	1.75224
AP1S2	-518.886	3895.4	-4.31568	1.89542e-05	0.000231825	1.74511
C22orf32	-25.3298	144.105	-4.315	1.90108e-05	0.000232348	1.74292
TRAF6	8.2509	58.6898	4.31431	1.90682e-05	0.000232881	1.7407
KLHL22	-139.305	1269.04	-4.31029	1.94055e-05	0.000236829	1.72781
LOC653234	-11.5879	67.4311	-4.30994	1.94359e-05	0.000237029	1.72666
RNF113A	52.2075	676.893	4.30882	1.95307e-05	0.000238011	1.72309
PRMT2	-109.721	1360.17	-4.3075	1.96436e-05	0.000239215	1.71885
LOC653566	167.62	2019.08	4.30418	1.99303e-05	0.000242531	1.70819
KNTC1	26.3596	213.16	4.30265	2.00639e-05	0.000243884	1.70328
C19orf54	22.5998	151.405	4.30258	2.00705e-05	0.000243884	1.70304
PTPLA	60.9278	134.412	4.30173	2.01448e-05	0.000244611	1.70032
MYH9	-1122.02	11108.5	-4.29837	2.04421e-05	0.000248031	1.68956
ASCC1	42.277	518.839	4.29822	2.04559e-05	0.000248031	1.68906
DCTPP1	62.4422	564.317	4.29792	2.04821e-05	0.000248171	1.68812
ZNF688	25.3847	267.255	4.2976	2.05114e-05	0.000248347	1.68707
LOC642675	26.8252	86.9195	4.29679	2.05837e-05	0.000249043	1.68448
MARK3	34.8462	362.276	4.2959	2.06638e-05	0.000249651	1.68162
NELL2	-123.484	569.076	-4.29577	2.06749e-05	0.000249651	1.68123
SLC2A1	389.426	1261.41	4.29574	2.06783e-05	0.000249651	1.68111
SLC35A5	120.354	951.996	4.29449	2.07908e-05	0.000250829	1.67712
BRWD3	-26.5983	96.0699	-4.29264	2.09595e-05	0.000252684	1.67118
LOC401720	-13.4808	69.6361	-4.28739	2.14432e-05	0.000258331	1.65441
LRRC42	29.8289	212.699	4.28592	2.15815e-05	0.00025981	1.64969
RFFL	-30.9013	362.477	-4.28569	2.16031e-05	0.000259884	1.64895
HPD	15.9192	39.3487	4.28543	2.16275e-05	0.000259993	1.64812
BLM	17.9519	45.5684	4.28458	2.17076e-05	0.00026077	1.64541
TRAPPC6A	-90.8306	582.243	-4.28424	2.17397e-05	0.000260969	1.64432
FAM96B	139.284	1578.19	4.27575	2.25565e-05	0.000270582	1.61722
MED6	110.284	1348.8	4.27468	2.26615e-05	0.000271648	1.6138
LOC652615	-13.5555	81.8374	-4.2744	2.26886e-05	0.00027178	1.61292
PRPF6	-26.0553	205.766	-4.2741	2.27184e-05	0.000271943	1.61196
DGKE	7.43679	20.9829	4.27346	2.27815e-05	0.000272505	1.60992
NR1D2	-16.4384	99.7423	-4.27299	2.28279e-05	0.000272866	1.60843
NPIP	-64.4988	485.843	-4.27263	2.28632e-05	0.000273095	1.60729
TARS	67.3622	457.88	4.27217	2.29096e-05	0.000273455	1.6058
EIF2S3	-379.951	3777.34	-4.27087	2.30385e-05	0.000274799	1.60168
MS4A14	-51.4305	257.366	-4.27056	2.30698e-05	0.000274978	1.60068
POMP	376.56	3263.24	4.27032	2.30934e-05	0.000275064	1.59993
OCRL	-15.6421	54.5304	-4.27005	2.31209e-05	0.000275198	1.59906
TMEM191B	-8.56834	67.3378	-4.26674	2.3455e-05	0.000278977	1.58852
WDR34	9.90738	6.95185	4.26621	2.35088e-05	0.00027942	1.58683
NAP1L5	7.62781	21.7474	4.26524	2.36081e-05	0.000280402	1.58374
C8G	9.38072	28.7686	4.26498	2.3634e-05	0.000280512	1.58293
RAB3GAP1	-99.6316	1341.82	-4.2642	2.37148e-05	0.000281273	1.58043
MIF4GD	85.6726	992.255	4.2635	2.37863e-05	0.000281923	1.57821
LOC651957	-7.97547	24.8369	-4.26047	2.41005e-05	0.000285446	1.56857
FXYD5	-722.93	7027.69	-4.25958	2.41935e-05	0.000286346	1.56574
MAGT1	1620.63	13606.9	4.25922	2.42308e-05	0.000286511	1.56461
SF3B1	-86.1883	922.957	-4.25912	2.42414e-05	0.000286511	1.56429
C5orf30	26.0885	124.043	4.25259	2.49356e-05	0.000294509	1.54355
PPIA	-31.428	129.633	-4.2491	2.53143e-05	0.000298772	1.53248
FGFBP2	542.813	2298.02	4.24669	2.55795e-05	0.000301692	1.52482
LOC644799	-104.253	1072.01	-4.24471	2.57985e-05	0.000304062	1.51856
LOC441150	18.3504	81.3924	4.24362	2.59196e-05	0.000305276	1.51512
EDEM1	-86.997	1056.68	-4.24244	2.60519e-05	0.000306441	1.51139
MTHFD1L	16.863	90.8485	4.24242	2.60549e-05	0.000306441	1.5113
KLRF1	-80.2139	330.865	-4.24223	2.60764e-05	0.00030648	1.51069
PPP1R8	5.78525	16.107	4.24142	2.6167e-05	0.00030733	1.50815
RPL23A	-120.428	920.265	-4.24084	2.62322e-05	0.000307882	1.50632
MBD6	-342.434	3197.42	-4.24005	2.63222e-05	0.000308722	1.50381
SLC12A9	-539.644	4899.59	-4.23844	2.65049e-05	0.00031065	1.49873
HSPC171	55.889	572.198	4.23494	2.69077e-05	0.000315027	1.48765
LOC643035	55.9952	479.883	4.23474	2.69308e-05	0.000315027	1.48702
TAF10	202.305	3647.08	4.23467	2.69389e-05	0.000315027	1.4868
NOV	-65.9679	220.271	-4.23455	2.69532e-05	0.000315027	1.48641
PRKCH	476.879	3055.38	4.23163	2.72942e-05	0.000318792	1.47718
NCKAP1L	210.978	2756.34	4.23068	2.74053e-05	0.000319868	1.4742
CCR10	-7.2687	25.8758	-4.22977	2.75137e-05	0.00032091	1.4713
PDXP	89.1344	709.809	4.22902	2.76017e-05	0.000321714	1.46895
RAB9A	91.108	1071.16	4.2286	2.76526e-05	0.000322084	1.4676
PHF13	-45.6211	674.935	-4.22746	2.77881e-05	0.000323439	1.46401
SMARCAL1	41.085	405.204	4.22418	2.8182e-05	0.000327799	1.45368
PROC	-6.15689	5.98141	-4.22253	2.83823e-05	0.0003299	1.44848
CRKL	-189.539	3072.38	-4.22182	2.84692e-05	0.000330683	1.44623
RBP7	-64.7473	361.262	-4.2186	2.88656e-05	0.000335056	1.43608
APOBEC3C	73.889	543.429	4.2149	2.93274e-05	0.000340174	1.42443
SMAP2	-570.355	4073.65	-4.21472	2.93498e-05	0.000340174	1.42387
VPREB3	-145.487	424.375	-4.21459	2.93671e-05	0.000340174	1.42344
SFT2D1	339.584	3802.36	4.21252	2.96283e-05	0.000342963	1.41694
HIBCH	37.0442	316.924	4.21107	2.98133e-05	0.000344868	1.41237
ABCC5	-43.6929	383.589	-4.21028	2.99136e-05	0.000345791	1.40991
RPL11	-1666.34	13909.9	-4.20535	3.05527e-05	0.000352937	1.39439
LOC728441	23.0769	51.6963	4.20504	3.0593e-05	0.000353119	1.39342
FAM10A4	-279.248	1962.02	-4.20491	3.06103e-05	0.000353119	1.39301
ABCA2	23.4161	104.343	4.20377	3.07592e-05	0.000354594	1.38945
INSIG1	85.2041	915.939	4.20264	3.0909e-05	0.000356076	1.38588
EED	15.1406	71.3283	4.19965	3.13059e-05	0.000360403	1.37652
PRR11	13.1124	28.65	4.19753	3.15906e-05	0.00036319	1.36988
PTPRE	-107.034	1189.42	-4.19753	3.15911e-05	0.00036319	1.36986
LRP8	16.2762	110.878	4.19527	3.18974e-05	0.000366442	1.36278
AVIL	-25.6106	123.73	-4.19512	3.19175e-05	0.000366442	1.36232
TRIM27	-45.342	340.774	-4.19012	3.2607e-05	0.000374104	1.34664
FICD	52.7714	377.573	4.18884	3.27857e-05	0.000375647	1.34263
HIVEP2	-42.0005	326.475	-4.18883	3.27861e-05	0.000375647	1.34262
ECH1	259.265	2937.8	4.18632	3.31392e-05	0.000379434	1.33476
CAB39L	4.08324	28.6032	4.18587	3.32032e-05	0.000379909	1.33335
RAC2	1751.03	31657.8	4.18539	3.32712e-05	0.000380429	1.33184
BYSL	26.4313	136.615	4.18491	3.33399e-05	0.000380957	1.33033
PLOD1	293.841	2389.35	4.18346	3.35466e-05	0.000383059	1.3258
GTSCR1	-11.9398	59.1831	-4.18138	3.38449e-05	0.000386204	1.3193
TRAPPC2L	136.446	1178.94	4.18097	3.39039e-05	0.000386614	1.31803
C7orf43	-95.2439	948.498	-4.17683	3.45062e-05	0.00039321	1.30511
LRRC8A	53.7824	272.263	4.17668	3.4529e-05	0.00039321	1.30462
LOC728637	-7.57577	23.9351	-4.17651	3.45537e-05	0.000393226	1.3041
TTC16	32.8029	167.302	4.17586	3.46498e-05	0.000394054	1.30206
EIF5A2	29.7797	196.503	4.1746	3.48346e-05	0.000395889	1.29816
TBC1D5	-12.9589	90.8337	-4.17394	3.49328e-05	0.000396737	1.29609
CD63	519.565	3016.07	4.16838	3.5769e-05	0.00040596	1.27875
RAPH1	-3.94698	3.92454	-4.16775	3.58643e-05	0.000406767	1.27679
TXNRD1	-72.8717	565.176	-4.1668	3.601e-05	0.000408145	1.27382
TMCO1	229.296	1626.79	4.16288	3.66131e-05	0.000414702	1.26164
MBTPS1	-48.4584	623.353	-4.16157	3.68173e-05	0.000416736	1.25756
RBM4B	-63.0813	726.795	-4.16056	3.69766e-05	0.000418257	1.2544
PLSCR1	169.906	637.973	4.15995	3.70715e-05	0.00041905	1.25252
C9orf37	11.6885	23.849	4.15878	3.7256e-05	0.000420853	1.24887
C1GALT1	54.9069	216.648	4.15693	3.75496e-05	0.00042365	1.24312
TNRC15	-19.3348	302.298	-4.1569	3.75539e-05	0.00042365	1.24304
ETNK1	12.2262	38.6893	4.15172	3.83878e-05	0.000432768	1.22693
PARP4	311.925	3797.18	4.15075	3.85457e-05	0.000434257	1.22392
WDR73	-41.4511	327.629	-4.1496	3.87326e-05	0.000436071	1.22038
ZNFX1	320.775	2750.53	4.14745	3.90863e-05	0.00043976	1.21371
LOC440820	-5.79505	23.6564	-4.14717	3.91342e-05	0.000440006	1.21281
DNAJB6	-130.47	1498.36	-4.14634	3.92718e-05	0.000441258	1.21024
C1orf112	11.5489	42.3137	4.14555	3.94026e-05	0.000442432	1.2078
NAT14	13.1521	123.97	4.14504	3.9487e-05	0.000443085	1.20623
LOC647361	-2135.14	15076.6	-4.14344	3.97547e-05	0.000445792	1.20128
ILKAP	14.218	99.9905	4.14286	3.98529e-05	0.000446596	1.19947
CYP2U1	-10.7987	90.0818	-4.14244	3.99243e-05	0.000447099	1.19816
SAT1	2026.14	17461.7	4.14142	4.0096e-05	0.000448724	1.19501
OBFC2B	29.0906	173.993	4.14115	4.01428e-05	0.000448949	1.19416
CCR1	352.892	1853.66	4.14057	4.02404e-05	0.000449582	1.19238
SPG21	-28.5854	304.275	-4.1405	4.02527e-05	0.000449582	1.19215
ZNF707	16.8526	138.203	4.14018	4.0307e-05	0.00044989	1.19117
HIST1H1C	1005.55	3397.62	4.13757	4.07532e-05	0.000454569	1.1831
LSP1	-67.0229	417.782	-4.13669	4.09046e-05	0.000455957	1.18038
PPP1R3E	-25.4326	202.23	-4.13579	4.106e-05	0.000457386	1.1776
TMUB1	97.7292	1112.63	4.1353	4.11459e-05	0.000458041	1.17607
PRKY	-85.0785	216.412	-4.13495	4.12068e-05	0.000458415	1.17498
KLF13	-318.594	3461.57	-4.13261	4.1615e-05	0.000462651	1.16776
MTHFD2	80.6565	385.138	4.13185	4.17497e-05	0.000463842	1.16539
LOC645436	-374.956	3271.47	-4.13152	4.18065e-05	0.000464167	1.16439
LOC642817	-187.171	1629.31	-4.12904	4.22472e-05	0.000468752	1.15671
GLIPR1	-211.372	1901.32	-4.12518	4.2938e-05	0.000476103	1.14482
CRELD2	154.002	1583.89	4.12392	4.31679e-05	0.000478337	1.14091
SIN3B	-38.1694	310.836	-4.12087	4.37249e-05	0.000484191	1.13152
ZNF331	-44.0586	367.134	-4.12069	4.37579e-05	0.000484239	1.13096
LOC388474	-2152.74	34958.2	-4.11507	4.4804e-05	0.00049549	1.11365
SPTLC2	45.9934	226.127	4.11485	4.4846e-05	0.000495629	1.11296
RRM2B	-33.8931	166.952	-4.11368	4.50658e-05	0.000497732	1.10938
LARS	-54.0074	688.098	-4.11304	4.51888e-05	0.000498763	1.10739
ATP2A3	55.3784	307.054	4.1104	4.56919e-05	0.000503986	1.09927
C15orf29	-61.1548	277.619	-4.1092	4.59232e-05	0.000506206	1.09557
C6orf160	-229.885	1919.12	-4.10455	4.68265e-05	0.000515826	1.08131
SUMF1	-60.6487	469.373	-4.10415	4.69056e-05	0.00051636	1.08007
STX4	78.9217	965.601	4.10344	4.70454e-05	0.000517561	1.07789
THRAP3	-22.2371	258.025	-4.09792	4.81453e-05	0.000529136	1.06096
MLL4	-124.382	1267.53	-4.09785	4.81603e-05	0.000529136	1.06073
RPL6	-727.535	8290.78	-4.09577	4.85822e-05	0.000533423	1.05435
GADD45B	205.633	1288.4	4.09519	4.86993e-05	0.000534361	1.05258
VRK2	25.5374	120.65	4.09436	4.88698e-05	0.000535883	1.05002
SNRNP35	36.7913	360.978	4.0935	4.90452e-05	0.000537456	1.0474
MTMR4	97.1382	1292.76	4.09137	4.94841e-05	0.000541914	1.04087
C17orf37	16.3921	153.533	4.09078	4.96065e-05	0.000542902	1.03906
ATP6V1A	-479.635	4431.7	-4.08961	4.98498e-05	0.00054521	1.03548
AHCY	-71.2102	591.85	-4.08921	4.99331e-05	0.000545767	1.03426
HTRA1	-18.2773	5.36361	-4.08881	5.00165e-05	0.000546324	1.03304
ASH2L	112.067	1480.64	4.08826	5.01306e-05	0.000547216	1.03137
CD72	54.3875	251.717	4.08663	5.04742e-05	0.00055061	1.02637
BBS4	16.2139	48.4081	4.08571	5.06689e-05	0.000552376	1.02355
LCN2	2008.9	3690.1	4.08453	5.09182e-05	0.000554736	1.01995
LOC440055	-879.1	6215.22	-4.08395	5.10424e-05	0.000555729	1.01817
ATP8B4	135.045	658.226	4.08355	5.11281e-05	0.000555803	1.01694
AXIN1	66.7619	777.275	4.08334	5.11725e-05	0.000555803	1.0163
CHMP1B	-149.487	1447.13	-4.08332	5.1176e-05	0.000555803	1.01626
HLA-E	2057.06	35700.5	4.0833	5.11811e-05	0.000555803	1.01618
SEC11C	243.731	1260.3	4.08312	5.12183e-05	0.000555849	1.01565
HIST1H4E	34.885	95.5599	4.08245	5.13627e-05	0.000557057	1.01359
AKIRIN1	-34.9762	265.775	-4.08198	5.14638e-05	0.000557795	1.01215
IQCC	20.167	173.661	4.08132	5.16059e-05	0.000558975	1.01013
FAAH2	-11.0567	65.2533	-4.07947	5.20044e-05	0.00056293	1.0045
ATP6V0A2	41.9987	375.385	4.07911	5.20825e-05	0.000563414	1.0034
MAMDC4	9.28855	10.9614	4.07838	5.22414e-05	0.000564575	1.00117
LOC440132	6.01252	2.73698	4.07831	5.22569e-05	0.000564575	1.00095
GPR177	-88.1296	365.821	-4.07522	5.2934e-05	0.000571525	0.991525
P2RY6	5.69558	35.322	4.07165	5.3728e-05	0.000579194	0.980626
LOC283412	-585.497	5569.06	-4.07153	5.37543e-05	0.000579194	0.980267
TRIB3	75.7952	448.454	4.07144	5.37757e-05	0.000579194	0.979976
SKAP2	-252.658	1758.04	-4.07141	5.37818e-05	0.000579194	0.979894
ANXA6	43.8514	429.594	4.06879	5.43727e-05	0.000585183	0.971894
SMOX	577.991	1764.56	4.06719	5.47341e-05	0.000588697	0.967045
DIP2B	-67.9712	635.356	-4.06671	5.48445e-05	0.000589509	0.96557
EIF4G3	106.105	826.005	4.06618	5.49655e-05	0.000590433	0.963957
PSMC1	177.805	3409.65	4.06215	5.58953e-05	0.000600038	0.951679
C20orf196	19.5114	133.847	4.05957	5.64973e-05	0.000606115	0.943838
H2AFJ	693.694	2724.18	4.05759	5.69635e-05	0.000610727	0.937824
HBP1	-87.6669	904.873	-4.05466	5.766e-05	0.000617469	0.92893
ATXN7L1	8.84453	5.4297	4.05464	5.76656e-05	0.000617469	0.928859
FAM111A	99.8022	798.402	4.05441	5.77205e-05	0.000617664	0.928163
DYNLRB1	136.05	2075.3	4.05303	5.80514e-05	0.000620811	0.92398
SNRK	-143.011	1392.18	-4.05177	5.83567e-05	0.00062368	0.920141
ANKRD33	249.052	1301.05	4.04993	5.88037e-05	0.000628012	0.914557
NET1	-25.3675	142.924	-4.04975	5.88469e-05	0.000628012	0.91402
NAPA	94.2551	508.371	4.04964	5.88738e-05	0.000628012	0.913686
PIN1	200.411	2716.99	4.0476	5.93734e-05	0.000632941	0.907502
CNIH2	11.6314	57.7537	4.04657	5.96265e-05	0.000635237	0.90439
SF3A1	-19.7988	131.824	-4.04549	5.98955e-05	0.0006377	0.901096
NCOA5	-49.2888	537.656	-4.0453	5.99407e-05	0.000637778	0.900544
CRKRS	87.9509	537.409	4.04502	6.00115e-05	0.000638128	0.899681
LPPR2	-102.802	706.688	-4.0427	6.05903e-05	0.000643877	0.892658
BTNL8	-20.394	54.8615	-4.03823	6.17221e-05	0.000655187	0.879118
HMGB2	99.5595	307.468	4.03812	6.17484e-05	0.000655187	0.878807
GPR84	250.657	373.862	4.03803	6.17713e-05	0.000655187	0.878536
TMEM66	-1013.12	11358.3	-4.03533	6.24656e-05	0.000662135	0.870359
TMEM55B	-49.6845	662.473	-4.03395	6.28229e-05	0.000665504	0.866186
SLC38A10	45.6842	246.616	4.03316	6.30276e-05	0.000667253	0.863806
ZHX3	-12.1963	85.3718	-4.03197	6.33391e-05	0.00067013	0.8602
PTPRN2	13.8667	48.3044	4.03175	6.33957e-05	0.000670308	0.859547
TMX1	190.903	1338.65	4.03139	6.34901e-05	0.000670886	0.858458
PHF2	-25.0446	400.646	-4.03099	6.35962e-05	0.000671585	0.857238
BUB1B	8.65168	45.8767	4.03022	6.37983e-05	0.000673236	0.854917
GART	25.7649	291.676	4.03009	6.38324e-05	0.000673236	0.854525
UBA6	89.3581	658.821	4.02881	6.41704e-05	0.000676378	0.850662
H3F3B	-199.929	2065.45	-4.02776	6.44491e-05	0.00067889	0.847493
NELF	108.281	684.49	4.02648	6.479e-05	0.000682056	0.843634
CLK2	-38.7849	487.298	-4.02511	6.51567e-05	0.000685488	0.839506
ATP2C1	12.7479	82.0198	4.02432	6.53702e-05	0.000687305	0.837114
KLHDC8A	10.826	21.1821	4.02332	6.56411e-05	0.000689358	0.83409
AKR7A2	-203.827	2225.31	-4.0233	6.56473e-05	0.000689358	0.834021
MITD1	67.9775	582.789	4.02266	6.58194e-05	0.000690185	0.832105
LOC728556	-48.3205	586.893	-4.02258	6.58398e-05	0.000690185	0.831879
NME1	105.095	488.481	4.02255	6.58489e-05	0.000690185	0.831778
CLNS1A	-107.99	1056.95	-4.0224	6.58906e-05	0.000690193	0.831315
TPR	-37.0354	418.548	-4.02175	6.60656e-05	0.000691596	0.829376
SLC9A9	26.1056	223.46	4.02076	6.63368e-05	0.000694004	0.826379
KCNK7	6.21941	22.1177	4.01569	6.77378e-05	0.000708221	0.811096
PLEKHG3	-110.746	791.857	-4.01446	6.80814e-05	0.000711372	0.807397
GSDMB	208.836	1448.32	4.01423	6.81436e-05	0.000711581	0.806729
PRR5	145.142	777.369	4.01357	6.83302e-05	0.000713088	0.80473
PTGDS	-84.8516	277.087	-4.01305	6.84763e-05	0.00071417	0.803168
MRPL36	93.2848	788.212	4.01259	6.86058e-05	0.000715079	0.801786
TRIM44	-66.0176	667.735	-4.01169	6.88609e-05	0.000717294	0.799072
JMJD1A	-69.7513	554.355	-4.01063	6.91621e-05	0.000719987	0.795881
PTMS	125.14	521.905	4.01036	6.92389e-05	0.000720341	0.79507
C21orf2	-67.3357	413.069	-4.00888	6.96605e-05	0.00072428	0.790632
CSF2RB	-50.008	268.198	-4.00847	6.97795e-05	0.00072507	0.789384
SLC35B2	42.9492	486.358	4.00793	6.99328e-05	0.000726215	0.787779
RLTPR	-27.3317	106.547	-4.00622	7.04249e-05	0.000730876	0.782652
UPB1	53.5816	92.346	4.00577	7.05571e-05	0.000731797	0.781281
CRK	-58.7083	532.969	-4.00528	7.06995e-05	0.000732822	0.779808
LOC728216	14.6755	64.9498	4.00477	7.08464e-05	0.000733893	0.77829
ZNF419	-46.3463	566.362	-4.00451	7.09216e-05	0.000734222	0.777515
RPS29	-2517.95	23907.6	-4.00383	7.11218e-05	0.000735842	0.775454
ARID5B	94.0891	891.422	4.00242	7.15323e-05	0.000739635	0.771247
PLEK	1066.62	11870.4	4.00117	7.19004e-05	0.00074239	0.767494
NIPA2	59.0604	1006.51	4.00098	7.19585e-05	0.00074239	0.766904
ZNF671	-39.5517	419.286	-4.00094	7.19696e-05	0.00074239	0.766791
SELI	11.0547	52.8969	4.00092	7.19749e-05	0.00074239	0.766737
C9orf95	53.5263	498.14	3.99779	7.29049e-05	0.000751522	0.757353
CD1B	-6.4391	37.3554	-3.9969	7.31722e-05	0.000753816	0.754678
ZIK1	-9.05832	57.5394	-3.99655	7.32763e-05	0.000754428	0.753639
SERPINB9	28.7962	163.98	3.9943	7.39546e-05	0.000760947	0.746904
C14orf43	-78.9453	886.173	-3.99411	7.40146e-05	0.000761099	0.746311
DDHD1	7.14469	18.2644	3.99244	7.45217e-05	0.000765846	0.741321
UBR1	9.77107	19.2028	3.99138	7.48458e-05	0.000768551	0.738149
C2orf49	19.74	80.336	3.99128	7.48761e-05	0.000768551	0.737854
AMDHD2	26.5019	194.99	3.99067	7.50651e-05	0.000770022	0.736011
THAP7	-7.51593	58.5383	-3.98981	7.53295e-05	0.000772265	0.733441
ATP8B2	-218.616	1359.26	-3.98872	7.56653e-05	0.000775236	0.730191
CMPK1	-124.656	980.189	-3.9884	7.5763e-05	0.000775766	0.729247
SLC9A3R1	371.374	3654.27	3.98614	7.64683e-05	0.000782483	0.722476
GBP2	1472.9	11677	3.986	7.6512e-05	0.000782483	0.722059
ELF4	231.824	2902.88	3.98568	7.66128e-05	0.000783039	0.721096
LST1	-406.386	3049.5	-3.98548	7.66759e-05	0.00078321	0.720494
EGLN1	-94.4035	433.154	-3.98514	7.67827e-05	0.000783825	0.719477
PSCDBP	-349.334	3712.44	-3.98487	7.68657e-05	0.000784198	0.718688
LOC652071	-2129.17	26342.8	-3.98353	7.729e-05	0.00078805	0.714665
RRP7A	81.8816	608.195	3.98188	7.78128e-05	0.0007929	0.709739
MGC10701	11.4707	47.182	3.98138	7.79693e-05	0.000793567	0.708271
RPUSD3	61.8102	722.835	3.98138	7.79724e-05	0.000793567	0.708242
UPF1	-58.7088	661.751	-3.97917	7.86787e-05	0.000800272	0.701653
LOC652226	-16.0931	109.844	-3.9785	7.88932e-05	0.00080197	0.699663
ERF	-55.8507	380.346	-3.97664	7.94956e-05	0.000807606	0.694106
C21orf91	20.1786	175.116	3.97631	7.96027e-05	0.000808104	0.693122
LOC401525	8.91912	51.7622	3.97619	7.96405e-05	0.000808104	0.692776
KDM5B	-59.2174	611.55	-3.9755	7.98666e-05	0.000809911	0.690704
AXL	13.0996	21.6488	3.97415	8.03066e-05	0.000813883	0.68669
TNRC6C	-7.59543	39.9454	-3.97386	8.04034e-05	0.000814374	0.68581
TCN2	70.5324	256.592	3.97322	8.06108e-05	0.000815985	0.683928
ETFDH	29.2374	328.688	3.97173	8.11039e-05	0.000820483	0.679473
KDELC2	24.2923	98.3441	3.96901	8.20091e-05	0.000829143	0.671365
B3GNTL1	-26.0457	170.535	-3.96837	8.22217e-05	0.000830794	0.669473
LOC286208	-91.5037	724.752	-3.96809	8.23159e-05	0.000831081	0.668637
PISD	-179.756	1517.58	-3.96799	8.23487e-05	0.000831081	0.668346
ANKHD1	-26.0233	329.011	-3.96716	8.26287e-05	0.000833408	0.665866
SLC25A20	65.6508	595.028	3.96506	8.33387e-05	0.000840066	0.659617
TNFRSF17	104.313	216.611	3.96439	8.35644e-05	0.000841838	0.657641
COL17A1	55.0054	85.3296	3.96286	8.40886e-05	0.000846612	0.653074
NME3	-87.388	852.663	-3.96114	8.46784e-05	0.000852042	0.647968
SUV420H1	-21.5503	259.009	-3.96061	8.48621e-05	0.000853381	0.646385
LIPE	-10.8104	77.1538	-3.95959	8.52128e-05	0.000856396	0.643374
C19orf43	-150.697	1751.58	-3.95833	8.56532e-05	0.00086031	0.639608
MID2	-10.6725	59.3856	-3.9572	8.60466e-05	0.000863746	0.636262
PDLIM5	13.8907	93.6033	3.95659	8.62591e-05	0.000865363	0.634461
ATF4	262.175	4104.72	3.95639	8.63313e-05	0.000865573	0.633849
LOC643624	-15.2835	103.209	-3.9562	8.63972e-05	0.000865718	0.633292
RFX1	-81.3217	762.907	-3.95538	8.66855e-05	0.000868091	0.63086
DUSP2	30.2166	283.345	3.95417	8.71128e-05	0.000871852	0.627269
HERC3	-48.2984	339.029	-3.95259	8.76737e-05	0.000876946	0.622581
CYP2S1	-11.7102	15.7541	-3.95122	8.81618e-05	0.000881304	0.618527
C1orf106	6.2291	21.38	3.9503	8.8493e-05	0.00088409	0.61579
SLC9A1	242.742	1811.64	3.94866	8.9084e-05	0.000889468	0.610929
CENTB2	-80.9657	644.776	-3.94731	8.95727e-05	0.000893817	0.606935
PHB2	-99.0102	1109.49	-3.94683	8.97474e-05	0.000895031	0.605512
COL6A1	-6.31747	30.5529	-3.94534	9.02915e-05	0.00089964	0.601098
INPP1	69.4605	509.332	3.94527	9.03163e-05	0.00089964	0.600898
TMEM149	262.257	2410.55	3.94503	9.04055e-05	0.000899997	0.600177
BOP1	90.754	830.233	3.94275	9.12449e-05	0.000907817	0.593429
PCMT1	305.954	2680.18	3.94184	9.15815e-05	0.000910628	0.590741
VPS26B	28.8734	288.889	3.94127	9.17915e-05	0.000912178	0.589069
LOC644086	-4.95266	34.1335	-3.94074	9.19913e-05	0.000913625	0.587481
LOC645688	-457.063	3360.5	-3.93979	9.23434e-05	0.000916582	0.584693
JUP	58.9015	179.696	3.93862	9.27843e-05	0.000920416	0.581216
CATSPER2P1	13.4972	91.8391	3.93819	9.2944e-05	0.000921457	0.57996
LOC643284	-1432.23	9741.25	-3.93638	9.3628e-05	0.000927693	0.574607
NEIL3	7.74318	38.4508	3.93524	9.40631e-05	0.000931457	0.571223
CRADD	28.5295	329.753	3.93273	9.50208e-05	0.000940388	0.563829
BTG1	-1535.08	17643.3	-3.93177	9.53926e-05	0.000943514	0.560978
NBN	84.7023	509.705	3.93096	9.57058e-05	0.000946056	0.558586
CD93	-528.193	3280.39	-3.93062	9.58364e-05	0.000946791	0.557591
LOC727825	19.0705	191.348	3.93043	9.59104e-05	0.000946968	0.557027
GPRASP2	-6.13542	19.4344	-3.92943	9.62973e-05	0.000950231	0.554089
PPFIBP2	-50.9546	443.861	-3.92884	9.65285e-05	0.000951955	0.552339
U2AF1L2	129.506	1261.27	3.92837	9.6713e-05	0.000953217	0.550945
LOC653182	8.77902	45.2446	3.92822	9.67699e-05	0.00095322	0.550516
BIK	32.1683	86.8728	3.92789	9.68971e-05	0.000953916	0.549557
ATXN2	-162.95	2063.17	-3.92609	9.76057e-05	0.000960331	0.544239
TIMM23	82.2772	801.255	3.92009	0.0001	0.000983314	0.526554
PPP2R2D	-22.0248	362.624	-3.91894	0.000100463	0.000987287	0.523185
HNRNPA0	-115.239	1137.19	-3.91778	0.000100936	0.00099085	0.519756
LTA	-63.6038	508.94	-3.91776	0.000100943	0.00099085	0.519706
C9orf140	21.048	93.748	3.91647	0.000101468	0.000995428	0.515918
