# Supplementary material for: Blood transcriptome analysis revealed the crosstalk between COVID-19 and HIV
Source: Front Immunol. 2022 Oct 28;13:1008653. doi: 10.3389/fimmu.2022.1008653 (PMC9650272; doi:10.3389/fimmu.2022.1008653)
Supplement: Supplementary Table 5 — Common DEGs between COVID-19 and HIV. [file Table_5.xlsx]

## Sheet: Sheet1
HJURP
CCNA2
RRM2
NCAPG
PLK1
FOXM1
RAD54L
TPX2
UBE2C
DTL
CDC20
UHRF1
CDCA5
TOP2A
AURKB
SKA1
KIF20A
HMMR
DLGAP5
CDC25A
ESPL1
BUB1B
PKMYT1
POLQ
CDT1
CEP55
KIF2C
KIF15
CENPF
KIF11
TTK
MELK
TRIP13
TROAP
CCNB1
CENPE
GGH
CACNA2D3
UCHL1
ZNF419
CDCA8
E2F7
HMGB2
CHEK1
OIP5
CDKN3
MCM4
NDC80
MCM2
MYL6B
AURKA
TGFBR2
POLE2
SIL1
CENPM
PLK4
TNFRSF17
ARHGAP23
CENPN
PTTG1
RNASE2
TUBG1
EZH2
GMNN
SLC1A4
SDF2L1
CHMP7
ZBTB32
FANCI
NEIL3
TIMELESS
CCNF
PSAT1
RPS14
IL23A
CRIP2
FABP5
MCM6
RAD51AP1
NOG
B3GALT2
FAM102A
CYP2U1
ZNF10
TAGAP
NME1
GALNT12
RTN1
WDR34
C1QB
DHCR24
CRELD2
SLC16A10
MAN1C1
TXNDC11
DCPS
ACOT7
CHAF1B
RORC
DBP
PAQR8
BTG1
ZIK1
PRR11
TNRC6C
CD4
CLIC5
SMOX
ID3
CD63
GAL3ST4
LRRN3
IFI27L2
ZNF540
EIF3L
GRPEL2
PHGDH
CCNE1
CDC14A
TNFRSF13B
RPS12
GPR68
RPS6
DNAJB11
WNT7A
NELL2
BIK
BTBD11
NR1D2
FAM117B
HSF2
IL11RA
SPOCK2
SEC11C
PASK
PRRT1
ZNF337
UST
TMEM106B
DDAH2
RPS27A
RECK
APOBEC3A
SH3YL1
RPL13A
REC8
OVGP1
RPS3
PABPC1
DOCK9
PID1
EEF1A1
TNFRSF25
TMEM30B
KCND1
CD40LG
AXIN2
NUSAP1
DNAJB1
HABP4
SCML1
FBXO5
SCAND1
MT1G
ABLIM1
GPT2
TPPP3
RPS6KA5
SOX8
FGF9
IL21R
EPHX2
SP4
MAD2L1
ACVR2A
EIF4B
SLC12A8
RPS25
RPS23
CD28
BATF
EDAR
JSRP1
RPL15
ROBO3
SATB1
SPSB1
LEF1
SQLE
PLEKHG4
TIAM1
TCN2
LRIG1
WIPI1
DBNDD1
PIK3IP1
FEZ1
SH2D1A
PRKCH
EXOSC4
RPL32
CD70
ZNF329
PAQR4
EPHA4
FBLN5
SCD
PTPN4
RCAN3
NMT2
IL7R
EPHA1
STMN1
RPL30
HKDC1
ZSCAN18
SORBS3
MTHFD1L
THNSL1
RPL19
FCER1A
TBC1D4
FCRL5
DHRS3
ZBP1
RPS20
KIT
NR3C2
C2orf15
CXCR6
CAPN5
RPS29
RPL4
RPL27A
ZSWIM5
GZMK
NT5E
MID2
CAMK2N1
CCR7
RPL23A
CBLB
FBLN2
OGFRL1
BACH2
FHIT
CCR6
CCR10
SPATS2L
DPP4
CD160
RUNX3
KCNK7
OASL
CDCA7
HAPLN3
AP1S2
GPRASP2
CLEC10A
DENND5B
FASLG
GPR174
NEXN
LTA
LCN2
KIAA1958
PDLIM1
COL6A1
FBXL16
ISM1
HSD3B7
TIMM10
PI16
ZNF491
CD8B
CDKN1A
KLHL34
OTOF
HOOK1
PRSS23
SLC27A2
SULF2
SAP30
SERPING1
MS4A14
MT2A
SBK1
ADCY3
SPON1
PRC1
FBXO6
XKRX
ZNF331
KLRG1
CD1A
RPL9
ZNF80
GADD45G
TCEA3
CD2
PLEKHB1
IFI6
SIRT4
EOMES
LDOC1
FAAH2
TJP3
NAP1L3
CYP2S1
HPCAL4
TGFBR3
DUSP2
CD1B
FCER2
PKIA
TXK
DTX3
CCR1
UPB1
GLS2
CPVL
CNTNAP2
COL17A1
UAP1
FCRL3
PYHIN1
TGFBI
CD3G
APBA2
C2
LY6E
CD8A
GOLGA8A
PLAC8
KCNK12
SALL2
PPP2R2B
PLSCR1
SPINK2
PI4KAP1
KLHDC7B
IRF7
GPR84
TCN1
HOXC4
ENPP5
PLEKHF1
KLRD1
SLFN5
RNF165
CHI3L2
DIP2C
DDIT4L
RYR1
IFI44
GZMM
KCTD14
PDZD4
SAMD3
CYBRD1
IRF4
ICOS
SLC38A11
RTKN2
MYBPH
LGR6
HPD
EIF2AK2
RGL1
TRIM6
KLRF1
FGFBP2
HTRA1
KIAA1671
CLIC3
ZDHHC19
ETV7
TNFRSF21
IFI44L
ABCA1
KRT73
CMPK2
PRF1
KRT72
KLHDC8A
ZNF358
RSAD2
CX3CR1
OAS1
VCAM1
MX1
USP41
XAF1
HERC5
