# Supplementary material for: Blood transcriptome analysis revealed the crosstalk between COVID-19 and HIV
Source: Front Immunol. 2022 Oct 28;13:1008653. doi: 10.3389/fimmu.2022.1008653 (PMC9650272; doi:10.3389/fimmu.2022.1008653)
Supplement: Supplementary Table 6 — The TFs and their interactions with DEGs. [file Table_6.xlsx]

## Sheet: Sheet1
Term	Overlap	P-value	Adjusted P-value	Old P-value	Old Adjusted P-value	Odds Ratio	Combined Score	Genes
ILF3	18/297	2.7e-05	0.00446154	0	0	3.31623	34.8808	RPL4;VCAM1;RPL32;RPS6;EIF2AK2;RPL23A;RPL9;EEF1A1;RPS14;RPS25;PLSCR1;RPS3;RPS20;PABPC1;RPL15;IL7R;RPS23;RPL19
RAD21	15/237	7.72e-05	0.00637232	0	0	3.45575	32.7211	RPL30;CDCA5;RPS6;NCAPG;RPL23A;REC8;RPS14;RPS25;ZNF80;RPS3;MCM4;RPS20;RPS27A;IL7R;MCM2
ILF2	12/184	0.000301	0.0165789	0	0	3.54937	28.7746	RPL4;EEF1A1;VCAM1;RPS6;RPS3;EIF2AK2;RPS20;RPL23A;IL7R;RPL9;RPS23;RPL19
TP53	25/628	0.00074	0.0305347	0	0	2.1351	15.391	TOP2A;CDKN1A;HMGB2;TTK;CDC14A;AURKB;AURKA;UCHL1;PTTG1;CHEK1;RPS3;HABP4;RPS27A;RRM2;PLK1;EIF2AK2;DHCR24;GADD45G;CCNA2;SPSB1;CD40LG;PPP2R2B;SERPING1;NMT2;DTL
CCNE1	7/82	0.00116744	0.0385255	0	0	4.71032	31.8085	HERC5;CDT1;CDKN1A;PRKCH;PRC1;FOXM1;CDC25A
E2F4	6/73	0.00315444	0.0783803	0	0	4.50969	25.9711	CCNA2;CCNE1;CHEK1;RAD54L;ID3;TTK
E2F1	8/126	0.00352864	0.0783803	0	0	3.42285	19.3283	CCNA2;CDT1;CDKN1A;CCNE1;SP4;CHEK1;LEF1;TTK
HDAC8	6/77	0.00411504	0.0783803	0	0	4.25476	23.3718	PLK4;RTN1;PLK1;EIF2AK2;AURKB;AURKA
ESR1	29/871	0.00427529	0.0783803	0	0	1.77059	9.65841	RPL4;TOP2A;CDKN1A;LEF1;HMGB2;MYL6B;RPL9;PDLIM1;RPS14;EXOSC4;RPS3;PHGDH;RPL15;RPL19;RPS12;RPS6;RPL13A;WIPI1;RPL23A;GADD45G;NME1;EEF1A1;RPS25;RPL27A;DNAJB11;RPS20;PABPC1;EZH2;RPS23
HSF1	7/109	0.00583357	0.0962538	0	0	3.45868	17.7919	CDC20;DNAJB1;DENND5B;HSF2;PLK1;MID2;MAD2L1
ZNF274	44600	0.01002	0.140154	0	0	16.6667	76.7196	SERPING1;ZNF10
CDKN1B	6/93	0.010193	0.140154	0	0	3.46943	15.911	CCNA2;CDKN1A;UCHL1;CCNB1;CCNE1;STMN1
SIRT3	6/95	0.0112507	0.142798	0	0	3.39112	15.217	OGFRL1;SIRT4;RUNX3;AURKB;REC8;AURKA
CLOCK	44648	0.0172579	0.203397	0	0	6.00951	24.3955	DBP;TIMELESS;EZH2
CCND1	6/108	0.0200726	0.212118	0	0	2.95694	11.5569	HERC5;CDKN1A;LEF1;FBXO5;MCM6;MCM2
GFI1B	5/80	0.0208619	0.212118	0	0	3.34722	12.9532	NELL2;PDZD4;TXNDC11;MID2;FBLN5
MXI1	44604	0.0224226	0.212118	0	0	9.99796	37.9691	CDC20;BUB1B
SMAD4	10/245	0.0238953	0.212118	0	0	2.14661	8.01559	HERC5;PLK4;EEF1A1;MELK;CHEK1;LEF1;IRF7;TTK;RPS27A;TGFBR2
MYC	28/957	0.024438	0.212118	0	0	1.53804	5.70862	TOP2A;TXK;LEF1;SLC1A4;FAM117B;XKRX;CHAF1B;MTHFD1L;FBXO5;RPS27A;CEP55;SEC11C;ABCA1;FANCI;SDF2L1;PLK1;LDOC1;TUBG1;SULF2;TIAM1;CYP2U1;SCD;PRC1;UST;DNAJB11;MCM4;TRIP13;PRR11
ZNF263	44605	0.0261588	0.212118	0	0	9.08859	33.1149	SERPING1;SCAND1
CTNNB1	14/398	0.0269968	0.212118	0	0	1.84422	6.66137	TOP2A;SATB1;LEF1;PLK1;HMGB2;AXIN2;FOXM1;FHIT;RUNX3;TGFBR2;HERC5;UCHL1;CCR7;EZH2
UBTF	4/61	0.0321292	0.240573	0	0	3.51759	12.0934	CCNA2;CCNE1;EIF3L;LEF1
TCF12	3/36	0.0335344	0.240573	0	0	4.5508	15.4508	ID3;SOX8;PRSS23
BRCA1	14/418	0.0383732	0.263816	0	0	1.75109	5.70926	TOP2A;ACOT7;RTKN2;HMMR;TUBG1;AURKA;CCNA2;DNAJB1;TPX2;CCNB1;CCNE1;CHEK1;FBXO5;PABPC1
UPF1	5/98	0.0444609	0.282014	0	0	2.69688	8.39578	VCAM1;EXOSC4;RPS6;RPS3;PABPC1
AIRE	4/68	0.0451202	0.282014	0	0	3.13173	9.70343	TOP2A;MCM6;PABPC1;MCM2
POLE	44610	0.0481134	0.282014	0	0	6.24681	18.954	POLE2;TIMELESS
GATA4	3/42	0.049503	0.282014	0	0	3.8495	11.5705	ID3;CRIP2;EZH2
TRIM28	8/204	0.049566	0.282014	0	0	2.05245	6.16648	ZNF331;TRIM6;VCAM1;UBE2C;UHRF1;PPP2R2B;IRF7;ZNF10
TAF1	7/171	0.0530321	0.288368	0	0	2.14429	6.29748	CDC20;CCNA2;RPL30;RPS3;MCM6;SIL1;SAP30
SMC3	6/137	0.0541782	0.288368	0	0	2.29893	6.70248	RPL30;FEZ1;CDCA5;SERPING1;FBXO6;REC8
PML	7/178	0.0630204	0.324949	0	0	2.05577	5.68277	PLSCR1;SATB1;UHRF1;RUNX3;EZH2;TGFBR2;AURKA
SMAD3	12/375	0.0689616	0.344392	0	0	1.66527	4.45327	RPL4;MELK;DOCK9;ZNF329;LEF1;IRF7;PABPC1;AXIN2;RUNX3;FBLN2;CDC25A;TGFBR2
POU5F1	11/338	0.0723406	0.344392	0	0	1.69329	4.4472	CDC20;TOP2A;EEF1A1;RPS25;RPL30;PLK1;HMGB2;SOX8;KIF11;RPS23;EZH2
SOX17	44565	0.0765072	0.344392	0	0	16.6268	42.737	LEF1
NR4A1	5/115	0.0772273	0.344392	0	0	2.2781	5.83423	ZNF331;EEF1A1;TOP2A;RPS6KA5;SERPING1
EZH2	5/115	0.0772273	0.344392	0	0	2.2781	5.83423	RPS6KA5;UHRF1;DNAJB11;RUNX3;GADD45G
STAT6	4/83	0.0813812	0.349418	0	0	2.53515	6.35971	EEF1A1;FCER2;IRF4;PSAT1
HDAC2	12/387	0.0825897	0.349418	0	0	1.61097	4.01756	PLK4;CDC20;TOP2A;CDKN1A;UHRF1;SATB1;PLK1;RUNX3;EZH2;SAP30;GADD45G;AURKA
PHC1	44617	0.086293	0.353396	0	0	4.34406	10.643	SCML1;GMNN
TP63	5/120	0.0888031	0.353396	0	0	2.1785	5.27486	EEF1A1;CDT1;CENPE;CDKN1A;RPL13A
GTF2B	4/86	0.0899553	0.353396	0	0	2.44203	5.88148	VCAM1;GMNN;NR1D2;MCM2
NANOG	6/160	0.0971385	0.372741	0	0	1.95327	4.55429	TOP2A;RPS29;UHRF1;RPS3;PABPC1;FOXM1
TCF4	3/57	0.102169	0.383135	0	0	2.77806	6.3371	TOP2A;LEF1;ID3
CNOT3	44620	0.104688	0.383858	0	0	3.84223	8.67101	TNRC6C;ID3
ZBTB7A	2/29	0.111038	0.389813	0	0	3.69974	8.1316	EEF1A1;SP4
IRF4	2/29	0.111038	0.389813	0	0	3.69974	8.1316	ETV7;BATF
STAT3	8/246	0.114392	0.393221	0	0	1.68659	3.65675	CCR1;CDKN1A;RPS6KA5;STMN1;KIT;EIF2AK2;IL7R;FOXM1
FOXM1	2/31	0.124023	0.417628	0	0	3.44423	7.1891	CCNB1;CCNE1
ATF1	2/32	0.130647	0.431134	0	0	3.32925	6.77589	RPS6KA5;GPT2
CHD1	3/65	0.136497	0.433239	0	0	2.41861	4.81656	CDC20;SAP30;MCM2
CUX1	2/33	0.13735	0.433239	0	0	3.22169	6.39579	SATB1;CDC25A
SMAD2	11/384	0.139162	0.433239	0	0	1.48092	2.92056	EEF1A1;RPS14;RPL30;MELK;DOCK9;EIF3L;LEF1;IRF7;RPS27A;RUNX3;TGFBR2
CBFB	2/34	0.144126	0.440386	0	0	3.12085	6.0453	SERPING1;RUNX3
BMI1	3/70	0.159683	0.477184	0	0	2.23755	4.10493	TOP2A;RPS27A;EZH2
TET1	44570	0.163982	0.477184	0	0	6.23346	11.2701	SAP30
TCF7L2	2/37	0.164845	0.477184	0	0	2.85292	5.14308	FOXM1;RUNX3
SP3	2/38	0.171864	0.488924	0	0	2.77353	4.88432	RYR1;SP4
CEBPA	4/113	0.183811	0.498072	0	0	1.83458	3.1075	CDKN1A;DBP;SOX8;CDKN3
IRF3	3/75	0.183959	0.498072	0	0	2.08163	3.52429	HERC5;ZBP1;IRF7
RARG	2/40	0.186042	0.498072	0	0	2.62728	4.41852	OIP5;SORBS3
STAT1	6/196	0.190986	0.498072	0	0	1.58025	2.61619	CCR1;RPS6KA5;KIT;EIF2AK2;PHGDH;IL7R
RUNX3	2/41	0.193191	0.498072	0	0	2.55979	4.20848	LEF1;EZH2
PAX3	2/41	0.193191	0.498072	0	0	2.55979	4.20848	LEF1;SOX8
BATF	44573	0.212448	0.522435	0	0	4.53273	7.02147	IRF4
STAT5B	3/81	0.214252	0.522435	0	0	1.92091	2.95936	VCAM1;KIT;IL7R
TCF3	7/248	0.218673	0.522435	0	0	1.45341	2.20944	RPL4;RPL27A;RPS3;NCAPG;ID3;MYL6B;RPL23A
PCGF2	2/45	0.222097	0.522435	0	0	2.32119	3.49256	SCML1;HSF2
HTT	8/293	0.222434	0.522435	0	0	1.40504	2.11194	RPL4;DNAJB1;FEZ1;HOXC4;EIF2AK2;GPRASP2;EZH2;SAP30
EP300	12/473	0.225023	0.522435	0	0	1.30458	1.94585	CD2;CDC20;CDT1;PLSCR1;CDKN1A;DBP;RPS6KA5;SATB1;LEF1;PLK1;IRF7;RUNX3
POU2F2	44574	0.227972	0.522435	0	0	4.15479	6.143	HMGB2
THAP11	44574	0.227972	0.522435	0	0	4.15479	6.143	TPX2
CDKN2AIP	44575	0.243191	0.52284	0	0	3.835	5.42234	GGH
ELK4	44575	0.243191	0.52284	0	0	3.835	5.42234	ID3
CRX	44575	0.243191	0.52284	0	0	3.835	5.42234	SP4
JUNB	2/48	0.243992	0.52284	0	0	2.16948	3.06031	PKIA;BATF
MYBL2	2/48	0.243992	0.52284	0	0	2.16948	3.06031	CCNA2;CCNE1
ELK1	2/49	0.251313	0.531623	0	0	2.12321	2.93227	RPS6KA5;ID3
FOXP3	9/350	0.254612	0.531784	0	0	1.32068	1.80671	CCNB1;RRM2;IRF4;PLK1;RORC;NUSAP1;NCAPG;KIF11;MAD2L1
SP1	7/263	0.262656	0.541727	0	0	1.36719	1.82781	CCNA2;CD2;CCNB1;SP4;TIMELESS;SOX8;MYL6B
EED	3/91	0.266719	0.543317	0	0	1.70176	2.24897	RPL15;RPL19;EZH2
PAX5	44577	0.272736	0.548799	0	0	3.32332	4.31783	ID3
SRF	3/93	0.277409	0.55122	0	0	1.66377	2.13339	CD63;RPS6KA5;CRIP2
SALL4	2/53	0.280621	0.55122	0	0	1.95628	2.48595	SALL2;HOXC4
KLF1	44578	0.287075	0.553596	0	0	3.11546	3.88813	RPS27A
STAT5A	3/96	0.293516	0.553596	0	0	1.60985	1.97339	KIT;TXNDC11;IL7R
ESR2	9/365	0.293938	0.553596	0	0	1.26404	1.54768	RPS25;EXOSC4;RPL32;RPS6;RPS3;WIPI1;RPL23A;RPS27A;MAD2L1
SIN3B	2/55	0.295251	0.553596	0	0	1.88227	2.29623	NR1D2;SAP30
PBX3	44580	0.314911	0.570993	0	0	2.76901	3.19949	HOXC4
PRDM1	44580	0.314911	0.570993	0	0	2.76901	3.19949	IRF4
MAFK	44580	0.314911	0.570993	0	0	2.76901	3.19949	BACH2
MTF2	44581	0.328421	0.582682	0	0	2.62314	2.92076	EZH2
ZZZ3	44581	0.328421	0.582682	0	0	2.62314	2.92076	DNAJB11
NFE2L2	2/61	0.338806	0.593416	0	0	1.69033	1.82949	CDKN1A;PRKCH
FLI1	44582	0.341664	0.593416	0	0	2.49186	2.67608	TGFBR2
KDM5B	2/63	0.353155	0.603265	0	0	1.63474	1.70152	CDC20;AXIN2
NR2F2	44583	0.354647	0.603265	0	0	2.37308	2.46001	BIK
JUN	6/248	0.363616	0.608154	0	0	1.23737	1.25179	TOP2A;CDKN1A;PPP2R2B;LEF1;SOX8;BATF
NCOR1	4/155	0.364893	0.608154	0	0	1.32145	1.33222	CDKN1A;NR1D2;KIF11;SAP30
SUZ12	2/66	0.374467	0.611671	0	0	1.55788	1.53023	UHRF1;EZH2
WT1	44586	0.392083	0.611671	0	0	2.07612	1.94384	EZH2
KDM5A	44586	0.392083	0.611671	0	0	2.07612	1.94384	EZH2
GATA1	2/69	0.395487	0.611671	0	0	1.48789	1.38022	RPS27A;NME1
PPARG	3/116	0.400988	0.611671	0	0	1.32356	1.2095	STMN1;GADD45G;EZH2
SMARCB1	3/116	0.400988	0.611671	0	0	1.32356	1.2095	RPS6KA5;CCNE1;GADD45G
SOX2	2/70	0.402423	0.611671	0	0	1.46594	1.33437	SALL2;SOX8
GATA3	44587	0.404074	0.611671	0	0	1.99298	1.80595	SATB1
MYCN	44587	0.404074	0.611671	0	0	1.99298	1.80595	AURKA
JARID2	44587	0.404074	0.611671	0	0	1.99298	1.80595	EZH2
GATA2	44588	0.415829	0.623743	0	0	1.91623	1.68145	ZBTB32
YY1	3/120	0.42208	0.627417	0	0	1.27805	1.10239	PLK1;SAP30;EZH2
E2F6	44590	0.438649	0.645256	0	0	1.77917	1.46613	EZH2
AR	6/271	0.444212	0.645256	0	0	1.12863	0.915832	CCNE1;HMGB2;WIPI1;CDC25A;NR3C2;AURKA
E2F2	44591	0.449724	0.645256	0	0	1.71773	1.37268	RPS3
LMO4	44591	0.449724	0.645256	0	0	1.71773	1.37268	PLK1
BACH1	44592	0.460581	0.655136	0	0	1.66039	1.28725	HMMR
IRF8	1/32	0.471224	0.664546	0	0	1.60675	1.20895	IRF4
EGR1	1/35	0.501912	0.695929	0	0	1.46475	1.0097	LEF1
KLF5	1/35	0.501912	0.695929	0	0	1.46475	1.0097	RPS27A
NR3C1	5/239	0.508998	0.69783	0	0	1.06409	0.718593	CD4;RPS6KA5;HMGB2;CD3G;NR3C2
PDX1	1/36	0.511742	0.69783	0	0	1.42283	0.953202	PASK
RXRA	3/139	0.518105	0.700716	0	0	1.09843	0.722301	PLK1;NR3C2;GADD45G
SMAD1	4/192	0.525269	0.704629	0	0	1.05936	0.682061	PLEKHB1;LEF1;RPS27A;RUNX3
PPARD	1/40	0.549163	0.73074	0	0	1.27664	0.765166	GADD45G
ERG	1/41	0.558062	0.735898	0	0	1.24466	0.72599	NME1
MITF	1/42	0.566786	0.735898	0	0	1.21424	0.689412	LEF1
NFYA	1/42	0.566786	0.735898	0	0	1.21424	0.689412	CDC25A
NOTCH1	4/204	0.573171	0.735898	0	0	0.995179	0.553888	SLFN5;LEF1;DTX3;RUNX3
LMO2	1/43	0.575338	0.735898	0	0	1.18527	0.655212	CDC25A
JUND	1/44	0.583722	0.740878	0	0	1.15764	0.623194	BATF
ATF3	1/46	0.599998	0.749997	0	0	1.10608	0.565018	ID3
TFAP2A	1/46	0.599998	0.749997	0	0	1.10608	0.565018	AURKA
KAT2A	2/107	0.625988	0.76515	0	0	0.94757	0.443865	IRF7;DTL
SMARCA4	4/219	0.62904	0.76515	0	0	0.925033	0.428808	RPS6KA5;VCAM1;CCNE1;GMNN
MEF2C	1/50	0.630669	0.76515	0	0	1.01558	0.468155	CCNB1
NFATC1	1/50	0.630669	0.76515	0	0	1.01558	0.468155	CBLB
VDR	2/109	0.636039	0.766032	0	0	0.929763	0.420714	CDKN1A;RUNX3
HNF1A	1/52	0.645113	0.771331	0	0	0.975652	0.427657	FABP5
BCLAF1	1/54	0.658994	0.778099	0	0	0.938739	0.391492	MAD2L1
CBX3	2/114	0.660238	0.778099	0	0	0.888028	0.368669	VCAM1;ZNF10
YAP1	2/115	0.664921	0.778099	0	0	0.880125	0.359168	UBE2C;RUNX3
RARA	3/175	0.673251	0.782299	0	0	0.866918	0.342985	BTG1;GADD45G;EZH2
TARDBP	1/59	0.691373	0.788237	0	0	0.857594	0.316518	VCAM1
POLR2A	4/239	0.69589	0.788237	0	0	0.845434	0.306523	CDKN1A;RPS20;CDC14A;EZH2
CTCF	1/60	0.697471	0.788237	0	0	0.843015	0.303734	TOP2A
BRF2	1/60	0.697471	0.788237	0	0	0.843015	0.303734	FANCI
SREBF2	1/62	0.709308	0.794952	0	0	0.815292	0.280024	ABLIM1
HIF1A	2/126	0.713048	0.794952	0	0	0.801596	0.271105	DNAJB1;RORC
TAL1	1/65	0.726204	0.804186	0	0	0.776956	0.248567	SATB1
SPI1	1/66	0.731615	0.804777	0	0	0.764964	0.239051	IRF4
NFKB1	4/254	0.740084	0.808702	0	0	0.794092	0.239015	RPS6KA5;RPS3;HMGB2;SERPING1
SREBF1	1/69	0.747218	0.810603	0	0	0.731103	0.213043	ID3
SETDB1	2/136	0.75165	0.810603	0	0	0.741395	0.211657	CDKN1A;CHAF1B
CEBPB	2/142	0.772604	0.82779	0	0	0.709402	0.183018	RPS6KA5;HMGB2
NFE2	1/77	0.784541	0.835156	0	0	0.653877	0.158668	SCAND1
MYB	1/84	0.812659	0.859543	0	0	0.598516	0.124159	LEF1
HCFC1	1/87	0.823559	0.863077	0	0	0.577549	0.112114	PPP2R2B
TBP	2/160	0.826461	0.863077	0	0	0.628003	0.119699	GMNN;MCM2
RNF2	2/175	0.862281	0.89482	0	0	0.57311	0.08492	SCML1;EZH2
ETS1	1/102	0.869272	0.896437	0	0	0.491396	0.068844	RPL13A
SMARCC1	1/114	0.897172	0.919462	0	0	0.438943	0.0476286	CCNE1
FOS	2/199	0.905764	0.922538	0	0	0.502668	0.0497521	RPS25;BATF
SIN3A	2/214	0.926041	0.936779	0	0	0.46674	0.0358629	SATB1;SAP30
CREB1	1/134	0.931101	0.936779	0	0	0.372554	0.0265955	RPS6KA5
ATF2	2/237	0.949327	0.949327	0	0	0.42056	0.0218701	RPS6KA5;EZH2
