# Supplementary material for: Blood transcriptome analysis revealed the crosstalk between COVID-19 and HIV
Source: Front Immunol. 2022 Oct 28;13:1008653. doi: 10.3389/fimmu.2022.1008653 (PMC9650272; doi:10.3389/fimmu.2022.1008653)
Supplement: Supplementary Table 7 — The microRNAs and their interactions with DEGs. [file Table_7.xlsx]

## Sheet: Sheet1
Term	Overlap	P-value	Adjusted P-value	Old P-value	Old Adjusted P-value	Odds Ratio	Combined Score	Genes
hsa-miR-193b-3p	45/852	1.87e-09	4.61e-06	0	0	3.00364	60.3694	TOP2A;CDCA5;LEF1;GMNN;RTKN2;CDCA7;NCAPG;BUB1B;KIF11;PKMYT1;RPL9;SKA1;KIF15;CDC20;CHAF1B;UCHL1;STMN1;CHEK1;RPS3;OIP5;FBXO5;DCPS;EIF4B;FANCI;CDT1;RRM2;UBE2C;RPL23A;CDC25A;NDC80;SULF2;CCNA2;TGFBR3;TPX2;MELK;ESPL1;RPL27A;POLE2;KIT;MCM4;MCM6;PABPC1;TRIP13;TNFRSF21;EZH2
hsa-miR-192-5p	42/993	2.77e-06	0.00340946	0	0	2.34057	29.9555	GALNT12;TROAP;RTKN2;HJURP;KIAA1671;BUB1B;TTK;SLC1A4;HMMR;PRSS23;SKA1;CDC14A;KIF15;CDC20;OGFRL1;AP1S2;LRIG1;FBXO5;SAMD3;CEP55;DLGAP5;PLK4;FANCI;DHCR24;PASK;CDC25A;ACVR2A;SAP30;CENPE;CENPF;NEIL3;SCD;CCNE1;SP4;CMPK2;MCM6;KIF20A;TRIP13;KIAA1958;DTL;CDKN3;MAD2L1
hsa-miR-215-5p	34/755	7.04e-06	0.00578515	0	0	2.47376	29.3492	GALNT12;TROAP;RTKN2;HJURP;BUB1B;TTK;SLC1A4;HMMR;PRSS23;SKA1;CDC14A;KIF15;CDC20;OGFRL1;AP1S2;LRIG1;FBXO5;CEP55;DLGAP5;PLK4;DHCR24;PASK;SAP30;CENPE;CENPF;NEIL3;SCD;CCNE1;MCM6;KIF20A;TRIP13;DTL;CDKN3;MAD2L1
hsa-miR-146a-5p	13/201	0.000185	0.114316	0	0	3.52424	30.2832	CDKN1A;RSAD2;UHRF1;IFI44;CYBRD1;IFI44L;OASL;CCNA2;CD40LG;IRF7;MAN1C1;SPATS2L;CDKN3
hsa-miR-10a-5p	20/463	0.000933	0.460026	0	0	2.31323	16.1403	EPHA4;UHRF1;RTKN2;NR1D2;ACVR2A;DNAJB1;TIAM1;PLSCR1;CHAF1B;ESPL1;SCD;IL23A;RPS29;KLHDC8A;ZNF329;TMEM106B;RPL15;PABPC1;GOLGA8A;E2F7
mmu-miR-1b-5p	8/106	0.00118835	0.488412	0	0	4.12562	27.7868	CCNA2;CHEK1;CD28;RPS3;OIP5;SLC16A10;RGL1;ACVR2A
hsa-miR-216b-5p	9/137	0.00159559	0.532741	0	0	3.55726	22.9106	PDZD4;ABLIM1;PRKCH;SP4;MCM4;CENPM;CENPN;FOXM1;FAM117B
hsa-miR-212-3p	7/94	0.00257205	0.532741	0	0	4.05812	24.1988	CCNA2;TNRC6C;CDKN1A;CCNB1;GMNN;HOXC4;SAP30
hsa-miR-34a-5p	26/735	0.00305643	0.532741	0	0	1.88309	10.9041	CLIC5;UHRF1;LEF1;NCAPG;FASLG;KIF11;CDC20;ABLIM1;NT5E;STMN1;RRM2;BIK;CD70;AXIN2;CDC25A;TGFBR2;CD40LG;DDAH2;UST;KIT;LTA;MCM4;KIF2C;MCM6;TNFRSF21;MCM2
hsa-miR-1260b	13/273	0.00311851	0.532741	0	0	2.53885	14.6502	RPL4;CDKN1A;TXK;RPS6;DHCR24;SORBS3;EEF1A1;SCD;PSAT1;PRC1;RCAN3;ENPP5;EZH2
hsa-miR-23b-5p	9/155	0.00367941	0.532741	0	0	3.11582	17.4642	CDT1;CHAF1B;SBK1;TXK;TIMELESS;SERPING1;PRR11;EIF4B;TGFBR2
hsa-miR-655-3p	7/101	0.00384613	0.532741	0	0	3.75458	20.878	NELL2;PTTG1;DENND5B;SATB1;PRSS23;E2F7;TGFBR2
hsa-miR-509-3-5p	7/104	0.00451916	0.532741	0	0	3.6379	19.6426	CDKN1A;BTG1;PLK1;SLC16A10;FOXM1;ENPP5;BACH2
hsa-miR-4796-3p	13/286	0.00461116	0.532741	0	0	2.41632	12.9981	EPHA4;DUSP2;RRM2;HMGB2;DHCR24;RUNX3;TGFBR2;RPS6KA5;SCD;SP4;PTPN4;ENPP5;TNFRSF21
mmu-miR-466b-3p	8/132	0.00467612	0.532741	0	0	3.25623	17.4706	CCNA2;CHEK1;CD28;RPS3;OIP5;SLC16A10;RGL1;ACVR2A
mmu-miR-466c-3p	8/132	0.00467612	0.532741	0	0	3.25623	17.4706	CCNA2;CHEK1;CD28;RPS3;OIP5;SLC16A10;RGL1;ACVR2A
mmu-miR-466p-3p	8/132	0.00467612	0.532741	0	0	3.25623	17.4706	CCNA2;CHEK1;CD28;RPS3;OIP5;SLC16A10;RGL1;ACVR2A
hsa-miR-505-3p	11/222	0.00470789	0.532741	0	0	2.63998	14.1464	EEF1A1;FANCI;TNRC6C;EPHA4;SCD;PRC1;CHEK1;FBXL16;DIP2C;RPL9;TGFBR2
mmu-miR-21a-5p	4/35	0.00479388	0.532741	0	0	6.47643	34.5868	TGFBR3;FASLG;TGFBI;RECK
hsa-miR-6753-3p	4/35	0.00479388	0.532741	0	0	6.47643	34.5868	CDKN1A;PKIA;CD28;RUNX3
hsa-miR-4490	5/56	0.00484895	0.532741	0	0	4.92842	26.2635	RPL27A;KIT;GRPEL2;CENPN;RUNX3
mmu-miR-453	44638	0.00496879	0.532741	0	0	10.021	53.157	PRC1;OIP5;WDR34
hsa-miR-8078	44638	0.00496879	0.532741	0	0	10.021	53.157	CDKN1A;SCD;PKMYT1
hsa-miR-581	5/57	0.0052311	0.537495	0	0	4.8334	25.3905	CDKN1A;CHAF1B;BTG1;SATB1;AURKA
hsa-miR-3150b-3p	11/230	0.00610754	0.550499	0	0	2.5425	12.9622	EEF1A1;CDKN1A;PLSCR1;KCND1;SBK1;TMEM30B;CAMK2N1;PLK1;RPL13A;CBLB;EZH2
hsa-miR-6074	6/84	0.00629296	0.550499	0	0	3.87153	19.6222	CDKN1A;VCAM1;CHEK1;STMN1;CACNA2D3;RPL23A
hsa-miR-4784	11/231	0.00630331	0.550499	0	0	2.53081	12.8228	EEF1A1;CDKN1A;PLSCR1;KCND1;SBK1;TMEM30B;CAMK2N1;PLK1;RPL13A;CBLB;EZH2
hsa-miR-4766-3p	4/38	0.00645323	0.550499	0	0	5.90407	29.7753	ABLIM1;SCD;GRPEL2;HMGB2
hsa-miR-4477a	8/140	0.00662747	0.550499	0	0	3.05762	15.3387	RPS14;CCNB1;CCNE1;DOCK9;PSAT1;RPS3;RPL15;TUBG1
mmu-miR-466o-3p	11/234	0.00692031	0.550499	0	0	2.49638	12.4152	CCNA2;EPHA4;SLFN5;SPOCK2;CHEK1;CD28;RPS3;SLC16A10;OIP5;RGL1;ACVR2A
mmu-miR-466m-3p	11/234	0.00692031	0.550499	0	0	2.49638	12.4152	CCNA2;EPHA4;SLFN5;SPOCK2;CHEK1;CD28;RPS3;SLC16A10;OIP5;RGL1;ACVR2A
hsa-miR-20a-5p	33/1071	0.00754504	0.558414	0	0	1.63521	7.99107	ZNF331;RPL30;CDKN1A;DENND5B;TXK;HMGB2;PKMYT1;FAM117B;CCNB1;FAM102A;RPS6KA5;GRPEL2;MAN1C1;RPS27A;ENPP5;ABCA1;EPHA4;CDT1;DUSP2;RRM2;UBE2C;CYBRD1;RUNX3;TGFBR2;MELK;SCD;SP4;KIT;CD28;KLRD1;KIF2C;PTPN4;TNFRSF21
mmu-miR-378a-3p	44641	0.00775298	0.558414	0	0	8.34953	40.576	TGFBR3;DNAJB1;KIF15
mmu-miR-3102-5p	4/41	0.00845476	0.558414	0	0	5.42453	25.8914	ZNF329;CYBRD1;BACH2;LY6E
hsa-miR-519b-3p	14/344	0.00864551	0.558414	0	0	2.15203	10.2237	EPHA4;CDKN1A;BTG1;NR1D2;PKMYT1;RUNX3;TGFBR2;RPS6KA5;HABP4;KLRD1;RPS27A;PTPN4;ENPP5;TNFRSF21
hsa-miR-7155-5p	6/90	0.00874182	0.558414	0	0	3.59389	17.0337	RPL4;ZNF491;KLHDC8A;CCNF;CYBRD1;PKMYT1
hsa-miR-4709-5p	6/90	0.00874182	0.558414	0	0	3.59389	17.0337	TNRC6C;CCNB1;SCD;GMNN;FBXL16;PTPN4
mmu-miR-3066-5p	44642	0.00884782	0.558414	0	0	7.90968	37.3937	PRC1;OIP5;WDR34
hsa-miR-1-3p	29/920	0.00889436	0.558414	0	0	1.66885	7.88087	CD63;UHRF1;NCAPG;CRIP2;FBLN2;OASL;HERC5;DNAJB1;CHAF1B;NT5E;FAM102A;SALL2;SEC11C;FANCI;HSD3B7;KCND1;IFI44;ETV7;CENPF;PSAT1;HOOK1;UST;MCM4;KIF2C;MCM6;PI16;CRELD2;MAD2L1;MCM2
hsa-miR-26a-5p	17/457	0.00956778	0.558414	0	0	1.9642	9.13228	ABCA1;RRM2;RPL13A;TXNDC11;TTK;TUBG1;PLAC8;FGF9;PTTG1;PSAT1;CCNE1;IRF4;CHEK1;RPS27A;E2F7;EZH2;MAD2L1
hsa-miR-5583-3p	6/92	0.00969158	0.558414	0	0	3.50995	16.2739	CCNB1;RCAN3;CYBRD1;KLRD1;BACH2;TNFRSF21
hsa-miR-519a-3p	14/349	0.00973437	0.558414	0	0	2.11936	9.81705	EPHA4;CDKN1A;BTG1;NR1D2;PKMYT1;RUNX3;TGFBR2;RPS6KA5;HABP4;KLRD1;RPS27A;PTPN4;ENPP5;TNFRSF21
hsa-miR-148a-3p	10/213	0.00987357	0.558414	0	0	2.4891	11.4944	CCNA2;ETV7;CDKN1A;ABLIM1;RPS6KA5;KIF2C;PTPN4;RUNX3;CEP55;AURKB
hsa-miR-519c-3p	14/350	0.00996455	0.558414	0	0	2.11294	9.73794	EPHA4;CDKN1A;BTG1;NR1D2;PKMYT1;RUNX3;TGFBR2;RPS6KA5;HABP4;KLRD1;RPS27A;PTPN4;ENPP5;TNFRSF21
mmu-miR-743b-3p	6/93	0.010193	0.558414	0	0	3.46943	15.911	TOP2A;CD8A;LRIG1;CD28;NR1D2;BACH2
mmu-miR-743a-3p	6/94	0.0107126	0.558414	0	0	3.42983	15.5588	TOP2A;CD8A;LRIG1;CD28;NR1D2;BACH2
mmu-miR-27a-3p	4/44	0.0108242	0.558414	0	0	5.01692	22.7064	EPHA4;IRF4;ZNF329;CBLB
hsa-miR-548ah-5p	13/319	0.0110525	0.558414	0	0	2.15206	9.69523	EPHA4;DUSP2;RRM2;HMGB2;RUNX3;TGFBR2;RPS6KA5;SCD;SP4;STMN1;PTPN4;ENPP5;TNFRSF21
hsa-miR-665	24/735	0.0111702	0.558414	0	0	1.7238	7.74763	HSD3B7;CDKN1A;VCAM1;RRM2;HJURP;EIF2AK2;CD3G;EEF1A1;ETV7;OGFRL1;CD4;TRIM6;SBK1;EIF3L;PPP2R2B;ZNF329;TCEA3;MAN1C1;CENPM;SPATS2L;ID3;CENPN;RPS27A;DCPS
hsa-miR-3609	13/320	0.0113223	0.558414	0	0	2.14494	9.61144	EPHA4;DUSP2;RRM2;HMGB2;RUNX3;TGFBR2;RPS6KA5;SCD;SP4;STMN1;PTPN4;ENPP5;TNFRSF21
hsa-miR-501-3p	5/69	0.0116028	0.561029	0	0	3.92473	17.4906	RPL4;IL21R;MCM4;OIP5;MCM2
hsa-miR-132-3p	11/255	0.0126629	0.568988	0	0	2.27905	9.95735	CCNA2;TNRC6C;EPHA4;CDKN1A;PLSCR1;CCNB1;STMN1;GMNN;HOXC4;TNFRSF17;NR1D2
hsa-miR-4724-5p	6/98	0.0129793	0.568988	0	0	3.28003	14.2498	RAD51AP1;CDKN1A;DENND5B;STMN1;HMGB2;C2ORF15
hsa-miR-7843-3p	5/72	0.0137752	0.568988	0	0	3.74842	16.0615	SLFN5;CD4;BTG1;RRM2;CCR6
hsa-miR-4762-5p	7/129	0.0140572	0.568988	0	0	2.88872	12.3193	PLSCR1;HOOK1;PKIA;EIF2AK2;SPATS2L;ID3;CBLB
hsa-miR-323b-5p	44646	0.0140977	0.568988	0	0	6.53275	27.8409	RRM2;SCD;RPL13A
hsa-miR-148b-3p	15/403	0.01435	0.568988	0	0	1.96033	8.31964	CDKN1A;BIK;SIRT4;RORC;TUBG1;RUNX3;NR3C2;CCNA2;ETV7;ABLIM1;IL21R;KCTD14;KIF2C;APBA2;CEP55
hsa-miR-1224-3p	11/260	0.0144514	0.568988	0	0	2.23271	9.45992	MELK;SCD;PSAT1;TXK;PLK1;RPS6;RCAN3;DHCR24;SORBS3;ENPP5;EZH2
hsa-miR-1260a	8/161	0.0146525	0.568988	0	0	2.6351	11.1284	SCD;PSAT1;TXK;RCAN3;DHCR24;ENPP5;SORBS3;EZH2
hsa-miR-331-3p	15/405	0.014945	0.568988	0	0	1.95007	8.19689	PLEKHG4;BTG1;PLEKHF1;C2ORF15;FHIT;NELL2;RPS14;ABLIM1;SALL2;SCD;RPS3;HOXC4;PHGDH;GOLGA8A;CDKN3
hsa-let-7a-2-3p	6/102	0.0155624	0.568988	0	0	3.14272	13.0828	MT2A;CCNB1;DENND5B;HMGB2;RPS3;BACH2
hsa-miR-6809-5p	6/102	0.0155624	0.568988	0	0	3.14272	13.0828	SBK1;RPL27A;LDOC1;RPL23A;ACVR2A;ZIK1
hsa-miR-410-5p	44647	0.0156326	0.568988	0	0	6.26023	26.0325	RRM2;SCD;RPL13A
hsa-miR-22-3p	8/163	0.0156771	0.568988	0	0	2.60084	10.8079	CCNA2;TIAM1;CDKN1A;BTG1;CAMK2N1;SCD;PLK1;BUB1B
mmu-miR-292a-3p	44602	0.0156899	0.568988	0	0	12.4987	51.929	DNAJB1;MYL6B
mmu-miR-193b-3p	44602	0.0156899	0.568988	0	0	12.4987	51.929	KIT;KIF15
mmu-miR-135a-5p	44602	0.0156899	0.568988	0	0	12.4987	51.929	SCD;NR3C2
mmu-miR-467b-5p	44602	0.0156899	0.568988	0	0	12.4987	51.929	MYL6B;TJP3
hsa-miR-494-5p	44648	0.0172579	0.596915	0	0	6.00951	24.3955	RRM2;SCD;RPL13A
mmu-miR-539-5p	44648	0.0172579	0.596915	0	0	6.00951	24.3955	CNTNAP2;DTL;BACH2
hsa-miR-6840-3p	16/451	0.0176135	0.596915	0	0	1.86545	7.53472	HSD3B7;RRM2;CD3G;BACH2;EEF1A1;ETV7;CD4;TRIM6;ZNF329;TCEA3;MAN1C1;SPATS2L;CENPN;KIAA1958;PRR11;DCPS
mmu-miR-5101	8/167	0.0178804	0.596915	0	0	2.53488	10.2005	BTG1;UBE2C;CD28;KCTD14;TTK;KIF11;AURKB;RNF165
hsa-miR-574-5p	15/415	0.0182112	0.596915	0	0	1.90033	7.61219	CDKN1A;SATB1;KCNK12;KIAA1671;EIF2AK2;FAM117B;TGFBR2;PLSCR1;CHAF1B;CD40LG;SBK1;SCD;CAMK2N1;CD28;TMEM106B
hsa-miR-637	6/106	0.0184814	0.596915	0	0	3.01639	12.0384	CDKN1A;CD40LG;CCNF;CYBRD1;PKMYT1;RUNX3
hsa-let-7g-3p	6/106	0.0184814	0.596915	0	0	3.01639	12.0384	MT2A;CCNB1;DENND5B;HMGB2;RPS3;BACH2
hsa-miR-877-5p	10/235	0.0185145	0.596915	0	0	2.24317	8.94846	EEF1A1;UCHL1;CENPF;CD4;PLK1;EIF2AK2;TMEM106B;ADCY3;RPL23A;SORBS3
mmu-miR-290a-3p	44603	0.0189292	0.596915	0	0	11.1094	44.0716	DNAJB1;MYL6B
mmu-miR-467a-5p	44603	0.0189292	0.596915	0	0	11.1094	44.0716	DNAJB1;MYL6B
hsa-miR-5011-5p	21/653	0.0197142	0.596915	0	0	1.69026	6.63664	VCAM1;PYHIN1;KCNK12;KIAA1671;HMGB2;RPL23A;TIMM10;BACH2;FAM117B;NELL2;SPSB1;CHAF1B;HOOK1;HSF2;GRPEL2;CAPN5;HOXC4;TMEM106B;RPS27A;EPHA1;ENPP5
hsa-miR-3942-5p	5/79	0.0198684	0.596915	0	0	3.39262	13.2944	ABLIM1;SCD;GRPEL2;CEP55;E2F7
hsa-miR-8076	5/79	0.0198684	0.596915	0	0	3.39262	13.2944	SATB1;HSF2;RPL23A;TNFRSF21;AURKA
hsa-miR-3667-5p	4/53	0.0203528	0.596915	0	0	4.09356	15.9425	CHAF1B;RPL32;KLHDC8A;SP4
mmu-miR-27b-3p	44650	0.020781	0.596915	0	0	5.5638	21.5526	EPHA4;ZNF329;CBLB
hsa-miR-217	5/80	0.0208619	0.596915	0	0	3.34722	12.9532	BTG1;FHIT;BACH2;TNFRSF21;EZH2
hsa-miR-4668-3p	8/172	0.0209364	0.596915	0	0	2.45697	9.49929	MT2A;RRM2;SCD;CDCA7;HMGB2;TIMM10;CEP55;RNF165
hsa-miR-3678-3p	6/110	0.0217545	0.596915	0	0	2.89978	11.1002	SPSB1;VCAM1;BTG1;CCNF;PKMYT1;RNF165
hsa-miR-519d-5p	7/141	0.0218193	0.596915	0	0	2.62841	10.0536	VCAM1;RPL32;CCNF;SERPING1;TIMM10;SKA1;APOBEC3A
hsa-miR-4703-5p	5/81	0.0218873	0.596915	0	0	3.303	12.6236	ABLIM1;SCD;GRPEL2;CEP55;E2F7
mmu-miR-1894-3p	44604	0.0224226	0.596915	0	0	9.99796	37.9691	NELL2;CBLB
mmu-miR-1936	44604	0.0224226	0.596915	0	0	9.99796	37.9691	HMGB2;TTK
hsa-miR-8088	44604	0.0224226	0.596915	0	0	9.99796	37.9691	CENPM;PABPC1
hsa-miR-605-5p	6/111	0.02263	0.596915	0	0	2.87202	10.8806	EPHA4;DUSP2;SCD;KIAA1958;CEP55;SULF2
mmu-miR-3473d	5/82	0.0229448	0.596915	0	0	3.25994	12.3052	CX3CR1;SLFN5;CENPF;DENND5B;BACH2
hsa-miR-635	4/55	0.0229955	0.596915	0	0	3.93263	14.8357	TIMELESS;HTRA1;SERPING1;PRR11
hsa-miR-4777-5p	4/55	0.0229955	0.596915	0	0	3.93263	14.8357	MTHFD1L;GRPEL2;RPL13A;AURKA
mmu-miR-674-5p	5/83	0.0240349	0.603654	0	0	3.21798	11.9974	CX3CR1;SLFN5;CENPF;DENND5B;BACH2
hsa-miR-5195-3p	5/83	0.0240349	0.603654	0	0	3.21798	11.9974	BTG1;PSAT1;SLC16A10;NR1D2;TGFBI
hsa-miR-1227-3p	9/211	0.0244117	0.603654	0	0	2.24554	8.33702	ETV7;RPS14;BTG1;RPL27A;CHEK1;CD3G;PABPC1;DCPS;SLC12A8
hsa-miR-26b-5p	49/1872	0.0244842	0.603654	0	0	1.38546	5.1397	BTG1;GMNN;RORC;FASLG;FOXM1;TRIM6;FGF9;PHGDH;FBXO5;CCR6;KCND1;RSAD2;PAQR4;SIRT4;EEF1A1;CCNE1;IRF4;KCTD14;DTL;CHMP7;C1QB;TXK;HTRA1;TTK;CRIP2;TIMM10;CXCR6;FBLN5;PLAC8;PDLIM1;HSF2;HOXC4;RAD54L;E2F7;ABCA1;TMEM30B;CYBRD1;IFI44;GGH;BATF;TCN1;PSAT1;PKIA;SP4;CD28;TGFBI;IL7R;EZH2;MAD2L1
mmu-miR-199a-5p	3/32	0.0246687	0.603654	0	0	5.17956	19.1759	CLIC5;CCNB1;CD4
hsa-miR-6083	8/178	0.0250717	0.603654	0	0	2.36952	8.73409	RPS6KA5;RRM2;CHEK1;TMEM106B;TIMM10;ISM1;TUBG1;BACH2
hsa-miR-376c-3p	5/84	0.0251578	0.603654	0	0	3.17709	11.6999	RPS6KA5;PRKCH;SP4;TMEM106B;ENPP5
hsa-miR-301a-3p	14/395	0.0255339	0.603654	0	0	1.85903	6.81844	BTG1;CYBRD1;RUNX3;CDC14A;TGFBR2;CCNA2;RPS6KA5;HABP4;KLRD1;CCR6;RPS27A;PTPN4;ENPP5;CEP55
hsa-miR-503-5p	10/251	0.0276206	0.603654	0	0	2.09252	7.51045	CDKN1A;CCNE1;PSAT1;CCNF;CHEK1;KIAA1671;RPL15;RECK;CDC14A;CDC25A
hsa-miR-582-5p	7/149	0.0283982	0.603654	0	0	2.47931	8.82988	TGFBR3;CDKN1A;RRM2;DENND5B;CCNF;HMGB2;TGFBR2
hsa-miR-2277-3p	4/59	0.0288813	0.603654	0	0	3.64587	12.923	CDKN1A;GZMM;PRC1;FBLN5
hsa-miR-6828-3p	4/59	0.0288813	0.603654	0	0	3.64587	12.923	PLEKHG4;CDKN1A;SCD;RPL13A
hsa-miR-7107-3p	3/34	0.0289205	0.603654	0	0	4.8449	17.1665	CDKN1A;CD28;RUNX3
mmu-miR-1188-5p	3/34	0.0289205	0.603654	0	0	4.8449	17.1665	RTKN2;ZNF329;MAN1C1
hsa-miR-92a-3p	38/1404	0.0291169	0.603654	0	0	1.4253	5.0405	DOCK9;PLEKHB1;KIAA1671;FASLG;RPL9;AURKB;AURKA;CDC20;PDLIM1;RPS14;UCHL1;CCNB1;SPOCK2;CHEK1;LRIG1;RPL15;EIF4B;EPHA4;CYBRD1;RPL13A;DHCR24;DHRS3;CDC25A;SAP30;TGFBR2;EEF1A1;RPS25;SCD;PRC1;CCNE1;SPATS2L;KIF2C;KIF20A;KIAA1958;DTL;GOLGA8A;CDKN3;RPS23
hsa-miR-578	7/150	0.0293054	0.603654	0	0	2.46185	8.69028	CDKN1A;PLSCR1;HABP4;OIP5;RPS27A;GOLGA8A;AURKA
hsa-miR-4295	13/366	0.030223	0.603654	0	0	1.86098	6.51186	CDKN1A;BTG1;RUNX3;TGFBR2;CCNA2;RPS6KA5;HABP4;KLRD1;CCR6;RPS27A;PTPN4;ENPP5;CEP55
hsa-miR-1269a	3/35	0.0311824	0.603654	0	0	4.69325	16.2757	SCD;CACNA2D3;RNF165
hsa-miR-4282	11/293	0.0313729	0.603654	0	0	1.96808	6.8131	CLIC5;RPS6KA5;BTG1;SP4;GMNN;RPS3;EIF2AK2;C2ORF15;GOLGA8A;E2F7;RPS23
hsa-miR-519e-5p	8/186	0.0314301	0.603654	0	0	2.26209	7.82682	TNRC6C;RPL32;SERPING1;NR1D2;TGFBI;TIMM10;SKA1;TGFBR2
hsa-miR-519c-5p	4/61	0.0321292	0.603654	0	0	3.51759	12.0934	MTHFD1L;GRPEL2;RPL13A;AURKA
hsa-miR-520c-5p	4/61	0.0321292	0.603654	0	0	3.51759	12.0934	MTHFD1L;GRPEL2;RPL13A;AURKA
hsa-miR-523-5p	4/61	0.0321292	0.603654	0	0	3.51759	12.0934	MTHFD1L;GRPEL2;RPL13A;AURKA
hsa-miR-519b-5p	4/61	0.0321292	0.603654	0	0	3.51759	12.0934	MTHFD1L;GRPEL2;RPL13A;AURKA
hsa-miR-6815-3p	4/61	0.0321292	0.603654	0	0	3.51759	12.0934	ZNF331;ESPL1;CENPN;TIMM10
hsa-miR-519a-5p	4/61	0.0321292	0.603654	0	0	3.51759	12.0934	MTHFD1L;GRPEL2;RPL13A;AURKA
hsa-miR-518d-5p	4/61	0.0321292	0.603654	0	0	3.51759	12.0934	MTHFD1L;GRPEL2;RPL13A;AURKA
hsa-miR-518f-5p	4/61	0.0321292	0.603654	0	0	3.51759	12.0934	MTHFD1L;GRPEL2;RPL13A;AURKA
hsa-miR-518e-5p	4/61	0.0321292	0.603654	0	0	3.51759	12.0934	MTHFD1L;GRPEL2;RPL13A;AURKA
hsa-miR-526a	4/61	0.0321292	0.603654	0	0	3.51759	12.0934	MTHFD1L;GRPEL2;RPL13A;AURKA
hsa-miR-4695-5p	13/370	0.0325697	0.603654	0	0	1.83975	6.29999	EIF2AK2;CD3G;ETV7;NELL2;OGFRL1;TRIM6;CD4;FAM102A;TIMELESS;SPATS2L;CENPN;KLRD1;DCPS
hsa-miR-4459	21/689	0.0327381	0.603654	0	0	1.59613	5.45751	HSD3B7;VCAM1;CCNF;CDCA8;EIF2AK2;CD3G;EEF1A1;ETV7;OGFRL1;TRIM6;MELK;SCD;PPP2R2B;RPL27A;STMN1;ZNF329;TCEA3;SPATS2L;CENPN;ENPP5;DCPS
hsa-miR-190a-3p	20/648	0.0327425	0.603654	0	0	1.61603	5.52533	VCAM1;PYHIN1;KCNK12;KIAA1671;HMGB2;RPL23A;TIMM10;BACH2;NELL2;SPSB1;CHAF1B;HOOK1;HSF2;CHEK1;CAPN5;HOXC4;TMEM106B;RPS27A;EPHA1;RECK
mmu-miR-149-5p	14/409	0.0328935	0.603654	0	0	1.79183	6.11818	EPHA4;PAQR4;GPR68;NR1D2;DHCR24;FBXL16;MID2;NELL2;ABLIM1;FAM102A;KIT;PTPN4;RECK;RNF165
hsa-miR-4740-5p	3/36	0.0335344	0.603654	0	0	4.5508	15.4508	SCD;CYBRD1;RNF165
hsa-miR-1269b	3/36	0.0335344	0.603654	0	0	4.5508	15.4508	SCD;CACNA2D3;RNF165
hsa-miR-522-5p	4/62	0.0338301	0.603654	0	0	3.45676	11.706	MTHFD1L;GRPEL2;RPL13A;AURKA
hsa-miR-30a-5p	22/733	0.0339023	0.603654	0	0	1.57165	5.31891	SLFN5;RRM2;CCNF;UAP1;TIMM10;KIF11;CDC20;EEF1A1;DNAJB1;PLSCR1;NT5E;TBC1D4;SCD;SP4;GRPEL2;STMN1;IL21R;HABP4;PABPC1;TGFBI;DTL;SEC11C
hsa-miR-92a-1-5p	5/91	0.0339598	0.603654	0	0	2.91744	9.86846	SBK1;MTHFD1L;PLK1;CACNA2D3;PKMYT1
hsa-miR-515-5p	8/189	0.0340755	0.603654	0	0	2.22426	7.51616	TNRC6C;RPL32;SERPING1;NR1D2;TGFBI;TIMM10;SKA1;TGFBR2
hsa-miR-23a-5p	7/155	0.0341345	0.603654	0	0	2.37806	8.03178	CDT1;CHAF1B;SBK1;TXK;TIMELESS;SERPING1;PRR11
hsa-miR-6888-5p	7/155	0.0341345	0.603654	0	0	2.37806	8.03178	EEF1A1;PDZD4;PLSCR1;MELK;VCAM1;RRM2;TMEM30B
mmu-miR-146b-5p	44607	0.0343166	0.603654	0	0	7.68956	25.9302	NELL2;RSAD2
hsa-miR-16-5p	41/1555	0.0344234	0.603654	0	0	1.38794	4.67599	RPL4;RPL30;CDKN1A;GLS2;DOCK9;HTRA1;NCAPG;CDCA8;KLHL34;RPL9;AURKB;CDC20;DNAJB1;MTHFD1L;GRPEL2;CHEK1;RPS3;OIP5;CEP55;EIF4B;E2F7;UBE2C;PLK1;RPS6;SIRT4;AXIN2;CDC25A;ACVR2A;EEF1A1;TGFBR3;RPS25;CENPF;TPPP3;PSAT1;CCNE1;IRF4;RPL27A;RCAN3;KIF2C;TGFBI;RECK
hsa-miR-6881-3p	9/225	0.0347987	0.603654	0	0	2.09848	7.04708	PAQR8;TGFBR3;TNRC6C;PLSCR1;FGF9;DENND5B;DIP2C;PRSS23;ENPP5
hsa-miR-142-5p	9/225	0.0347987	0.603654	0	0	2.09848	7.04708	DUSP2;RPS6KA5;TMEM30B;SCD;KIF2C;PTPN4;ENPP5;BACH2;TGFBR2
hsa-miR-516b-3p	5/92	0.0353546	0.603654	0	0	2.88376	9.63846	PSAT1;CBLB;CENPN;TIMM10;ENPP5
hsa-miR-7162-5p	5/92	0.0353546	0.603654	0	0	2.88376	9.63846	PSAT1;CBLB;CENPN;TIMM10;ENPP5
hsa-miR-506-5p	5/92	0.0353546	0.603654	0	0	2.88376	9.63846	CDKN1A;PLSCR1;VCAM1;STMN1;RPL23A
hsa-miR-18a-5p	10/262	0.0354947	0.603654	0	0	2.00004	6.67688	CDC20;EEF1A1;RAD51AP1;RPS6KA5;PSAT1;CDCA5;HSF2;PKMYT1;RPL9;TGFBR2
hsa-miR-3127-5p	4/64	0.0373867	0.603853	0	0	3.3412	10.9806	VCAM1;CDCA8;ENPP5;AURKA
hsa-miR-4480	6/125	0.0374443	0.603853	0	0	2.53231	8.3184	PAQR8;EDAR;CLIC5;ABLIM1;FGF9;OIP5
hsa-miR-516a-3p	5/94	0.0382489	0.603853	0	0	2.81866	9.19911	PSAT1;CBLB;CENPN;TIMM10;ENPP5
hsa-miR-423-3p	9/229	0.0382523	0.603853	0	0	2.05991	6.72261	RPL4;EEF1A1;CDKN1A;KIAA1671;CENPM;KIF2C;PABPC1;EIF4B;MCM2
hsa-miR-5695	6/126	0.0386927	0.603853	0	0	2.51108	8.1663	RPL4;RPL32;SERPING1;TIMM10;BACH2;SKA1
mmu-miR-291b-3p	44608	0.0387174	0.603853	0	0	7.13994	23.2153	CDKN1A;MYL6B
mmu-miR-1970	44608	0.0387174	0.603853	0	0	7.13994	23.2153	TAGAP;IFI44
hsa-miR-4790-5p	44608	0.0387174	0.603853	0	0	7.13994	23.2153	TRIM6;CCR6
mmu-miR-181a-5p	15/458	0.0387512	0.603853	0	0	1.71203	5.56512	PAQR8;EPHA4;SDF2L1;LRRN3;EIF2AK2;ACVR2A;SULF2;NELL2;TGFBR3;NT5E;SCD;PKIA;TGFBI;DIP2C;APBA2
hsa-miR-6867-5p	15/459	0.0393717	0.603853	0	0	1.70809	5.52516	SATB1;KCNK12;KIAA1671;EIF2AK2;FAM117B;TGFBR2;NELL2;PLSCR1;CHAF1B;CD40LG;SBK1;PSAT1;CAMK2N1;CD28;TMEM106B
hsa-miR-1273e	15/459	0.0393717	0.603853	0	0	1.70809	5.52516	HSD3B7;VCAM1;RRM2;ZNF491;CD3G;TNRC6C;ETV7;TRIM6;KLHDC8A;TCEA3;TIMELESS;MAN1C1;SPATS2L;CENPN;DCPS
hsa-miR-3911	5/95	0.0397488	0.603853	0	0	2.7872	8.98922	CHAF1B;SBK1;SATB1;GPT2;DHCR24
hsa-miR-374c-5p	5/95	0.0397488	0.603853	0	0	2.7872	8.98922	NELL2;DENND5B;SATB1;PRSS23;E2F7
hsa-miR-4689	6/127	0.0399672	0.603853	0	0	2.4902	8.01769	CDKN1A;PLSCR1;TMEM30B;CAMK2N1;PLK1;RPL13A
hsa-miR-125a-5p	10/268	0.0403915	0.603853	0	0	1.95292	6.26719	EEF1A1;CDKN1A;IRF4;PRC1;HOXC4;NR1D2;C2ORF15;RPL9;GOLGA8A;E2F7
hsa-miR-449a	7/161	0.0405936	0.603853	0	0	2.28471	7.32054	CLIC5;GMNN;UST;LEF1;CRIP2;CDC25A;TGFBR2
hsa-miR-93-5p	33/1220	0.0406243	0.603853	0	0	1.41848	4.54393	RPL30;CDKN1A;DENND5B;TXK;HMGB2;PKMYT1;RPL9;FAM117B;FAM102A;RPS6KA5;GRPEL2;MAN1C1;RPS27A;ENPP5;ABCA1;EPHA4;DUSP2;RRM2;CYBRD1;RUNX3;TGFBR2;EEF1A1;MELK;SCD;HOOK1;SP4;CD28;KLRD1;PTPN4;CRELD2;TNFRSF21;EZH2;MAD2L1
hsa-miR-1288-3p	3/39	0.0411252	0.603853	0	0	4.17093	13.31	CDKN1A;SCD;RNF165
hsa-miR-590-5p	4/66	0.04115	0.603853	0	0	3.23309	10.3153	GRPEL2;KIAA1671;RECK;TGFBR2
hsa-miR-2116-5p	4/66	0.04115	0.603853	0	0	3.23309	10.3153	TNRC6C;VCAM1;EPHX2;GRPEL2
hsa-miR-15b-3p	4/66	0.04115	0.603853	0	0	3.23309	10.3153	SIRT4;RECK;IFI44L;BACH2
hsa-miR-1277-5p	19/624	0.0412142	0.603853	0	0	1.59127	5.07451	VCAM1;DOCK9;PYHIN1;KCNK12;KIAA1671;HMGB2;RPL23A;TIMM10;BACH2;SPSB1;CHAF1B;PSAT1;HOOK1;GRPEL2;CAPN5;HOXC4;RPS27A;EPHA1;ENPP5
hsa-miR-550b-2-5p	6/128	0.0412682	0.603853	0	0	2.46966	7.87246	CDT1;BTG1;CHEK1;CDCA7;DCPS;SLC12A8
hsa-miR-106b-5p	30/1091	0.0413833	0.603853	0	0	1.44056	4.58801	CDKN1A;DENND5B;TXK;HMGB2;HMMR;PKMYT1;FAM117B;RPS14;FAM102A;RPS6KA5;GRPEL2;RPS27A;ENPP5;ABCA1;EOMES;EPHA4;DUSP2;RRM2;CYBRD1;RUNX3;TGFBR2;EEF1A1;MELK;SCD;SP4;CD28;CENPM;KLRD1;PTPN4;TNFRSF21
hsa-miR-124-3p	38/1445	0.0421865	0.611952	0	0	1.38066	4.3707	COL17A1;ROBO3;CDKN1A;CLIC3;UHRF1;PLEKHB1;CDCA7;ADCY3;SLC1A4;IFI44L;AURKB;AURKA;NR3C2;OASL;XKRX;RAD51AP1;NT5E;LRIG1;HOXC4;RPL19;PLEKHG4;DUSP2;SDF2L1;SMOX;CYBRD1;EIF2AK2;DHCR24;DHRS3;CYP2U1;EIF3L;HKDC1;ID3;TNFRSF25;KIF2C;KIF20A;RECK;TNFRSF21;EZH2
hsa-miR-486-5p	4/67	0.0431092	0.617492	0	0	3.1816	10.003	NELL2;DENND5B;SP4;CENPN
hsa-miR-1180-3p	4/67	0.0431092	0.617492	0	0	3.1816	10.003	RPL4;RPL27A;MCM6;RPL19
mmu-miR-412-3p	44609	0.0433196	0.617492	0	0	6.66361	20.9181	DNAJB1;RNF165
hsa-miR-4515	3/40	0.0438315	0.617591	0	0	4.05799	12.691	RRM2;SCD;RNF165
hsa-miR-708-3p	3/40	0.0438315	0.617591	0	0	4.05799	12.691	RAD51AP1;DENND5B;PSAT1
hsa-miR-301a-5p	4/68	0.0451202	0.617591	0	0	3.13173	9.70343	SLFN5;BTG1;PRSS23;IFI44L
hsa-miR-4455	7/165	0.0453141	0.617591	0	0	2.22641	6.88881	PLAC8;CDKN1A;SBK1;CD40LG;CAMK2N1;RPL23A;FAM117B
hsa-miR-769-3p	7/165	0.0453141	0.617591	0	0	2.22641	6.88881	TIAM1;CD4;RPL32;EIF3L;STMN1;RPL13A;RPL23A
hsa-miR-6507-5p	6/131	0.04533	0.617591	0	0	2.41002	7.45609	NELL2;PRC1;CHEK1;RCAN3;KIF11;CEP55
hsa-miR-4672	6/131	0.04533	0.617591	0	0	2.41002	7.45609	DBNDD1;RRM2;CHEK1;GRPEL2;PRSS23;SORBS3
hsa-miR-6858-5p	6/131	0.04533	0.617591	0	0	2.41002	7.45609	CDKN1A;PLSCR1;TMEM30B;CAMK2N1;PLK1;RPL13A
hsa-miR-6732-5p	5/99	0.0461027	0.618704	0	0	2.66805	8.20929	EEF1A1;CDKN1A;GZMM;SBK1;LY6E
hsa-miR-1251-5p	3/41	0.0466244	0.618704	0	0	3.951	12.1123	DENND5B;MCM4;KIF2C
hsa-miR-643	3/41	0.0466244	0.618704	0	0	3.951	12.1123	BTG1;RPS27A;E2F7
hsa-miR-145-5p	9/238	0.0468593	0.618704	0	0	1.97803	6.05397	CDKN1A;BTG1;PSAT1;CD28;SLC16A10;NR1D2;TGFBI;TGFBR2;MCM2
hsa-miR-6774-5p	4/69	0.0471828	0.618704	0	0	3.08339	9.41584	TIMELESS;HTRA1;SERPING1;PRR11
hsa-miR-1273h-3p	4/69	0.0471828	0.618704	0	0	3.08339	9.41584	VCAM1;CCNF;SLC16A10;RNF165
hsa-miR-627-5p	4/69	0.0471828	0.618704	0	0	3.08339	9.41584	SLFN5;OGFRL1;CENPN;RNF165
hsa-miR-510-3p	7/167	0.0478012	0.618704	0	0	2.19835	6.68454	RPS14;BTG1;CYP2U1;PSAT1;TMEM106B;DHCR24;RPS27A
mmu-miR-1983	44610	0.0481134	0.618704	0	0	6.24681	18.954	DNAJB1;RNF165
mmu-miR-3078-5p	44610	0.0481134	0.618704	0	0	6.24681	18.954	CENPF;CENPM
hsa-miR-99a-5p	6/133	0.0481716	0.618704	0	0	2.37182	7.19371	PLSCR1;TPPP3;SALL2;RPS6;DHCR24;TUBG1
hsa-miR-615-3p	25/891	0.0488397	0.624034	0	0	1.46611	4.42649	UHRF1;TROAP;CCNF;SLC1A4;RPL9;BACH2;ABLIM1;SALL2;MTHFD1L;GRPEL2;RPS3;HOXC4;SOX8;PHGDH;RPL15;SIL1;SMOX;UBE2C;EEF1A1;TIAM1;ESPL1;COL6A1;TIMELESS;APBA2;MCM2
hsa-miR-4418	5/101	0.0494935	0.629128	0	0	2.6122	7.85205	CDKN1A;BTG1;SLC16A10;ENPP5;BACH2
hsa-miR-149-5p	13/396	0.0511053	0.641442	0	0	1.71254	5.09287	RRM2;FASLG;FBXL16;FOXM1;AURKA;ESPL1;SCD;ZNF419;UST;LRIG1;RPL15;PABPC1;EIF4B
hsa-miR-3616-3p	5/102	0.0512425	0.641442	0	0	2.58514	7.68092	CDKN1A;PLK1;HOXC4;LDOC1;AURKA
hsa-miR-657	5/102	0.0512425	0.641442	0	0	2.58514	7.68092	RPS14;RPL30;CDKN1A;PLK1;ENPP5
hsa-miR-133a-5p	3/43	0.0524663	0.648115	0	0	3.75307	11.0625	MTHFD1L;CDCA8;RUNX3
hsa-miR-509-5p	5/103	0.0530273	0.648115	0	0	2.55863	7.51456	CDKN1A;BTG1;SLC16A10;ENPP5;BACH2
mmu-miR-759	5/103	0.0530273	0.648115	0	0	2.55863	7.51456	DNAJB1;EXOSC4;GPR68;RPS3;BACH2
mmu-miR-673-5p	44611	0.0530897	0.648115	0	0	5.87905	17.2596	EPHA4;CBLB
mmu-miR-3072-3p	44611	0.0530897	0.648115	0	0	5.87905	17.2596	MYL6B;ARHGAP23
hsa-miR-10b-5p	11/322	0.0551216	0.666505	0	0	1.78188	5.16427	NELL2;EPHA4;TIAM1;CDKN1A;CHAF1B;KLHDC8A;UHRF1;RTKN2;ZNF329;PABPC1;ACVR2A
hsa-miR-155-5p	25/903	0.055411	0.666505	0	0	1.44514	4.18076	HTRA1;NCAPG;UAP1;AURKB;AURKA;DNAJB1;CHAF1B;NT5E;PHGDH;CEP55;ACOT7;VCAM1;RRM2;GPT2;PLK1;LDOC1;DHCR24;CYP2U1;SCD;PSAT1;PKIA;RPS20;TRIP13;RGL1;SLC27A2
hsa-miR-5579-3p	3/44	0.0555133	0.666505	0	0	3.66134	10.5854	CLIC5;GRPEL2;CCR6
hsa-miR-6748-3p	4/73	0.0559475	0.666505	0	0	2.90405	8.37337	SCD;TIMELESS;SORBS3;AURKA
hsa-miR-7114-5p	4/73	0.0559475	0.666505	0	0	2.90405	8.37337	GZMM;SCD;SLC1A4;TRIP13
hsa-miR-519d-3p	25/906	0.0571486	0.674694	0	0	1.43999	4.1214	CDKN1A;DENND5B;TXK;HMGB2;PKMYT1;FAM117B;FAM102A;RPS6KA5;GRPEL2;RPS27A;ENPP5;ABCA1;EPHA4;DUSP2;RRM2;CYBRD1;RUNX3;TGFBR2;MELK;SCD;SP4;CD28;KLRD1;PTPN4;TNFRSF21
hsa-miR-3665	7/174	0.0571821	0.674694	0	0	2.10545	6.02477	EDAR;RPS14;RPL30;CDKN1A;PLK1;ENPP5;LY6E
hsa-miR-572	44612	0.0582394	0.683897	0	0	5.55215	15.7859	CDKN1A;WNT7A
hsa-miR-4727-3p	3/45	0.0586429	0.685371	0	0	3.57399	10.1369	SMOX;TIMELESS;OIP5
hsa-miR-21-5p	18/611	0.0595237	0.692384	0	0	1.5349	4.33054	FANCI;CCR1;TOP2A;EPHA4;SATB1;NCAPG;CYBRD1;SLC16A10;FASLG;CDC25A;TGFBR2;TGFBR3;TIAM1;GRPEL2;SPATS2L;CCR7;TGFBI;RECK
hsa-miR-4643	7/176	0.0600576	0.695315	0	0	2.08032	5.85079	TNRC6C;CDKN1A;SPOCK2;IL21R;SLC1A4;SLC16A10;TIMM10
hsa-miR-4531	6/141	0.060619	0.698535	0	0	2.23036	6.25201	CDKN1A;PRKCH;CHEK1;KIAA1958;BACH2;TNFRSF21
hsa-miR-4474-5p	3/46	0.0618538	0.706164	0	0	3.49069	9.71453	ID3;TUBG1;CEP55
hsa-miR-4774-5p	3/46	0.0618538	0.706164	0	0	3.49069	9.71453	RPL27A;KIT;CENPN
hsa-miR-3121-3p	6/142	0.0622973	0.70795	0	0	2.21384	6.14526	PLSCR1;DENND5B;ZNF329;TRIP13;TUBG1;CDC25A
hsa-miR-5006-5p	4/76	0.0630561	0.71238	0	0	2.78262	7.69042	RRM2;SBK1;RCAN3;KIAA1958
mmu-miR-92a-3p	44613	0.0635537	0.71238	0	0	5.25967	14.495	TAGAP;EZH2
mmu-miR-675-3p	44613	0.0635537	0.71238	0	0	5.25967	14.495	WNT7A;PRR11
hsa-miR-20b-5p	25/917	0.0638531	0.712496	0	0	1.4214	3.91051	CDKN1A;DENND5B;TXK;HMGB2;PKMYT1;FAM117B;FAM102A;RPS6KA5;GRPEL2;RPS27A;ENPP5;ABCA1;EPHA4;DUSP2;RRM2;CYBRD1;RUNX3;TGFBR2;MELK;SCD;SP4;CD28;KLRD1;PTPN4;TNFRSF21
hsa-miR-6844	5/109	0.0644876	0.71499	0	0	2.41027	6.60724	TNRC6C;VCAM1;BTG1;PKIA;RPS3
hsa-miR-3138	3/47	0.0651449	0.71499	0	0	3.41118	9.31642	SLC1A4;TRIP13;CDC25A
hsa-miR-517-5p	3/47	0.0651449	0.71499	0	0	3.41118	9.31642	KIT;MCM4;KIF2C
hsa-miR-548b-3p	4/77	0.0655262	0.71499	0	0	2.74436	7.47922	CCNB1;SATB1;PRC1;HOXC4
hsa-miR-610	4/77	0.0655262	0.71499	0	0	2.74436	7.47922	ABLIM1;SCD;CYBRD1;TGFBR2
hsa-miR-1281	7/180	0.0660709	0.717757	0	0	2.0318	5.52045	ABLIM1;ZNF419;CAMK2N1;MCM4;SLC16A10;DIP2C;CDC25A
hsa-miR-4252	14/455	0.067764	0.72395	0	0	1.60109	4.30968	VCAM1;ZNF491;KIAA1671;CD3G;CHAF1B;MELK;RPL27A;CHEK1;TIMELESS;CD28;PABPC1;TRIP13;DCPS;SLC12A8
hsa-miR-3145-5p	4/78	0.0680462	0.72395	0	0	2.70714	7.27562	CCNB1;VCAM1;MTHFD1L;BACH2
hsa-miR-4732-5p	4/78	0.0680462	0.72395	0	0	2.70714	7.27562	CDKN1A;CD4;ZIK1;TGFBR2
hsa-miR-4635	11/335	0.0688782	0.72395	0	0	1.70923	4.5729	TNRC6C;SLFN5;PLSCR1;RPS6KA5;BTG1;TMEM106B;CBLB;CCR6;TRIP13;TNFRSF21;SULF2
hsa-miR-301b-3p	12/375	0.0689616	0.72395	0	0	1.66527	4.45327	CCNA2;RPS6KA5;BTG1;HABP4;KLRD1;CCR6;RPS27A;PTPN4;ENPP5;CEP55;NR3C2;TGFBR2
mmu-miR-201-5p	44614	0.0690243	0.72395	0	0	4.99643	13.3569	CCNA2;THNSL1
hsa-miR-601	44614	0.0690243	0.72395	0	0	4.99643	13.3569	NR1D2;PKMYT1
mmu-miR-292a-5p	6/146	0.0692832	0.72395	0	0	2.15015	5.73993	XKRX;EXOSC4;ZNF329;RCAN3;CYBRD1;BACH2
mmu-miR-290a-5p	6/146	0.0692832	0.72395	0	0	2.15015	5.73993	XKRX;EXOSC4;ZNF329;RCAN3;CYBRD1;BACH2
hsa-miR-4768-5p	11/336	0.0700202	0.725504	0	0	1.70388	4.53058	FGF9;DENND5B;PKIA;EPHX2;HMGB2;SPATS2L;CBLB;DHCR24;TIMM10;FBXL16;IFI44L
hsa-miR-6833-3p	11/336	0.0700202	0.725504	0	0	1.70388	4.53058	FGF9;DENND5B;PKIA;EPHX2;HMGB2;SPATS2L;CBLB;DHCR24;TIMM10;FBXL16;IFI44L
hsa-miR-376a-3p	5/112	0.0706988	0.729469	0	0	2.34233	6.20561	PRKCH;KIAA1671;TTK;CXCR6;MAD2L1
hsa-miR-548n	9/260	0.0730319	0.749361	0	0	1.80261	4.71717	CCNB1;RPS6KA5;BTG1;HOOK1;PSAT1;GRPEL2;HMGB2;CDCA8;E2F7
mmu-miR-694	4/80	0.0732344	0.749361	0	0	2.63563	6.88977	EPHA4;CD63;CD70;RPS23
hsa-miR-449c-3p	44615	0.074643	0.750603	0	0	4.75826	12.3479	OIP5;PABPC1
mmu-miR-532-3p	44615	0.074643	0.750603	0	0	4.75826	12.3479	CX3CR1;ARHGAP23
mmu-miR-222-3p	44615	0.074643	0.750603	0	0	4.75826	12.3479	DENND5B;KIT
hsa-miR-147a	6/149	0.0748083	0.750603	0	0	2.10471	5.45716	CDKN1A;CHAF1B;SBK1;SATB1;CYP2S1;TGFBR2
hsa-miR-15b-5p	21/759	0.0749584	0.750603	0	0	1.43939	3.72922	CDKN1A;RPS6;SIRT4;EIF2AK2;AXIN2;CDC25A;ACVR2A;EEF1A1;TGFBR3;PSAT1;CCNE1;IRF4;RPL27A;RCAN3;CHEK1;RPS3;OIP5;RECK;CHMP7;CEP55;E2F7
hsa-miR-99b-3p	3/50	0.0754864	0.750603	0	0	3.19296	8.24997	RPL27A;KLRD1;CENPN
hsa-miR-8075	3/50	0.0754864	0.750603	0	0	3.19296	8.24997	SPSB1;CACNA2D3;RNF165
hsa-miR-1273g-3p	15/506	0.0771178	0.758735	0	0	1.54079	3.94817	CD63;TNFRSF13B;CHAF1B;MELK;MTHFD1L;ZNF419;KLHDC8A;RPL27A;CHEK1;TIMELESS;CD28;SERPING1;PABPC1;KIAA1958;DCPS
hsa-miR-6845-3p	9/263	0.0771839	0.758735	0	0	1.78104	4.56225	CLIC5;ABLIM1;VCAM1;FGF9;GPT2;EPHX2;SPATS2L;TIMM10;SKA1
hsa-miR-493-5p	5/115	0.0772273	0.758735	0	0	2.2781	5.83423	MT2A;CDKN1A;SCD;SP4;RPS3
hsa-miR-631	3/51	0.0790852	0.7648	0	0	3.12628	7.93209	UBE2C;SCD;PABPC1
mmu-miR-29b-3p	3/51	0.0790852	0.7648	0	0	3.12628	7.93209	EOMES;DUSP2;ACVR2A
hsa-miR-345-5p	3/51	0.0790852	0.7648	0	0	3.12628	7.93209	CDKN1A;CD40LG;PRSS23
hsa-miR-4641	3/51	0.0790852	0.7648	0	0	3.12628	7.93209	CDCA8;KLRD1;CXCR6
mmu-miR-214-3p	44616	0.0804018	0.765977	0	0	4.54174	11.4485	SDF2L1;EZH2
hsa-miR-567	7/189	0.0808844	0.765977	0	0	1.93043	4.85452	NELL2;CDKN1A;SPSB1;SATB1;KCNK12;TMEM106B;EPHA1
hsa-miR-3133	7/189	0.0808844	0.765977	0	0	1.93043	4.85452	TMEM30B;SCD;GMNN;HOXC4;KLRD1;DLGAP5;FAM117B
hsa-miR-1226-3p	8/227	0.0810816	0.765977	0	0	1.83472	4.60936	TOP2A;EEF1A1;CENPF;ABLIM1;SBK1;CHEK1;KIAA1671;MCM2
hsa-miR-24-3p	23/854	0.081148	0.765977	0	0	1.40066	3.51773	PRKCH;RRM2;TNFRSF13B;UBE2C;CDCA7;HMGB2;DHCR24;PKMYT1;AURKB;AURKA;EEF1A1;CCNA2;DBNDD1;CCNB1;SCML1;RPS6KA5;MTHFD1L;HSF2;CHEK1;TCEA3;MCM4;PRR11;DTL
hsa-miR-135b-5p	4/83	0.0813812	0.765977	0	0	2.53515	6.35971	HMGB2;CENPN;KIAA1958;RECK
hsa-miR-4437	4/83	0.0813812	0.765977	0	0	2.53515	6.35971	HSD3B7;RPS6KA5;ZNF419;PKMYT1
hsa-miR-889-5p	3/52	0.0827574	0.770113	0	0	3.06232	7.63082	KIAA1958;IL7R;RPL19
hsa-miR-600	3/52	0.0827574	0.770113	0	0	3.06232	7.63082	DENND5B;EPHX2;SORBS3
hsa-miR-6505-3p	3/52	0.0827574	0.770113	0	0	3.06232	7.63082	CAMK2N1;SCD;PABPC1
hsa-miR-7110-3p	11/347	0.0833853	0.773038	0	0	1.64716	4.09202	TGFBR3;PLSCR1;VCAM1;FGF9;DENND5B;GPT2;EPHX2;CBLB;FBXL16;DHRS3;IFI44L
hsa-miR-526b-3p	18/640	0.0837466	0.773479	0	0	1.46111	3.62349	EPHA4;DUSP2;RRM2;TXK;HMGB2;PKMYT1;RUNX3;TGFBR2;MELK;RPS6KA5;SCD;SP4;CD28;KLRD1;RPS27A;PTPN4;ENPP5;TNFRSF21
hsa-miR-6778-5p	7/192	0.0862164	0.786324	0	0	1.89883	4.65384	DBNDD1;CDKN1A;SPSB1;KLHDC8A;PLK1;UST;HOXC4
mmu-miR-142a-5p	44617	0.086293	0.786324	0	0	4.34406	10.643	CD28;NR1D2
mmu-miR-3113-5p	44617	0.086293	0.786324	0	0	4.34406	10.643	SP4;DLGAP5
hsa-miR-1322	3/53	0.0865017	0.786324	0	0	3.00092	7.34503	KCNK12;PLK1;TGFBI
hsa-miR-6516-3p	4/85	0.0870505	0.786324	0	0	2.4723	6.03555	CACNA2D3;TMEM106B;KLRD1;KIF11
hsa-miR-153-3p	4/85	0.0870505	0.786324	0	0	2.4723	6.03555	ABLIM1;RPS6KA5;SATB1;GOLGA8A
hsa-miR-127-5p	5/120	0.0888031	0.796322	0	0	2.1785	5.27486	SLFN5;BTG1;RRM2;HMGB2;CCR6
hsa-miR-6798-5p	5/120	0.0888031	0.796322	0	0	2.1785	5.27486	CDKN1A;SBK1;SALL2;FAM117B;LY6E
hsa-miR-101-3p	12/393	0.089997	0.804046	0	0	1.58511	3.81691	TGFBR3;CDKN1A;RPS6KA5;RRM2;DENND5B;STMN1;CCNF;WNT7A;KCTD14;KIF2C;EZH2;TGFBR2
hsa-miR-371b-3p	3/54	0.0903166	0.804046	0	0	2.94193	7.07367	CDCA8;OIP5;FBXO6
hsa-miR-744-5p	13/435	0.090716	0.804697	0	0	1.55112	3.72272	RPL4;RPS6;NR1D2;HPCAL4;SORBS3;RPS14;TIAM1;RPS6KA5;STMN1;PABPC1;GPRASP2;ZSCAN18;LY6E
hsa-miR-146b-5p	5/121	0.091221	0.806276	0	0	2.1596	5.17111	CDKN1A;UHRF1;KIT;MAN1C1;CYBRD1
hsa-miR-152-3p	6/158	0.0928392	0.815325	0	0	1.97918	4.70428	CCNA2;ETV7;CDKN1A;ABLIM1;KIF2C;CEP55
hsa-miR-22-5p	4/87	0.0929061	0.815325	0	0	2.41248	5.73246	TNRC6C;EPHA4;VCAM1;GRPEL2
hsa-miR-454-3p	12/396	0.0938498	0.820686	0	0	1.57248	3.72058	RPL4;CCNA2;BTG1;RPS6KA5;HABP4;KLRD1;CCR6;RPS27A;PTPN4;ENPP5;CEP55;TGFBR2
mmu-miR-3471	3/55	0.0942005	0.820842	0	0	2.88521	6.81581	CD8B;ZNF329;SLC12A8
hsa-miR-1233-5p	7/197	0.0955375	0.826907	0	0	1.84839	4.34045	DBNDD1;CDKN1A;SPSB1;KLHDC8A;PLK1;UST;HOXC4
hsa-miR-6801-3p	4/88	0.0959024	0.826907	0	0	2.38364	5.58826	NELL2;BTG1;C2ORF15;CDKN3
hsa-miR-6810-3p	4/88	0.0959024	0.826907	0	0	2.38364	5.58826	NELL2;BTG1;C2ORF15;CDKN3
hsa-miR-130a-3p	12/398	0.0964735	0.827669	0	0	1.56417	3.65779	CCNA2;BTG1;RPS6KA5;HABP4;KLRD1;CCR6;RPS27A;PTPN4;RUNX3;ENPP5;CEP55;TGFBR2
hsa-miR-2467-3p	13/441	0.0981466	0.827669	0	0	1.5289	3.54902	BTG1;VCAM1;CCNF;CD3G;PKMYT1;TRIM6;SPSB1;CCNB1;FAM102A;CAPN5;PABPC1;DCPS;SLC12A8
hsa-miR-3663-3p	3/56	0.0981519	0.827669	0	0	2.83062	6.57055	CDKN1A;MAN1C1;ID3
hsa-miR-96-3p	3/56	0.0981519	0.827669	0	0	2.83062	6.57055	CDT1;VCAM1;KIF11
mmu-miR-221-3p	44619	0.0984434	0.827669	0	0	3.99612	9.2641	DENND5B;KIT
mmu-miR-3961	44619	0.0984434	0.827669	0	0	3.99612	9.2641	RTKN2;SLC12A8
mmu-miR-101a-3p	44619	0.0984434	0.827669	0	0	3.99612	9.2641	ZNF329;ICOS
hsa-miR-655-5p	5/124	0.0986758	0.827669	0	0	2.10484	4.87462	RRM2;TMEM30B;DENND5B;CCNF;GRPEL2
hsa-miR-498	10/319	0.101037	0.839832	0	0	1.6263	3.72792	PLAC8;EPHA4;BTG1;ZNF491;TXK;ZNF329;SERPING1;CENPM;EZH2;RNF165
hsa-miR-130b-3p	16/571	0.101141	0.839832	0	0	1.45296	3.32907	EPHA4;BTG1;RUNX3;TGFBR2;CCNA2;RPS6KA5;SCD;HABP4;MAN1C1;KLRD1;CCR6;RPS27A;PTPN4;ENPP5;CEP55;TNFRSF21
hsa-miR-6818-5p	6/162	0.101542	0.839832	0	0	1.92803	4.40996	CDKN1A;CHAF1B;SBK1;SATB1;RPL23A;TGFBR2
mmu-miR-17-5p	12/402	0.101853	0.839832	0	0	1.54781	3.53553	ABCA1;LRRN3;CAMK2N1;B3GALT2;RCAN3;CD28;NR1D2;DHCR24;SOX8;SLC1A4;FAM117B;TNFRSF21
hsa-miR-4802-5p	4/90	0.102029	0.839832	0	0	2.32797	5.31357	RRM2;HSF2;RPL13A;RUNX3
hsa-miR-891b	3/57	0.102169	0.839832	0	0	2.77806	6.3371	MELK;CAMK2N1;CBLB
hsa-miR-4701-3p	6/163	0.103783	0.8411	0	0	1.91565	4.33983	MELK;RPL32;TMEM30B;KIT;SERPING1;RNF165
hsa-miR-6736-5p	6/163	0.103783	0.8411	0	0	1.91565	4.33983	MELK;RPL32;TMEM30B;KIT;SERPING1;RNF165
mmu-miR-323-5p	44620	0.104688	0.8411	0	0	3.84223	8.67101	CYBRD1;BACH2
hsa-miR-4999-5p	44620	0.104688	0.8411	0	0	3.84223	8.67101	CDKN1A;PRR11
hsa-miR-3924	8/241	0.104995	0.8411	0	0	1.72323	3.88389	NELL2;RPS14;CHAF1B;SPSB1;HMGB2;TMEM106B;EPHA1;IL7R
hsa-miR-1224-5p	4/91	0.105159	0.8411	0	0	2.30109	5.1827	PLSCR1;TMEM30B;CAMK2N1;RPL23A
hsa-miR-186-5p	20/749	0.105168	0.8411	0	0	1.38473	3.11868	RPL4;TOP2A;CDT1;VCAM1;RRM2;RPL32;KIF11;FOXM1;RPL9;FAM117B;ACVR2A;EEF1A1;TGFBR3;ZNF80;PTTG1;PSAT1;RCAN3;KIT;KLRD1;DLGAP5
hsa-miR-3672	10/322	0.105709	0.8411	0	0	1.61041	3.6187	ZNF331;SLFN5;OGFRL1;CDKN1A;CAMK2N1;ZNF419;TCEA3;SERPING1;MCM4;C2ORF15
hsa-miR-6864-3p	10/322	0.105709	0.8411	0	0	1.61041	3.6187	ZNF331;SLFN5;OGFRL1;CDKN1A;CAMK2N1;ZNF419;TCEA3;SERPING1;MCM4;C2ORF15
hsa-miR-3666	11/364	0.106955	0.8411	0	0	1.56645	3.50157	CCNA2;RPS6KA5;BTG1;HABP4;KLRD1;CCR6;RPS27A;PTPN4;ENPP5;CEP55;TGFBR2
hsa-miR-20a-3p	4/92	0.108332	0.8411	0	0	2.27483	5.05592	PKIA;HMGB2;RPL15;TNFRSF21
hsa-miR-2115-5p	4/92	0.108332	0.8411	0	0	2.27483	5.05592	CDKN1A;PSAT1;CBLB;SLC16A10
hsa-miR-495-5p	4/92	0.108332	0.8411	0	0	2.27483	5.05592	ETV7;CAMK2N1;EIF2AK2;ENPP5
hsa-miR-346	4/92	0.108332	0.8411	0	0	2.27483	5.05592	RAD51AP1;PLEKHG4;RPL30;IL11RA
hsa-miR-1262	6/165	0.108341	0.8411	0	0	1.89136	4.2035	MELK;RPL32;TMEM30B;KIT;SERPING1;RNF165
hsa-miR-216a-3p	8/243	0.108701	0.8411	0	0	1.70839	3.79119	TGFBR3;ZNF329;SERPING1;FBXO6;NR1D2;SLC1A4;TIMM10;FBLN5
hsa-miR-3681-3p	8/243	0.108701	0.8411	0	0	1.70839	3.79119	TGFBR3;ZNF329;SERPING1;FBXO6;NR1D2;SLC1A4;TIMM10;FBLN5
hsa-miR-3120-3p	5/128	0.109077	0.8411	0	0	2.03597	4.51111	HOOK1;SCD;PLK1;CDC25A;FBLN5
hsa-miR-95-5p	5/128	0.109077	0.8411	0	0	2.03597	4.51111	TNRC6C;SCD;GRPEL2;CEP55;E2F7
hsa-miR-5703	7/204	0.109486	0.8411	0	0	1.78207	3.94185	CDKN1A;PRKCH;KCND1;KIAA1958;BACH2;TJP3;TNFRSF21
hsa-miR-4434	7/204	0.109486	0.8411	0	0	1.78207	3.94185	CDKN1A;PRKCH;KCND1;KIAA1958;BACH2;TJP3;TNFRSF21
hsa-miR-4276	4/93	0.111548	0.850665	0	0	2.24915	4.93307	ABLIM1;DENND5B;KIF2C;KLRD1
hsa-miR-4516	7/205	0.111563	0.850665	0	0	1.77298	3.88842	CDKN1A;PRKCH;KCND1;KIAA1958;BACH2;TJP3;TNFRSF21
mmu-miR-190b-5p	44567	0.112542	0.850665	0	0	9.97506	21.7898	TNRC6C
mmu-miR-196a-5p	44567	0.112542	0.850665	0	0	9.97506	21.7898	TGFBR2
hsa-miR-1324	5/130	0.11447	0.850665	0	0	2.00319	4.3418	DUSP2;IRF4;PRC1;HSF2;BACH2
hsa-miR-6807-3p	3/60	0.114602	0.850665	0	0	2.63144	5.70046	BTG1;BACH2;TNFRSF21
hsa-miR-556-5p	3/60	0.114602	0.850665	0	0	2.63144	5.70046	ABLIM1;RPL27A;CYBRD1
hsa-miR-106a-5p	19/714	0.114777	0.850665	0	0	1.37864	2.98444	EPHA4;DUSP2;CDKN1A;RRM2;TXK;HMGB2;PKMYT1;RUNX3;TGFBR2;MELK;RPS6KA5;SCD;SP4;CD28;KLRD1;RPS27A;PTPN4;ENPP5;TNFRSF21
hsa-miR-135a-5p	4/94	0.114805	0.850665	0	0	2.22405	4.81398	HMGB2;CENPN;KIAA1958;NR3C2
hsa-miR-4436b-5p	4/94	0.114805	0.850665	0	0	2.22405	4.81398	EPHA4;BTG1;ZNF419;PRR11
hsa-miR-1229-3p	7/207	0.11578	0.850665	0	0	1.75506	3.78404	CDKN1A;ACOT7;SCD;PHGDH;TUBG1;SORBS3;CEP55
hsa-miR-320a	16/584	0.116528	0.850665	0	0	1.41873	3.04974	EPHA4;RPL30;GPT2;RPL13A;DTX3;FOXM1;RPL9;FAM117B;TNRC6C;PDLIM1;ABLIM1;FAM102A;PTTG1;EIF3L;MCM4;EZH2
hsa-miR-4783-5p	2/30	0.117485	0.850665	0	0	3.56742	7.63944	SLFN5;HJURP
mmu-miR-497a-5p	2/30	0.117485	0.850665	0	0	3.56742	7.63944	CCNE1;RECK
hsa-miR-548m	4/95	0.118105	0.850665	0	0	2.19949	4.69852	TNRC6C;CDKN1A;RPS6KA5;RPS3
hsa-miR-4773	4/95	0.118105	0.850665	0	0	2.19949	4.69852	HSD3B7;CDKN1A;ESPL1;SAP30
hsa-miR-3681-5p	3/61	0.118868	0.850665	0	0	2.58594	5.50739	CCNF;GMNN;TIMELESS
hsa-miR-6849-5p	3/61	0.118868	0.850665	0	0	2.58594	5.50739	CCNF;GMNN;TIMELESS
hsa-miR-6741-5p	3/61	0.118868	0.850665	0	0	2.58594	5.50739	CHAF1B;TMEM30B;RNF165
hsa-let-7b-5p	30/1214	0.118977	0.850665	0	0	1.28235	2.72989	CDKN1A;UHRF1;CCNF;CDCA7;CDCA8;SLC1A4;AURKB;AURKA;CCNB1;SALL2;PTTG1;HSF2;GRPEL2;NUSAP1;LRIG1;E2F7;EPHA4;RRM2;PLK1;CDC25A;EEF1A1;CCNA2;TGFBR3;TIAM1;ESPL1;SCD;MCM4;PABPC1;SLC27A2;EZH2
hsa-miR-340-3p	5/132	0.119988	0.850665	0	0	1.97144	4.18017	EEF1A1;RPL32;EIF3L;FAM117B;EZH2
hsa-miR-4772-3p	10/331	0.120458	0.850665	0	0	1.56453	3.31125	MELK;TNFRSF13B;CAMK2N1;DENND5B;TIMELESS;SERPING1;CENPM;SLC16A10;PRR11;CDKN3
hsa-miR-892c-5p	4/96	0.121445	0.850665	0	0	2.17547	4.58654	CDKN1A;PLSCR1;STMN1;RPL23A
hsa-miR-30b-5p	12/416	0.122066	0.850665	0	0	1.49308	3.14024	TNRC6C;SLFN5;PLSCR1;RRM2;SP4;CCNF;CDCA7;IL21R;HABP4;TMEM106B;KIF11;RPS27A
hsa-miR-5580-3p	7/210	0.122258	0.850665	0	0	1.72886	3.63341	RPS14;BTG1;KCNK12;AP1S2;HMGB2;IL21R;OIP5
hsa-miR-3925-3p	5/133	0.122793	0.850665	0	0	1.95594	4.1021	TNRC6C;MELK;ID3;NR1D2;TGFBI
hsa-miR-4800-5p	2/31	0.124023	0.850665	0	0	3.44423	7.1891	SLC1A4;TRIP13
hsa-miR-497-5p	13/460	0.124054	0.850665	0	0	1.46246	3.0522	WNT7A;AXIN2;CDC25A;ACVR2A;EEF1A1;TGFBR3;PSAT1;CCNE1;RCAN3;CHEK1;RECK;CEP55;E2F7
hsa-miR-5590-3p	7/211	0.124458	0.850665	0	0	1.7203	3.58473	DUSP2;RPS6KA5;TMEM30B;SCD;PTPN4;ENPP5;TGFBR2
hsa-miR-548l	6/172	0.125086	0.850665	0	0	1.81096	3.76454	TMEM30B;HOOK1;HMGB2;KIF2C;ENPP5;GOLGA8A
hsa-miR-1238-3p	5/134	0.125629	0.850665	0	0	1.94067	4.02578	TGFBR3;TNRC6C;DENND5B;CAMK2N1;ENPP5
hsa-miR-660-3p	11/376	0.125709	0.850665	0	0	1.51401	3.13973	CDT1;CLIC5;ABLIM1;DENND5B;EPHX2;UST;LRIG1;CENPM;DIP2C;KIAA1958;AURKA
hsa-miR-4658	3/63	0.127573	0.850665	0	0	2.49949	5.14662	CDKN1A;SCD;DHCR24
hsa-miR-299-5p	3/63	0.127573	0.850665	0	0	2.49949	5.14662	CDKN1A;CDCA7;RECK
hsa-miR-3690	3/63	0.127573	0.850665	0	0	2.49949	5.14662	TGFBR3;PRKCH;SCD
hsa-miR-4639-5p	3/63	0.127573	0.850665	0	0	2.49949	5.14662	DUSP2;PSAT1;ENPP5
hsa-miR-7154-3p	5/135	0.128495	0.850665	0	0	1.92565	3.95118	SCD;RPL13A;RUNX3;RECK;TJP3
mmu-miR-202-3p	44568	0.13003	0.850665	0	0	8.31213	16.9566	CCR7
mmu-miR-1897-3p	44568	0.13003	0.850665	0	0	8.31213	16.9566	EIF2AK2
mmu-miR-5104	44568	0.13003	0.850665	0	0	8.31213	16.9566	SH2D1A
mmu-miR-540-3p	44568	0.13003	0.850665	0	0	8.31213	16.9566	TJP3
mmu-miR-3086-5p	44568	0.13003	0.850665	0	0	8.31213	16.9566	BACH2
mmu-miR-1b-3p	44568	0.13003	0.850665	0	0	8.31213	16.9566	DDIT4L
hsa-miR-5699-3p	6/174	0.13009	0.850665	0	0	1.78921	3.64915	CHAF1B;PLSCR1;KLHDC8A;ZNF329;TIMELESS;AURKA
hsa-miR-4421	6/174	0.13009	0.850665	0	0	1.78921	3.64915	CHAF1B;PLSCR1;KLHDC8A;ZNF329;TIMELESS;AURKA
hsa-miR-1273f	9/295	0.130226	0.850665	0	0	1.57915	3.21907	CHAF1B;FAM102A;TCN2;TIMELESS;SLC16A10;CD3G;CCR6;C2ORF15;RPS27A
hsa-miR-17-5p	29/1181	0.130574	0.850665	0	0	1.27275	2.59108	CDKN1A;DENND5B;TXK;HMGB2;PKMYT1;FAM117B;FAM102A;RPS6KA5;PTTG1;GRPEL2;RPS27A;ENPP5;ZIK1;ABCA1;EPHA4;DUSP2;RRM2;UBE2C;CYBRD1;RUNX3;TGFBR2;EEF1A1;MELK;SCD;SP4;CD28;KLRD1;PTPN4;TNFRSF21
mmu-miR-434-3p	2/32	0.130647	0.850665	0	0	3.32925	6.77589	PRC1;WDR34
hsa-miR-621	2/32	0.130647	0.850665	0	0	3.32925	6.77589	GRPEL2;OIP5
hsa-miR-512-5p	5/136	0.13139	0.850665	0	0	1.91085	3.87823	OGFRL1;CDKN1A;TIMELESS;CENPN;CDC25A
hsa-miR-448	4/99	0.131703	0.850665	0	0	2.10645	4.27021	RPS6KA5;SATB1;IL21R;SLC1A4
hsa-miR-1825	4/99	0.131703	0.850665	0	0	2.10645	4.27021	CCNA2;CDKN1A;SLC16A10;TUBG1
hsa-miR-6790-5p	3/64	0.132008	0.850665	0	0	2.45839	4.97797	CDKN1A;SCD;DHCR24
hsa-miR-4705	3/64	0.132008	0.850665	0	0	2.45839	4.97797	DENND5B;PABPC1;GOLGA8A
hsa-miR-3936	3/64	0.132008	0.850665	0	0	2.45839	4.97797	SCD;LDOC1;RPL23A
hsa-miR-532-5p	3/64	0.132008	0.850665	0	0	2.45839	4.97797	RCAN3;KLRD1;RUNX3
hsa-miR-4257	11/381	0.134029	0.850665	0	0	1.49316	3.0008	CDKN1A;TRIM6;CCNB1;FAM102A;VCAM1;GRPEL2;CD3G;PHGDH;CENPN;DCPS;SLC12A8
hsa-miR-3908	3/65	0.136497	0.850665	0	0	2.41861	4.81656	ABLIM1;SCD;GRPEL2
hsa-miR-301b-5p	3/65	0.136497	0.850665	0	0	2.41861	4.81656	SLFN5;PRSS23;IFI44L
hsa-miR-8073	5/138	0.137268	0.850665	0	0	1.88192	3.73716	CLIC5;RPL27A;CCNF;LDOC1;PABPC1
hsa-miR-8052	5/138	0.137268	0.850665	0	0	1.88192	3.73716	CYBRD1;TMEM106B;CENPM;OIP5;IL7R
hsa-miR-3199	5/138	0.137268	0.850665	0	0	1.88192	3.73716	CYBRD1;TMEM106B;CENPM;OIP5;IL7R
hsa-miR-8058	2/33	0.13735	0.850665	0	0	3.22169	6.39579	CACNA2D3;RNF165
hsa-miR-5009-5p	2/33	0.13735	0.850665	0	0	3.22169	6.39579	CACNA2D3;RNF165
hsa-miR-99a-3p	2/33	0.13735	0.850665	0	0	3.22169	6.39579	KLRD1;CENPN
mmu-miR-146a-5p	2/33	0.13735	0.850665	0	0	3.22169	6.39579	NELL2;RSAD2
hsa-miR-296-3p	8/258	0.138715	0.850665	0	0	1.60464	3.16971	EEF1A1;CX3CR1;MT2A;FAM102A;SATB1;RPL27A;PHGDH;FBXL16
hsa-miR-497-3p	4/101	0.138734	0.850665	0	0	2.06281	4.07445	CYP2U1;IRF4;GRPEL2;FBLN2
hsa-miR-595	4/101	0.138734	0.850665	0	0	2.06281	4.07445	GRPEL2;DHCR24;CENPN;TGFBR2
hsa-miR-7111-3p	7/218	0.140414	0.850665	0	0	1.66263	3.264	TGFBR3;TNRC6C;PLSCR1;CAMK2N1;DENND5B;PRSS23;ENPP5
mmu-miR-10b-5p	7/218	0.140414	0.850665	0	0	1.66263	3.264	XKRX;CDKN1A;EXOSC4;GPR68;PRF1;CYBRD1;BACH2
hsa-miR-424-5p	13/471	0.140681	0.850665	0	0	1.42651	2.79777	CCNF;AXIN2;CDC25A;CDC14A;ACVR2A;TGFBR3;PSAT1;CCNE1;RCAN3;CHEK1;RECK;CEP55;E2F7
hsa-miR-4507	3/66	0.141037	0.850665	0	0	2.3801	4.66198	TIMELESS;SERPING1;PRR11
hsa-miR-27a-3p	12/429	0.142727	0.850665	0	0	1.44555	2.81423	ABCA1;TGFBR3;RPS6KA5;GPT2;SP4;KCTD14;NR1D2;TIMM10;CEP55;E2F7;RPL19;EZH2
hsa-miR-3941	12/429	0.142727	0.850665	0	0	1.44555	2.81423	CHAF1B;FGF9;SPOCK2;GRPEL2;CHEK1;HMGB2;WNT7A;FASLG;SLC1A4;TIMM10;PRSS23;SORBS3
hsa-miR-182-5p	6/179	0.143012	0.850665	0	0	1.73705	3.37827	TIAM1;CDKN1A;FGF9;RPS3;RECK;RPS23
hsa-miR-449b-5p	5/140	0.143261	0.850665	0	0	1.85385	3.6022	CLIC5;GMNN;UST;CDC25A;TGFBR2
hsa-miR-8485	22/874	0.143802	0.850665	0	0	1.30177	2.52454	SLFN5;CDKN1A;TMEM30B;DENND5B;HMGB2;WNT7A;FASLG;SLC1A4;TIMM10;PRSS23;SORBS3;BACH2;TNRC6C;PDZD4;ABLIM1;CHAF1B;FGF9;SPOCK2;GRPEL2;CHEK1;IL21R;TNFRSF21
hsa-miR-532-3p	7/220	0.145148	0.850665	0	0	1.64684	3.17842	CLIC5;HSD3B7;SBK1;RCAN3;CDCA8;DHCR24;EZH2
hsa-miR-101-5p	3/67	0.145627	0.850665	0	0	2.34279	4.51387	TXK;STMN1;EZH2
hsa-miR-196a-5p	9/303	0.14591	0.850665	0	0	1.53554	2.95555	TGFBR3;NELL2;OGFRL1;CDKN1A;ESPL1;UBE2C;GRPEL2;E2F7;TGFBR2
hsa-miR-4667-5p	4/103	0.145913	0.850665	0	0	2.02093	3.88978	CDT1;CCNF;CYBRD1;PKMYT1
hsa-miR-6777-3p	4/103	0.145913	0.850665	0	0	2.02093	3.88978	SLFN5;CD28;KIAA1671;TGFBR2
hsa-miR-4733-3p	4/103	0.145913	0.850665	0	0	2.02093	3.88978	EPHA4;DUSP2;CHEK1;ID3
hsa-miR-6792-5p	4/103	0.145913	0.850665	0	0	2.02093	3.88978	IRF4;PHGDH;CEP55;E2F7
hsa-miR-4708-5p	5/141	0.146299	0.850665	0	0	1.84013	3.53691	SPSB1;FAM102A;TMEM30B;C2ORF15;CCR6
mmu-miR-344g-3p	44569	0.147175	0.850665	0	0	7.12432	13.6511	PKIA
hsa-miR-1274a	44569	0.147175	0.850665	0	0	7.12432	13.6511	RPS23
mmu-miR-135b-5p	44569	0.147175	0.850665	0	0	7.12432	13.6511	SCD
mmu-miR-505-3p	44569	0.147175	0.850665	0	0	7.12432	13.6511	FBXL16
mmu-miR-5128	44569	0.147175	0.850665	0	0	7.12432	13.6511	EIF2AK2
mmu-miR-193a-3p	44569	0.147175	0.850665	0	0	7.12432	13.6511	KIF15
mmu-miR-3965	44569	0.147175	0.850665	0	0	7.12432	13.6511	ISM1
hsa-miR-508-5p	13/476	0.148623	0.850665	0	0	1.41074	2.68936	ZNF331;KIAA1671;FAM117B;CHAF1B;CCNB1;MELK;MTHFD1L;PSAT1;KLHDC8A;RPL27A;CHEK1;TIMELESS;SERPING1
hsa-miR-30c-5p	14/520	0.14895	0.850665	0	0	1.39068	2.64805	SLFN5;SDF2L1;RRM2;RPL32;CCNF;KIF11;EEF1A1;PLSCR1;SP4;RPL27A;RPS3;IL21R;HABP4;RPS27A
hsa-miR-708-5p	4/104	0.149555	0.850665	0	0	2.00062	3.80135	TOP2A;CDKN1A;EZH2;RNF165
hsa-miR-6873-3p	11/390	0.149736	0.850665	0	0	1.45702	2.76671	TGFBR3;PLSCR1;FGF9;DENND5B;EPHX2;SPATS2L;CBLB;TIMM10;FBXL16;DHRS3;IFI44L
mmu-miR-5102	3/68	0.150266	0.850665	0	0	2.30663	4.37187	RTKN2;XAF1;SLC12A8
hsa-miR-3940-5p	3/68	0.150266	0.850665	0	0	2.30663	4.37187	TIMELESS;SERPING1;PRR11
hsa-miR-548c-3p	14/521	0.150497	0.850665	0	0	1.38786	2.62836	CLIC5;DUSP2;RPL32;HMGB2;TGFBR2;ABLIM1;MT2A;SCD;PSAT1;SP4;ZNF329;MCM4;GOLGA8A;TNFRSF21
hsa-miR-4256	2/35	0.150971	0.850665	0	0	3.02613	5.72139	CAMK2N1;IFI44L
hsa-miR-4520-2-3p	2/35	0.150971	0.850665	0	0	3.02613	5.72139	RPL23A;RNF165
hsa-miR-139-5p	4/105	0.153232	0.850665	0	0	1.98071	3.71541	HOOK1;HMGB2;OIP5;RPS23
hsa-miR-3691-3p	4/105	0.153232	0.850665	0	0	1.98071	3.71541	RPL4;EDAR;CLIC5;VCAM1
hsa-miR-5004-5p	3/69	0.154952	0.850665	0	0	2.27156	4.23565	TMEM30B;SCD;RPL23A
hsa-miR-942-3p	3/69	0.154952	0.850665	0	0	2.27156	4.23565	PLK1;SLC16A10;IL7R
hsa-miR-6839-3p	3/69	0.154952	0.850665	0	0	2.27156	4.23565	TIMELESS;SERPING1;PRR11
hsa-miR-221-5p	5/144	0.155577	0.850665	0	0	1.80013	3.34935	CLIC5;RPL27A;LDOC1;PABPC1;RPL15
hsa-miR-3170	5/144	0.155577	0.850665	0	0	1.80013	3.34935	RPL4;CDKN1A;CHAF1B;ZNF491;RCAN3
hsa-miR-6855-5p	5/144	0.155577	0.850665	0	0	1.80013	3.34935	RPL4;CDKN1A;CHAF1B;ZNF491;RCAN3
hsa-miR-19b-2-5p	4/106	0.156944	0.850665	0	0	1.96119	3.63186	RPL30;TCN2;C2ORF15;CXCR6
hsa-miR-1270	4/106	0.156944	0.850665	0	0	1.96119	3.63186	CHEK1;TIMELESS;CENPN;BACH2
hsa-miR-4700-5p	4/106	0.156944	0.850665	0	0	1.96119	3.63186	CDT1;CCNF;CYBRD1;PKMYT1
hsa-miR-183-5p	10/351	0.157048	0.850665	0	0	1.47124	2.72356	CCNB1;PLK1;RCAN3;TIMELESS;MCM4;KLRD1;CCR6;RECK;ZIK1;AURKA
hsa-miR-19a-3p	15/570	0.157862	0.850665	0	0	1.35855	2.50794	ABCA1;BTG1;SATB1;TGFBR2;CCNA2;FAM102A;RPS6KA5;CYP2U1;SCD;CHEK1;KIT;TMEM106B;RGL1;ENPP5;CEP55
hsa-miR-1301-5p	2/36	0.15788	0.850665	0	0	2.93697	5.42143	PLEKHG4;MCM4
hsa-miR-6502-5p	2/36	0.15788	0.850665	0	0	2.93697	5.42143	PLEKHG4;MCM4
hsa-miR-4529-3p	2/36	0.15788	0.850665	0	0	2.93697	5.42143	CACNA2D3;RNF165
hsa-miR-374c-3p	2/36	0.15788	0.850665	0	0	2.93697	5.42143	HMGB2;DLGAP5
hsa-miR-615-5p	3/70	0.159683	0.850665	0	0	2.23755	4.10493	CDKN1A;GZMM;RUNX3
hsa-miR-4504	3/70	0.159683	0.850665	0	0	2.23755	4.10493	CDKN1A;KIT;AP1S2
hsa-miR-654-3p	3/70	0.159683	0.850665	0	0	2.23755	4.10493	PLEKHG4;CDKN1A;PKIA
hsa-miR-376a-5p	3/70	0.159683	0.850665	0	0	2.23755	4.10493	TTK;PTPN4;E2F7
hsa-miR-3668	3/70	0.159683	0.850665	0	0	2.23755	4.10493	TOP2A;CDKN1A;ZIK1
hsa-miR-128-3p	14/527	0.159956	0.850665	0	0	1.3712	2.51321	ABCA1;NR1D2;SLC1A4;TIMM10;MID2;FBLN5;TGFBR3;RPS6KA5;ZNF329;SERPING1;KCTD14;FBXO6;PRR11;E2F7
hsa-miR-4517	4/107	0.160688	0.850665	0	0	1.94205	3.55062	CCNB1;GRPEL2;CYBRD1;BACH2
hsa-miR-620	4/107	0.160688	0.850665	0	0	1.94205	3.55062	CHEK1;TIMELESS;CENPN;BACH2
hsa-miR-33a-3p	5/146	0.161895	0.850665	0	0	1.77442	3.23087	ABCA1;PLSCR1;RRM2;DLGAP5;TGFBR2
hsa-miR-484	22/890	0.163017	0.850665	0	0	1.27668	2.31577	BTG1;RRM2;TROAP;CCNF;DHCR24;SLC1A4;TIMM10;CDC25A;EEF1A1;RPS14;CHAF1B;SALL2;MTHFD1L;SCD;RPS29;RPL27A;STMN1;TIMELESS;CHMP7;EIF4B;EZH2;RPS23
mmu-miR-448-5p	44570	0.163982	0.850665	0	0	6.23346	11.2701	TNRC6C
mmu-miR-467e-5p	44570	0.163982	0.850665	0	0	6.23346	11.2701	TJP3
mmu-miR-467h	44570	0.163982	0.850665	0	0	6.23346	11.2701	TJP3
mmu-miR-331-5p	44570	0.163982	0.850665	0	0	6.23346	11.2701	CD28
hsa-miR-4520-5p	44570	0.163982	0.850665	0	0	6.23346	11.2701	RRM2
mmu-miR-3079-3p	44570	0.163982	0.850665	0	0	6.23346	11.2701	PKIA
mmu-miR-3069-3p	44570	0.163982	0.850665	0	0	6.23346	11.2701	TGFBR3
hsa-miR-4431	44570	0.163982	0.850665	0	0	6.23346	11.2701	E2F7
hsa-miR-639	44570	0.163982	0.850665	0	0	6.23346	11.2701	CDKN1A
mmu-miR-672-5p	44570	0.163982	0.850665	0	0	6.23346	11.2701	EPHA4
hsa-miR-26a-1-3p	3/71	0.164457	0.850665	0	0	2.20453	3.97941	PLSCR1;PRKCH;CDC25A
hsa-miR-5590-5p	3/71	0.164457	0.850665	0	0	2.20453	3.97941	EEF1A1;TCN2;MCM4
hsa-miR-634	3/71	0.164457	0.850665	0	0	2.20453	3.97941	DUSP2;SCD;ID3
hsa-miR-320c	4/108	0.164465	0.850665	0	0	1.92327	3.47162	TNRC6C;IRF4;FAM117B;EZH2
hsa-miR-4683	4/108	0.164465	0.850665	0	0	1.92327	3.47162	MELK;VCAM1;TIMELESS;CENPN
hsa-miR-4743-3p	4/108	0.164465	0.850665	0	0	1.92327	3.47162	EPHX2;PKIA;LRIG1;EIF2AK2
hsa-miR-3927-5p	2/37	0.164845	0.850665	0	0	2.85292	5.14308	HSF2;C2ORF15
hsa-miR-520g-5p	2/37	0.164845	0.850665	0	0	2.85292	5.14308	SPSB1;GRPEL2
hsa-miR-4764-3p	2/37	0.164845	0.850665	0	0	2.85292	5.14308	HOOK1;LRIG1
hsa-miR-3606-3p	6/187	0.16485	0.850665	0	0	1.65959	2.99179	BTG1;SH2D1A;CDCA7;EIF2AK2;GOLGA8A;TNFRSF21
hsa-miR-7113-5p	5/147	0.165092	0.850665	0	0	1.76183	3.1735	SBK1;SCD;RPL13A;KIF2C;TJP3
hsa-miR-373-3p	14/531	0.166432	0.850665	0	0	1.36031	2.43926	DUSP2;BTG1;TXK;NR1D2;TIMM10;TGFBR2;CENPF;ABLIM1;MELK;PRC1;HABP4;CD28;RECK;DLGAP5
mmu-miR-340-5p	15/576	0.167161	0.850665	0	0	1.3436	2.40343	ABCA1;CNTNAP2;VCAM1;DOCK9;NR1D2;ISM1;FAM117B;TGFBR2;TGFBR3;PIK3IP1;CAMK2N1;AP1S2;TMEM106B;RECK;ZIK1
hsa-miR-6894-5p	6/188	0.167675	0.850665	0	0	1.65039	2.94715	HSD3B7;KLHDC8A;TCEA3;RPL13A;RUNX3;RECK
hsa-miR-19a-5p	4/109	0.168274	0.850665	0	0	1.90486	3.39477	BTG1;TCN2;C2ORF15;CXCR6
hsa-miR-4721	3/72	0.169273	0.850665	0	0	2.17247	3.85882	CDKN1A;CDCA8;AURKA
hsa-miR-4436a	3/72	0.169273	0.850665	0	0	2.17247	3.85882	CDKN1A;SMOX;EPHX2
hsa-miR-5000-3p	3/72	0.169273	0.850665	0	0	2.17247	3.85882	CDKN1A;SMOX;EPHX2
hsa-miR-19b-3p	18/713	0.170063	0.850665	0	0	1.30261	2.30769	BTG1;SATB1;TGFBR2;NR3C2;CCNA2;FAM102A;CYP2U1;TBC1D4;SCD;EIF3L;CHEK1;HABP4;TMEM106B;CENPN;PTPN4;RGL1;ENPP5;CEP55
hsa-miR-6780a-3p	6/189	0.17052	0.850665	0	0	1.64129	2.90327	TGFBR3;TNRC6C;PLSCR1;DENND5B;ENPP5;PRSS23
hsa-miR-510-5p	5/149	0.171561	0.850665	0	0	1.73718	3.06234	OGFRL1;TIMELESS;EIF2AK2;CENPN;CDC25A
hsa-miR-137	5/149	0.171561	0.850665	0	0	1.73718	3.06234	KIT;MCM4;RPL9;EZH2;AURKA
mmu-miR-1946a	2/38	0.171864	0.850665	0	0	2.77353	4.88432	CYBRD1;BACH2
hsa-miR-624-5p	2/38	0.171864	0.850665	0	0	2.77353	4.88432	GRPEL2;CDC25A
mmu-miR-1927	2/38	0.171864	0.850665	0	0	2.77353	4.88432	DNAJB1;SCD
mmu-miR-1933-3p	2/38	0.171864	0.850665	0	0	2.77353	4.88432	PRC1;WDR34
hsa-miR-370-3p	4/110	0.172113	0.850665	0	0	1.88679	3.32	CDKN1A;FOXM1;KIAA1958;TGFBR2
hsa-miR-8089	4/110	0.172113	0.850665	0	0	1.88679	3.32	CDT1;CCNF;CYBRD1;PKMYT1
hsa-miR-766-5p	7/231	0.172491	0.850665	0	0	1.56508	2.75049	SALL2;IL21R;CDCA8;RPL13A;TRIP13;RUNX3;RECK
hsa-miR-185-5p	10/359	0.173079	0.850665	0	0	1.43692	2.52036	PLAC8;EDAR;EEF1A1;PDZD4;CNTNAP2;SBK1;CCNE1;SCD;ENPP5;EZH2
hsa-miR-297	6/190	0.173386	0.850665	0	0	1.63228	2.86014	NELL2;SPSB1;SATB1;KCNK12;TMEM106B;EPHA1
hsa-miR-4725-5p	3/73	0.17413	0.850665	0	0	2.14132	3.74293	CHAF1B;KLHDC8A;ISM1
hsa-miR-196b-5p	5/150	0.174832	0.850665	0	0	1.72511	3.00848	TGFBR3;CD8A;GRPEL2;E2F7;TGFBR2
hsa-miR-564	4/111	0.175983	0.850665	0	0	1.86906	3.24725	MTHFD1L;SMOX;RCAN3;CCR6
hsa-miR-4652-3p	4/111	0.175983	0.850665	0	0	1.86906	3.24725	TNRC6C;PKIA;LRIG1;EIF2AK2
hsa-miR-6731-3p	2/39	0.178931	0.850665	0	0	2.69843	4.64333	PLSCR1;PRKCH
hsa-miR-4461	3/74	0.179026	0.850665	0	0	2.11106	3.63149	CDKN1A;TMEM30B;HMGB2
hsa-miR-5701	3/74	0.179026	0.850665	0	0	2.11106	3.63149	EDAR;PLSCR1;SH2D1A
hsa-miR-4659b-5p	3/74	0.179026	0.850665	0	0	2.11106	3.63149	EEF1A1;RPS14;TCN2
hsa-miR-502-3p	3/74	0.179026	0.850665	0	0	2.11106	3.63149	RPL4;IL21R;OIP5
hsa-miR-4659a-5p	3/74	0.179026	0.850665	0	0	2.11106	3.63149	EEF1A1;RPS14;TCN2
hsa-miR-4682	3/74	0.179026	0.850665	0	0	2.11106	3.63149	SLFN5;CDKN1A;RNF165
hsa-miR-4738-3p	4/112	0.179883	0.850665	0	0	1.85166	3.17643	CDCA7;TMEM106B;FAM117B;MAD2L1
mmu-miR-582-3p	44571	0.180459	0.850665	0	0	5.54057	9.48685	DENND5B
hsa-miR-553	44571	0.180459	0.850665	0	0	5.54057	9.48685	MT2A
mmu-miR-669p-5p	44571	0.180459	0.850665	0	0	5.54057	9.48685	CD8B
mmu-miR-669f-5p	44571	0.180459	0.850665	0	0	5.54057	9.48685	CD8B
mmu-miR-669l-5p	44571	0.180459	0.850665	0	0	5.54057	9.48685	CD8B
mmu-miR-3096a-5p	44571	0.180459	0.850665	0	0	5.54057	9.48685	DNAJB1
mmu-miR-669a-5p	44571	0.180459	0.850665	0	0	5.54057	9.48685	CD8B
mmu-miR-344c-3p	44571	0.180459	0.850665	0	0	5.54057	9.48685	HMGB2
mmu-miR-5126	44571	0.180459	0.850665	0	0	5.54057	9.48685	BACH2
hsa-miR-181a-3p	44571	0.180459	0.850665	0	0	5.54057	9.48685	PRR11
hsa-miR-520h	11/407	0.181851	0.850665	0	0	1.39324	2.37487	CDT1;CDKN1A;MELK;TXK;CD28;ID3;DHCR24;TIMM10;PABPC1;PTPN4;PRR11
hsa-miR-6721-5p	7/235	0.182954	0.850665	0	0	1.53731	2.61115	CDKN1A;CAPN5;HOXC4;ID3;RPL13A;CENPN;LY6E
hsa-miR-339-5p	7/235	0.182954	0.850665	0	0	1.53731	2.61115	EEF1A1;CHAF1B;KLHDC8A;ZNF329;PKMYT1;DLGAP5;SULF2
hsa-miR-19b-1-5p	4/113	0.183811	0.850665	0	0	1.83458	3.1075	RPL30;TCN2;C2ORF15;CXCR6
hsa-miR-3918	3/75	0.183959	0.850665	0	0	2.08163	3.52429	ABLIM1;ENPP5;AURKA
hsa-miR-323a-3p	3/75	0.183959	0.850665	0	0	2.08163	3.52429	CHEK1;STMN1;ENPP5
hsa-miR-7844-5p	3/75	0.183959	0.850665	0	0	2.08163	3.52429	RAD51AP1;EPHA4;DLGAP5
hsa-miR-2054	3/75	0.183959	0.850665	0	0	2.08163	3.52429	BTG1;SATB1;PTPN4
hsa-miR-6817-3p	9/321	0.18444	0.850665	0	0	1.4456	2.44369	TGFBR3;PLSCR1;FGF9;DENND5B;EPHX2;CBLB;FBXL16;DHRS3;IFI44L
hsa-miR-4719	5/153	0.184785	0.850665	0	0	1.68988	2.85347	ZNF80;CDKN1A;HOOK1;KIAA1958;DHRS3
hsa-miR-7978	2/40	0.186042	0.850665	0	0	2.62728	4.41852	ZNF419;KCNK12
hsa-miR-3144-3p	2/40	0.186042	0.850665	0	0	2.62728	4.41852	PTPN4;E2F7
hsa-miR-23b-3p	9/322	0.186704	0.850665	0	0	1.44091	2.41818	CDC20;EEF1A1;VCAM1;HMGB2;CDCA8;CENPM;RPS27A;ZIK1;RPL19
hsa-miR-4325	5/154	0.188148	0.850665	0	0	1.67846	2.8039	CCNB1;HMGB2;SPATS2L;FASLG;ZSWIM5
hsa-miR-6741-3p	7/237	0.188284	0.850665	0	0	1.52378	2.54442	MELK;DENND5B;ZNF419;GPT2;EPHX2;MCM4;CDKN3
hsa-miR-3977	3/76	0.188927	0.850665	0	0	2.05301	3.42112	PRC1;CBLB;MAD2L1
hsa-miR-630	3/76	0.188927	0.850665	0	0	2.05301	3.42112	FOXM1;CDC14A;TGFBR2
hsa-miR-7849-3p	3/76	0.188927	0.850665	0	0	2.05301	3.42112	PKIA;FASLG;TGFBR2
hsa-miR-520a-3p	12/455	0.189208	0.850665	0	0	1.35887	2.26239	DUSP2;CDKN1A;ABLIM1;BTG1;MELK;TXK;HABP4;CD28;NR1D2;TIMM10;DLGAP5;TGFBR2
hsa-miR-3650	5/155	0.191534	0.850665	0	0	1.66718	2.75534	RPS6KA5;DENND5B;KCNK12;RPL23A;FAM117B
hsa-miR-3978	4/115	0.19175	0.850665	0	0	1.80134	2.97502	PSAT1;UST;TGFBR2;MAD2L1
hsa-miR-221-3p	10/368	0.191997	0.850665	0	0	1.40014	2.31062	EEF1A1;TIAM1;ABLIM1;UHRF1;STMN1;KIT;OIP5;RPL15;WDR34;RECK
mmu-miR-466i-3p	10/368	0.191997	0.850665	0	0	1.40014	2.31062	NELL2;EPHA4;SLFN5;DNAJB1;CHEK1;TAGAP;DDIT4L;SLC16A10;RGL1;CDC14A
hsa-miR-490-5p	2/41	0.193191	0.850665	0	0	2.55979	4.20848	EPHA4;FAM102A
hsa-miR-509-3p	2/41	0.193191	0.850665	0	0	2.55979	4.20848	PLAC8;NR1D2
hsa-miR-3943	3/77	0.19393	0.850665	0	0	2.02516	3.32179	CD63;IRF4;STMN1
hsa-miR-4493	3/77	0.19393	0.850665	0	0	2.02516	3.32179	RPS14;CDT1;SBK1
mmu-miR-3470a	3/77	0.19393	0.850665	0	0	2.02516	3.32179	CX3CR1;FCER2;KCTD14
hsa-miR-4260	3/77	0.19393	0.850665	0	0	2.02516	3.32179	CDKN1A;SBK1;IL21R
hsa-miR-885-3p	3/77	0.19393	0.850665	0	0	2.02516	3.32179	DBNDD1;CCNF;AURKA
hsa-miR-670-3p	6/197	0.193985	0.850665	0	0	1.5719	2.57787	TGFBR3;TNRC6C;CAMK2N1;DENND5B;TMEM106B;ENPP5
hsa-miR-629-3p	6/197	0.193985	0.850665	0	0	1.5719	2.57787	TNRC6C;STMN1;SERPING1;TGFBI;KIAA1958;ZSWIM5
hsa-miR-1234-3p	5/156	0.194941	0.850665	0	0	1.65605	2.70775	MELK;TCN2;TXK;FBXO6;TIMM10
hsa-miR-583	5/156	0.194941	0.850665	0	0	1.65605	2.70775	CDKN1A;SPSB1;SCD;KIF2C;ACVR2A
hsa-miR-18b-5p	4/116	0.19576	0.850665	0	0	1.78516	2.91136	RAD51AP1;RPS6KA5;PSAT1;CDCA5
hsa-miR-4438	9/326	0.195881	0.850665	0	0	1.42243	2.31892	RPL4;ZNF491;DENND5B;TXK;TMEM106B;FBXO6;SLC16A10;PTPN4;TGFBR2
hsa-miR-598-5p	44572	0.196612	0.850665	0	0	4.98626	8.11026	PLAC8
mmu-miR-698-3p	44572	0.196612	0.850665	0	0	4.98626	8.11026	SPOCK2
mmu-miR-455-3p	44572	0.196612	0.850665	0	0	4.98626	8.11026	EIF2AK2
mmu-miR-344-3p	44572	0.196612	0.850665	0	0	4.98626	8.11026	HMGB2
mmu-miR-5116	44572	0.196612	0.850665	0	0	4.98626	8.11026	TNRC6C
mmu-miR-883b-5p	44572	0.196612	0.850665	0	0	4.98626	8.11026	BACH2
hsa-miR-369-5p	44572	0.196612	0.850665	0	0	4.98626	8.11026	TGFBR3
hsa-miR-5705	44572	0.196612	0.850665	0	0	4.98626	8.11026	GOLGA8A
mmu-miR-1941-5p	44572	0.196612	0.850665	0	0	4.98626	8.11026	BACH2
hsa-miR-4763-3p	8/283	0.196775	0.850665	0	0	1.45688	2.36844	EDAR;EEF1A1;CDKN1A;ABLIM1;TBC1D4;EIF3L;HOXC4;ID3
mmu-miR-3082-5p	6/198	0.197001	0.850665	0	0	1.56363	2.54019	NELL2;EXOSC4;GPR68;RPS3;CYBRD1;BACH2
hsa-miR-6501-3p	5/157	0.198369	0.850665	0	0	1.64508	2.66112	CDKN1A;CHAF1B;KLHDC8A;SCD;AXIN2
hsa-miR-7107-5p	5/157	0.198369	0.850665	0	0	1.64508	2.66112	MELK;TCN2;TXK;FBXO6;TIMM10
hsa-miR-4433a-3p	10/371	0.1985	0.850665	0	0	1.38829	2.24481	OGFRL1;MELK;VCAM1;SCD;STMN1;TCEA3;ZNF329;EIF2AK2;CENPN;ENPP5
hsa-miR-4448	3/78	0.198965	0.850665	0	0	1.99806	3.22611	CAPN5;FAM117B;AURKA
hsa-miR-5584-3p	3/78	0.198965	0.850665	0	0	1.99806	3.22611	EPHA4;TMEM106B;CDC25A
hsa-miR-191-5p	3/78	0.198965	0.850665	0	0	1.99806	3.22611	SATB1;UHRF1;DHCR24
mmu-miR-758-3p	7/241	0.199129	0.850665	0	0	1.49743	2.41655	ABCA1;TPX2;PKIA;AP1S2;WNT7A;DHCR24;IL7R
hsa-miR-223-5p	8/284	0.199284	0.850665	0	0	1.45153	2.34135	NELL2;CHAF1B;SATB1;KCNK12;HMGB2;KIAA1671;TMEM106B;EPHA1
hsa-miR-6772-5p	2/42	0.200376	0.850665	0	0	2.49566	4.01193	PLAC8;RPL23A
mmu-miR-450b-5p	2/42	0.200376	0.850665	0	0	2.49566	4.01193	HJURP;BACH2
hsa-miR-151b	2/42	0.200376	0.850665	0	0	2.49566	4.01193	TMEM30B;CBLB
hsa-miR-372-3p	12/461	0.20084	0.850665	0	0	1.34029	2.1515	DUSP2;CDKN1A;ABLIM1;BTG1;MELK;TXK;HABP4;CD28;NR1D2;TIMM10;DLGAP5;TGFBR2
hsa-miR-873-3p	5/158	0.201817	0.850665	0	0	1.63424	2.61542	ZNF331;CDKN1A;CD40LG;CAMK2N1;SERPING1
hsa-miR-181a-5p	14/552	0.202547	0.850665	0	0	1.30577	2.08503	CDKN1A;VCAM1;LRRN3;HMGB2;NCAPG;RPL13A;GADD45G;TGFBR3;CD4;UCHL1;SCD;NMT2;KIF2C;PABPC1
hsa-miR-96-5p	6/200	0.203085	0.850665	0	0	1.54735	2.46667	EEF1A1;CDKN1A;PAQR4;RPS29;RECK;RPS23
hsa-miR-4268	3/79	0.204032	0.850665	0	0	1.97167	3.13392	CDKN1A;CAPN5;FAM117B
hsa-miR-603	13/508	0.204789	0.850665	0	0	1.31734	2.089	HMGB2;WNT7A;FASLG;SLC1A4;TIMM10;PRSS23;SORBS3;TNRC6C;ABLIM1;CHAF1B;FGF9;SPOCK2;CHEK1
hsa-miR-4731-5p	10/374	0.205098	0.850665	0	0	1.37663	2.18095	RPL4;CDT1;CDKN1A;CD4;ZNF491;TXK;CD28;TIMM10;PTPN4;RUNX3
hsa-miR-942-5p	6/201	0.206153	0.850665	0	0	1.53933	2.43082	CDKN1A;FGF9;EPHX2;SPATS2L;CBLB;ZSWIM5
hsa-miR-29b-2-5p	4/119	0.207941	0.850665	0	0	1.73833	2.73004	TBC1D4;MTHFD1L;CENPM;RECK
hsa-miR-7152-5p	4/119	0.207941	0.850665	0	0	1.73833	2.73004	TNRC6C;CYP2U1;SP4;AURKA
mmu-miR-9-5p	13/510	0.208585	0.850665	0	0	1.3119	2.05628	ABCA1;PAQR8;DOCK9;CCNF;DHCR24;FBXL16;HPCAL4;TGFBR2;TGFBR3;SCD;STMN1;AP1S2;NMT2
hsa-miR-302a-3p	12/465	0.208769	0.850665	0	0	1.32818	2.08063	ABCA1;DUSP2;CDKN1A;ABLIM1;BTG1;MELK;TXK;HABP4;CD28;NR1D2;TIMM10;DLGAP5
hsa-miR-4700-3p	3/80	0.209128	0.850665	0	0	1.94596	3.04506	CDKN1A;RRM2;EPHX2
hsa-miR-151a-3p	3/80	0.209128	0.850665	0	0	1.94596	3.04506	CCNE1;KLRD1;FBXO5
hsa-miR-6504-5p	3/80	0.209128	0.850665	0	0	1.94596	3.04506	RRM2;ZNF419;FBXL16
hsa-miR-4660	3/80	0.209128	0.850665	0	0	1.94596	3.04506	SCD;PLK1;KIAA1958
hsa-miR-640	6/202	0.209238	0.850665	0	0	1.5314	2.39555	PLSCR1;MELK;KLHDC8A;RPS6;CCR6;APOBEC3A
hsa-miR-548i	6/202	0.209238	0.850665	0	0	1.5314	2.39555	CCNB1;TMEM30B;GRPEL2;KIF2C;ENPP5;NR3C2
hsa-miR-1207-5p	8/288	0.20945	0.850665	0	0	1.4305	2.23625	EDAR;EEF1A1;CDKN1A;ABLIM1;TBC1D4;EIF3L;HOXC4;ID3
hsa-miR-4638-5p	7/245	0.210212	0.850665	0	0	1.47196	2.29572	MELK;DENND5B;ZNF419;MCM4;CCR6;APOBEC3A;CDKN3
hsa-miR-6890-3p	12/466	0.210772	0.850665	0	0	1.32518	2.06328	CD63;MELK;TNFRSF13B;ZNF419;DENND5B;TIMELESS;SERPING1;CENPM;MCM4;SLC16A10;PRR11;CDKN3
hsa-miR-652-3p	5/161	0.212283	0.850665	0	0	1.60256	2.48371	RPL4;EEF1A1;RPL32;RPS29;RPS6
hsa-miR-95-3p	44573	0.212448	0.850665	0	0	4.53273	7.02147	CDKN1A
mmu-miR-679-5p	44573	0.212448	0.850665	0	0	4.53273	7.02147	SLC12A8
hsa-miR-551b-3p	44573	0.212448	0.850665	0	0	4.53273	7.02147	KIAA1671
mmu-miR-3058-5p	44573	0.212448	0.850665	0	0	4.53273	7.02147	DENND5B
mmu-miR-3967	44573	0.212448	0.850665	0	0	4.53273	7.02147	FCER2
mmu-miR-5129-5p	44573	0.212448	0.850665	0	0	4.53273	7.02147	CD8B
mmu-miR-327	44573	0.212448	0.850665	0	0	4.53273	7.02147	CNTNAP2
mmu-miR-1942	44573	0.212448	0.850665	0	0	4.53273	7.02147	DUSP2
mmu-miR-18a-5p	44573	0.212448	0.850665	0	0	4.53273	7.02147	HSF2
hsa-miR-6749-5p	44573	0.212448	0.850665	0	0	4.53273	7.02147	CDKN1A
hsa-miR-518a-3p	44573	0.212448	0.850665	0	0	4.53273	7.02147	CCR6
hsa-miR-633	3/81	0.214252	0.850665	0	0	1.92091	2.95936	BTG1;PRC1;MCM4
hsa-miR-3064-5p	3/81	0.214252	0.850665	0	0	1.92091	2.95936	RRM2;ZNF419;FBXL16
hsa-miR-4323	3/81	0.214252	0.850665	0	0	1.92091	2.95936	STMN1;CDC25A;TJP3
hsa-miR-181c-5p	8/290	0.214607	0.850665	0	0	1.4202	2.18561	VCAM1;SCD;KIT;NCAPG;NMT2;RPL13A;KIF2C;TGFBR2
hsa-miR-645	2/44	0.214833	0.850665	0	0	2.37658	3.65493	CDKN1A;SCD
hsa-miR-548e-5p	6/204	0.215455	0.850665	0	0	1.51578	2.32672	CCNA2;PSAT1;CCNF;RCAN3;TIMM10;E2F7
hsa-miR-6847-5p	5/162	0.21581	0.850665	0	0	1.59227	2.44153	CDKN1A;CAPN5;GRPEL2;PHGDH;CENPN
hsa-miR-526b-5p	7/247	0.215839	0.850665	0	0	1.45954	2.2378	PLSCR1;RPS6KA5;CAMK2N1;TMEM106B;OIP5;RPL23A;GOLGA8A
hsa-miR-196a-3p	6/205	0.218588	0.850665	0	0	1.50808	2.29314	PLAC8;CHAF1B;KLHDC8A;RPL13A;SKA1;FAM117B
hsa-miR-3124-3p	6/205	0.218588	0.850665	0	0	1.50808	2.29314	EPHA4;CYP2U1;SP4;CCR6;PABPC1;ENPP5
hsa-miR-181a-2-3p	3/82	0.219403	0.850665	0	0	1.8965	2.8767	TNFRSF13B;MTHFD1L;ZNF419
hsa-miR-6072	3/82	0.219403	0.850665	0	0	1.8965	2.8767	ABLIM1;CAMK2N1;CENPM
hsa-miR-4499	3/82	0.219403	0.850665	0	0	1.8965	2.8767	CD40LG;GRPEL2;KLRD1
mmu-miR-541-5p	8/292	0.219814	0.850665	0	0	1.41006	2.1362	PAQR8;DENND5B;SCD;CCNF;OIP5;IL7R;BACH2;LY6E
hsa-miR-210-3p	4/122	0.220333	0.850665	0	0	1.69387	2.56218	ESPL1;PKIA;STMN1;PLK1
hsa-miR-23a-3p	7/249	0.22152	0.850665	0	0	1.44733	2.18147	MT2A;VCAM1;HMGB2;CENPM;KIF20A;FOXM1;ZIK1
mmu-miR-324-3p	9/337	0.222065	0.850665	0	0	1.37395	2.0675	ABLIM1;ACOT7;HOOK1;CACNA2D3;RGL1;HPCAL4;MID2;NME1;TGFBR2
hsa-miR-6767-3p	2/45	0.222097	0.850665	0	0	2.32119	3.49256	SLFN5;RCAN3
mmu-miR-20a-5p	2/45	0.222097	0.850665	0	0	2.32119	3.49256	CD28;TGFBR2
hsa-miR-6895-5p	3/83	0.224578	0.850665	0	0	1.8727	2.79693	DUSP2;ABLIM1;CENPN
hsa-miR-937-5p	3/83	0.224578	0.850665	0	0	1.8727	2.79693	OGFRL1;CENPN;RNF165
hsa-miR-6891-3p	3/83	0.224578	0.850665	0	0	1.8727	2.79693	ABLIM1;CAMK2N1;CENPM
hsa-miR-5197-5p	5/165	0.226498	0.850665	0	0	1.56218	2.31986	EDAR;CD4;EIF3L;CCR6;RPL19
hsa-miR-6513-3p	5/165	0.226498	0.850665	0	0	1.56218	2.31986	PLAC8;BTG1;STMN1;ID3;PRR11
hsa-miR-298	5/165	0.226498	0.850665	0	0	1.56218	2.31986	CDKN1A;DUSP2;HJURP;EIF2AK2;RNF165
mmu-miR-668-3p	44574	0.227972	0.850665	0	0	4.15479	6.143	IFI44
hsa-miR-3683	44574	0.227972	0.850665	0	0	4.15479	6.143	NR1D2
mmu-miR-702-3p	44574	0.227972	0.850665	0	0	4.15479	6.143	DUSP2
mmu-miR-5106	44574	0.227972	0.850665	0	0	4.15479	6.143	HMMR
mmu-miR-504-5p	44574	0.227972	0.850665	0	0	4.15479	6.143	PRF1
mmu-miR-92b-3p	44574	0.227972	0.850665	0	0	4.15479	6.143	TAGAP
hsa-miR-6070	44574	0.227972	0.850665	0	0	4.15479	6.143	TGFBI
hsa-miR-656-3p	4/124	0.228701	0.850665	0	0	1.66547	2.45713	SPSB1;HOXC4;EPHA1;BACH2
hsa-miR-6720-3p	2/46	0.229381	0.850665	0	0	2.26832	3.33981	HJURP;SLC16A10
hsa-miR-1295b-3p	3/84	0.229778	0.850665	0	0	1.84948	2.71993	PLSCR1;DOCK9;GRPEL2
hsa-miR-4319	3/84	0.229778	0.850665	0	0	1.84948	2.71993	IRF4;C2ORF15;GOLGA8A
hsa-miR-376b-3p	3/84	0.229778	0.850665	0	0	1.84948	2.71993	KIAA1671;CXCR6;MAD2L1
hsa-miR-4666a-5p	3/84	0.229778	0.850665	0	0	1.84948	2.71993	TNRC6C;RPS14;TMEM30B
hsa-miR-3182	3/84	0.229778	0.850665	0	0	1.84948	2.71993	TNRC6C;CLIC5;DENND5B
hsa-miR-3166	3/84	0.229778	0.850665	0	0	1.84948	2.71993	PRC1;RPL23A;SLC16A10
hsa-miR-3686	3/84	0.229778	0.850665	0	0	1.84948	2.71993	CLIC5;DUSP2;PLK1
hsa-miR-6884-5p	13/521	0.230006	0.850665	0	0	1.28275	1.8852	CDKN1A;VCAM1;GPT2;HJURP;EIF2AK2;OGFRL1;CD4;ESPL1;KLHDC8A;RPL27A;ZNF329;CENPN;PABPC1
hsa-miR-6838-5p	11/431	0.232087	0.850665	0	0	1.31199	1.91634	TGFBR3;PSAT1;CCNE1;RCAN3;CHEK1;AXIN2;RECK;CEP55;CDC25A;E2F7;ACVR2A
hsa-miR-5196-3p	4/125	0.232916	0.850665	0	0	1.65162	2.40654	PAQR8;UST;EIF2AK2;C2ORF15
hsa-miR-138-5p	4/125	0.232916	0.850665	0	0	1.65162	2.40654	MTHFD1L;KCNK12;LCN2;EZH2
hsa-miR-4740-3p	4/125	0.232916	0.850665	0	0	1.65162	2.40654	DENND5B;TXK;TMEM106B;KIAA1958
mmu-miR-466e-3p	5/167	0.23371	0.850665	0	0	1.54273	2.24263	CCNA2;CHEK1;CD28;OIP5;SLC16A10
hsa-miR-1304-3p	13/523	0.233995	0.850665	0	0	1.27759	1.85564	TNFRSF13B;DENND5B;SLC16A10;TIMM10;FBXL16;MELK;ZNF419;TIMELESS;SERPING1;CENPM;MCM4;PRR11;CDKN3
hsa-miR-10b-3p	3/85	0.235	0.850665	0	0	1.82684	2.64557	CCNA2;MELK;PLK1
hsa-miR-16-2-3p	3/85	0.235	0.850665	0	0	1.82684	2.64557	RPS6KA5;GRPEL2;CDC25A
hsa-miR-148a-5p	3/85	0.235	0.850665	0	0	1.82684	2.64557	ABCA1;CENPF;TMEM106B
hsa-miR-589-3p	3/85	0.235	0.850665	0	0	1.82684	2.64557	CDKN1A;LRIG1;RPL15
hsa-miR-7159-5p	3/85	0.235	0.850665	0	0	1.82684	2.64557	TNRC6C;FBXL16;TGFBR2
mmu-miR-706	7/254	0.235948	0.850665	0	0	1.41766	2.04731	XKRX;CNTNAP2;EXOSC4;GPR68;CYBRD1;DTL;BACH2
hsa-miR-3187-5p	7/254	0.235948	0.850665	0	0	1.41766	2.04731	PLAC8;ZNF331;CHAF1B;KLHDC8A;CAPN5;FAM117B;ACVR2A
hsa-miR-29c-3p	7/254	0.235948	0.850665	0	0	1.41766	2.04731	CCNA2;TIAM1;DUSP2;EPHX2;ID3;OIP5;BACH2
hsa-miR-4460	2/47	0.236681	0.850665	0	0	2.2178	3.19595	SMOX;TIMELESS
hsa-miR-4728-3p	2/47	0.236681	0.850665	0	0	2.2178	3.19595	RPS6KA5;CACNA2D3
hsa-miR-4638-3p	2/47	0.236681	0.850665	0	0	2.2178	3.19595	TGFBR3;SCD
hsa-miR-7158-5p	2/47	0.236681	0.850665	0	0	2.2178	3.19595	GRPEL2;EIF2AK2
hsa-miR-365b-5p	4/126	0.237148	0.850665	0	0	1.638	2.35719	TMEM106B;CENPM;OIP5;IL7R
hsa-miR-466	5/168	0.23734	0.850665	0	0	1.53319	2.20513	CHEK1;GRPEL2;TIMM10;PRSS23;SORBS3
mmu-miR-124-3p	11/435	0.24095	0.850665	0	0	1.29934	1.84917	CCNA2;CNTNAP2;OGFRL1;SDF2L1;SCD;SP4;EPHX2;CHEK1;AXIN2;WDR34;NR3C2
mmu-miR-466d-3p	5/169	0.240986	0.850665	0	0	1.52376	2.16834	CCNA2;CHEK1;CD28;OIP5;SLC16A10
mmu-miR-297b-3p	5/169	0.240986	0.850665	0	0	1.52376	2.16834	CCNA2;CHEK1;CD28;OIP5;SLC16A10
hsa-miR-5189-5p	7/256	0.241805	0.850665	0	0	1.40613	1.99617	PLAC8;ZNF331;CHAF1B;KLHDC8A;CAPN5;FAM117B;ACVR2A
mmu-miR-367-3p	44575	0.243191	0.850665	0	0	3.835	5.42234	TAGAP
mmu-miR-5097	44575	0.243191	0.850665	0	0	3.835	5.42234	AURKB
mmu-miR-654-3p	44575	0.243191	0.850665	0	0	3.835	5.42234	TNRC6C
mmu-miR-760-3p	44575	0.243191	0.850665	0	0	3.835	5.42234	FBXL16
hsa-miR-891a-5p	44575	0.243191	0.850665	0	0	3.835	5.42234	SBK1
mmu-miR-32-5p	44575	0.243191	0.850665	0	0	3.835	5.42234	TAGAP
mmu-miR-3100-3p	44575	0.243191	0.850665	0	0	3.835	5.42234	TPX2
mmu-miR-484	44575	0.243191	0.850665	0	0	3.835	5.42234	CX3CR1
hsa-miR-7706	44575	0.243191	0.850665	0	0	3.835	5.42234	TRIP13
mmu-miR-137-3p	44575	0.243191	0.850665	0	0	3.835	5.42234	EZH2
hsa-miR-425-3p	2/48	0.243992	0.850665	0	0	2.16948	3.06031	SPSB1;SLC12A8
hsa-miR-711	2/48	0.243992	0.850665	0	0	2.16948	3.06031	DHCR24;TRIP13
mmu-miR-466a-3p	5/170	0.244647	0.850665	0	0	1.51445	2.13226	CCNA2;CHEK1;CD28;OIP5;SLC16A10
hsa-miR-6860	7/257	0.244751	0.850665	0	0	1.40043	1.97113	PLAC8;ZNF331;CHAF1B;KLHDC8A;CAPN5;FAM117B;ACVR2A
hsa-miR-612	7/257	0.244751	0.850665	0	0	1.40043	1.97113	PLAC8;ZNF331;CHAF1B;KLHDC8A;CAPN5;FAM117B;ACVR2A
hsa-miR-1914-5p	3/87	0.245504	0.850665	0	0	1.78316	2.50434	GZMM;DENND5B;AURKA
hsa-miR-365a-5p	4/128	0.245668	0.850665	0	0	1.61141	2.26206	TMEM106B;CENPM;OIP5;IL7R
hsa-miR-4328	4/128	0.245668	0.850665	0	0	1.61141	2.26206	EEF1A1;RRM2;HMGB2;CXCR6
hsa-miR-30e-5p	9/347	0.246961	0.850665	0	0	1.33261	1.86368	EEF1A1;SLFN5;PLSCR1;RRM2;SP4;CCNF;HABP4;IL21R;KIF11
hsa-miR-1285-3p	7/258	0.247709	0.850665	0	0	1.39478	1.94642	PLAC8;ZNF331;CHAF1B;KLHDC8A;CAPN5;FAM117B;ACVR2A
mmu-miR-362-3p	13/530	0.24817	0.850665	0	0	1.25983	1.75575	EPHA4;SLFN5;DDIT4L;SLC16A10;CDC14A;NELL2;DNAJB1;PTTG1;TAGAP;CHEK1;IL21R;RGL1;PRR11
hsa-miR-6744-3p	5/171	0.248322	0.850665	0	0	1.50525	2.09686	PLSCR1;MELK;TXK;RPS6;APOBEC3A
hsa-miR-4757-5p	5/171	0.248322	0.850665	0	0	1.50525	2.09686	PLSCR1;MELK;TXK;RPS6;APOBEC3A
hsa-miR-4736	5/171	0.248322	0.850665	0	0	1.50525	2.09686	EDAR;EEF1A1;TBC1D4;EIF3L;LY6E
mmu-miR-329-3p	13/531	0.250222	0.850665	0	0	1.25733	1.74191	EPHA4;SLFN5;DDIT4L;SLC16A10;CDC14A;NELL2;DNAJB1;PTTG1;TAGAP;CHEK1;IL21R;RGL1;PRR11
hsa-miR-4513	3/88	0.250784	0.850665	0	0	1.76209	2.43725	CD40LG;SCD;GOLGA8A
hsa-miR-6855-3p	3/88	0.250784	0.850665	0	0	1.76209	2.43725	CD40LG;SCD;GOLGA8A
hsa-miR-1284	2/49	0.251313	0.850665	0	0	2.12321	2.93227	BTG1;SLC1A4
hsa-miR-1178-5p	2/49	0.251313	0.850665	0	0	2.12321	2.93227	SPSB1;PHGDH
hsa-miR-6762-3p	2/49	0.251313	0.850665	0	0	2.12321	2.93227	GPT2;CCNF
mmu-miR-30a-5p	2/49	0.251313	0.850665	0	0	2.12321	2.93227	IRF4;IL21R
hsa-miR-3661	2/49	0.251313	0.850665	0	0	2.12321	2.93227	SCD;PABPC1
hsa-miR-208b-3p	2/49	0.251313	0.850665	0	0	2.12321	2.93227	CDKN1A;AXIN2
mmu-miR-467g	5/172	0.252012	0.850665	0	0	1.49616	2.06213	CCNA2;CHEK1;CD28;OIP5;SLC16A10
hsa-miR-524-5p	5/172	0.252012	0.850665	0	0	1.49616	2.06213	TOP2A;CCNE1;TTK;EPHA1;FBLN2
hsa-miR-4698	6/216	0.25399	0.850665	0	0	1.42828	1.9574	EIF2AK2;CYBRD1;RPL23A;PTPN4;CEP55;TNFRSF21
hsa-miR-575	4/130	0.254254	0.850665	0	0	1.58567	2.17145	CCNA2;DUSP2;ZNF329;NCAPG
hsa-miR-3915	4/130	0.254254	0.850665	0	0	1.58567	2.17145	PLSCR1;TMEM30B;CAMK2N1;RPL13A
hsa-miR-765	9/350	0.254612	0.850665	0	0	1.32068	1.80671	EEF1A1;KCND1;TMEM30B;PPP2R2B;CDCA8;RPL13A;CBLB;RUNX3;RECK
hsa-miR-3926	8/305	0.254734	0.850665	0	0	1.34743	1.84266	CDT1;DENND5B;ZNF329;TIMELESS;LRIG1;SLC16A10;PRR11;RNF165
hsa-miR-4711-3p	3/89	0.256081	0.850665	0	0	1.74151	2.37239	CYP2U1;KIAA1671;RPS3
hsa-miR-6822-3p	3/89	0.256081	0.850665	0	0	1.74151	2.37239	SMOX;MCM4;FBXL16
hsa-miR-5047	3/89	0.256081	0.850665	0	0	1.74151	2.37239	PLK1;KLRD1;KIAA1958
hsa-miR-218-5p	19/815	0.257168	0.850665	0	0	1.19729	1.62595	TOP2A;CNTNAP2;SATB1;DOCK9;LEF1;CCNF;HJURP;HMGB2;RUNX3;SULF2;KIF15;TGFBR3;RPS25;UCHL1;MTHFD1L;KIT;LRIG1;OIP5;RPL15
mmu-miR-25-3p	44576	0.25811	0.850665	0	0	3.56089	4.82276	TAGAP
mmu-miR-363-3p	44576	0.25811	0.850665	0	0	3.56089	4.82276	TAGAP
hsa-miR-3912-3p	44576	0.25811	0.850665	0	0	3.56089	4.82276	RPL13A
hsa-miR-6869-3p	44576	0.25811	0.850665	0	0	3.56089	4.82276	PDZD4
mmu-miR-1949	44576	0.25811	0.850665	0	0	3.56089	4.82276	ZNF329
mmu-miR-331-3p	44576	0.25811	0.850665	0	0	3.56089	4.82276	PI16
mmu-miR-490-3p	44576	0.25811	0.850665	0	0	3.56089	4.82276	CD63
mmu-miR-3969	44576	0.25811	0.850665	0	0	3.56089	4.82276	CD28
mmu-miR-697	44576	0.25811	0.850665	0	0	3.56089	4.82276	DENND5B
hsa-miR-130a-5p	4/131	0.25857	0.850665	0	0	1.57311	2.12776	VCAM1;HMGB2;CENPM;ZIK1
hsa-miR-488-3p	4/131	0.25857	0.850665	0	0	1.57311	2.12776	CYP2U1;DHCR24;RPS27A;TGFBR2
hsa-miR-6500-5p	2/50	0.258639	0.850665	0	0	2.07887	2.8113	CDKN1A;HSF2
hsa-miR-3169	2/50	0.258639	0.850665	0	0	2.07887	2.8113	CDKN1A;RRM2
hsa-miR-6874-5p	2/50	0.258639	0.850665	0	0	2.07887	2.8113	CDKN1A;HSF2
hsa-miR-5571-3p	2/50	0.258639	0.850665	0	0	2.07887	2.8113	NELL2;MCM4
hsa-miR-4633-3p	2/50	0.258639	0.850665	0	0	2.07887	2.8113	CDKN1A;HSF2
hsa-miR-1298-3p	2/50	0.258639	0.850665	0	0	2.07887	2.8113	CCNF;CENPN
hsa-miR-4748	3/90	0.261393	0.850665	0	0	1.7214	2.30966	RPS14;RPL30;IL21R
hsa-miR-7855-5p	3/90	0.261393	0.850665	0	0	1.7214	2.30966	EOMES;PLSCR1;ID3
hsa-miR-452-3p	3/90	0.261393	0.850665	0	0	1.7214	2.30966	CAMK2N1;KLRD1;ZSWIM5
hsa-miR-6509-3p	3/90	0.261393	0.850665	0	0	1.7214	2.30966	TNFRSF13B;MTHFD1L;ZNF419
hsa-miR-23c	4/132	0.262901	0.850665	0	0	1.56074	2.08511	VCAM1;HMGB2;CENPM;ZIK1
hsa-miR-1254	4/132	0.262901	0.850665	0	0	1.56074	2.08511	TNFRSF13B;SCD;CDCA7;KIAA1671
hsa-miR-194-3p	4/132	0.262901	0.850665	0	0	1.56074	2.08511	DUSP2;UST;HOXC4;CDC25A
mmu-miR-10a-5p	6/219	0.263913	0.850665	0	0	1.40794	1.87557	XKRX;EXOSC4;GPR68;PRF1;CYBRD1;BACH2
hsa-miR-329-3p	13/538	0.264755	0.850665	0	0	1.24011	1.64804	HMGB2;WNT7A;FASLG;SLC1A4;TIMM10;PRSS23;SORBS3;TIAM1;ABLIM1;CHAF1B;FGF9;CHEK1;TNFRSF21
hsa-miR-628-5p	2/51	0.265967	0.850665	0	0	2.03634	2.69689	CLIC5;PLSCR1
hsa-miR-3136-5p	3/91	0.266719	0.850665	0	0	1.70176	2.24897	SCD;GOLGA8A;SULF2
hsa-miR-4439	3/91	0.266719	0.850665	0	0	1.70176	2.24897	SCD;GOLGA8A;SULF2
hsa-miR-920	3/91	0.266719	0.850665	0	0	1.70176	2.24897	DBNDD1;TCN2;SCD
hsa-miR-5591-5p	3/91	0.266719	0.850665	0	0	1.70176	2.24897	DBNDD1;TCN2;SCD
hsa-miR-664a-3p	3/91	0.266719	0.850665	0	0	1.70176	2.24897	RPS6KA5;CACNA2D3;WNT7A
hsa-miR-6833-5p	3/91	0.266719	0.850665	0	0	1.70176	2.24897	SCD;GPT2;TMEM106B
hsa-miR-4677-5p	3/91	0.266719	0.850665	0	0	1.70176	2.24897	TNRC6C;VCAM1;GRPEL2
hsa-miR-6726-5p	3/91	0.266719	0.850665	0	0	1.70176	2.24897	DBNDD1;TCN2;SCD
hsa-miR-542-3p	5/176	0.266903	0.850665	0	0	1.46086	1.92961	PLAC8;CDKN1A;AP1S2;FBLN5;RPS23
hsa-miR-7843-5p	4/133	0.267246	0.850665	0	0	1.54856	2.04346	CDKN1A;HOXC4;RPL13A;AURKA
hsa-miR-188-3p	4/133	0.267246	0.850665	0	0	1.54856	2.04346	SCD;TXK;CDCA8;ENPP5
hsa-miR-4632-5p	4/133	0.267246	0.850665	0	0	1.54856	2.04346	CDKN1A;HOXC4;RPL13A;AURKA
hsa-miR-3689d	9/355	0.267531	0.850665	0	0	1.30125	1.71573	CDKN1A;RRM2;ESPL1;SMOX;GMNN;UST;MAN1C1;CDKN3;LY6E
hsa-miR-7151-3p	10/401	0.26825	0.850665	0	0	1.27977	1.68397	RPL4;CDKN1A;ZNF491;DENND5B;TXK;TMEM106B;SLC16A10;FBXO6;PTPN4;TGFBR2
mmu-miR-3473c	5/177	0.270657	0.850665	0	0	1.45229	1.898	SPON1;PTTG1;RSAD2;CAMK2N1;FBXL16
hsa-miR-5095	10/402	0.270703	0.850665	0	0	1.27644	1.66797	RPL4;CDKN1A;ZNF491;DENND5B;TXK;TMEM106B;SLC16A10;FBXO6;PTPN4;TGFBR2
hsa-miR-1468-3p	7/266	0.271744	0.850665	0	0	1.35114	1.76039	CCNA2;CYP2U1;PSAT1;HMGB2;CEP55;TNFRSF21;ACVR2A
hsa-miR-4300	3/92	0.272058	0.850665	0	0	1.68255	2.19024	DBNDD1;TCN2;SCD
hsa-miR-4519	3/92	0.272058	0.850665	0	0	1.68255	2.19024	DUSP2;PHGDH;LDOC1
mmu-miR-761	44577	0.272736	0.850665	0	0	3.32332	4.31783	SDF2L1
mmu-miR-1197-3p	44577	0.272736	0.850665	0	0	3.32332	4.31783	HMGB2
mmu-miR-3100-5p	44577	0.272736	0.850665	0	0	3.32332	4.31783	PSAT1
hsa-miR-6803-3p	44577	0.272736	0.850665	0	0	3.32332	4.31783	CDKN1A
mmu-miR-3092-3p	44577	0.272736	0.850665	0	0	3.32332	4.31783	SLC12A8
mmu-miR-125b-2-3p	44577	0.272736	0.850665	0	0	3.32332	4.31783	CCNA2
mmu-miR-3095-3p	44577	0.272736	0.850665	0	0	3.32332	4.31783	TGFBR3
mmu-miR-3084-3p	44577	0.272736	0.850665	0	0	3.32332	4.31783	ZNF329
mmu-miR-3473b	44577	0.272736	0.850665	0	0	3.32332	4.31783	KIF15
hsa-miR-196b-3p	44577	0.272736	0.850665	0	0	3.32332	4.31783	RPS3
hsa-miR-548al	44577	0.272736	0.850665	0	0	3.32332	4.31783	SBK1
mmu-miR-599	44577	0.272736	0.850665	0	0	3.32332	4.31783	IFI44
mmu-let-7c-5p	44577	0.272736	0.850665	0	0	3.32332	4.31783	EZH2
hsa-miR-7705	2/52	0.273296	0.850665	0	0	1.99551	2.58858	PAQR8;HOOK1
hsa-miR-519e-3p	2/52	0.273296	0.850665	0	0	1.99551	2.58858	CDKN1A;OIP5
hsa-miR-99b-5p	2/52	0.273296	0.850665	0	0	1.99551	2.58858	CNTNAP2;CHEK1
hsa-miR-609	2/52	0.273296	0.850665	0	0	1.99551	2.58858	PLAC8;RPL23A
hsa-miR-6735-5p	4/135	0.275973	0.850665	0	0	1.52476	1.96306	CDKN1A;HOXC4;RPL13A;AURKA
hsa-miR-1304-5p	4/135	0.275973	0.850665	0	0	1.52476	1.96306	CDKN1A;PLSCR1;DENND5B;ZNF491
hsa-miR-6880-5p	8/313	0.27704	0.850665	0	0	1.31154	1.68349	EDAR;PDZD4;CDKN1A;MAN1C1;CDCA8;CENPN;RECK;LY6E
hsa-miR-4537	8/313	0.27704	0.850665	0	0	1.31154	1.68349	ETV7;CDKN1A;TRIM6;RPL27A;SPATS2L;SLC16A10;CD3G;PABPC1
hsa-miR-644a	3/93	0.277409	0.850665	0	0	1.66377	2.13339	CHAF1B;SBK1;SATB1
hsa-miR-4803	3/93	0.277409	0.850665	0	0	1.66377	2.13339	GRPEL2;PTPN4;CDC25A
hsa-let-7a-5p	15/639	0.279881	0.850665	0	0	1.20395	1.5331	RPL4;EPHA4;RPL30;CDKN1A;RRM2;UHRF1;RPL9;AURKB;TGFBR3;ESPL1;HSF2;GRPEL2;HOXC4;CCR7;EZH2
hsa-miR-195-5p	15/639	0.279881	0.850665	0	0	1.20395	1.5331	CDKN1A;SIRT4;WNT7A;AXIN2;CDC25A;ACVR2A;TGFBR3;PSAT1;CCNE1;IRF4;RCAN3;CHEK1;RECK;CEP55;E2F7
hsa-miR-7150	4/136	0.280354	0.850665	0	0	1.51313	1.92425	EDAR;EEF1A1;TBC1D4;EIF3L
hsa-miR-6765-3p	4/136	0.280354	0.850665	0	0	1.51313	1.92425	CLIC5;CDKN1A;RPS6;UST
hsa-miR-378j	2/53	0.280621	0.850665	0	0	1.95628	2.48595	TXK;AURKA
hsa-miR-6839-5p	2/53	0.280621	0.850665	0	0	1.95628	2.48595	TXK;AURKA
hsa-miR-515-3p	2/53	0.280621	0.850665	0	0	1.95628	2.48595	CDKN1A;OIP5
hsa-miR-140-3p	6/224	0.280665	0.850665	0	0	1.3753	1.74744	UBE2C;PSAT1;CDCA8;SLC16A10;SLC1A4;CDC25A
hsa-miR-31-5p	6/224	0.280665	0.850665	0	0	1.3753	1.74744	ZNF331;TIAM1;RPL27A;STMN1;ZIK1;MCM2
hsa-miR-548t-5p	7/269	0.280916	0.850665	0	0	1.33546	1.69564	EPHA4;CCNB1;BTG1;STMN1;HMGB2;CDCA8;E2F7
hsa-miR-93-3p	7/269	0.280916	0.850665	0	0	1.33546	1.69564	CDC20;EEF1A1;TIAM1;PLEKHG4;CENPF;KIAA1671;HMMR
hsa-miR-6832-5p	7/269	0.280916	0.850665	0	0	1.33546	1.69564	CDKN1A;CHAF1B;CD4;TCN2;SLC16A10;ZIK1;TGFBR2
hsa-miR-548az-5p	7/269	0.280916	0.850665	0	0	1.33546	1.69564	EPHA4;CCNB1;BTG1;STMN1;HMGB2;CDCA8;E2F7
hsa-miR-8084	3/94	0.282769	0.850665	0	0	1.6454	2.07835	DENND5B;TMEM106B;PTPN4
hsa-miR-8081	3/94	0.282769	0.850665	0	0	1.6454	2.07835	OGFRL1;CENPN;RNF165
hsa-miR-4290	3/94	0.282769	0.850665	0	0	1.6454	2.07835	CDKN1A;DENND5B;KCNK12
hsa-miR-4436b-3p	4/137	0.284746	0.850665	0	0	1.50168	1.88634	CDKN1A;HOXC4;RPL13A;AURKA
hsa-miR-6832-3p	8/316	0.285541	0.850665	0	0	1.29857	1.62758	EPHA4;AP1S2;CD28;EIF2AK2;ISM1;ENPP5;SLC27A2;BACH2
hsa-miR-205-5p	5/181	0.285782	0.850665	0	0	1.41899	1.77733	SQLE;CENPF;NCAPG;DHCR24;ZSWIM5
hsa-miR-6722-3p	5/181	0.285782	0.850665	0	0	1.41899	1.77733	CDKN1A;SALL2;TBC1D4;HOXC4;LY6E
hsa-miR-520b	11/455	0.287004	0.850665	0	0	1.23951	1.54723	DUSP2;CDKN1A;ABLIM1;BTG1;MELK;TXK;HABP4;CD28;NR1D2;TIMM10;DLGAP5
hsa-miR-4783-3p	44578	0.287075	0.850665	0	0	3.11546	3.88813	GPT2
mmu-miR-489-3p	44578	0.287075	0.850665	0	0	3.11546	3.88813	CDC14A
mmu-miR-33-5p	44578	0.287075	0.850665	0	0	3.11546	3.88813	ABCA1
hsa-miR-3177-3p	44578	0.287075	0.850665	0	0	3.11546	3.88813	SBK1
mmu-miR-3082-3p	44578	0.287075	0.850665	0	0	3.11546	3.88813	RCAN3
mmu-miR-3474	44578	0.287075	0.850665	0	0	3.11546	3.88813	PI16
hsa-miR-1468-5p	44578	0.287075	0.850665	0	0	3.11546	3.88813	RPL27A
hsa-miR-4444	44578	0.287075	0.850665	0	0	3.11546	3.88813	CNTNAP2
hsa-miR-887-3p	44578	0.287075	0.850665	0	0	3.11546	3.88813	MTHFD1L
hsa-miR-4730	44578	0.287075	0.850665	0	0	3.11546	3.88813	FBXL16
mmu-miR-873a-5p	44578	0.287075	0.850665	0	0	3.11546	3.88813	THNSL1
mmu-miR-1843a-5p	44578	0.287075	0.850665	0	0	3.11546	3.88813	CHEK1
hsa-miR-6806-5p	2/54	0.28794	0.850665	0	0	1.91856	2.38861	SMOX;TGFBR2
hsa-miR-6838-3p	2/54	0.28794	0.850665	0	0	1.91856	2.38861	ABLIM1;RNF165
mmu-miR-5098	2/54	0.28794	0.850665	0	0	1.91856	2.38861	CD28;ACVR2A
hsa-miR-1-5p	2/54	0.28794	0.850665	0	0	1.91856	2.38861	CHAF1B;RPS6KA5
hsa-miR-33b-3p	2/54	0.28794	0.850665	0	0	1.91856	2.38861	ABCA1;OIP5
hsa-miR-767-3p	2/54	0.28794	0.850665	0	0	1.91856	2.38861	PLEKHG4;CDKN1A
hsa-miR-208a-3p	2/54	0.28794	0.850665	0	0	1.91856	2.38861	CDKN1A;AXIN2
hsa-miR-592	2/54	0.28794	0.850665	0	0	1.91856	2.38861	EPHA4;RPS3
hsa-miR-195-3p	3/95	0.288139	0.850665	0	0	1.62743	2.02504	RPS6KA5;GRPEL2;CDC25A
hsa-miR-6879-5p	4/138	0.289149	0.850665	0	0	1.49039	1.8493	CDKN1A;HOXC4;RPL13A;AURKA
hsa-miR-4262	4/138	0.289149	0.850665	0	0	1.49039	1.8493	VCAM1;SCD;RPL13A;KIF2C
hsa-miR-4649-3p	12/504	0.292342	0.850665	0	0	1.22041	1.50089	HSD3B7;OGFRL1;VCAM1;EIF3L;TCEA3;TIMELESS;HJURP;CENPM;EIF2AK2;CENPN;RPS27A;TGFBR2
hsa-miR-1909-3p	5/183	0.293404	0.850665	0	0	1.40291	1.72025	CDKN1A;SALL2;TBC1D4;HOXC4;LY6E
hsa-miR-4735-3p	3/96	0.293516	0.850665	0	0	1.60985	1.97339	RAD51AP1;RPS6KA5;PSAT1
hsa-miR-5094	2/55	0.295251	0.850665	0	0	1.88227	2.29623	DENND5B;KLRD1
hsa-miR-6740-5p	2/55	0.295251	0.850665	0	0	1.88227	2.29623	CDKN1A;SCD
hsa-miR-4456	2/55	0.295251	0.850665	0	0	1.88227	2.29623	TBC1D4;ZNF419
hsa-miR-5011-3p	2/55	0.295251	0.850665	0	0	1.88227	2.29623	EPHA4;RUNX3
hsa-miR-6772-3p	2/55	0.295251	0.850665	0	0	1.88227	2.29623	CAPN5;FAM117B
hsa-miR-582-3p	2/55	0.295251	0.850665	0	0	1.88227	2.29623	GRPEL2;AXIN2
mmu-miR-26a-5p	10/412	0.2956	0.850665	0	0	1.24404	1.51617	ABCA1;TNRC6C;ABLIM1;LRRN3;SPOCK2;AP1S2;THNSL1;TNFRSF21;EZH2;ZIK1
hsa-miR-5586-3p	5/184	0.297228	0.850665	0	0	1.395	1.69249	ZNF331;RPS6KA5;CD28;RECK;FAM117B
hsa-miR-513c-3p	5/184	0.297228	0.850665	0	0	1.395	1.69249	BTG1;CDCA7;EIF2AK2;GOLGA8A;TNFRSF21
hsa-miR-302d-3p	11/460	0.29891	0.850665	0	0	1.22539	1.4798	DUSP2;ABLIM1;BTG1;MELK;TXK;HABP4;CD28;NR1D2;TIMM10;DLGAP5;TGFBR2
hsa-miR-302b-3p	11/460	0.29891	0.850665	0	0	1.22539	1.4798	DUSP2;ABLIM1;BTG1;MELK;TXK;HABP4;CD28;NR1D2;TIMM10;DLGAP5;TGFBR2
hsa-miR-302c-3p	12/507	0.299162	0.850665	0	0	1.21282	1.4636	DUSP2;ABLIM1;BTG1;MELK;PRC1;TXK;HABP4;CD28;NR1D2;TIMM10;TUBG1;DLGAP5
hsa-miR-6503-3p	44579	0.301131	0.850665	0	0	2.93205	3.51907	CACNA2D3
mmu-miR-1929-5p	44579	0.301131	0.850665	0	0	2.93205	3.51907	HMGB2
mmu-miR-96-5p	44579	0.301131	0.850665	0	0	2.93205	3.51907	CLIC5
mmu-miR-501-5p	44579	0.301131	0.850665	0	0	2.93205	3.51907	SLC27A2
hsa-miR-30d-5p	9/368	0.30199	0.850665	0	0	1.25329	1.50064	SLFN5;PLSCR1;RRM2;SP4;CCNF;HABP4;IL21R;KIF11;EZH2
hsa-miR-561-3p	4/141	0.30241	0.850665	0	0	1.45753	1.74317	RAD51AP1;TOP2A;PABPC1;ACVR2A
hsa-miR-4520-3p	2/56	0.302551	0.850665	0	0	1.84732	2.20847	SCD;RPL23A
hsa-miR-3117-5p	2/56	0.302551	0.850665	0	0	1.84732	2.20847	EPHX2;STMN1
hsa-miR-6759-5p	2/56	0.302551	0.850665	0	0	1.84732	2.20847	CDKN1A;CHAF1B
hsa-miR-485-5p	13/556	0.303378	0.850665	0	0	1.19787	1.42879	CDKN1A;VCAM1;GPT2;HJURP;EIF2AK2;OGFRL1;CD4;ESPL1;KLHDC8A;RPL27A;ZNF329;CENPN;PABPC1
hsa-miR-4264	3/98	0.304289	0.850665	0	0	1.5758	1.87485	DUSP2;FGF9;CEP55
hsa-miR-4801	3/98	0.304289	0.850665	0	0	1.5758	1.87485	EEF1A1;CHEK1;SLC1A4
hsa-miR-373-5p	9/369	0.304686	0.850665	0	0	1.24974	1.48528	CDKN1A;CHAF1B;MELK;KLHDC8A;SP4;CYBRD1;MCM4;PRR11;FAM117B
hsa-miR-513a-3p	5/186	0.304901	0.850665	0	0	1.37944	1.63846	BTG1;CDCA7;EIF2AK2;GOLGA8A;TNFRSF21
hsa-miR-5584-5p	4/142	0.306846	0.850665	0	0	1.4469	1.70938	CDKN1A;RPS6KA5;SCD;STMN1
hsa-miR-371b-5p	9/370	0.307388	0.850665	0	0	1.24621	1.47009	CDKN1A;CHAF1B;MELK;KLHDC8A;SP4;CYBRD1;MCM4;PRR11;FAM117B
hsa-miR-507	5/187	0.308748	0.850665	0	0	1.37179	1.61217	PAQR8;RPL30;RPS6KA5;SATB1;BACH2
hsa-miR-557	5/187	0.308748	0.850665	0	0	1.37179	1.61217	PAQR8;RPL30;RPS6KA5;SATB1;BACH2
hsa-miR-3611	3/99	0.309682	0.850665	0	0	1.5593	1.82783	EDAR;NR1D2;AURKA
hsa-miR-4731-3p	3/99	0.309682	0.850665	0	0	1.5593	1.82783	EEF1A1;CHEK1;SLC1A4
hsa-miR-361-3p	4/143	0.311288	0.850665	0	0	1.43641	1.67635	PAQR8;EEF1A1;DUSP2;LRIG1
hsa-miR-6885-3p	4/143	0.311288	0.850665	0	0	1.43641	1.67635	MAN1C1;CBLB;C2ORF15;RPS27A
hsa-miR-766-3p	14/608	0.31329	0.850665	0	0	1.1792	1.36861	ZNF331;KIAA1671;NR1D2;FAM117B;TNRC6C;CHAF1B;CCNB1;KLHDC8A;RPL27A;CHEK1;TIMELESS;SERPING1;ID3;TGFBI
mmu-miR-129-5p	8/326	0.31433	0.850665	0	0	1.25708	1.45483	BTG1;UBE2C;ZNF329;PRF1;HJURP;KIF11;APBA2;BACH2
mmu-miR-182-5p	44580	0.314911	0.850665	0	0	2.76901	3.19949	CLIC5
mmu-miR-291b-5p	44580	0.314911	0.850665	0	0	2.76901	3.19949	BACH2
mmu-miR-199a-3p	44580	0.314911	0.850665	0	0	2.76901	3.19949	CLIC5
hsa-miR-4445-3p	44580	0.314911	0.850665	0	0	2.76901	3.19949	SBK1
mmu-miR-1928	44580	0.314911	0.850665	0	0	2.76901	3.19949	DENND5B
mmu-miR-291a-5p	44580	0.314911	0.850665	0	0	2.76901	3.19949	BACH2
hsa-miR-3684	44580	0.314911	0.850665	0	0	2.76901	3.19949	PABPC1
mmu-miR-370-3p	44580	0.314911	0.850665	0	0	2.76901	3.19949	TGFBR3
mmu-miR-3105-3p	44580	0.314911	0.850665	0	0	2.76901	3.19949	ISM1
mmu-miR-218-5p	44580	0.314911	0.850665	0	0	2.76901	3.19949	SH2D1A
hsa-miR-4315	44580	0.314911	0.850665	0	0	2.76901	3.19949	CCR6
hsa-miR-5683	3/100	0.315078	0.850665	0	0	1.54315	1.78223	CCNB1;BTG1;EPHX2
hsa-miR-3180	3/100	0.315078	0.850665	0	0	1.54315	1.78223	CDKN1A;SBK1;RUNX3
hsa-miR-3180-3p	3/100	0.315078	0.850665	0	0	1.54315	1.78223	CDKN1A;SBK1;RUNX3
hsa-miR-6834-5p	3/100	0.315078	0.850665	0	0	1.54315	1.78223	RPS6KA5;RPL23A;AURKA
hsa-miR-616-5p	9/373	0.315525	0.850665	0	0	1.23575	1.42546	CDKN1A;CHAF1B;MELK;KLHDC8A;SP4;CYBRD1;MCM4;PRR11;FAM117B
hsa-miR-4524b-5p	5/189	0.316463	0.850665	0	0	1.35674	1.56099	CCNE1;PSAT1;CHEK1;RECK;CDC25A
hsa-miR-4524a-5p	5/189	0.316463	0.850665	0	0	1.35674	1.56099	CCNE1;PSAT1;CHEK1;RECK;CDC25A
hsa-miR-126-3p	2/58	0.317109	0.850665	0	0	1.78116	2.04568	VCAM1;EZH2
hsa-miR-1261	2/58	0.317109	0.850665	0	0	1.78116	2.04568	PLAC8;KLRD1
hsa-miR-4751	2/58	0.317109	0.850665	0	0	1.78116	2.04568	TMEM30B;RPL23A
hsa-miR-6797-3p	2/58	0.317109	0.850665	0	0	1.78116	2.04568	KCNK12;BACH2
hsa-miR-34c-3p	2/58	0.317109	0.850665	0	0	1.78116	2.04568	LEF1;AXIN2
hsa-miR-8069	2/58	0.317109	0.850665	0	0	1.78116	2.04568	TBC1D4;CACNA2D3
hsa-miR-421	6/235	0.318283	0.850665	0	0	1.30849	1.49798	EEF1A1;TNRC6C;SCD;GMNN;NCAPG;FBXL16
hsa-miR-4680-5p	4/145	0.320192	0.850665	0	0	1.41589	1.61247	PLSCR1;SLC12A8;ZIK1;RNF165
hsa-miR-4645-5p	4/145	0.320192	0.850665	0	0	1.41589	1.61247	EPHA4;CDKN1A;ZNF329;RNF165
hsa-miR-500a-5p	4/145	0.320192	0.850665	0	0	1.41589	1.61247	CYP2U1;KLRD1;RNF165;MCM2
hsa-miR-6816-5p	3/101	0.320477	0.850665	0	0	1.52732	1.73801	CDKN1A;SBK1;RUNX3
hsa-miR-3617-5p	3/101	0.320477	0.850665	0	0	1.52732	1.73801	CDKN1A;UST;AXIN2
hsa-miR-576-5p	3/101	0.320477	0.850665	0	0	1.52732	1.73801	CDKN1A;TMEM30B;RPL13A
hsa-miR-1206	3/101	0.320477	0.850665	0	0	1.52732	1.73801	MCM4;TMEM106B;KLRD1
mmu-miR-301b-3p	9/375	0.320976	0.850665	0	0	1.22887	1.39647	ABCA1;PRKCH;CAMK2N1;B3GALT2;NAP1L3;CBLB;ENPP5;FAM117B;TNFRSF21
hsa-let-7e-5p	14/612	0.321805	0.850665	0	0	1.17106	1.32776	EPHA4;CDKN1A;RRM2;PLK1;FASLG;AURKB;TGFBR3;SQLE;ESPL1;SCD;RPL27A;GRPEL2;COL6A1;EZH2
hsa-miR-25-3p	12/517	0.322198	0.850665	0	0	1.18818	1.34572	EEF1A1;RPS14;CCNB1;SPATS2L;FASLG;KIAA1958;RPL9;RECK;GOLGA8A;EIF4B;EZH2;AURKA
hsa-miR-3937	2/59	0.324362	0.850665	0	0	1.74982	1.97011	EPHA4;CDKN1A
hsa-miR-26a-2-3p	2/59	0.324362	0.850665	0	0	1.74982	1.97011	PLSCR1;PRKCH
hsa-miR-4417	2/59	0.324362	0.850665	0	0	1.74982	1.97011	SATB1;CCNF
hsa-miR-6076	2/59	0.324362	0.850665	0	0	1.74982	1.97011	KCNK12;BACH2
hsa-miR-6514-5p	4/146	0.324651	0.850665	0	0	1.40585	1.58159	TCN2;HSF2;C2ORF15;CCR6
hsa-miR-4649-5p	3/102	0.325876	0.850665	0	0	1.51182	1.69511	CCNB1;TMEM30B;RPL13A
hsa-miR-1255a	3/102	0.325876	0.850665	0	0	1.51182	1.69511	EPHA4;FAM102A;TMEM106B
hsa-miR-1255b-5p	3/102	0.325876	0.850665	0	0	1.51182	1.69511	EPHA4;FAM102A;TMEM106B
hsa-miR-668-5p	44581	0.328421	0.850665	0	0	2.62314	2.92076	CDC25A
mmu-miR-450b-3p	44581	0.328421	0.850665	0	0	2.62314	2.92076	PSAT1
mmu-miR-326-3p	44581	0.328421	0.850665	0	0	2.62314	2.92076	FBXL16
mmu-miR-1953	44581	0.328421	0.850665	0	0	2.62314	2.92076	PSAT1
mmu-miR-421-3p	44581	0.328421	0.850665	0	0	2.62314	2.92076	FBXL16
mmu-miR-26b-5p	44581	0.328421	0.850665	0	0	2.62314	2.92076	LEF1
mmu-miR-330-5p	44581	0.328421	0.850665	0	0	2.62314	2.92076	FBXL16
mmu-miR-143-3p	44581	0.328421	0.850665	0	0	2.62314	2.92076	OGFRL1
hsa-miR-1247-5p	44581	0.328421	0.850665	0	0	2.62314	2.92076	CYBRD1
hsa-miR-3679-3p	4/147	0.329114	0.850665	0	0	1.39595	1.55139	PAQR8;PKIA;C2ORF15;EZH2
hsa-miR-4673	4/147	0.329114	0.850665	0	0	1.39595	1.55139	EPHA4;CDKN1A;ZNF329;RNF165
hsa-miR-5193	7/285	0.330953	0.850665	0	0	1.25756	1.39059	CLIC5;ABLIM1;UST;LRIG1;TIMM10;DIP2C;KIAA1958
hsa-miR-3196	3/103	0.331275	0.850665	0	0	1.49662	1.65348	CDKN1A;SBK1;RUNX3
hsa-miR-641	3/103	0.331275	0.850665	0	0	1.49662	1.65348	CDKN1A;UST;AXIN2
hsa-miR-6729-5p	3/103	0.331275	0.850665	0	0	1.49662	1.65348	CCNB1;TMEM30B;RPL13A
mmu-miR-466f-3p	10/426	0.331396	0.850665	0	0	1.2013	1.32676	NELL2;EPHA4;CLIC5;SLFN5;SPOCK2;CHEK1;DDIT4L;SLC16A10;RGL1;CDC14A
hsa-miR-4642	2/60	0.331595	0.850665	0	0	1.71956	1.89812	TIMM10;RPS23
hsa-miR-3164	2/60	0.331595	0.850665	0	0	1.71956	1.89812	PLSCR1;TUBG1
hsa-miR-6722-5p	2/60	0.331595	0.850665	0	0	1.71956	1.89812	FAM102A;SLC16A10
hsa-miR-7703	11/474	0.332899	0.850665	0	0	1.18747	1.30612	CHAF1B;CCNB1;MELK;KLHDC8A;RPL27A;CHEK1;TIMELESS;SERPING1;SPATS2L;FASLG;KIAA1958
hsa-miR-4779	7/286	0.334129	0.850665	0	0	1.25299	1.37356	NELL2;PPP2R2B;STMN1;PLK1;CDCA8;HOXC4;KLRD1
mmu-miR-1195	8/333	0.33482	0.850665	0	0	1.22956	1.34533	EXOSC4;GPR68;ZNF329;RPS3;HMGB2;BACH2;SLC12A8;KIF15
hsa-miR-375	11/475	0.335358	0.850665	0	0	1.18485	1.29452	ZNF540;PAQR8;CENPF;CYP2U1;PIK3IP1;GRPEL2;IFI6;TMEM106B;EIF2AK2;DIP2C;RUNX3
hsa-miR-1307-3p	6/240	0.33564	0.850665	0	0	1.2802	1.39762	MELK;DENND5B;ZNF419;CCR6;APOBEC3A;CDKN3
hsa-miR-4697-5p	3/104	0.336672	0.850665	0	0	1.48173	1.61308	CDKN1A;SMOX;RUNX3
hsa-miR-3074-5p	3/104	0.336672	0.850665	0	0	1.48173	1.61308	TNRC6C;CYP2U1;SP4
hsa-miR-6827-5p	3/104	0.336672	0.850665	0	0	1.48173	1.61308	DBNDD1;CDKN1A;PLK1
hsa-miR-181d-5p	7/287	0.33731	0.850665	0	0	1.24845	1.35676	RPS14;VCAM1;SCD;NCAPG;NMT2;RPL13A;KIF2C
hsa-let-7i-5p	8/334	0.337766	0.850665	0	0	1.22572	1.3304	TGFBR3;EPHA4;CDKN1A;RRM2;ESPL1;GRPEL2;CDC25A;AURKB
hsa-miR-211-5p	8/334	0.337766	0.850665	0	0	1.22572	1.3304	EPHA4;RRM2;MX1;AP1S2;CD28;SLC27A2;BACH2;TGFBR2
hsa-miR-6842-5p	4/149	0.33805	0.850665	0	0	1.37655	1.49295	CDKN1A;SPSB1;RUNX3;LY6E
hsa-miR-7110-5p	4/149	0.33805	0.850665	0	0	1.37655	1.49295	CDKN1A;SPSB1;RUNX3;LY6E
hsa-miR-6752-5p	4/149	0.33805	0.850665	0	0	1.37655	1.49295	CDKN1A;SPSB1;RUNX3;LY6E
hsa-miR-6820-3p	2/61	0.338806	0.850665	0	0	1.69033	1.82949	PLSCR1;TUBG1
mmu-miR-295-3p	2/61	0.338806	0.850665	0	0	1.69033	1.82949	CDKN1A;MYL6B
mmu-miR-294-3p	2/61	0.338806	0.850665	0	0	1.69033	1.82949	CDKN1A;MYL6B
hsa-miR-4529-5p	2/61	0.338806	0.850665	0	0	1.69033	1.82949	VCAM1;RPS6
hsa-miR-138-1-3p	2/61	0.338806	0.850665	0	0	1.69033	1.82949	CYBRD1;DTL
hsa-miR-1915-5p	2/61	0.338806	0.850665	0	0	1.69033	1.82949	TNRC6C;RPS23
mmu-miR-302d-3p	2/61	0.338806	0.850665	0	0	1.69033	1.82949	CDKN1A;MYL6B
mmu-miR-669d-5p	44582	0.341664	0.850665	0	0	2.49186	2.67608	SH2D1A
mmu-miR-1306-5p	44582	0.341664	0.850665	0	0	2.49186	2.67608	CAMK2N1
mmu-miR-125a-3p	44582	0.341664	0.850665	0	0	2.49186	2.67608	CENPF
hsa-miR-662	44582	0.341664	0.850665	0	0	2.49186	2.67608	HSD3B7
hsa-miR-147b	44582	0.341664	0.850665	0	0	2.49186	2.67608	PKIA
hsa-miR-125b-5p	10/430	0.341782	0.850665	0	0	1.18961	1.27714	EEF1A1;PSAT1;CCNE1;IRF4;TIMM10;PABPC1;C2ORF15;GOLGA8A;E2F7;AURKB
hsa-miR-139-3p	3/105	0.342068	0.850665	0	0	1.46713	1.57386	GZMM;PKIA;CHEK1
hsa-miR-28-5p	3/105	0.342068	0.850665	0	0	1.46713	1.57386	CDKN1A;RNF165;MAD2L1
hsa-miR-4488	3/105	0.342068	0.850665	0	0	1.46713	1.57386	CDKN1A;SMOX;RUNX3
hsa-miR-451b	4/150	0.342522	0.850665	0	0	1.36705	1.46469	CHAF1B;RPL32;KLHDC8A;RCAN3
hsa-miR-1236-3p	6/242	0.342614	0.850665	0	0	1.26922	1.35953	PKIA;RORC;CENPN;TIMM10;DIP2C;EZH2
hsa-miR-558	5/196	0.343635	0.850665	0	0	1.30655	1.39562	CDKN1A;CCNB1;SCD;HMGB2;RUNX3
mmu-miR-291a-3p	2/62	0.345993	0.850665	0	0	1.66207	1.76402	CDKN1A;MYL6B
hsa-miR-4502	2/62	0.345993	0.850665	0	0	1.66207	1.76402	SCD;RCAN3
hsa-miR-548am-3p	7/290	0.346877	0.850665	0	0	1.23502	1.30762	TGFBR3;VCAM1;PSAT1;PKIA;SPATS2L;FBLN2;RECK
hsa-miR-548ah-3p	7/290	0.346877	0.850665	0	0	1.23502	1.30762	TGFBR3;VCAM1;PSAT1;PKIA;SPATS2L;FBLN2;RECK
hsa-miR-544a	4/151	0.346995	0.850665	0	0	1.35768	1.43703	SCD;RPS6;RPL13A;FBXL16
hsa-miR-429	4/151	0.346995	0.850665	0	0	1.35768	1.43703	DENND5B;PABPC1;PTPN4;EZH2
hsa-miR-1225-3p	4/151	0.346995	0.850665	0	0	1.35768	1.43703	IRF4;TCEA3;IFI6;CENPN
hsa-miR-6865-3p	3/106	0.34746	0.850665	0	0	1.45281	1.53578	SCD;OIP5;EZH2
hsa-miR-8082	5/197	0.347532	0.850665	0	0	1.29967	1.37362	RRM2;TCN2;CCR6;C2ORF15;ENPP5
hsa-miR-8063	5/197	0.347532	0.850665	0	0	1.29967	1.37362	KIT;EIF2AK2;CYBRD1;DTL;RNF165
hsa-miR-6807-5p	13/576	0.34796	0.850665	0	0	1.15411	1.21835	CLIC5;VCAM1;RRM2;ZNF491;TXK;SLC16A10;TCEA3;CD28;MAN1C1;TMEM106B;CENPN;FBXO6;SLC12A8
hsa-miR-378a-5p	9/385	0.348492	0.850665	0	0	1.19557	1.26029	TNRC6C;PLSCR1;MELK;CYP2U1;KLHDC8A;RPS6;TIMM10;PRR11;APOBEC3A
hsa-miR-324-3p	8/338	0.349586	0.850665	0	0	1.21061	1.27236	RPL4;EEF1A1;ACOT7;CCNF;RPS3;MCM4;TUBG1;PTPN4
hsa-miR-3653-5p	14/625	0.349852	0.850665	0	0	1.14536	1.20291	CDT1;DENND5B;TXK;RPS6;TIMM10;PLSCR1;MELK;ZNF329;TMEM106B;ID3;KIAA1958;PRR11;APOBEC3A;RNF165
hsa-miR-548j-3p	7/291	0.350073	0.850665	0	0	1.23061	1.29167	TGFBR3;VCAM1;PSAT1;PKIA;SPATS2L;FBLN2;RECK
hsa-miR-1301-3p	5/198	0.351431	0.850665	0	0	1.29287	1.35201	PLK1;COL6A1;ADCY3;KLRD1;KIAA1958
hsa-miR-6876-5p	5/198	0.351431	0.850665	0	0	1.29287	1.35201	CDT1;RTKN2;ID3;RPL13A;AURKA
hsa-miR-4476	5/198	0.351431	0.850665	0	0	1.29287	1.35201	CDT1;RTKN2;ID3;RPL13A;AURKA
hsa-miR-7854-3p	4/152	0.35147	0.850665	0	0	1.34844	1.40997	FAM102A;ZNF329;RECK;FBLN5
hsa-miR-6851-5p	8/339	0.35255	0.850665	0	0	1.20689	1.25826	CDKN1A;RRM2;ESPL1;SMOX;GMNN;UST;MAN1C1;LY6E
hsa-miR-1237-5p	3/107	0.352847	0.850665	0	0	1.43877	1.49879	CDKN1A;SMOX;RUNX3
hsa-miR-4316	3/107	0.352847	0.850665	0	0	1.43877	1.49879	RRM2;RPL23A;TGFBR2
hsa-miR-154-5p	2/63	0.353155	0.850665	0	0	1.63474	1.70152	UST;AURKA
hsa-miR-6894-3p	2/63	0.353155	0.850665	0	0	1.63474	1.70152	CD63;HMGB2
hsa-miR-758-5p	2/63	0.353155	0.850665	0	0	1.63474	1.70152	HOOK1;CACNA2D3
hsa-miR-4760-5p	2/63	0.353155	0.850665	0	0	1.63474	1.70152	DENND5B;PTPN4
hsa-miR-8061	2/63	0.353155	0.850665	0	0	1.63474	1.70152	DENND5B;PTPN4
hsa-miR-3928-5p	2/63	0.353155	0.850665	0	0	1.63474	1.70152	HMGB2;CCR6
hsa-miR-331-5p	2/63	0.353155	0.850665	0	0	1.63474	1.70152	TNRC6C;IRF4
hsa-miR-4474-3p	2/63	0.353155	0.850665	0	0	1.63474	1.70152	ZNF331;IL7R
hsa-miR-606	2/63	0.353155	0.850665	0	0	1.63474	1.70152	SCD;TGFBR2
hsa-miR-6806-3p	2/63	0.353155	0.850665	0	0	1.63474	1.70152	HMGB2;CCR6
hsa-miR-548x-3p	7/292	0.353273	0.850665	0	0	1.22623	1.27591	TGFBR3;VCAM1;PSAT1;PKIA;SPATS2L;FBLN2;RECK
hsa-miR-548ae-3p	7/292	0.353273	0.850665	0	0	1.22623	1.27591	TGFBR3;VCAM1;PSAT1;PKIA;SPATS2L;FBLN2;RECK
hsa-miR-548aq-3p	7/292	0.353273	0.850665	0	0	1.22623	1.27591	TGFBR3;VCAM1;PSAT1;PKIA;SPATS2L;FBLN2;RECK
hsa-miR-548aj-3p	7/292	0.353273	0.850665	0	0	1.22623	1.27591	TGFBR3;VCAM1;PSAT1;PKIA;SPATS2L;FBLN2;RECK
mmu-miR-205-5p	44583	0.354647	0.850665	0	0	2.37308	2.46001	EIF2AK2
mmu-miR-470-5p	44583	0.354647	0.850665	0	0	2.37308	2.46001	HMMR
hsa-miR-1282	44583	0.354647	0.850665	0	0	2.37308	2.46001	OGFRL1
hsa-miR-4527	44583	0.354647	0.850665	0	0	2.37308	2.46001	CDKN1A
hsa-miR-125b-1-3p	44583	0.354647	0.850665	0	0	2.37308	2.46001	BIK
hsa-miR-6503-5p	44583	0.354647	0.850665	0	0	2.37308	2.46001	CDKN1A
mmu-miR-325-3p	44583	0.354647	0.850665	0	0	2.37308	2.46001	PRR11
hsa-miR-548au-5p	5/199	0.355333	0.850665	0	0	1.28614	1.33077	CCNB1;TMEM30B;GRPEL2;KIF2C;ENPP5
hsa-miR-548ad-5p	5/199	0.355333	0.850665	0	0	1.28614	1.33077	CCNB1;TMEM30B;GRPEL2;KIF2C;ENPP5
hsa-miR-548w	5/199	0.355333	0.850665	0	0	1.28614	1.33077	CCNB1;TMEM30B;GRPEL2;KIF2C;ENPP5
hsa-miR-548ak	5/199	0.355333	0.850665	0	0	1.28614	1.33077	CCNB1;TMEM30B;GRPEL2;KIF2C;ENPP5
hsa-miR-548ap-5p	5/199	0.355333	0.850665	0	0	1.28614	1.33077	CCNB1;TMEM30B;GRPEL2;KIF2C;ENPP5
hsa-miR-548am-5p	5/199	0.355333	0.850665	0	0	1.28614	1.33077	CCNB1;TMEM30B;GRPEL2;KIF2C;ENPP5
hsa-miR-548o-5p	5/199	0.355333	0.850665	0	0	1.28614	1.33077	CCNB1;TMEM30B;GRPEL2;KIF2C;ENPP5
hsa-miR-548y	5/199	0.355333	0.850665	0	0	1.28614	1.33077	CCNB1;TMEM30B;GRPEL2;KIF2C;ENPP5
hsa-miR-548c-5p	5/199	0.355333	0.850665	0	0	1.28614	1.33077	CCNB1;TMEM30B;GRPEL2;KIF2C;ENPP5
hsa-miR-548aq-5p	5/199	0.355333	0.850665	0	0	1.28614	1.33077	CCNB1;TMEM30B;GRPEL2;KIF2C;ENPP5
hsa-miR-548ae-5p	5/199	0.355333	0.850665	0	0	1.28614	1.33077	CCNB1;TMEM30B;GRPEL2;KIF2C;ENPP5
hsa-miR-548ar-5p	5/199	0.355333	0.850665	0	0	1.28614	1.33077	CCNB1;TMEM30B;GRPEL2;KIF2C;ENPP5
hsa-miR-548b-5p	5/199	0.355333	0.850665	0	0	1.28614	1.33077	CCNB1;TMEM30B;GRPEL2;KIF2C;ENPP5
hsa-miR-548bb-5p	5/199	0.355333	0.850665	0	0	1.28614	1.33077	CCNB1;TMEM30B;GRPEL2;KIF2C;ENPP5
hsa-miR-548as-5p	5/199	0.355333	0.850665	0	0	1.28614	1.33077	CCNB1;TMEM30B;GRPEL2;KIF2C;ENPP5
hsa-miR-548h-5p	5/199	0.355333	0.850665	0	0	1.28614	1.33077	CCNB1;TMEM30B;GRPEL2;KIF2C;ENPP5
hsa-miR-548ab	5/199	0.355333	0.850665	0	0	1.28614	1.33077	CCNB1;TMEM30B;GRPEL2;KIF2C;ENPP5
hsa-miR-548ay-5p	5/199	0.355333	0.850665	0	0	1.28614	1.33077	CCNB1;TMEM30B;GRPEL2;KIF2C;ENPP5
hsa-miR-4662a-5p	4/153	0.355944	0.850665	0	0	1.33932	1.38349	DUSP2;FGF9;DENND5B;ZNF329
hsa-miR-3973	4/153	0.355944	0.850665	0	0	1.33932	1.38349	MELK;PABPC1;PTPN4;GOLGA8A
hsa-miR-6758-3p	3/108	0.35823	0.850665	0	0	1.42499	1.46287	ABLIM1;SLC16A10;TGFBR2
hsa-miR-504-5p	3/108	0.35823	0.850665	0	0	1.42499	1.46287	PDLIM1;PSAT1;ACVR2A
hsa-miR-4693-3p	3/108	0.35823	0.850665	0	0	1.42499	1.46287	CCNF;CENPN;RECK
hsa-miR-548j-5p	5/200	0.359237	0.850665	0	0	1.27948	1.3099	CCNB1;TMEM30B;GRPEL2;KIF2C;ENPP5
hsa-miR-548a-5p	5/200	0.359237	0.850665	0	0	1.27948	1.3099	CCNB1;TMEM30B;GRPEL2;KIF2C;ENPP5
hsa-miR-499a-5p	2/64	0.360288	0.850665	0	0	1.60829	1.64183	CDKN1A;AXIN2
mmu-miR-343	2/64	0.360288	0.850665	0	0	1.60829	1.64183	PTTG1;FBXL16
hsa-miR-514b-3p	2/64	0.360288	0.850665	0	0	1.60829	1.64183	CAMK2N1;CEP55
mmu-miR-669b-5p	2/64	0.360288	0.850665	0	0	1.60829	1.64183	BTG1;TTK
hsa-miR-888-3p	2/64	0.360288	0.850665	0	0	1.60829	1.64183	CD40LG;PABPC1
mmu-miR-3087-3p	4/154	0.360419	0.850665	0	0	1.33032	1.35758	FCER2;CD8B;KCTD14;DLGAP5
hsa-miR-363-3p	8/342	0.361458	0.850665	0	0	1.19587	1.21693	CDKN1A;CCNB1;SPATS2L;FASLG;KIAA1958;RPL9;GOLGA8A;AURKA
hsa-miR-7160-5p	11/486	0.362623	0.850665	0	0	1.15675	1.17339	CLIC5;OGFRL1;VCAM1;RPS6KA5;EIF3L;ZNF329;HJURP;CENPM;EIF2AK2;CENPN;RPS27A
hsa-miR-4753-5p	3/109	0.363606	0.850665	0	0	1.41148	1.42797	CDT1;SBK1;LRIG1
hsa-miR-4776-3p	3/109	0.363606	0.850665	0	0	1.41148	1.42797	PAQR8;EEF1A1;TCN2
hsa-miR-153-5p	6/248	0.363616	0.850665	0	0	1.23737	1.25179	PAQR8;SLFN5;HMGB2;NCAPG;SLC16A10;RPS23
hsa-miR-423-5p	8/343	0.364433	0.850665	0	0	1.19224	1.20346	RRM2;SBK1;PTTG1;CCNF;UST;RPL23A;PABPC1;RNF165
hsa-miR-3675-3p	4/155	0.364893	0.850665	0	0	1.32145	1.33222	PDZD4;PRKCH;MCM4;KIF2C
hsa-miR-3671	4/155	0.364893	0.850665	0	0	1.32145	1.33222	CLIC5;SCD;ENPP5;MAD2L1
hsa-miR-362-3p	12/536	0.366983	0.850665	0	0	1.14396	1.14675	ABLIM1;CHAF1B;FGF9;CHEK1;HMGB2;WNT7A;FASLG;SLC1A4;TIMM10;PRSS23;SORBS3;TNFRSF21
hsa-miR-34b-3p	5/202	0.367049	0.850665	0	0	1.26636	1.26922	TMEM30B;EIF2AK2;CENPM;DCPS;IFI44L
hsa-miR-548d-5p	5/202	0.367049	0.850665	0	0	1.26636	1.26922	CCNB1;TMEM30B;GRPEL2;KIF2C;ENPP5
hsa-miR-4306	6/249	0.367125	0.850665	0	0	1.23221	1.23474	EDAR;PDZD4;CNTNAP2;SBK1;SCD;ENPP5
hsa-miR-5707	44584	0.367374	0.850665	0	0	2.26509	2.26821	OGFRL1
mmu-miR-691	44584	0.367374	0.850665	0	0	2.26509	2.26821	SP4
mmu-miR-144-3p	44584	0.367374	0.850665	0	0	2.26509	2.26821	ABCA1
hsa-miR-3713	44584	0.367374	0.850665	0	0	2.26509	2.26821	CCNF
mmu-miR-101b-3p	44584	0.367374	0.850665	0	0	2.26509	2.26821	ZNF329
hsa-miR-187-3p	44584	0.367374	0.850665	0	0	2.26509	2.26821	TUBG1
hsa-miR-6717-5p	44584	0.367374	0.850665	0	0	2.26509	2.26821	RPL13A
hsa-miR-6075	44584	0.367374	0.850665	0	0	2.26509	2.26821	KIF2C
hsa-miR-3622a-5p	2/65	0.367393	0.850665	0	0	1.58269	1.58478	MTHFD1L;GOLGA8A
hsa-miR-6071	2/65	0.367393	0.850665	0	0	1.58269	1.58478	SCD;RPL13A
hsa-miR-3938	2/65	0.367393	0.850665	0	0	1.58269	1.58478	PRKCH;AP1S2
hsa-miR-514a-3p	2/65	0.367393	0.850665	0	0	1.58269	1.58478	CAMK2N1;CEP55
hsa-miR-4296	2/65	0.367393	0.850665	0	0	1.58269	1.58478	CDKN1A;SATB1
hsa-miR-3659	2/65	0.367393	0.850665	0	0	1.58269	1.58478	CDKN1A;SCD
hsa-miR-371a-5p	8/344	0.36741	0.850665	0	0	1.18863	1.19014	CHAF1B;MELK;KLHDC8A;SP4;MCM4;PKMYT1;PRR11;FAM117B
hsa-miR-676-5p	3/110	0.368975	0.850665	0	0	1.39821	1.39406	TNRC6C;EPHA4;CENPN
hsa-miR-4457	3/110	0.368975	0.850665	0	0	1.39821	1.39406	EEF1A1;RPL9;SAP30
mmu-miR-342-3p	3/110	0.368975	0.850665	0	0	1.39821	1.39406	PTTG1;SPOCK2;ARHGAP23
mmu-miR-692	3/110	0.368975	0.850665	0	0	1.39821	1.39406	TNRC6C;SATB1;SPOCK2
hsa-miR-3190-3p	4/156	0.369365	0.850665	0	0	1.31269	1.3074	SCD;GPT2;TMEM106B;FBLN5
hsa-miR-100-5p	6/250	0.370635	0.850665	0	0	1.2271	1.21794	EEF1A1;ABLIM1;RRM2;PLK1;RPL15;RPL19
hsa-miR-4267	4/157	0.373836	0.850665	0	0	1.30404	1.28309	CDKN1A;KIAA1671;OTOF;TGFBI
hsa-miR-6826-3p	4/157	0.373836	0.850665	0	0	1.30404	1.28309	CLIC5;BTG1;RRM2;C2ORF15
hsa-miR-671-5p	4/157	0.373836	0.850665	0	0	1.30404	1.28309	UBE2C;HJURP;RPL23A;FOXM1
hsa-miR-4644	6/251	0.374146	0.850665	0	0	1.22203	1.20139	EDAR;PDZD4;CNTNAP2;SBK1;SCD;ENPP5
hsa-miR-646	6/251	0.374146	0.850665	0	0	1.22203	1.20139	CCNE1;SCD;PSAT1;CHEK1;RECK;GOLGA8A
hsa-miR-6857-3p	3/111	0.374335	0.850665	0	0	1.38519	1.3611	SCD;GOLGA8A;RNF165
hsa-miR-599	3/111	0.374335	0.850665	0	0	1.38519	1.3611	FGF9;TMEM30B;PRR11
hsa-miR-4650-3p	3/111	0.374335	0.850665	0	0	1.38519	1.3611	CDKN1A;ESPL1;SLC16A10
hsa-miR-199b-5p	3/111	0.374335	0.850665	0	0	1.38519	1.3611	KIT;SLC16A10;TUBG1
hsa-miR-1285-5p	2/66	0.374467	0.850665	0	0	1.55788	1.53023	PLAC8;MCM4
hsa-miR-3152-3p	2/66	0.374467	0.850665	0	0	1.55788	1.53023	CD40LG;DENND5B
hsa-miR-4265	2/66	0.374467	0.850665	0	0	1.55788	1.53023	CDKN1A;SATB1
hsa-miR-4712-5p	2/66	0.374467	0.850665	0	0	1.55788	1.53023	MELK;CDC25A
hsa-miR-4322	2/66	0.374467	0.850665	0	0	1.55788	1.53023	CDKN1A;SATB1
hsa-miR-559	5/204	0.374862	0.850665	0	0	1.2535	1.22993	CCNB1;TMEM30B;GRPEL2;KIF2C;ENPP5
hsa-miR-501-5p	4/158	0.378304	0.850665	0	0	1.2955	1.25931	EEF1A1;CYP2U1;KLRD1;RNF165
hsa-miR-4534	5/205	0.378769	0.850665	0	0	1.24717	1.21079	RRM2;TCN2;CCR6;C2ORF15;ENPP5
hsa-miR-6130	7/300	0.378955	0.850665	0	0	1.19226	1.15689	RPS6KA5;RRM2;SBK1;TCN2;HOXC4;RPL23A;TJP3
hsa-miR-4419a	7/300	0.378955	0.850665	0	0	1.19226	1.15689	RPS6KA5;RRM2;SBK1;TCN2;HOXC4;RPL23A;TJP3
hsa-miR-342-3p	7/300	0.378955	0.850665	0	0	1.19226	1.15689	TIAM1;RRM2;CAMK2N1;ZNF419;PSAT1;RPL27A;RPL15
hsa-miR-125b-2-3p	3/112	0.379687	0.850665	0	0	1.37242	1.32906	TNRC6C;RPL9;SAP30
mmu-miR-876-5p	3/112	0.379687	0.850665	0	0	1.37242	1.32906	GPR68;RPS3;BACH2
mmu-miR-760-5p	44585	0.379851	0.850665	0	0	2.1665	2.09712	PTTG1
hsa-miR-4718	44585	0.379851	0.850665	0	0	2.1665	2.09712	CDKN1A
mmu-miR-384-3p	44585	0.379851	0.850665	0	0	2.1665	2.09712	BACH2
hsa-miR-6771-3p	6/253	0.381172	0.850665	0	0	1.21201	1.16899	SLFN5;TCEA3;KIAA1958;PRR11;SKA1;FAM117B
hsa-miR-4723-5p	6/253	0.381172	0.850665	0	0	1.21201	1.16899	CD40LG;SALL2;CCNF;LDOC1;TRIP13;RUNX3
hsa-miR-539-3p	2/67	0.381508	0.850665	0	0	1.53383	1.47804	RPS6KA5;FASLG
hsa-miR-584-5p	2/67	0.381508	0.850665	0	0	1.53383	1.47804	HOOK1;TNFRSF21
hsa-miR-3656	2/67	0.381508	0.850665	0	0	1.53383	1.47804	OGFRL1;DBNDD1
hsa-miR-129-1-3p	2/67	0.381508	0.850665	0	0	1.53383	1.47804	KLRD1;AURKA
hsa-miR-4653-3p	2/67	0.381508	0.850665	0	0	1.53383	1.47804	RPS14;TCN2
hsa-miR-6129	7/301	0.382173	0.850665	0	0	1.18814	1.14285	RPS6KA5;RRM2;SBK1;TCN2;HOXC4;RPL23A;TJP3
mmu-miR-3089-5p	8/349	0.382325	0.850665	0	0	1.17089	1.1258	EXOSC4;GPR68;ZNF329;RPS3;HMGB2;BACH2;SLC12A8;KIF15
hsa-miR-6873-5p	5/206	0.382676	0.850665	0	0	1.2409	1.19197	CDKN1A;SPSB1;RRM2;SBK1;TCN2
hsa-miR-18a-3p	8/350	0.385312	0.850665	0	0	1.16741	1.11336	CDKN1A;PLSCR1;ACOT7;CACNA2D3;DHCR24;PABPC1;PTPN4;CDC25A
hsa-miR-4510	7/302	0.385392	0.850665	0	0	1.18405	1.12898	RPS6KA5;RRM2;SBK1;TCN2;HOXC4;RPL23A;TJP3
hsa-miR-8057	4/160	0.38723	0.850665	0	0	1.27876	1.21321	TNFRSF13B;SMOX;FBXL16;PRR11
hsa-miR-1200	4/160	0.38723	0.850665	0	0	1.27876	1.21321	TNRC6C;CYP2U1;ID3;TGFBR2
hsa-miR-361-5p	4/160	0.38723	0.850665	0	0	1.27876	1.21321	EPHA4;HSF2;CENPN;CXCR6
hsa-miR-136-5p	4/160	0.38723	0.850665	0	0	1.27876	1.21321	PAQR8;VCAM1;CENPM;CENPN
hsa-miR-6870-5p	6/255	0.388199	0.850665	0	0	1.20215	1.13752	CD40LG;SALL2;CCNF;LDOC1;TRIP13;RUNX3
hsa-miR-6086	12/545	0.388511	0.850665	0	0	1.12411	1.06277	HSD3B7;TRIM6;CCNB1;VCAM1;SBK1;TMEM30B;DENND5B;MAN1C1;SPATS2L;CD3G;DCPS;SLC12A8
hsa-miR-6744-5p	2/68	0.388515	0.850665	0	0	1.51051	1.42807	EPHA4;FAM102A
hsa-miR-7974	2/68	0.388515	0.850665	0	0	1.51051	1.42807	CDKN1A;SLC1A4
hsa-miR-653-3p	2/68	0.388515	0.850665	0	0	1.51051	1.42807	SH2D1A;TIMM10
hsa-miR-3139	2/68	0.388515	0.850665	0	0	1.51051	1.42807	CDKN1A;RNF165
hsa-miR-2861	2/68	0.388515	0.850665	0	0	1.51051	1.42807	SCD;LY6E
hsa-miR-6813-3p	2/68	0.388515	0.850665	0	0	1.51051	1.42807	ESPL1;TXK
hsa-miR-4797-3p	2/68	0.388515	0.850665	0	0	1.51051	1.42807	LRIG1;CEP55
hsa-miR-302e	10/448	0.389092	0.850665	0	0	1.13965	1.07576	DUSP2;ABLIM1;BTG1;MELK;TXK;HABP4;CD28;NR1D2;TIMM10;DLGAP5
hsa-miR-4307	3/114	0.390361	0.850665	0	0	1.34755	1.26762	NELL2;PABPC1;PRR11
hsa-miR-6801-5p	3/114	0.390361	0.850665	0	0	1.34755	1.26762	CDKN1A;PHGDH;TIMM10
hsa-miR-216a-5p	4/161	0.391687	0.850665	0	0	1.27055	1.19088	SP4;CENPM;FAM117B;TGFBR2
hsa-miR-520d-3p	10/449	0.391739	0.850665	0	0	1.13699	1.06555	DUSP2;ABLIM1;BTG1;MELK;TXK;HABP4;CD28;NR1D2;TIMM10;DLGAP5
hsa-miR-6127	7/304	0.391832	0.850665	0	0	1.17595	1.10178	RPS6KA5;RRM2;SBK1;TCN2;HOXC4;RPL23A;TJP3
hsa-miR-6133	7/304	0.391832	0.850665	0	0	1.17595	1.10178	RPS6KA5;RRM2;SBK1;TCN2;HOXC4;RPL23A;TJP3
hsa-miR-6841-5p	44586	0.392083	0.850665	0	0	2.07612	1.94384	CDKN1A
hsa-miR-574-3p	44586	0.392083	0.850665	0	0	2.07612	1.94384	IRF4
mmu-let-7e-5p	44586	0.392083	0.850665	0	0	2.07612	1.94384	SCD
hsa-miR-191-3p	44586	0.392083	0.850665	0	0	2.07612	1.94384	ENPP5
mmu-miR-350-3p	44586	0.392083	0.850665	0	0	2.07612	1.94384	CD70
mmu-miR-881-3p	44586	0.392083	0.850665	0	0	2.07612	1.94384	RPS23
hsa-miR-1273c	44586	0.392083	0.850665	0	0	2.07612	1.94384	NR1D2
mmu-miR-3096b-5p	44586	0.392083	0.850665	0	0	2.07612	1.94384	DNAJB1
hsa-miR-539-5p	5/209	0.394388	0.850665	0	0	1.22247	1.13741	TNRC6C;CLIC5;MCM4;ENPP5;ZIK1
hsa-miR-6867-3p	5/209	0.394388	0.850665	0	0	1.22247	1.13741	EPHX2;STMN1;KIAA1958;ZSWIM5;SLC27A2
hsa-miR-219a-1-3p	2/69	0.395487	0.850665	0	0	1.48789	1.38022	RPS14;CCNF
hsa-miR-6882-3p	2/69	0.395487	0.850665	0	0	1.48789	1.38022	CDKN1A;SCD
hsa-miR-3688-3p	3/115	0.395681	0.850665	0	0	1.33545	1.23816	PLEKHG4;SBK1;TNFRSF21
hsa-miR-6516-5p	14/647	0.398247	0.850665	0	0	1.10427	1.01669	RPL30;VCAM1;CCNF;CD3G;EEF1A1;ETV7;TRIM6;CCNB1;MAN1C1;SPATS2L;KLRD1;DCPS;SLC12A8;RNF165
hsa-miR-6769b-3p	5/210	0.398288	0.850665	0	0	1.21644	1.11983	TGFBR3;PLSCR1;VCAM1;CAMK2N1;TIMM10
hsa-miR-7111-5p	6/258	0.398738	0.850665	0	0	1.18765	1.09199	CD40LG;SALL2;CCNF;LDOC1;TRIP13;RUNX3
hsa-miR-103a-3p	10/452	0.399684	0.850665	0	0	1.1291	1.03548	TGFBR3;CCNE1;SIRT4;SPATS2L;OIP5;AXIN2;RECK;CEP55;CDC25A;E2F7
hsa-miR-1910-3p	11/501	0.400246	0.850665	0	0	1.12046	1.02597	TRIM6;CDKN1A;CCNB1;VCAM1;HJURP;TMEM106B;CD3G;PKMYT1;KIAA1958;DCPS;TGFBR2
hsa-miR-5696	4/163	0.400587	0.850665	0	0	1.25444	1.14759	ZNF331;PKIA;NCAPG;RPL9
mmu-miR-377-3p	4/163	0.400587	0.850665	0	0	1.25444	1.14759	CLIC5;PTTG1;SPOCK2;ARHGAP23
hsa-miR-3529-3p	3/116	0.400988	0.850665	0	0	1.32356	1.2095	HERC5;DIP2C;TNFRSF21
hsa-miR-146a-3p	3/116	0.400988	0.850665	0	0	1.32356	1.2095	SLFN5;PTTG1;IFI44L
hsa-miR-449b-3p	3/116	0.400988	0.850665	0	0	1.32356	1.2095	CDKN1A;DENND5B;FBXO6
hsa-miR-520g-3p	9/404	0.401546	0.850665	0	0	1.13693	1.03738	CDT1;MELK;TXK;CD28;DHCR24;TIMM10;PABPC1;PTPN4;PRR11
hsa-miR-3183	5/211	0.402186	0.850665	0	0	1.21047	1.10255	TGFBR3;PLSCR1;VCAM1;CAMK2N1;TIMM10
hsa-miR-4723-3p	5/211	0.402186	0.850665	0	0	1.21047	1.10255	TGFBR3;PLSCR1;VCAM1;CAMK2N1;TIMM10
hsa-miR-520e	10/453	0.402335	0.850665	0	0	1.12649	1.02564	DUSP2;ABLIM1;BTG1;MELK;TXK;HABP4;CD28;NR1D2;TIMM10;DLGAP5
hsa-miR-548ba	2/70	0.402423	0.850665	0	0	1.46594	1.33437	ENPP5;ACVR2A
hsa-miR-6126	2/70	0.402423	0.850665	0	0	1.46594	1.33437	RPS14;TMEM106B
hsa-miR-3144-5p	2/70	0.402423	0.850665	0	0	1.46594	1.33437	CYBRD1;LDOC1
hsa-miR-4280	2/70	0.402423	0.850665	0	0	1.46594	1.33437	SCD;SP4
hsa-miR-8085	8/356	0.403254	0.850665	0	0	1.14692	1.04162	PDZD4;SPSB1;SBK1;SCD;CCNF;HOXC4;LDOC1;RUNX3
hsa-miR-6731-5p	8/356	0.403254	0.850665	0	0	1.14692	1.04162	PDZD4;SPSB1;SBK1;SCD;CCNF;HOXC4;LDOC1;RUNX3
mmu-miR-669i	44587	0.404074	0.850665	0	0	1.99298	1.80595	WNT7A
hsa-miR-4785	44587	0.404074	0.850665	0	0	1.99298	1.80595	DCPS
mmu-miR-3108-5p	44587	0.404074	0.850665	0	0	1.99298	1.80595	EIF2AK2
mmu-miR-194-5p	44587	0.404074	0.850665	0	0	1.99298	1.80595	EIF2AK2
mmu-miR-669j	44587	0.404074	0.850665	0	0	1.99298	1.80595	WNT7A
mmu-miR-93-5p	44587	0.404074	0.850665	0	0	1.99298	1.80595	CD28
hsa-miR-181d-3p	44587	0.404074	0.850665	0	0	1.99298	1.80595	CCR1
mmu-miR-3074-5p	44587	0.404074	0.850665	0	0	1.99298	1.80595	SP4
mmu-miR-23b-3p	44587	0.404074	0.850665	0	0	1.99298	1.80595	NELL2
hsa-miR-4469	7/308	0.404713	0.850665	0	0	1.16009	1.04939	CLIC5;KCNK12;EPHX2;CENPN;KIAA1958;ZSWIM5;SLC27A2
hsa-miR-3127-3p	4/164	0.405029	0.850665	0	0	1.24654	1.12662	EPHX2;STMN1;EIF2AK2;TIMM10
hsa-miR-5093	3/117	0.406283	0.850665	0	0	1.31189	1.18162	GPT2;WNT7A;DHCR24
hsa-miR-1185-1-3p	3/117	0.406283	0.850665	0	0	1.31189	1.18162	BTG1;FBXL16;TGFBR2
hsa-miR-4286	3/117	0.406283	0.850665	0	0	1.31189	1.18162	SLFN5;RPS6;C2ORF15
hsa-miR-4768-3p	14/651	0.407122	0.850665	0	0	1.09711	0.985907	VCAM1;RRM2;EIF2AK2;OGFRL1;CD4;MELK;EIF3L;STMN1;ZNF329;TCEA3;CENPN;RPS27A;RECK;ENPP5
hsa-miR-520c-3p	10/455	0.407637	0.850665	0	0	1.12131	1.00624	DUSP2;ABLIM1;BTG1;MELK;TXK;HABP4;CD28;NR1D2;TIMM10;DLGAP5
hsa-miR-6511a-5p	11/504	0.407804	0.850665	0	0	1.11346	0.998741	TRIM6;CDKN1A;CCNB1;VCAM1;HJURP;TMEM106B;CD3G;PKMYT1;KIAA1958;DCPS;TGFBR2
hsa-miR-512-3p	7/309	0.407933	0.850665	0	0	1.15619	1.0367	ABLIM1;ZNF491;PRC1;TXK;CD28;TIMM10;PTPN4
hsa-miR-511-3p	6/261	0.409268	0.850665	0	0	1.1735	1.04839	NELL2;CHAF1B;SATB1;KCNK12;HMGB2;EPHA1
hsa-miR-29b-3p	6/261	0.409268	0.850665	0	0	1.1735	1.04839	CCNA2;DUSP2;EPHX2;DNAJB11;KIAA1671;ID3
hsa-miR-548ai	2/71	0.40932	0.850665	0	0	1.44462	1.29042	ENPP5;ACVR2A
hsa-miR-4760-3p	2/71	0.40932	0.850665	0	0	1.44462	1.29042	MTHFD1L;CXCR6
hsa-miR-6512-5p	2/71	0.40932	0.850665	0	0	1.44462	1.29042	TNRC6C;BTG1
hsa-miR-892b	2/71	0.40932	0.850665	0	0	1.44462	1.29042	CCNE1;TIMM10
hsa-miR-5586-5p	2/71	0.40932	0.850665	0	0	1.44462	1.29042	EIF2AK2;TUBG1
hsa-miR-6802-3p	2/71	0.40932	0.850665	0	0	1.44462	1.29042	CLIC5;DUSP2
hsa-miR-4433a-5p	2/71	0.40932	0.850665	0	0	1.44462	1.29042	PSAT1;SORBS3
hsa-miR-4645-3p	2/71	0.40932	0.850665	0	0	1.44462	1.29042	KIF2C;CEP55
hsa-miR-520d-5p	4/165	0.409464	0.850665	0	0	1.23873	1.10607	TOP2A;CCNE1;EPHA1;FBLN2
hsa-miR-125a-3p	7/310	0.411151	0.853451	0	0	1.15231	1.02417	RPL30;PLSCR1;MELK;IRF4;RPS6;RPL13A;EZH2
hsa-miR-545-5p	3/118	0.411564	0.853588	0	0	1.30041	1.15449	GMNN;LRIG1;KIF2C
hsa-miR-4797-5p	5/214	0.413861	0.853739	0	0	1.19291	1.05242	PLAC8;SATB1;ZNF419;HMGB2;RPS27A
hsa-miR-200c-3p	5/214	0.413861	0.853739	0	0	1.19291	1.05242	DENND5B;NOG;PABPC1;PTPN4;FBLN5
hsa-miR-3185	4/166	0.413893	0.853739	0	0	1.23102	1.08594	NELL2;SALL2;NR1D2;FBLN5
hsa-miR-199a-5p	4/166	0.413893	0.853739	0	0	1.23102	1.08594	SLC16A10;CCR7;TUBG1;EZH2
mmu-miR-448-3p	44588	0.415829	0.853739	0	0	1.91623	1.68145	WNT7A
hsa-miR-570-5p	2/72	0.416179	0.853739	0	0	1.42391	1.24825	ENPP5;ACVR2A
hsa-miR-4453	2/72	0.416179	0.853739	0	0	1.42391	1.24825	DENND5B;HOOK1
hsa-miR-6800-3p	2/72	0.416179	0.853739	0	0	1.42391	1.24825	MELK;TIMM10
hsa-miR-4538	2/72	0.416179	0.853739	0	0	1.42391	1.24825	DENND5B;HOOK1
hsa-miR-876-5p	2/72	0.416179	0.853739	0	0	1.42391	1.24825	TIMELESS;AURKA
hsa-miR-4326	2/72	0.416179	0.853739	0	0	1.42391	1.24825	PLSCR1;AURKA
mmu-miR-882	2/72	0.416179	0.853739	0	0	1.42391	1.24825	RUNX3;RNF165
hsa-miR-877-3p	13/606	0.416736	0.853739	0	0	1.09399	0.957573	PAQR8;TNFRSF13B;RPL13A;CDC25A;TNRC6C;FGF9;COL6A1;TIMELESS;DIP2C;ENPP5;RPL19;LY6E;KLRG1
hsa-miR-4496	3/119	0.41683	0.853739	0	0	1.28913	1.12809	GRPEL2;DHCR24;AXIN2
hsa-miR-4726-5p	3/119	0.41683	0.853739	0	0	1.28913	1.12809	DUSP2;OTOF;CENPN
hsa-miR-193b-5p	5/215	0.417746	0.854906	0	0	1.18717	1.03626	RPL4;CHAF1B;ZNF491;STMN1;RCAN3
hsa-miR-4694-3p	3/120	0.42208	0.857821	0	0	1.27805	1.10239	CCNE1;DHCR24;TNFRSF21
hsa-miR-1296-5p	3/120	0.42208	0.857821	0	0	1.27805	1.10239	UST;ADCY3;MCM2
hsa-miR-4640-5p	3/120	0.42208	0.857821	0	0	1.27805	1.10239	DUSP2;OTOF;CENPN
hsa-miR-1185-2-3p	3/120	0.42208	0.857821	0	0	1.27805	1.10239	BTG1;FBXL16;TGFBR2
hsa-miR-658	4/168	0.422729	0.857821	0	0	1.21588	1.04691	RPL27A;CCNF;SPATS2L;FBXL16
hsa-miR-4289	2/73	0.422997	0.857821	0	0	1.40378	1.2078	CDKN1A;TMEM106B
mmu-miR-3473a	2/73	0.422997	0.857821	0	0	1.40378	1.2078	RUNX3;RNF165
hsa-miR-548ag	2/73	0.422997	0.857821	0	0	1.40378	1.2078	ENPP5;ACVR2A
hsa-miR-3167	2/73	0.422997	0.857821	0	0	1.40378	1.2078	TIMELESS;AURKA
hsa-miR-4712-3p	2/73	0.422997	0.857821	0	0	1.40378	1.2078	SCD;GOLGA8A
hsa-miR-485-3p	2/73	0.422997	0.857821	0	0	1.40378	1.2078	RPS6KA5;FASLG
hsa-miR-6878-3p	4/169	0.427135	0.859585	0	0	1.20845	1.02798	PLSCR1;TXK;RPS6;APOBEC3A
hsa-miR-3156-3p	3/121	0.427315	0.859585	0	0	1.26716	1.07738	CLIC5;TXK;ENPP5
hsa-miR-6080	44589	0.427352	0.859585	0	0	1.84516	1.56866	OIP5
mmu-miR-20b-5p	44589	0.427352	0.859585	0	0	1.84516	1.56866	CD28
mmu-miR-148b-3p	44589	0.427352	0.859585	0	0	1.84516	1.56866	CCNA2
mmu-miR-532-5p	44589	0.427352	0.859585	0	0	1.84516	1.56866	LY6E
mmu-miR-152-3p	44589	0.427352	0.859585	0	0	1.84516	1.56866	CCNA2
hsa-miR-6798-3p	44589	0.427352	0.859585	0	0	1.84516	1.56866	E2F7
mmu-miR-200c-3p	44589	0.427352	0.859585	0	0	1.84516	1.56866	NOG
mmu-miR-574-5p	44589	0.427352	0.859585	0	0	1.84516	1.56866	IFI44
hsa-miR-518c-5p	2/74	0.429774	0.859898	0	0	1.38421	1.16896	FBXL16;AURKA
hsa-miR-122-3p	2/74	0.429774	0.859898	0	0	1.38421	1.16896	DENND5B;TMEM106B
hsa-miR-1197	2/74	0.429774	0.859898	0	0	1.38421	1.16896	CDKN1A;EPHX2
hsa-miR-198	2/74	0.429774	0.859898	0	0	1.38421	1.16896	CDKN1A;SCD
hsa-miR-29b-1-5p	2/74	0.429774	0.859898	0	0	1.38421	1.16896	CDCA7;CENPM
hsa-miR-499b-5p	2/74	0.429774	0.859898	0	0	1.38421	1.16896	SCD;SLC16A10
hsa-miR-4753-3p	7/316	0.430436	0.859898	0	0	1.12958	0.952191	TGFBR3;CLIC5;PLSCR1;EPHX2;DHCR24;FBXL16;DHRS3
hsa-miR-4742-3p	3/122	0.432533	0.859898	0	0	1.25644	1.05302	DUSP2;CENPN;PRR11
mmu-miR-30e-5p	8/366	0.433141	0.859898	0	0	1.11431	0.932332	TNRC6C;EPHA4;RPS6KA5;CAMK2N1;GPT2;AP1S2;FAM117B;SAP30
hsa-miR-4685-3p	6/268	0.433763	0.859898	0	0	1.14173	0.953641	EPHX2;CD28;LRIG1;ZSWIM5;SLC27A2;BACH2
hsa-miR-3160-5p	2/75	0.436508	0.859898	0	0	1.36518	1.13166	SCD;HOOK1
hsa-miR-374a-3p	2/75	0.436508	0.859898	0	0	1.36518	1.13166	AXIN2;DTL
hsa-miR-1911-3p	2/75	0.436508	0.859898	0	0	1.36518	1.13166	EPHA4;CDKN1A
mmu-miR-185-5p	2/75	0.436508	0.859898	0	0	1.36518	1.13166	RUNX3;RNF165
hsa-miR-6508-5p	2/75	0.436508	0.859898	0	0	1.36518	1.13166	PSAT1;RPL13A
hsa-miR-3177-5p	2/75	0.436508	0.859898	0	0	1.36518	1.13166	SCD;SP4
hsa-miR-489-3p	2/75	0.436508	0.859898	0	0	1.36518	1.13166	PTPN4;FAM117B
hsa-miR-571	2/75	0.436508	0.859898	0	0	1.36518	1.13166	CNTNAP2;CCNF
hsa-miR-5702	2/75	0.436508	0.859898	0	0	1.36518	1.13166	CAPN5;CENPN
hsa-miR-4487	5/220	0.4371	0.859898	0	0	1.15926	0.959399	CDKN1A;CCNB1;HSF2;HMGB2;RUNX3
hsa-miR-4287	6/269	0.43725	0.859898	0	0	1.13733	0.940859	EPHX2;CD28;LRIG1;ZSWIM5;SLC27A2;BACH2
hsa-miR-762	3/123	0.437734	0.859898	0	0	1.24591	1.0293	CCNF;IRF7;CDCA8
hsa-let-7a-3p	3/123	0.437734	0.859898	0	0	1.24591	1.0293	BTG1;HMGB2;APOBEC3A
hsa-miR-6837-5p	3/123	0.437734	0.859898	0	0	1.24591	1.0293	SBK1;SCD;RPL13A
mmu-miR-3065-5p	3/123	0.437734	0.859898	0	0	1.24591	1.0293	DENND5B;PKIA;HOXC4
mmu-miR-1960	44590	0.438649	0.859898	0	0	1.77917	1.46613	CCNA2
mmu-miR-23a-3p	44590	0.438649	0.859898	0	0	1.77917	1.46613	NELL2
hsa-miR-4738-5p	44590	0.438649	0.859898	0	0	1.77917	1.46613	GPT2
hsa-miR-4540	44590	0.438649	0.859898	0	0	1.77917	1.46613	ABLIM1
mmu-miR-503-5p	44590	0.438649	0.859898	0	0	1.77917	1.46613	ACVR2A
hsa-miR-6746-3p	44590	0.438649	0.859898	0	0	1.77917	1.46613	SLC16A10
hsa-miR-3202	6/270	0.440733	0.859898	0	0	1.13297	0.928257	CDKN1A;SPSB1;ABLIM1;SBK1;ID3;RPL13A
hsa-miR-4793-3p	9/418	0.440799	0.859898	0	0	1.09722	0.898803	CHAF1B;MELK;RPL27A;CHEK1;TIMELESS;HMGB2;SERPING1;KIAA1958;ZSWIM5
hsa-miR-32-3p	3/124	0.442917	0.859898	0	0	1.23555	1.0062	IL7R;KIAA1958;FBLN2
mmu-miR-669m-3p	3/124	0.442917	0.859898	0	0	1.23555	1.0062	CCNA2;CHEK1;CD28
hsa-miR-365a-3p	3/124	0.442917	0.859898	0	0	1.23555	1.0062	CDKN1A;KLRD1;CDC25A
hsa-miR-548at-5p	3/124	0.442917	0.859898	0	0	1.23555	1.0062	RAD51AP1;FBLN2;E2F7
hsa-miR-4685-5p	3/124	0.442917	0.859898	0	0	1.23555	1.0062	SBK1;SCD;RPL13A
hsa-miR-2278	3/124	0.442917	0.859898	0	0	1.23555	1.0062	LDOC1;AXIN2;ACVR2A
hsa-miR-106b-3p	2/76	0.4432	0.859898	0	0	1.34666	1.09583	SALL2;RPS3
hsa-miR-4254	2/76	0.4432	0.859898	0	0	1.34666	1.09583	CDKN1A;PRKCH
hsa-miR-4648	2/76	0.4432	0.859898	0	0	1.34666	1.09583	CDKN1A;OIP5
hsa-miR-8067	2/76	0.4432	0.859898	0	0	1.34666	1.09583	PSAT1;RPL13A
hsa-miR-8077	2/76	0.4432	0.859898	0	0	1.34666	1.09583	CLIC5;RPS6KA5
hsa-miR-6852-3p	2/76	0.4432	0.859898	0	0	1.34666	1.09583	DIP2C;PKMYT1
hsa-miR-377-5p	12/569	0.44627	0.864632	0	0	1.07432	0.866797	HSD3B7;TRIM6;CCNB1;VCAM1;SBK1;TMEM30B;DENND5B;MAN1C1;SPATS2L;CD3G;DCPS;SLC12A8
hsa-miR-30e-3p	4/174	0.449027	0.864632	0	0	1.17261	0.938877	PPP2R2B;STMN1;RPS3;ENPP5
hsa-miR-34c-5p	4/174	0.449027	0.864632	0	0	1.17261	0.938877	CLIC5;UST;PABPC1;TGFBR2
mmu-miR-106b-5p	44591	0.449724	0.864632	0	0	1.71773	1.37268	CD28
mmu-miR-669k-3p	44591	0.449724	0.864632	0	0	1.71773	1.37268	WNT7A
mmu-miR-669h-3p	44591	0.449724	0.864632	0	0	1.71773	1.37268	WNT7A
hsa-miR-602	44591	0.449724	0.864632	0	0	1.71773	1.37268	PDZD4
hsa-miR-1295a	44591	0.449724	0.864632	0	0	1.71773	1.37268	PABPC1
hsa-miR-8086	44591	0.449724	0.864632	0	0	1.71773	1.37268	OIP5
hsa-miR-628-3p	44591	0.449724	0.864632	0	0	1.71773	1.37268	CDC14A
hsa-miR-5572	2/77	0.449847	0.864632	0	0	1.32864	1.06138	CDKN1A;IL21R
hsa-miR-6856-3p	2/77	0.449847	0.864632	0	0	1.32864	1.06138	VCAM1;DENND5B
hsa-miR-6512-3p	11/521	0.450638	0.865127	0	0	1.07539	0.857183	ZNF331;CHAF1B;CCNB1;KLHDC8A;GPT2;RPL27A;CAPN5;TIMELESS;SERPING1;KLRD1;FAM117B
mmu-miR-1199-5p	6/273	0.451157	0.865127	0	0	1.12006	0.891502	TGFBR3;GPR68;RPS3;BACH2;KIF15;RNF165
hsa-miR-1249-5p	6/273	0.451157	0.865127	0	0	1.12006	0.891502	CD40LG;ZNF491;SCD;STMN1;HOXC4;TJP3
hsa-miR-6720-5p	11/522	0.453152	0.86707	0	0	1.07323	0.849491	ZNF331;CHAF1B;CCNB1;KLHDC8A;GPT2;RPL27A;CAPN5;TIMELESS;SERPING1;KLRD1;FAM117B
hsa-miR-562	3/126	0.453225	0.86707	0	0	1.21533	0.961773	RPL4;PSAT1;RECK
hsa-miR-192-3p	3/126	0.453225	0.86707	0	0	1.21533	0.961773	PAQR8;CCNB1;CYP2U1
hsa-miR-129-5p	13/622	0.453693	0.867293	0	0	1.06435	0.841195	PAQR8;EOMES;SATB1;C2ORF15;PLSCR1;RPS6KA5;ZNF419;MAN1C1;MCM4;CENPN;CCR6;RNF165;RPS23
hsa-miR-4283	2/78	0.456449	0.869192	0	0	1.31109	1.02826	HSD3B7;PKMYT1
hsa-miR-4717-3p	2/78	0.456449	0.869192	0	0	1.31109	1.02826	CDKN1A;SLC16A10
hsa-miR-151a-5p	2/78	0.456449	0.869192	0	0	1.31109	1.02826	TMEM30B;CBLB
mmu-miR-122-5p	2/78	0.456449	0.869192	0	0	1.31109	1.02826	DBP;SBK1
hsa-miR-4429	2/78	0.456449	0.869192	0	0	1.31109	1.02826	TNRC6C;FAM117B
mmu-miR-466n-3p	3/127	0.45835	0.871466	0	0	1.20547	0.940414	CCNA2;CHEK1;CD28
hsa-miR-6787-5p	3/127	0.45835	0.871466	0	0	1.20547	0.940414	PDZD4;CDKN1A;SBK1
hsa-miR-3619-3p	44592	0.460581	0.872344	0	0	1.66039	1.28725	SLC1A4
mmu-miR-210-3p	44592	0.460581	0.872344	0	0	1.66039	1.28725	RUNX3
mmu-miR-1965	44592	0.460581	0.872344	0	0	1.66039	1.28725	BACH2
mmu-miR-106a-5p	44592	0.460581	0.872344	0	0	1.66039	1.28725	CD28
hsa-miR-3115	44592	0.460581	0.872344	0	0	1.66039	1.28725	MELK
hsa-miR-6797-5p	6/276	0.461538	0.873487	0	0	1.10745	0.856266	CD40LG;ZNF491;SCD;STMN1;HOXC4;TJP3
hsa-miR-15a-3p	2/79	0.463005	0.87376	0	0	1.294	0.996399	PLSCR1;VCAM1
hsa-miR-4663	2/79	0.463005	0.87376	0	0	1.294	0.996399	CLIC5;RPS6KA5
hsa-miR-320d	2/79	0.463005	0.87376	0	0	1.294	0.996399	TNRC6C;FAM117B
hsa-miR-6836-5p	3/128	0.463454	0.87376	0	0	1.19576	0.9196	ABLIM1;ID3;LY6E
hsa-miR-6132	3/128	0.463454	0.87376	0	0	1.19576	0.9196	ABLIM1;ID3;LY6E
hsa-miR-6760-5p	5/227	0.463942	0.874011	0	0	1.1223	0.861926	SBK1;SCD;HOXC4;KIF2C;TJP3
hsa-miR-372-5p	7/327	0.465554	0.876379	0	0	1.09013	0.833436	CHAF1B;MELK;KLHDC8A;SP4;MCM4;PRR11;FAM117B
hsa-miR-6089	4/178	0.466349	0.877205	0	0	1.14542	0.873749	PDZD4;CCNB1;CDKN1A;ZNF491
hsa-miR-593-5p	2/80	0.469515	0.880262	0	0	1.27734	0.96574	SBK1;PLK1
mmu-miR-3064-5p	4/179	0.470649	0.880262	0	0	1.13881	0.858257	UBE2C;KCTD14;FBXL16;DLGAP5
hsa-miR-33a-5p	4/179	0.470649	0.880262	0	0	1.13881	0.858257	ABCA1;PSAT1;HMGB2;RPS23
mmu-miR-3085-3p	4/179	0.470649	0.880262	0	0	1.13881	0.858257	UBE2C;KCTD14;FBXL16;DLGAP5
hsa-miR-325	1/32	0.471224	0.880262	0	0	1.60675	1.20895	CDT1
mmu-miR-338-3p	1/32	0.471224	0.880262	0	0	1.60675	1.20895	LY6E
hsa-miR-4759	1/32	0.471224	0.880262	0	0	1.60675	1.20895	TMEM30B
hsa-miR-424-3p	1/32	0.471224	0.880262	0	0	1.60675	1.20895	SCD
hsa-miR-371a-3p	1/32	0.471224	0.880262	0	0	1.60675	1.20895	OIP5
hsa-miR-6764-5p	5/229	0.471543	0.880262	0	0	1.11217	0.836067	ZNF329;KIAA1958;PRR11;BACH2;TJP3
hsa-miR-4676-5p	3/130	0.4736	0.882527	0	0	1.17681	0.879542	CCNA2;DUSP2;ZNF329
hsa-miR-3653-3p	3/130	0.4736	0.882527	0	0	1.17681	0.879542	CEP55;TNFRSF21;ZIK1
hsa-miR-548t-3p	4/180	0.474937	0.882527	0	0	1.13228	0.843068	TNRC6C;PPP2R2B;GRPEL2;FBLN2
hsa-miR-548ap-3p	4/180	0.474937	0.882527	0	0	1.13228	0.843068	TNRC6C;PPP2R2B;GRPEL2;FBLN2
hsa-miR-433-3p	2/81	0.475977	0.882527	0	0	1.26111	0.936228	FGF9;SPATS2L
mmu-miR-1186b	2/81	0.475977	0.882527	0	0	1.26111	0.936228	PRC1;WDR34
hsa-miR-3909	2/81	0.475977	0.882527	0	0	1.26111	0.936228	DIP2C;PKMYT1
hsa-miR-382-3p	2/81	0.475977	0.882527	0	0	1.26111	0.936228	TGFBR3;TXK
hsa-miR-34a-3p	2/81	0.475977	0.882527	0	0	1.26111	0.936228	AXIN2;DIP2C
hsa-miR-367-3p	7/331	0.478209	0.885859	0	0	1.07645	0.794106	CCNB1;SPATS2L;FASLG;KIAA1958;RPL9;GOLGA8A;AURKA
hsa-miR-1233-3p	3/131	0.478639	0.885859	0	0	1.16756	0.860267	IRF4;TCEA3;CENPN
hsa-miR-4505	4/181	0.479212	0.885859	0	0	1.12583	0.828174	CDKN1A;CD4;KLHDC8A;IL7R
hsa-miR-548aa	4/181	0.479212	0.885859	0	0	1.12583	0.828174	TNRC6C;PPP2R2B;GRPEL2;FBLN2
hsa-miR-98-5p	16/785	0.480758	0.886427	0	0	1.03684	0.759376	EPHA4;CDKN1A;RRM2;CCNF;HMMR;CDC25A;CCNA2;TGFBR3;ESPL1;TBC1D4;GRPEL2;UST;LRIG1;KCTD14;TNFRSF21;EZH2
hsa-miR-1911-5p	1/33	0.481657	0.886427	0	0	1.55646	1.13703	GRPEL2
mmu-miR-338-5p	1/33	0.481657	0.886427	0	0	1.55646	1.13703	IFI44
hsa-miR-5092	1/33	0.481657	0.886427	0	0	1.55646	1.13703	VCAM1
hsa-miR-6790-3p	6/282	0.482147	0.886427	0	0	1.08303	0.790081	PLSCR1;MELK;KLHDC8A;RPS6;PRR11;APOBEC3A
hsa-miR-323a-5p	2/82	0.482392	0.886427	0	0	1.24528	0.907808	CDKN1A;HABP4
hsa-miR-4769-3p	2/82	0.482392	0.886427	0	0	1.24528	0.907808	SBK1;EIF2AK2
hsa-miR-1915-3p	5/232	0.482882	0.886427	0	0	1.0973	0.798818	ZNF329;KIAA1958;PRR11;BACH2;TJP3
hsa-miR-106a-3p	4/182	0.483473	0.886427	0	0	1.11945	0.813569	RPS6KA5;KLRD1;CCR6;RPS27A
hsa-miR-5787	4/182	0.483473	0.886427	0	0	1.11945	0.813569	CDKN1A;CD4;KLHDC8A;IL7R
hsa-miR-6756-3p	4/182	0.483473	0.886427	0	0	1.11945	0.813569	EPHX2;STMN1;EIF2AK2;TIMM10
hsa-miR-4794	3/133	0.488651	0.888192	0	0	1.14948	0.823151	RRM2;ZNF419;FBXL16
hsa-miR-664a-5p	3/133	0.488651	0.888192	0	0	1.14948	0.823151	RRM2;ZNF419;FBXL16
mmu-miR-466j	2/83	0.488758	0.888192	0	0	1.22984	0.880431	GPR68;CD28
mmu-miR-669m-5p	2/83	0.488758	0.888192	0	0	1.22984	0.880431	GPR68;CD28
hsa-miR-6729-3p	2/83	0.488758	0.888192	0	0	1.22984	0.880431	NELL2;CYBRD1
mmu-miR-466m-5p	2/83	0.488758	0.888192	0	0	1.22984	0.880431	GPR68;CD28
hsa-miR-6777-5p	2/83	0.488758	0.888192	0	0	1.22984	0.880431	PDZD4;SBK1
hsa-miR-6889-5p	2/83	0.488758	0.888192	0	0	1.22984	0.880431	PDZD4;SBK1
hsa-miR-4749-5p	2/83	0.488758	0.888192	0	0	1.22984	0.880431	PDZD4;SBK1
hsa-miR-6854-5p	2/83	0.488758	0.888192	0	0	1.22984	0.880431	CDKN1A;TGFBI
hsa-miR-7153-5p	2/83	0.488758	0.888192	0	0	1.22984	0.880431	MAN1C1;CYBRD1
mmu-miR-466h-5p	2/83	0.488758	0.888192	0	0	1.22984	0.880431	GPR68;CD28
hsa-miR-6853-5p	1/34	0.491886	0.88876	0	0	1.50921	1.0708	CCNF
hsa-miR-3200-3p	1/34	0.491886	0.88876	0	0	1.50921	1.0708	PSAT1
hsa-miR-542-5p	1/34	0.491886	0.88876	0	0	1.50921	1.0708	ETV7
mmu-miR-148a-3p	1/34	0.491886	0.88876	0	0	1.50921	1.0708	CCNA2
mmu-miR-206-3p	1/34	0.491886	0.88876	0	0	1.50921	1.0708	ID3
hsa-miR-4776-5p	1/34	0.491886	0.88876	0	0	1.50921	1.0708	SLC1A4
hsa-miR-1537-5p	1/34	0.491886	0.88876	0	0	1.50921	1.0708	CDKN1A
hsa-miR-495-3p	4/184	0.491954	0.88876	0	0	1.10689	0.785199	TOP2A;TIMM10;RUNX3;TGFBR2
hsa-miR-4530	3/134	0.493621	0.889817	0	0	1.14065	0.805281	ETV7;DUSP2;CAPN5
hsa-miR-5192	3/134	0.493621	0.889817	0	0	1.14065	0.805281	EDAR;PDZD4;RECK
hsa-miR-505-5p	3/134	0.493621	0.889817	0	0	1.14065	0.805281	CDKN1A;PLK1;CHMP7
hsa-miR-4511	2/84	0.495074	0.889835	0	0	1.21478	0.854051	SCD;GMNN
hsa-miR-1207-3p	2/84	0.495074	0.889835	0	0	1.21478	0.854051	CENPM;TJP3
hsa-miR-1271-5p	2/84	0.495074	0.889835	0	0	1.21478	0.854051	RECK;RPS23
hsa-miR-4261	2/84	0.495074	0.889835	0	0	1.21478	0.854051	PLEKHG4;MAD2L1
hsa-miR-6821-3p	6/286	0.495753	0.889862	0	0	1.06734	0.748929	PLSCR1;MELK;KLHDC8A;RPS6;PRR11;APOBEC3A
hsa-miR-2355-5p	4/185	0.496172	0.889862	0	0	1.10072	0.771422	CDKN1A;CCNF;C2ORF15;BACH2
hsa-miR-3184-5p	4/185	0.496172	0.889862	0	0	1.10072	0.771422	RRM2;SBK1;UST;RNF165
hsa-miR-6887-5p	3/135	0.498568	0.892212	0	0	1.13195	0.787853	CDKN1A;TRIP13;RUNX3
hsa-miR-4696	3/135	0.498568	0.892212	0	0	1.13195	0.787853	CHAF1B;RPL32;KLHDC8A
hsa-miR-1908-5p	3/135	0.498568	0.892212	0	0	1.13195	0.787853	PDZD4;CDKN1A;SBK1
hsa-miR-200b-3p	4/186	0.500376	0.893013	0	0	1.09462	0.757909	DENND5B;PABPC1;PTPN4;EZH2
hsa-miR-541-5p	2/85	0.501341	0.893013	0	0	1.20009	0.828622	TGFBR3;TXK
hsa-miR-4463	2/85	0.501341	0.893013	0	0	1.20009	0.828622	TBC1D4;KLRD1
hsa-miR-3119	2/85	0.501341	0.893013	0	0	1.20009	0.828622	ZNF419;HMGB2
mmu-miR-5114	1/35	0.501912	0.893013	0	0	1.46475	1.0097	CD63
mmu-miR-1943-5p	1/35	0.501912	0.893013	0	0	1.46475	1.0097	RUNX3
hsa-miR-4281	1/35	0.501912	0.893013	0	0	1.46475	1.0097	CDKN1A
hsa-miR-4787-5p	1/35	0.501912	0.893013	0	0	1.46475	1.0097	SPSB1
hsa-miR-5681a	3/136	0.50349	0.893398	0	0	1.12338	0.770853	CDKN1A;CD40LG;RPS27A
hsa-miR-141-5p	3/136	0.50349	0.893398	0	0	1.12338	0.770853	TXK;RPL13A;PRSS23
hsa-miR-6795-5p	3/136	0.50349	0.893398	0	0	1.12338	0.770853	CDKN1A;TRIP13;RUNX3
hsa-miR-4722-5p	12/593	0.503578	0.893398	0	0	1.02865	0.705669	HSD3B7;OGFRL1;VCAM1;SCD;EIF3L;TCEA3;TIMELESS;CENPM;EIF2AK2;CENPN;RPS27A;RECK
hsa-miR-767-5p	4/187	0.504565	0.893401	0	0	1.08858	0.744654	RPL4;KIAA1671;OIP5;KIAA1958
hsa-miR-4279	10/492	0.505016	0.893401	0	0	1.03324	0.705873	CDT1;CLIC5;CAMK2N1;DENND5B;TXK;ZNF329;TMEM106B;TIMM10;KIAA1958;RNF165
mmu-miR-425-5p	8/391	0.506818	0.893401	0	0	1.04022	0.706937	ABCA1;TNRC6C;MELK;PAQR4;PKIA;NMT2;CDC14A;TGFBR2
mmu-miR-466l-5p	8/391	0.506818	0.893401	0	0	1.04022	0.706937	CCNA2;EPHA4;CD4;ZNF329;CD28;MAN1C1;IFI44;RUNX3
hsa-miR-4301	2/86	0.507558	0.893401	0	0	1.18574	0.804103	CLIC5;C2ORF15
hsa-miR-3921	2/86	0.507558	0.893401	0	0	1.18574	0.804103	SLFN5;IFI44L
hsa-miR-450b-3p	2/86	0.507558	0.893401	0	0	1.18574	0.804103	CD4;STMN1
hsa-miR-3188	2/86	0.507558	0.893401	0	0	1.18574	0.804103	ESPL1;SCD
hsa-miR-770-5p	2/86	0.507558	0.893401	0	0	1.18574	0.804103	MELK;CDC25A
hsa-miR-7156-3p	3/137	0.508387	0.893401	0	0	1.11494	0.754269	TMEM106B;DHCR24;KLRD1
mmu-miR-297a-5p	7/341	0.509475	0.893401	0	0	1.04368	0.703832	PAQR8;KLHDC8A;SCD;CD28;SLC1A4;PRR11;SULF2
hsa-let-7g-5p	7/341	0.509475	0.893401	0	0	1.04368	0.703832	EEF1A1;TGFBR3;EPHA4;CDKN1A;RRM2;ESPL1;GRPEL2
hsa-miR-4681	1/36	0.511742	0.893401	0	0	1.42283	0.953202	CDKN1A
hsa-miR-24-1-5p	1/36	0.511742	0.893401	0	0	1.42283	0.953202	FOXM1
hsa-miR-144-5p	1/36	0.511742	0.893401	0	0	1.42283	0.953202	CCNE1
hsa-miR-4633-5p	1/36	0.511742	0.893401	0	0	1.42283	0.953202	KLRD1
mmu-miR-511-5p	1/36	0.511742	0.893401	0	0	1.42283	0.953202	LY6E
hsa-miR-135a-3p	1/36	0.511742	0.893401	0	0	1.42283	0.953202	RPS6KA5
mmu-miR-195a-5p	1/36	0.511742	0.893401	0	0	1.42283	0.953202	CCNE1
hsa-miR-130b-5p	7/342	0.512568	0.893401	0	0	1.04051	0.695397	TGFBR3;PLSCR1;EPHX2;DHCR24;FBXL16;ENPP5;DHRS3
hsa-miR-4729	3/138	0.513259	0.893401	0	0	1.10662	0.738088	ZNF331;RPL9;TNFRSF21
hsa-miR-326	3/138	0.513259	0.893401	0	0	1.10662	0.738088	PAQR8;KIAA1671;FBXL16
hsa-miR-365b-3p	2/87	0.513724	0.893401	0	0	1.17173	0.780453	CDKN1A;KLRD1
hsa-miR-613	2/87	0.513724	0.893401	0	0	1.17173	0.780453	ABCA1;SALL2
hsa-miR-202-5p	2/87	0.513724	0.893401	0	0	1.17173	0.780453	EIF2AK2;TGFBR2
hsa-miR-4653-5p	2/87	0.513724	0.893401	0	0	1.17173	0.780453	SLFN5;IFI44L
hsa-miR-4258	2/87	0.513724	0.893401	0	0	1.17173	0.780453	TMEM106B;KIAA1958
hsa-miR-6835-5p	2/87	0.513724	0.893401	0	0	1.17173	0.780453	SBK1;RUNX3
hsa-miR-3135b	8/394	0.51548	0.895824	0	0	1.03197	0.683844	RPS14;RPS6KA5;SMOX;TXK;CENPM;SLC16A10;CCR6;APOBEC3A
hsa-miR-4789-3p	6/292	0.515932	0.895977	0	0	1.04463	0.691313	CHAF1B;FGF9;SPOCK2;CHEK1;IL21R;TIMM10
hsa-miR-4465	4/190	0.517036	0.89703	0	0	1.07086	0.706383	PLAC8;PSAT1;E2F7;MAD2L1
hsa-miR-6879-3p	3/139	0.518105	0.89703	0	0	1.09843	0.722301	SPSB1;SLC16A10;CCR6
mmu-miR-466i-5p	8/395	0.518357	0.89703	0	0	1.02925	0.676314	CCNA2;EPHA4;CD4;ZNF329;CD28;MAN1C1;IFI44;RUNX3
mmu-miR-466k	8/395	0.518357	0.89703	0	0	1.02925	0.676314	CCNA2;EPHA4;CD4;ZNF329;CD28;MAN1C1;IFI44;RUNX3
mmu-miR-466d-5p	8/395	0.518357	0.89703	0	0	1.02925	0.676314	CCNA2;EPHA4;CD4;ZNF329;CD28;MAN1C1;IFI44;RUNX3
hsa-miR-493-3p	2/88	0.519839	0.897704	0	0	1.15804	0.757636	PRKCH;DENND5B
hsa-miR-2115-3p	2/88	0.519839	0.897704	0	0	1.15804	0.757636	HSF2;CENPN
hsa-miR-548ao-5p	2/88	0.519839	0.897704	0	0	1.15804	0.757636	EPHA4;STMN1
hsa-miR-668-3p	1/37	0.521378	0.898475	0	0	1.38323	0.900873	TIMM10
mmu-miR-494-3p	1/37	0.521378	0.898475	0	0	1.38323	0.900873	HSF2
mmu-miR-539-3p	1/37	0.521378	0.898475	0	0	1.38323	0.900873	THNSL1
hsa-miR-8064	3/140	0.522925	0.899988	0	0	1.09035	0.706894	TNRC6C;IL21R;BACH2
hsa-miR-4430	8/397	0.524092	0.899988	0	0	1.02386	0.6615	RPS14;RPS6KA5;SMOX;CENPM;SLC16A10;CCR6;IL7R;APOBEC3A
hsa-miR-3652	8/397	0.524092	0.899988	0	0	1.02386	0.6615	RPS14;RPS6KA5;SMOX;CENPM;SLC16A10;CCR6;IL7R;APOBEC3A
hsa-miR-2276-5p	4/192	0.525269	0.899988	0	0	1.05936	0.682061	CLIC5;RRM2;KCNK12;DHCR24
hsa-miR-4464	2/89	0.525902	0.899988	0	0	1.14468	0.735615	RPS14;RPL30
hsa-miR-5190	2/89	0.525902	0.899988	0	0	1.14468	0.735615	DENND5B;KLRD1
hsa-miR-580-5p	2/89	0.525902	0.899988	0	0	1.14468	0.735615	GRPEL2;TGFBI
hsa-miR-2467-5p	2/89	0.525902	0.899988	0	0	1.14468	0.735615	ESPL1;CD28
hsa-miR-4706	2/89	0.525902	0.899988	0	0	1.14468	0.735615	PDZD4;SBK1
hsa-miR-4755-3p	6/295	0.525905	0.899988	0	0	1.03362	0.66424	OGFRL1;RRM2;SBK1;ZNF329;RCAN3;AURKA
hsa-miR-1470	4/193	0.52936	0.901281	0	0	1.0537	0.670242	KCNK12;EPHX2;CENPN;KIAA1958
hsa-miR-204-5p	8/399	0.529804	0.901281	0	0	1.01851	0.647009	EPHA4;MX1;AP1S2;CD28;FOXM1;SLC27A2;BACH2;TGFBR2
mmu-miR-3102-3p	1/38	0.530824	0.901281	0	0	1.34578	0.852316	DDIT4L
mmu-miR-30b-5p	1/38	0.530824	0.901281	0	0	1.34578	0.852316	BACH2
hsa-miR-4750-3p	1/38	0.530824	0.901281	0	0	1.34578	0.852316	IFI44L
hsa-miR-4791	1/38	0.530824	0.901281	0	0	1.34578	0.852316	BACH2
hsa-miR-6766-3p	1/38	0.530824	0.901281	0	0	1.34578	0.852316	OIP5
hsa-miR-219b-5p	1/38	0.530824	0.901281	0	0	1.34578	0.852316	SPSB1
mmu-miR-381-3p	1/38	0.530824	0.901281	0	0	1.34578	0.852316	THNSL1
hsa-miR-4288	1/38	0.530824	0.901281	0	0	1.34578	0.852316	PLEKHG4
hsa-miR-4305	1/38	0.530824	0.901281	0	0	1.34578	0.852316	KIT
hsa-miR-5700	2/90	0.531913	0.901281	0	0	1.13161	0.714356	TNRC6C;KLRD1
mmu-miR-717	2/90	0.531913	0.901281	0	0	1.13161	0.714356	SLFN5;PRR11
hsa-miR-548ax	2/90	0.531913	0.901281	0	0	1.13161	0.714356	EPHA4;STMN1
hsa-miR-6858-3p	3/142	0.532486	0.901281	0	0	1.07456	0.677183	DUSP2;ZNF329;KIF2C
hsa-miR-4775	6/297	0.532509	0.901281	0	0	1.02641	0.646799	TCN2;HABP4;OIP5;KIAA1958;IL7R;FBLN2
hsa-miR-1297	4/194	0.533434	0.901609	0	0	1.0481	0.658645	PLAC8;PSAT1;E2F7;MAD2L1
hsa-miR-30a-3p	4/194	0.533434	0.901609	0	0	1.0481	0.658645	RPL27A;STMN1;KIAA1671;ENPP5
hsa-miR-92b-3p	14/709	0.534944	0.901725	0	0	1.00248	0.627143	DOCK9;RTKN2;FASLG;RPL9;AURKA;RPS14;CCNB1;SPOCK2;SPATS2L;KIAA1958;RECK;GOLGA8A;ZSCAN18;EZH2
hsa-miR-4668-5p	8/401	0.53549	0.901725	0	0	1.01322	0.632832	CDKN1A;MELK;SCD;SP4;STMN1;CCNF;AXIN2;FAM117B
mmu-miR-139-5p	3/143	0.537226	0.901725	0	0	1.06682	0.662857	EXOSC4;GPR68;BACH2
hsa-miR-138-2-3p	2/91	0.537873	0.901725	0	0	1.11884	0.693828	SBK1;RPL13A
hsa-miR-1271-3p	2/91	0.537873	0.901725	0	0	1.11884	0.693828	CDT1;CDCA7
hsa-miR-4742-5p	2/91	0.537873	0.901725	0	0	1.11884	0.693828	PSAT1;RPL13A
hsa-miR-550a-3-5p	2/91	0.537873	0.901725	0	0	1.11884	0.693828	CDT1;CDCA7
mmu-miR-223-3p	6/299	0.539074	0.901725	0	0	1.0193	0.629828	ABCA1;PAQR4;SCD;PKIA;CBLB;HPCAL4
hsa-miR-940	14/711	0.539239	0.901725	0	0	0.999494	0.617283	HSD3B7;VCAM1;SMOX;CCNF;KIAA1671;EIF2AK2;TGFBR2;OGFRL1;EIF3L;TCEA3;TIMELESS;CENPM;CENPN;RECK
hsa-miR-186-3p	9/454	0.539587	0.901725	0	0	1.00656	0.620999	TCN2;TXK;CD28;HTRA1;CYBRD1;KIF2C;TIMM10;PTPN4;RNF165
hsa-miR-9-5p	7/351	0.540083	0.901725	0	0	1.01281	0.623928	BIK;UHRF1;PLEKHB1;STMN1;TGFBI;E2F7;TGFBR2
hsa-miR-6718-5p	1/39	0.540085	0.901725	0	0	1.3103	0.807183	SCD
hsa-miR-1909-5p	1/39	0.540085	0.901725	0	0	1.3103	0.807183	GPT2
mmu-miR-5119	1/39	0.540085	0.901725	0	0	1.3103	0.807183	RCAN3
hsa-miR-625-3p	1/39	0.540085	0.901725	0	0	1.3103	0.807183	SCD
hsa-miR-3142	1/39	0.540085	0.901725	0	0	1.3103	0.807183	DOCK9
hsa-miR-203b-5p	1/39	0.540085	0.901725	0	0	1.3103	0.807183	SCD
hsa-miR-154-3p	1/39	0.540085	0.901725	0	0	1.3103	0.807183	CHAF1B
mmu-miR-709	5/248	0.541768	0.901769	0	0	1.0242	0.627753	EXOSC4;PTTG1;HMGB2;BACH2;KIF15
hsa-miR-1237-3p	3/144	0.541939	0.901769	0	0	1.0592	0.648871	RPL4;CLIC5;DENND5B
hsa-miR-302c-5p	3/144	0.541939	0.901769	0	0	1.0592	0.648871	SATB1;DIP2C;ACVR2A
hsa-miR-663a	3/144	0.541939	0.901769	0	0	1.0592	0.648871	PDZD4;CDKN1A;SBK1
hsa-miR-551b-5p	3/144	0.541939	0.901769	0	0	1.0592	0.648871	SCD;TXK;TGFBR2
hsa-miR-122-5p	12/610	0.543286	0.90287	0	0	0.998512	0.609211	DNAJB1;DUSP2;CENPF;ABLIM1;FAM102A;RPS6KA5;CENPM;SLC16A10;CCR6;PRR11;FAM117B;APOBEC3A
hsa-miR-4330	2/92	0.54378	0.90287	0	0	1.10635	0.674	MELK;KIF2C
hsa-miR-6796-3p	2/92	0.54378	0.90287	0	0	1.10635	0.674	KLRD1;CENPN
hsa-miR-4667-3p	5/249	0.545347	0.90287	0	0	1.01995	0.618432	KCNK12;EPHX2;CENPN;TIMM10;KIAA1958
hsa-miR-3160-3p	4/197	0.54555	0.90287	0	0	1.03165	0.625138	CDKN1A;CCNB1;HMGB2;RUNX3
hsa-miR-320b	3/145	0.546624	0.90287	0	0	1.05169	0.635216	TNRC6C;TIMELESS;FAM117B
hsa-miR-6893-5p	13/663	0.546696	0.90287	0	0	0.995066	0.600882	HSD3B7;VCAM1;SMOX;CCNF;EIF2AK2;TGFBR2;OGFRL1;EIF3L;TCEA3;TIMELESS;CENPM;CENPN;RECK
hsa-miR-410-3p	5/250	0.548912	0.90287	0	0	1.01574	0.609257	CCNB1;CHEK1;GRPEL2;RECK;BACH2
hsa-miR-182-3p	1/40	0.549163	0.90287	0	0	1.27664	0.765166	RPS6
mmu-miR-686	1/40	0.549163	0.90287	0	0	1.27664	0.765166	PRF1
mmu-miR-3572-3p	1/40	0.549163	0.90287	0	0	1.27664	0.765166	CDC14A
hsa-miR-150-3p	1/40	0.549163	0.90287	0	0	1.27664	0.765166	CCR6
hsa-miR-5195-5p	1/40	0.549163	0.90287	0	0	1.27664	0.765166	FASLG
hsa-miR-1243	1/40	0.549163	0.90287	0	0	1.27664	0.765166	KLRD1
hsa-miR-1245b-5p	1/40	0.549163	0.90287	0	0	1.27664	0.765166	DOCK9
hsa-miR-3201	1/40	0.549163	0.90287	0	0	1.27664	0.765166	BACH2
hsa-miR-6830-3p	2/93	0.549634	0.90287	0	0	1.09414	0.654843	TNRC6C;RPS3
hsa-miR-4482-3p	2/93	0.549634	0.90287	0	0	1.09414	0.654843	EEF1A1;SBK1
hsa-miR-6730-5p	2/93	0.549634	0.90287	0	0	1.09414	0.654843	SCD;RPS27A
hsa-miR-15a-5p	14/716	0.549923	0.90287	0	0	0.992113	0.59326	CDKN1A;SIRT4;AXIN2;CDC25A;ACVR2A;TGFBR3;PSAT1;CCNE1;IRF4;RCAN3;CHEK1;RECK;CEP55;E2F7
hsa-miR-6787-3p	5/251	0.552465	0.905836	0	0	1.01156	0.600224	ZNF329;CENPM;OIP5;TGFBI;PRR11
hsa-miR-5186	5/251	0.552465	0.905836	0	0	1.01156	0.600224	EEF1A1;TRIM6;MELK;KIAA1958;DCPS
hsa-miR-6808-5p	13/666	0.553315	0.905978	0	0	0.990337	0.586109	HSD3B7;VCAM1;SMOX;CCNF;EIF2AK2;TGFBR2;OGFRL1;EIF3L;TCEA3;TIMELESS;CENPM;CENPN;RECK
hsa-miR-3191-5p	2/94	0.555436	0.905978	0	0	1.08219	0.636329	FBXL16;TNFRSF21
hsa-miR-432-5p	2/94	0.555436	0.905978	0	0	1.08219	0.636329	PRKCH;ESPL1
hsa-miR-4266	2/94	0.555436	0.905978	0	0	1.08219	0.636329	NELL2;KLRD1
hsa-miR-2681-5p	3/147	0.555909	0.905978	0	0	1.03698	0.608863	BTG1;AP1S2;RPS27A
hsa-miR-6768-5p	3/147	0.555909	0.905978	0	0	1.03698	0.608863	DBNDD1;RRM2;GRPEL2
hsa-miR-4726-3p	4/200	0.557501	0.905978	0	0	1.0157	0.593463	ZNF329;KIAA1958;PRR11;BACH2
hsa-miR-632	1/41	0.558062	0.905978	0	0	1.24466	0.72599	PLEKHG4
mmu-miR-742-3p	1/41	0.558062	0.905978	0	0	1.24466	0.72599	CENPM
mmu-miR-875-3p	1/41	0.558062	0.905978	0	0	1.24466	0.72599	CD63
hsa-miR-4782-3p	1/41	0.558062	0.905978	0	0	1.24466	0.72599	OIP5
hsa-miR-6834-3p	1/41	0.558062	0.905978	0	0	1.24466	0.72599	GOLGA8A
hsa-miR-6784-5p	1/41	0.558062	0.905978	0	0	1.24466	0.72599	CD4
hsa-miR-1287-3p	1/41	0.558062	0.905978	0	0	1.24466	0.72599	ESPL1
mmu-miR-140-5p	1/41	0.558062	0.905978	0	0	1.24466	0.72599	SBK1
hsa-miR-1228-3p	5/253	0.559528	0.907164	0	0	1.0033	0.582576	CDT1;HMGB2;TIMM10;IL7R;SORBS3
hsa-miR-4789-5p	5/253	0.559528	0.907164	0	0	1.0033	0.582576	CHAF1B;BTG1;HMGB2;SLC1A4;TIMM10
hsa-miR-6828-5p	3/148	0.560509	0.908057	0	0	1.02977	0.596147	ZNF331;RPL23A;SLC12A8
hsa-miR-6782-5p	2/95	0.561184	0.908057	0	0	1.0705	0.618433	RPL23A;FAM117B
hsa-miR-550a-5p	2/95	0.561184	0.908057	0	0	1.0705	0.618433	CDT1;CDCA7
hsa-miR-548av-5p	3/149	0.56508	0.909514	0	0	1.02267	0.583727	TMEM30B;KIF2C;ENPP5
hsa-miR-8054	3/149	0.56508	0.909514	0	0	1.02267	0.583727	TMEM30B;KIF2C;ENPP5
hsa-miR-548k	3/149	0.56508	0.909514	0	0	1.02267	0.583727	TMEM30B;KIF2C;ENPP5
hsa-miR-486-3p	4/202	0.565375	0.909514	0	0	1.00534	0.573309	CDKN1A;SBK1;UST;LY6E
hsa-let-7c-5p	10/516	0.565848	0.909514	0	0	0.982996	0.559747	FANCI;TGFBR3;EPHA4;CDKN1A;RRM2;ESPL1;GRPEL2;CCNF;CDC25A;EZH2
hsa-miR-218-1-3p	1/42	0.566786	0.909514	0	0	1.21424	0.689412	RPL15
hsa-miR-652-5p	1/42	0.566786	0.909514	0	0	1.21424	0.689412	HSF2
hsa-miR-4634	1/42	0.566786	0.909514	0	0	1.21424	0.689412	HJURP
mmu-miR-16-5p	1/42	0.566786	0.909514	0	0	1.21424	0.689412	CCNE1
hsa-miR-4497	1/42	0.566786	0.909514	0	0	1.21424	0.689412	CCNF
hsa-miR-5191	1/42	0.566786	0.909514	0	0	1.21424	0.689412	CCNE1
hsa-miR-6893-3p	2/96	0.566879	0.909514	0	0	1.05905	0.601129	CDKN1A;KIAA1958
hsa-miR-548av-3p	2/96	0.566879	0.909514	0	0	1.05905	0.601129	SPATS2L;ENPP5
hsa-miR-544b	4/203	0.569283	0.912778	0	0	1.00023	0.563508	CDKN1A;HMGB2;ID3;TGFBR2
hsa-miR-6837-3p	2/97	0.572521	0.916777	0	0	1.04785	0.584394	CLIC5;NR1D2
hsa-miR-4433b-3p	2/97	0.572521	0.916777	0	0	1.04785	0.584394	SCD;FBLN5
mmu-miR-19b-3p	6/310	0.57444	0.918901	0	0	0.981857	0.544301	PAQR8;CAMK2N1;NAP1L3;CBLB;ENPP5;MID2
hsa-miR-1246	1/43	0.575338	0.918901	0	0	1.18527	0.655212	AXIN2
hsa-miR-5579-5p	1/43	0.575338	0.918901	0	0	1.18527	0.655212	TNFRSF21
mmu-miR-449a-5p	1/43	0.575338	0.918901	0	0	1.18527	0.655212	LEF1
hsa-miR-500b-3p	4/205	0.57704	0.921023	0	0	0.990177	0.544443	CLIC5;ZNF491;SLC16A10;CCR6
hsa-miR-6765-5p	2/98	0.578109	0.921536	0	0	1.03688	0.568205	CDKN1A;ZNF491
hsa-miR-1193	2/98	0.578109	0.921536	0	0	1.03688	0.568205	TBC1D4;CCNF
hsa-miR-4468	3/152	0.578618	0.921751	0	0	1.00192	0.548165	SCD;CENPM;GOLGA8A
hsa-miR-4458	6/312	0.580727	0.92358	0	0	0.975339	0.530072	TGFBR3;EPHA4;CDKN1A;RRM2;ESPL1;GRPEL2
hsa-miR-4500	6/312	0.580727	0.92358	0	0	0.975339	0.530072	TGFBR3;EPHA4;CDKN1A;RRM2;ESPL1;GRPEL2
hsa-miR-202-3p	4/206	0.580889	0.92358	0	0	0.985225	0.53517	TGFBR3;EPHA4;CDKN1A;RRM2
hsa-let-7f-2-3p	2/99	0.583643	0.925102	0	0	1.02614	0.552541	BTG1;TGFBR2
hsa-miR-1296-3p	2/99	0.583643	0.925102	0	0	1.02614	0.552541	SMOX;OIP5
hsa-miR-323b-3p	1/44	0.583722	0.925102	0	0	1.15764	0.623194	DENND5B
mmu-miR-1a-3p	1/44	0.583722	0.925102	0	0	1.15764	0.623194	RPS6
mmu-miR-186-5p	1/44	0.583722	0.925102	0	0	1.15764	0.623194	BACH2
hsa-miR-7850-5p	2/100	0.589124	0.927645	0	0	1.01562	0.537382	CENPN;RNF165
hsa-miR-450a-2-3p	2/100	0.589124	0.927645	0	0	1.01562	0.537382	CDKN1A;IL21R
hsa-miR-140-5p	2/100	0.589124	0.927645	0	0	1.01562	0.537382	FGF9;CAMK2N1
hsa-miR-4524a-3p	6/315	0.590068	0.927645	0	0	0.965719	0.509434	GZMM;ZNF419;PKIA;MCM4;KIF2C;PRR11
hsa-miR-1267	3/155	0.591888	0.927645	0	0	0.981996	0.514996	PLSCR1;RPS6KA5;CENPM
hsa-miR-1231	1/45	0.591941	0.927645	0	0	1.13127	0.593183	CYBRD1
hsa-miR-1228-5p	1/45	0.591941	0.927645	0	0	1.13127	0.593183	ZNF329
hsa-miR-422a	1/45	0.591941	0.927645	0	0	1.13127	0.593183	NT5E
hsa-miR-618	1/45	0.591941	0.927645	0	0	1.13127	0.593183	RECK
hsa-miR-3126-3p	1/45	0.591941	0.927645	0	0	1.13127	0.593183	CENPN
mmu-miR-204-5p	1/45	0.591941	0.927645	0	0	1.13127	0.593183	AURKB
hsa-miR-25-5p	4/209	0.592314	0.927645	0	0	0.970657	0.508351	CCNE1;CCNF;SPATS2L;FBXL16
hsa-miR-8055	6/316	0.593157	0.927645	0	0	0.962554	0.502738	PLSCR1;ZNF419;MAN1C1;MCM4;CCR6;C2ORF15
hsa-let-7c-3p	2/101	0.594551	0.927645	0	0	1.00531	0.522708	MT2A;RPS3
hsa-miR-6812-5p	2/101	0.594551	0.927645	0	0	1.00531	0.522708	CDKN1A;KLHDC8A
hsa-miR-33b-5p	2/101	0.594551	0.927645	0	0	1.00531	0.522708	ABCA1;PSAT1
hsa-miR-2682-3p	2/101	0.594551	0.927645	0	0	1.00531	0.522708	TIMELESS;PRR11
hsa-miR-6781-3p	2/101	0.594551	0.927645	0	0	1.00531	0.522708	TIMELESS;PRR11
hsa-miR-7853-5p	2/101	0.594551	0.927645	0	0	1.00531	0.522708	CLIC5;SCD
hsa-miR-4792	2/101	0.594551	0.927645	0	0	1.00531	0.522708	GRPEL2;CENPM
hsa-miR-548u	2/101	0.594551	0.927645	0	0	1.00531	0.522708	CNTNAP2;TGFBR2
hsa-miR-144-3p	4/210	0.596082	0.927645	0	0	0.965895	0.499732	TGFBR3;DENND5B;WNT7A;EZH2
hsa-miR-3612	8/423	0.596147	0.927645	0	0	0.958412	0.495755	TRIM6;CCNB1;FAM102A;VCAM1;CENPN;CD3G;KIAA1958;DCPS
hsa-miR-1252-3p	3/156	0.596251	0.927645	0	0	0.975528	0.504439	CLIC5;EIF2AK2;GOLGA8A
hsa-miR-4671-3p	2/102	0.599925	0.927645	0	0	0.995204	0.5085	BTG1;ENPP5
hsa-miR-5008-5p	2/102	0.599925	0.927645	0	0	0.995204	0.5085	CDKN1A;ZNF491
hsa-miR-3158-5p	2/102	0.599925	0.927645	0	0	0.995204	0.5085	BTG1;SLC16A10
hsa-miR-6737-5p	2/102	0.599925	0.927645	0	0	0.995204	0.5085	CDKN1A;KLHDC8A
hsa-miR-6805-5p	2/102	0.599925	0.927645	0	0	0.995204	0.5085	CDKN1A;RUNX3
hsa-miR-8068	2/102	0.599925	0.927645	0	0	0.995204	0.5085	RPS14;RRM2
hsa-miR-4713-3p	1/46	0.599998	0.927645	0	0	1.10608	0.565018	CD4
hsa-miR-4747-3p	1/46	0.599998	0.927645	0	0	1.10608	0.565018	GRPEL2
hsa-miR-5704	1/46	0.599998	0.927645	0	0	1.10608	0.565018	PLSCR1
hsa-miR-1256	1/46	0.599998	0.927645	0	0	1.10608	0.565018	PABPC1
mmu-miR-3071-5p	1/46	0.599998	0.927645	0	0	1.10608	0.565018	SPOCK2
hsa-miR-3158-3p	1/46	0.599998	0.927645	0	0	1.10608	0.565018	ENPP5
hsa-miR-3913-3p	1/46	0.599998	0.927645	0	0	1.10608	0.565018	FAM117B
hsa-miR-219a-5p	1/46	0.599998	0.927645	0	0	1.10608	0.565018	OIP5
hsa-miR-3920	1/46	0.599998	0.927645	0	0	1.10608	0.565018	PLAC8
hsa-miR-6809-3p	6/319	0.602353	0.928217	0	0	0.95318	0.483179	PKIA;EPHX2;HMGB2;TIMM10;FBXL16;IFI44L
hsa-miR-4786-5p	5/266	0.604026	0.928217	0	0	0.952683	0.480285	SLFN5;OGFRL1;MELK;TCEA3;SLC1A4
hsa-miR-548aw	5/266	0.604026	0.928217	0	0	0.952683	0.480285	CCNA2;CYP2U1;CAMK2N1;CEP55;ACVR2A
hsa-miR-650	8/426	0.604117	0.928217	0	0	0.951385	0.479486	TRIM6;CCNB1;FAM102A;VCAM1;CENPN;CD3G;KIAA1958;DCPS
hsa-miR-2276-3p	3/158	0.604886	0.928217	0	0	0.962841	0.484035	ZNF419;PLK1;MCM4
hsa-miR-1286	2/103	0.605245	0.928217	0	0	0.9853	0.494741	SMOX;SCD
hsa-miR-520f-3p	2/103	0.605245	0.928217	0	0	0.9853	0.494741	PRC1;TUBG1
hsa-miR-7161-5p	2/103	0.605245	0.928217	0	0	0.9853	0.494741	CNTNAP2;TGFBR2
hsa-miR-6819-5p	2/103	0.605245	0.928217	0	0	0.9853	0.494741	CDKN1A;KLHDC8A
hsa-miR-181b-5p	7/374	0.607249	0.928217	0	0	0.948208	0.472982	VCAM1;SCD;DNAJB11;NCAPG;NMT2;RPL13A;KIF2C
mmu-miR-339-5p	4/213	0.607259	0.928217	0	0	0.951883	0.474799	XKRX;EXOSC4;CYBRD1;BACH2
hsa-miR-6802-5p	1/47	0.607896	0.928217	0	0	1.08198	0.538557	CDKN1A
hsa-miR-3691-5p	1/47	0.607896	0.928217	0	0	1.08198	0.538557	CCNF
hsa-miR-5684	1/47	0.607896	0.928217	0	0	1.08198	0.538557	KIT
hsa-miR-4299	1/47	0.607896	0.928217	0	0	1.08198	0.538557	ZNF419
mmu-miR-29a-3p	1/47	0.607896	0.928217	0	0	1.08198	0.538557	EOMES
hsa-miR-7112-3p	1/47	0.607896	0.928217	0	0	1.08198	0.538557	RPL9
hsa-miR-3682-3p	1/47	0.607896	0.928217	0	0	1.08198	0.538557	IL7R
hsa-miR-3613-5p	1/47	0.607896	0.928217	0	0	1.08198	0.538557	MT2A
hsa-miR-642b-5p	1/47	0.607896	0.928217	0	0	1.08198	0.538557	PSAT1
hsa-miR-654-5p	3/159	0.609158	0.928994	0	0	0.95662	0.474175	CCNB1;ZNF329;LY6E
hsa-miR-212-5p	3/159	0.609158	0.928994	0	0	0.95662	0.474175	TXK;RPS6;APOBEC3A
hsa-miR-4707-3p	2/104	0.610511	0.930166	0	0	0.97559	0.481414	TMEM106B;PTPN4
mmu-miR-466q	4/214	0.610943	0.930166	0	0	0.947302	0.466784	CLIC5;SPOCK2;TAGAP;BACH2
hsa-miR-6791-3p	6/322	0.611435	0.930166	0	0	0.943984	0.464389	CDT1;DENND5B;CENPM;MCM4;CDC25A;AURKA
hsa-miR-6829-3p	6/322	0.611435	0.930166	0	0	0.943984	0.464389	CDT1;DENND5B;CENPM;MCM4;CDC25A;AURKA
hsa-miR-579-3p	3/160	0.613398	0.930376	0	0	0.950478	0.464537	ZNF331;PKIA;NCAPG
hsa-miR-411-5p	4/215	0.614605	0.930376	0	0	0.942763	0.458913	ABLIM1;TCN2;RPL23A;CEP55
mmu-miR-3059-5p	1/48	0.615638	0.930376	0	0	1.0589	0.513669	HMMR
mmu-miR-712-5p	1/48	0.615638	0.930376	0	0	1.0589	0.513669	EIF2AK2
hsa-miR-2681-3p	1/48	0.615638	0.930376	0	0	1.0589	0.513669	CDT1
hsa-miR-136-3p	1/48	0.615638	0.930376	0	0	1.0589	0.513669	TGFBR3
hsa-miR-4640-3p	1/48	0.615638	0.930376	0	0	1.0589	0.513669	E2F7
hsa-miR-1227-5p	1/48	0.615638	0.930376	0	0	1.0589	0.513669	SBK1
hsa-miR-889-3p	2/105	0.615723	0.930376	0	0	0.966069	0.468502	DOCK9;GRPEL2
hsa-miR-6885-5p	2/105	0.615723	0.930376	0	0	0.966069	0.468502	CDKN1A;TRIP13
hsa-miR-511-5p	2/105	0.615723	0.930376	0	0	0.966069	0.468502	TNRC6C;RPS3
hsa-miR-6500-3p	4/216	0.618247	0.930901	0	0	0.938268	0.451183	EIF2AK2;CENPM;ZSWIM5;DCPS
hsa-miR-6811-5p	2/106	0.620882	0.930901	0	0	0.956731	0.455991	ETV7;RPL30
hsa-miR-6507-3p	2/106	0.620882	0.930901	0	0	0.956731	0.455991	CDCA8;MAD2L1
hsa-miR-6810-5p	2/106	0.620882	0.930901	0	0	0.956731	0.455991	IL21R;CYBRD1
hsa-miR-6754-3p	2/106	0.620882	0.930901	0	0	0.956731	0.455991	CLIC5;NR1D2
hsa-miR-664b-3p	3/162	0.621787	0.930901	0	0	0.938426	0.445901	ZNF331;PKIA;NCAPG
hsa-miR-367-5p	3/162	0.621787	0.930901	0	0	0.938426	0.445901	PLSCR1;RPS6KA5;CENPM
hsa-miR-5571-5p	4/217	0.621866	0.930901	0	0	0.933815	0.44359	CDKN1A;TXK;GMNN;ZNF329
hsa-miR-6824-5p	1/49	0.623228	0.930901	0	0	1.03679	0.490238	KCND1
hsa-miR-550a-3p	1/49	0.623228	0.930901	0	0	1.03679	0.490238	PKIA
hsa-miR-548q	1/49	0.623228	0.930901	0	0	1.03679	0.490238	ZNF419
hsa-miR-376a-2-5p	1/49	0.623228	0.930901	0	0	1.03679	0.490238	E2F7
hsa-miR-4693-5p	1/49	0.623228	0.930901	0	0	1.03679	0.490238	PRR11
hsa-miR-5591-3p	1/49	0.623228	0.930901	0	0	1.03679	0.490238	ENPP5
hsa-miR-6793-5p	1/49	0.623228	0.930901	0	0	1.03679	0.490238	CHAF1B
hsa-miR-597-5p	1/49	0.623228	0.930901	0	0	1.03679	0.490238	EPHA4
hsa-miR-1252-5p	3/163	0.625934	0.930901	0	0	0.932513	0.436891	SALL2;RTKN2;TMEM106B
hsa-miR-369-3p	3/163	0.625934	0.930901	0	0	0.932513	0.436891	NELL2;UST;BACH2
hsa-miR-1248	3/163	0.625934	0.930901	0	0	0.932513	0.436891	CDKN1A;DENND5B;IFI44L
hsa-miR-3174	2/107	0.625988	0.930901	0	0	0.94757	0.443865	CCNF;DCPS
hsa-miR-105-5p	2/107	0.625988	0.930901	0	0	0.94757	0.443865	CLIC5;SCD
hsa-miR-6511b-5p	2/107	0.625988	0.930901	0	0	0.94757	0.443865	ETV7;RPL30
mmu-miR-466n-5p	2/107	0.625988	0.930901	0	0	0.94757	0.443865	GPR68;CD28
mmu-miR-297c-5p	2/107	0.625988	0.930901	0	0	0.94757	0.443865	CD28;PRR11
hsa-miR-6825-5p	7/381	0.626643	0.930901	0	0	0.930122	0.43472	CDKN1A;KCND1;CD40LG;SALL2;PPP2R2B;IL21R;TRIP13
hsa-miR-3175	5/274	0.630101	0.930901	0	0	0.923969	0.426759	PDZD4;CDKN1A;IL21R;LDOC1;RUNX3
hsa-miR-503-3p	1/50	0.630669	0.930901	0	0	1.01558	0.468155	TXK
hsa-miR-4445-5p	1/50	0.630669	0.930901	0	0	1.01558	0.468155	OIP5
hsa-miR-6841-3p	1/50	0.630669	0.930901	0	0	1.01558	0.468155	TNRC6C
hsa-miR-200c-5p	1/50	0.630669	0.930901	0	0	1.01558	0.468155	PKIA
hsa-miR-549a	1/50	0.630669	0.930901	0	0	1.01558	0.468155	KIT
hsa-miR-660-5p	1/50	0.630669	0.930901	0	0	1.01558	0.468155	ENPP5
hsa-miR-4799-3p	1/50	0.630669	0.930901	0	0	1.01558	0.468155	PABPC1
hsa-miR-3141	1/50	0.630669	0.930901	0	0	1.01558	0.468155	FBXL16
hsa-miR-1292-5p	1/50	0.630669	0.930901	0	0	1.01558	0.468155	DUSP2
mmu-miR-297b-5p	2/108	0.63104	0.930901	0	0	0.938583	0.432111	CD28;PRR11
mmu-miR-335-3p	2/108	0.63104	0.930901	0	0	0.938583	0.432111	RSAD2;RNF165
hsa-miR-3674	2/108	0.63104	0.930901	0	0	0.938583	0.432111	CD4;SLC16A10
hsa-miR-545-3p	3/165	0.634135	0.930901	0	0	0.920906	0.419466	PSAT1;RPL15;DIP2C
hsa-miR-208a-5p	2/109	0.636039	0.930901	0	0	0.929763	0.420714	TCN2;LRIG1
hsa-miR-676-3p	1/51	0.637963	0.930901	0	0	0.995216	0.447325	RPL15
hsa-miR-3140-5p	1/51	0.637963	0.930901	0	0	0.995216	0.447325	SCD
hsa-miR-4720-5p	1/51	0.637963	0.930901	0	0	0.995216	0.447325	PABPC1
hsa-miR-6759-3p	1/51	0.637963	0.930901	0	0	0.995216	0.447325	IFI44L
hsa-miR-1278	1/51	0.637963	0.930901	0	0	0.995216	0.447325	CCNB1
hsa-miR-5588-5p	1/51	0.637963	0.930901	0	0	0.995216	0.447325	PABPC1
hsa-miR-5088-3p	3/166	0.638189	0.930901	0	0	0.915209	0.411039	CDKN1A;EPHX2;LRIG1
hsa-miR-541-3p	3/166	0.638189	0.930901	0	0	0.915209	0.411039	CCNB1;ZNF329;LY6E
hsa-miR-6077	5/277	0.639607	0.930901	0	0	0.913636	0.408305	CNTNAP2;CD40LG;CDCA8;TMEM106B;FBLN5
hsa-miR-100-3p	2/110	0.640984	0.930901	0	0	0.921107	0.409663	SLFN5;DHCR24
hsa-miR-6823-5p	2/110	0.640984	0.930901	0	0	0.921107	0.409663	MT2A;CDCA8
hsa-miR-1264	2/110	0.640984	0.930901	0	0	0.921107	0.409663	TNRC6C;BTG1
hsa-miR-6875-5p	2/110	0.640984	0.930901	0	0	0.921107	0.409663	RPS6KA5;RPL23A
hsa-miR-3126-5p	2/110	0.640984	0.930901	0	0	0.921107	0.409663	RPS6KA5;RPL23A
hsa-miR-208b-5p	2/110	0.640984	0.930901	0	0	0.921107	0.409663	TCN2;LRIG1
hsa-miR-6749-3p	7/387	0.642835	0.930901	0	0	0.91515	0.404374	CLIC5;HSD3B7;RCAN3;LRIG1;CENPN;DIP2C;BACH2
hsa-miR-3714	4/223	0.643126	0.930901	0	0	0.90795	0.400782	CDKN1A;SMOX;TMEM106B;RECK
hsa-miR-5698	9/495	0.643163	0.930901	0	0	0.919673	0.405903	CD40LG;RPS6KA5;SALL2;CCNF;CENPM;SLC16A10;LDOC1;TRIP13;RUNX3
mmu-let-7b-5p	6/333	0.643732	0.930901	0	0	0.911709	0.401583	TGFBR3;NELL2;EPHA4;TRIM6;PIK3IP1;ZSWIM5
hsa-miR-4427	1/52	0.645113	0.930901	0	0	0.975652	0.427657	ZNF491
hsa-miR-3912-5p	1/52	0.645113	0.930901	0	0	0.975652	0.427657	CAMK2N1
hsa-miR-6510-3p	1/52	0.645113	0.930901	0	0	0.975652	0.427657	ZNF331
hsa-miR-1273d	1/52	0.645113	0.930901	0	0	0.975652	0.427657	CD4
hsa-miR-4777-3p	1/52	0.645113	0.930901	0	0	0.975652	0.427657	KIAA1958
hsa-miR-4684-3p	1/52	0.645113	0.930901	0	0	0.975652	0.427657	CAMK2N1
hsa-miR-3162-5p	1/52	0.645113	0.930901	0	0	0.975652	0.427657	KIF2C
hsa-miR-4259	1/52	0.645113	0.930901	0	0	0.975652	0.427657	PKMYT1
hsa-miR-409-3p	2/111	0.645877	0.930901	0	0	0.91261	0.398944	RECK;TGFBR2
hsa-miR-5007-5p	2/111	0.645877	0.930901	0	0	0.91261	0.398944	ZNF419;PKMYT1
hsa-miR-4786-3p	2/111	0.645877	0.930901	0	0	0.91261	0.398944	CD4;BTG1
hsa-miR-143-5p	7/389	0.648142	0.930901	0	0	0.910264	0.394732	EPHA4;RPS6KA5;SCD;CENPM;SLC16A10;PHGDH;APOBEC3A
mmu-miR-34b-5p	6/335	0.649428	0.930901	0	0	0.906073	0.391118	PAQR8;ABLIM1;DOCK9;PSAT1;PKIA;DTL
hsa-miR-6770-5p	4/225	0.650037	0.930901	0	0	0.89964	0.387499	DIP2C;TJP3;FBLN5;TGFBR2
hsa-miR-6843-3p	4/225	0.650037	0.930901	0	0	0.89964	0.387499	KLHDC8A;NR1D2;TIMM10;APOBEC3A
hsa-miR-6848-3p	4/225	0.650037	0.930901	0	0	0.89964	0.387499	KLHDC8A;NR1D2;TIMM10;APOBEC3A
hsa-miR-188-5p	2/112	0.650717	0.930901	0	0	0.904267	0.388546	CDC20;DUSP2
hsa-miR-4329	2/112	0.650717	0.930901	0	0	0.904267	0.388546	CDKN1A;CAMK2N1
hsa-miR-8079	2/112	0.650717	0.930901	0	0	0.904267	0.388546	GRPEL2;CCR6
hsa-miR-590-3p	7/390	0.650778	0.930901	0	0	0.90784	0.389997	CCNB1;TCN2;CAMK2N1;RPS3;SLC16A10;OIP5;RPL15
hsa-miR-7704	1/53	0.652123	0.930901	0	0	0.956841	0.409071	CDKN1A
hsa-miR-1180-5p	1/53	0.652123	0.930901	0	0	0.956841	0.409071	DHCR24
hsa-miR-6755-5p	1/53	0.652123	0.930901	0	0	0.956841	0.409071	SMOX
hsa-miR-4489	1/53	0.652123	0.930901	0	0	0.956841	0.409071	PKMYT1
hsa-miR-7114-3p	1/53	0.652123	0.930901	0	0	0.956841	0.409071	DHCR24
hsa-miR-3940-3p	1/53	0.652123	0.930901	0	0	0.956841	0.409071	TIMELESS
hsa-miR-638	1/53	0.652123	0.930901	0	0	0.956841	0.409071	CD4
hsa-miR-5688	3/170	0.654088	0.930901	0	0	0.893104	0.379134	TOP2A;TIMM10;TGFBR2
hsa-miR-374a-5p	5/282	0.655112	0.930901	0	0	0.896912	0.379348	NELL2;UST;TAGAP;HMGB2;BACH2
hsa-miR-513c-5p	2/113	0.655504	0.930901	0	0	0.896075	0.378458	RPL27A;GMNN
hsa-miR-514b-5p	2/113	0.655504	0.930901	0	0	0.896075	0.378458	RPL27A;GMNN
hsa-miR-1294	2/113	0.655504	0.930901	0	0	0.896075	0.378458	RRM2;RECK
hsa-miR-625-5p	4/227	0.656858	0.930901	0	0	0.89148	0.374678	SPSB1;CD40LG;CCNF;FHIT
hsa-miR-5690	4/227	0.656858	0.930901	0	0	0.89148	0.374678	OGFRL1;HJURP;OIP5;TGFBI
hsa-miR-8072	1/54	0.658994	0.930901	0	0	0.938739	0.391492	PDZD4
hsa-miR-200a-5p	1/54	0.658994	0.930901	0	0	0.938739	0.391492	GRPEL2
hsa-miR-487a-3p	1/54	0.658994	0.930901	0	0	0.938739	0.391492	CHAF1B
hsa-miR-556-3p	1/54	0.658994	0.930901	0	0	0.938739	0.391492	RPS23
hsa-miR-3137	1/54	0.658994	0.930901	0	0	0.938739	0.391492	RUNX3
hsa-miR-3677-5p	1/54	0.658994	0.930901	0	0	0.938739	0.391492	SMOX
hsa-miR-1298-5p	1/54	0.658994	0.930901	0	0	0.938739	0.391492	DENND5B
hsa-miR-4774-3p	1/54	0.658994	0.930901	0	0	0.938739	0.391492	AURKA
hsa-miR-617	1/54	0.658994	0.930901	0	0	0.938739	0.391492	PABPC1
hsa-miR-184	1/54	0.658994	0.930901	0	0	0.938739	0.391492	TJP3
hsa-miR-3960	1/54	0.658994	0.930901	0	0	0.938739	0.391492	PDZD4
hsa-miR-4686	1/54	0.658994	0.930901	0	0	0.938739	0.391492	ENPP5
hsa-miR-143-3p	4/228	0.660235	0.930901	0	0	0.887454	0.368435	FAM102A;CCR6;C2ORF15;FHIT
hsa-miR-98-3p	2/114	0.660238	0.930901	0	0	0.888028	0.368669	BTG1;HMGB2
hsa-let-7f-1-3p	2/114	0.660238	0.930901	0	0	0.888028	0.368669	BTG1;HMGB2
hsa-miR-1245a	2/114	0.660238	0.930901	0	0	0.888028	0.368669	GRPEL2;CCR6
hsa-let-7d-5p	7/394	0.661204	0.930901	0	0	0.89827	0.371607	TGFBR3;EPHA4;CDKN1A;RRM2;ESPL1;GRPEL2;RPS6
hsa-miR-4770	3/172	0.661848	0.930901	0	0	0.882444	0.364201	FAM102A;C2ORF15;CCR6
hsa-miR-5697	3/172	0.661848	0.930901	0	0	0.882444	0.364201	RPL4;RPL9;E2F7
hsa-miR-6088	3/172	0.661848	0.930901	0	0	0.882444	0.364201	FAM102A;C2ORF15;CCR6
hsa-miR-4324	3/172	0.661848	0.930901	0	0	0.882444	0.364201	ID3;C2ORF15;TGFBR2
hsa-miR-769-5p	4/229	0.66359	0.930901	0	0	0.883464	0.362301	NELL2;SLFN5;OGFRL1;TCEA3
hsa-miR-3190-5p	5/285	0.664208	0.930901	0	0	0.887165	0.362992	ZNF329;RPS6;TIMELESS;SLC16A10;PRR11
hsa-miR-4762-3p	2/115	0.664921	0.930901	0	0	0.880125	0.359168	CAMK2N1;RCAN3
hsa-miR-6499-3p	16/880	0.664976	0.930901	0	0	0.918185	0.374623	VCAM1;SLC16A10;CD3G;EEF1A1;ETV7;TRIM6;CCNB1;RPS6KA5;RPL27A;MAN1C1;CENPM;SPATS2L;PHGDH;PABPC1;DCPS;SLC12A8
hsa-miR-3149	3/173	0.665681	0.930901	0	0	0.877208	0.356975	TCN2;TIMELESS;SLC16A10
hsa-miR-3972	1/55	0.66573	0.930901	0	0	0.921308	0.374853	KIAA1958
hsa-miR-1291	1/55	0.66573	0.930901	0	0	0.921308	0.374853	GOLGA8A
mmu-miR-181b-5p	1/55	0.66573	0.930901	0	0	0.921308	0.374853	UCHL1
mmu-miR-128-3p	1/55	0.66573	0.930901	0	0	0.921308	0.374853	ZNF329
hsa-miR-3129-3p	1/55	0.66573	0.930901	0	0	0.921308	0.374853	EPHA4
hsa-miR-584-3p	1/55	0.66573	0.930901	0	0	0.921308	0.374853	CDC25A
hsa-miR-941	1/55	0.66573	0.930901	0	0	0.921308	0.374853	CDC20
hsa-miR-135b-3p	1/55	0.66573	0.930901	0	0	0.921308	0.374853	KCND1
hsa-miR-200b-5p	1/55	0.66573	0.930901	0	0	0.921308	0.374853	GRPEL2
hsa-miR-4533	4/230	0.666922	0.930901	0	0	0.87951	0.356274	CDKN1A;ABLIM1;SBK1;RTKN2
hsa-miR-3613-3p	9/506	0.668665	0.930901	0	0	0.898801	0.361742	SLFN5;RPL32;KLHDC8A;CAMK2N1;CCNF;HMGB2;MCM4;SKA1;FAM117B
hsa-miR-5692b	3/174	0.669482	0.930901	0	0	0.872033	0.349904	NELL2;UST;BACH2
hsa-miR-5692c	3/174	0.669482	0.930901	0	0	0.872033	0.349904	NELL2;UST;BACH2
hsa-miR-7162-3p	3/174	0.669482	0.930901	0	0	0.872033	0.349904	CDKN1A;ZNF329;TGFBR2
hsa-miR-6747-5p	2/116	0.669551	0.930901	0	0	0.872359	0.349945	KLHDC8A;FAM117B
hsa-let-7b-3p	2/116	0.669551	0.930901	0	0	0.872359	0.349945	BTG1;HMGB2
hsa-miR-4446-5p	4/231	0.670231	0.930901	0	0	0.87559	0.350352	EPHA4;RPS6KA5;C2ORF15;ENPP5
hsa-miR-607	4/231	0.670231	0.930901	0	0	0.87559	0.350352	CLIC5;SCD;PTPN4;ENPP5
hsa-miR-4697-3p	1/56	0.672334	0.930901	0	0	0.904511	0.359091	GRPEL2
hsa-miR-3914	1/56	0.672334	0.930901	0	0	0.904511	0.359091	EIF3L
hsa-miR-3136-3p	1/56	0.672334	0.930901	0	0	0.904511	0.359091	KIF2C
hsa-miR-4473	1/56	0.672334	0.930901	0	0	0.904511	0.359091	PRC1
hsa-miR-26b-3p	1/56	0.672334	0.930901	0	0	0.904511	0.359091	EPHX2
hsa-miR-3200-5p	1/56	0.672334	0.930901	0	0	0.904511	0.359091	TGFBR2
hsa-miR-5583-5p	1/56	0.672334	0.930901	0	0	0.904511	0.359091	EPHA4
hsa-miR-7155-3p	1/56	0.672334	0.930901	0	0	0.904511	0.359091	KIF2C
hsa-miR-6719-3p	1/56	0.672334	0.930901	0	0	0.904511	0.359091	CAMK2N1
hsa-miR-5581-3p	1/56	0.672334	0.930901	0	0	0.904511	0.359091	ABLIM1
hsa-miR-6824-3p	1/56	0.672334	0.930901	0	0	0.904511	0.359091	FBXL16
hsa-miR-5692a	5/288	0.673148	0.930901	0	0	0.877624	0.347355	PSAT1;PRC1;UST;HMGB2;FAM117B
mmu-miR-3470b	2/117	0.67413	0.930901	0	0	0.864729	0.340991	CD8B;DLGAP5
hsa-miR-3155a	2/117	0.67413	0.930901	0	0	0.864729	0.340991	CCNF;TIMM10
hsa-miR-3155b	2/117	0.67413	0.930901	0	0	0.864729	0.340991	CCNF;TIMM10
hsa-miR-3664-3p	3/176	0.676989	0.930901	0	0	0.861863	0.336213	OGFRL1;TIMELESS;EIF2AK2
hsa-miR-328-5p	2/118	0.678657	0.930901	0	0	0.857231	0.332297	CDKN1A;TRIP13
hsa-miR-300	2/118	0.678657	0.930901	0	0	0.857231	0.332297	BTG1;HMGB2
hsa-miR-1302	1/57	0.678807	0.930901	0	0	0.888313	0.344149	STMN1
hsa-miR-4771	1/57	0.678807	0.930901	0	0	0.888313	0.344149	SLC16A10
hsa-miR-193a-5p	1/57	0.678807	0.930901	0	0	0.888313	0.344149	PKMYT1
hsa-miR-1587	1/57	0.678807	0.930901	0	0	0.888313	0.344149	CCNF
hsa-miR-6764-3p	1/57	0.678807	0.930901	0	0	0.888313	0.344149	FBXL16
hsa-miR-4509	1/57	0.678807	0.930901	0	0	0.888313	0.344149	TNRC6C
hsa-miR-3620-5p	1/57	0.678807	0.930901	0	0	0.888313	0.344149	CCNF
hsa-miR-374b-5p	4/234	0.680023	0.930901	0	0	0.864036	0.333196	NELL2;UST;RECK;BACH2
hsa-miR-3680-3p	3/177	0.680695	0.930901	0	0	0.856866	0.329586	RPL30;RPS6KA5;SATB1
hsa-miR-548h-3p	5/291	0.68193	0.930901	0	0	0.868283	0.332403	PSAT1;PKIA;GRPEL2;FBLN2;RECK
hsa-miR-548bb-3p	5/291	0.68193	0.930901	0	0	0.868283	0.332403	PSAT1;PKIA;GRPEL2;FBLN2;RECK
hsa-miR-548z	5/291	0.68193	0.930901	0	0	0.868283	0.332403	PSAT1;PKIA;GRPEL2;FBLN2;RECK
hsa-miR-6849-3p	13/729	0.682432	0.930901	0	0	0.900196	0.343958	ZNF331;DUSP2;TIMM10;FAM117B;CHAF1B;CCNB1;KLHDC8A;RPL27A;ZNF329;TCEA3;TIMELESS;SERPING1;PRR11
hsa-miR-4492	2/119	0.683133	0.930901	0	0	0.84986	0.323853	CCNF;CDCA8
hsa-miR-5001-5p	2/119	0.683133	0.930901	0	0	0.84986	0.323853	CCNF;CDCA8
hsa-miR-211-3p	2/119	0.683133	0.930901	0	0	0.84986	0.323853	VCAM1;SCD
hsa-miR-4309	2/119	0.683133	0.930901	0	0	0.84986	0.323853	C2ORF15;CCR6
hsa-miR-4498	2/119	0.683133	0.930901	0	0	0.84986	0.323853	CCNF;CDCA8
hsa-miR-6514-3p	3/178	0.684369	0.930901	0	0	0.851925	0.323099	HMGB2;RPL13A;KLRD1
hsa-miR-548ac	5/292	0.684822	0.930901	0	0	0.865213	0.327567	PSAT1;PKIA;GRPEL2;FBLN2;RECK
hsa-miR-4772-5p	1/58	0.685152	0.930901	0	0	0.872684	0.329974	FAM117B
hsa-miR-943	1/58	0.685152	0.930901	0	0	0.872684	0.329974	SULF2
hsa-miR-1202	1/58	0.685152	0.930901	0	0	0.872684	0.329974	KIAA1958
hsa-miR-758-3p	1/58	0.685152	0.930901	0	0	0.872684	0.329974	GRPEL2
hsa-miR-6782-3p	1/58	0.685152	0.930901	0	0	0.872684	0.329974	IL21R
hsa-miR-4536-5p	1/58	0.685152	0.930901	0	0	0.872684	0.329974	NCAPG
hsa-miR-7154-5p	1/58	0.685152	0.930901	0	0	0.872684	0.329974	SPATS2L
hsa-miR-370-5p	1/58	0.685152	0.930901	0	0	0.872684	0.329974	SMOX
hsa-miR-6827-3p	2/120	0.687557	0.931699	0	0	0.842615	0.315652	RPL32;FAM117B
hsa-miR-6748-5p	2/120	0.687557	0.931699	0	0	0.842615	0.315652	PLAC8;CHAF1B
mmu-miR-511-3p	2/120	0.687557	0.931699	0	0	0.842615	0.315652	CD28;WNT7A
hsa-miR-3622b-3p	2/120	0.687557	0.931699	0	0	0.842615	0.315652	CLIC5;HMGB2
hsa-miR-570-3p	3/179	0.688012	0.931699	0	0	0.847041	0.31675	CDKN1A;TRIP13;TGFBR2
hsa-miR-2355-3p	1/59	0.691373	0.931699	0	0	0.857594	0.316518	CAMK2N1
hsa-miR-508-3p	1/59	0.691373	0.931699	0	0	0.857594	0.316518	OIP5
hsa-miR-1910-5p	1/59	0.691373	0.931699	0	0	0.857594	0.316518	DUSP2
mmu-miR-703	1/59	0.691373	0.931699	0	0	0.857594	0.316518	RNF165
hsa-miR-454-5p	1/59	0.691373	0.931699	0	0	0.857594	0.316518	HSF2
hsa-miR-1244	1/59	0.691373	0.931699	0	0	0.857594	0.316518	CEP55
hsa-miR-4711-5p	1/59	0.691373	0.931699	0	0	0.857594	0.316518	RPL9
mmu-miR-669c-3p	2/121	0.691931	0.931699	0	0	0.835491	0.307686	CLIC5;SPOCK2
hsa-miR-3198	2/121	0.691931	0.931699	0	0	0.835491	0.307686	C2ORF15;CCR6
hsa-miR-4251	2/121	0.691931	0.931699	0	0	0.835491	0.307686	CLIC5;CYBRD1
hsa-miR-548d-3p	5/295	0.693391	0.931699	0	0	0.85613	0.313481	PSAT1;PKIA;GRPEL2;FBLN2;RECK
hsa-miR-3116	2/122	0.696254	0.931699	0	0	0.828486	0.299946	TNFRSF13B;CDCA7
hsa-miR-944	2/122	0.696254	0.931699	0	0	0.828486	0.299946	SCD;NR3C2
hsa-miR-3121-5p	2/122	0.696254	0.931699	0	0	0.828486	0.299946	SLFN5;KLRD1
hsa-miR-5694	2/122	0.696254	0.931699	0	0	0.828486	0.299946	VCAM1;CCNF
hsa-miR-6081	2/122	0.696254	0.931699	0	0	0.828486	0.299946	DBNDD1;SALL2
hsa-miR-145-3p	1/60	0.697471	0.931699	0	0	0.843015	0.303734	TMEM106B
hsa-miR-3192-3p	1/60	0.697471	0.931699	0	0	0.843015	0.303734	RCAN3
hsa-miR-6779-3p	1/60	0.697471	0.931699	0	0	0.843015	0.303734	AURKA
mmu-miR-302b-3p	1/60	0.697471	0.931699	0	0	0.843015	0.303734	MYL6B
hsa-miR-6811-3p	3/182	0.698752	0.931699	0	0	0.832717	0.298495	SCD;RPL13A;KLRD1
hsa-miR-6895-3p	3/182	0.698752	0.931699	0	0	0.832717	0.298495	FGF9;ZNF329;KIAA1671
hsa-miR-324-5p	5/297	0.699016	0.931699	0	0	0.850178	0.304434	SCD;GMNN;COL6A1;TIMELESS;MID2
hsa-miR-6727-3p	8/465	0.699855	0.931699	0	0	0.868426	0.309926	CDT1;ABLIM1;DENND5B;TXK;ZNF329;CENPM;TMEM106B;RNF165
hsa-miR-330-5p	2/123	0.700527	0.931699	0	0	0.821597	0.292424	RPL4;FBXL16
hsa-miR-3140-3p	2/123	0.700527	0.931699	0	0	0.821597	0.292424	MAN1C1;LRIG1
hsa-miR-34b-5p	2/123	0.700527	0.931699	0	0	0.821597	0.292424	AXIN2;TGFBR2
hsa-miR-3622a-3p	2/123	0.700527	0.931699	0	0	0.821597	0.292424	CLIC5;HMGB2
hsa-miR-103b	1/61	0.703448	0.931699	0	0	0.828923	0.291583	HSD3B7
hsa-miR-938	1/61	0.703448	0.931699	0	0	0.828923	0.291583	CDKN1A
hsa-miR-4484	1/61	0.703448	0.931699	0	0	0.828923	0.291583	KIF2C
hsa-miR-4298	1/61	0.703448	0.931699	0	0	0.828923	0.291583	STMN1
hsa-miR-320e	1/61	0.703448	0.931699	0	0	0.828923	0.291583	ZNF491
hsa-miR-1287-5p	1/61	0.703448	0.931699	0	0	0.828923	0.291583	TXK
hsa-miR-7-5p	10/577	0.703826	0.931699	0	0	0.87444	0.307124	TOP2A;CNTNAP2;EIF3L;UHRF1;CCNE1;PLEKHB1;IL21R;TMEM106B;RPL15;FBLN5
mmu-miR-466l-3p	2/124	0.70475	0.931699	0	0	0.814821	0.285115	NELL2;HOXC4
hsa-miR-7109-5p	2/124	0.70475	0.931699	0	0	0.814821	0.285115	CDKN1A;TRIP13
hsa-miR-1972	2/124	0.70475	0.931699	0	0	0.814821	0.285115	CDKN1A;RNF165
hsa-miR-3927-3p	3/184	0.705755	0.931699	0	0	0.823431	0.286955	CDKN1A;ESPL1;E2F7
hsa-miR-190b	1/62	0.709308	0.931699	0	0	0.815292	0.280024	IL7R
hsa-miR-3147	1/62	0.709308	0.931699	0	0	0.815292	0.280024	SULF2
hsa-miR-92b-5p	1/62	0.709308	0.931699	0	0	0.815292	0.280024	KIAA1671
hsa-miR-4277	1/62	0.709308	0.931699	0	0	0.815292	0.280024	EPHA4
hsa-miR-4752	1/62	0.709308	0.931699	0	0	0.815292	0.280024	TMEM106B
hsa-miR-6831-5p	3/186	0.712634	0.931699	0	0	0.814347	0.275891	CDKN1A;ESPL1;E2F7
hsa-miR-759	3/186	0.712634	0.931699	0	0	0.814347	0.275891	PLAC8;SATB1;PHGDH
hsa-miR-5096	5/302	0.712764	0.931699	0	0	0.835649	0.282955	CLIC5;CHAF1B;RPS6KA5;RNF165;SAP30
hsa-miR-6804-5p	2/126	0.713048	0.931699	0	0	0.801596	0.271105	PPP2R2B;PKIA
hsa-miR-6752-3p	2/126	0.713048	0.931699	0	0	0.801596	0.271105	CDKN1A;ZSWIM5
hsa-miR-3123	2/126	0.713048	0.931699	0	0	0.801596	0.271105	HMGB2;ZIK1
hsa-miR-1289	2/126	0.713048	0.931699	0	0	0.801596	0.271105	C2ORF15;CCR6
hsa-miR-6853-3p	1/63	0.715053	0.931699	0	0	0.802101	0.269024	DENND5B
hsa-miR-499b-3p	1/63	0.715053	0.931699	0	0	0.802101	0.269024	ABLIM1
hsa-miR-219a-2-3p	1/63	0.715053	0.931699	0	0	0.802101	0.269024	TIMELESS
hsa-miR-4312	1/63	0.715053	0.931699	0	0	0.802101	0.269024	RPS6
hsa-miR-5585-5p	1/63	0.715053	0.931699	0	0	0.802101	0.269024	STMN1
hsa-miR-3134	1/63	0.715053	0.931699	0	0	0.802101	0.269024	ENPP5
hsa-miR-6866-5p	1/63	0.715053	0.931699	0	0	0.802101	0.269024	GPT2
mmu-miR-302a-3p	1/63	0.715053	0.931699	0	0	0.802101	0.269024	MYL6B
hsa-miR-4639-3p	3/187	0.716026	0.931699	0	0	0.80988	0.270531	SLFN5;MCM4;FBXL16
hsa-miR-3692-3p	2/127	0.717123	0.931699	0	0	0.795143	0.264391	ZNF419;SCD
hsa-miR-4708-3p	1/64	0.720684	0.931699	0	0	0.789329	0.258548	PLK1
hsa-miR-1251-3p	1/64	0.720684	0.931699	0	0	0.789329	0.258548	SCD
hsa-miR-4804-3p	1/64	0.720684	0.931699	0	0	0.789329	0.258548	CDCA7
hsa-miR-569	1/64	0.720684	0.931699	0	0	0.789329	0.258548	DENND5B
hsa-miR-5682	1/64	0.720684	0.931699	0	0	0.789329	0.258548	EPHX2
hsa-miR-4687-5p	1/64	0.720684	0.931699	0	0	0.789329	0.258548	DENND5B
hsa-miR-885-5p	1/64	0.720684	0.931699	0	0	0.789329	0.258548	TRIP13
hsa-miR-190a-5p	1/64	0.720684	0.931699	0	0	0.789329	0.258548	IL7R
hsa-miR-335-3p	5/305	0.720798	0.931699	0	0	0.827164	0.270811	CLIC5;RPS6KA5;KIAA1671;RNF165;SAP30
hsa-miR-6079	2/128	0.72115	0.931699	0	0	0.788792	0.257863	CNTNAP2;SCD
hsa-miR-342-5p	2/128	0.72115	0.931699	0	0	0.788792	0.257863	CCNE1;KLHDC8A
hsa-miR-3065-5p	2/128	0.72115	0.931699	0	0	0.788792	0.257863	TNFRSF21;TGFBR2
hsa-miR-4284	11/641	0.721408	0.931699	0	0	0.865084	0.282493	DBNDD1;MELK;MTHFD1L;TNFRSF13B;ZNF419;DENND5B;SERPING1;MCM4;PRR11;CDKN3;AURKA
hsa-miR-5680	3/189	0.722718	0.931699	0	0	0.801089	0.260143	CLIC5;SCD;GRPEL2
hsa-miR-506-3p	2/129	0.725128	0.931699	0	0	0.782541	0.251514	CDKN1A;RPL19
hsa-miR-6776-5p	3/190	0.726018	0.931699	0	0	0.796764	0.255109	PDZD4;RPL32;SERPING1
mmu-miR-1896	3/190	0.726018	0.931699	0	0	0.796764	0.255109	UBE2C;KIF11;DLGAP5
hsa-miR-4450	1/65	0.726204	0.931699	0	0	0.776956	0.248567	ETV7
hsa-miR-6757-5p	1/65	0.726204	0.931699	0	0	0.776956	0.248567	ZNF491
hsa-miR-4420	1/65	0.726204	0.931699	0	0	0.776956	0.248567	SH2D1A
hsa-miR-651-5p	1/65	0.726204	0.931699	0	0	0.776956	0.248567	KLRD1
hsa-miR-6861-5p	1/65	0.726204	0.931699	0	0	0.776956	0.248567	TXK
hsa-miR-4318	1/65	0.726204	0.931699	0	0	0.776956	0.248567	TRIP13
hsa-miR-27b-3p	7/421	0.726499	0.931699	0	0	0.838508	0.267919	ABCA1;CCNA2;TGFBR3;NR1D2;TIMM10;E2F7;RPL19
hsa-miR-552-5p	2/130	0.729058	0.931699	0	0	0.776387	0.24534	DIP2C;ACVR2A
hsa-miR-6734-5p	2/130	0.729058	0.931699	0	0	0.776387	0.24534	RNF165;AURKA
hsa-miR-5088-5p	1/66	0.731615	0.931699	0	0	0.764964	0.239051	RPS6KA5
hsa-miR-4275	1/66	0.731615	0.931699	0	0	0.764964	0.239051	EPHA4
hsa-miR-4652-5p	1/66	0.731615	0.931699	0	0	0.764964	0.239051	CYBRD1
hsa-miR-4471	1/66	0.731615	0.931699	0	0	0.764964	0.239051	DUSP2
hsa-miR-8059	1/66	0.731615	0.931699	0	0	0.764964	0.239051	DUSP2
hsa-miR-5009-3p	1/66	0.731615	0.931699	0	0	0.764964	0.239051	RPL15
hsa-miR-1208	1/66	0.731615	0.931699	0	0	0.764964	0.239051	SH2D1A
hsa-miR-7108-5p	1/66	0.731615	0.931699	0	0	0.764964	0.239051	ZNF331
hsa-miR-6886-3p	1/66	0.731615	0.931699	0	0	0.764964	0.239051	CDKN1A
hsa-miR-4651	3/192	0.732525	0.931699	0	0	0.788252	0.245349	SPSB1;KLHDC8A;LY6E
mmu-miR-546	2/131	0.73294	0.931699	0	0	0.770329	0.239334	SLC12A8;KIF15
hsa-miR-328-3p	2/131	0.73294	0.931699	0	0	0.770329	0.239334	SCD;SKA1
hsa-miR-224-5p	2/132	0.736776	0.931699	0	0	0.764364	0.233492	GRPEL2;RPL15
hsa-miR-500a-3p	2/132	0.736776	0.931699	0	0	0.764364	0.233492	KIAA1671;KIAA1958
hsa-miR-10a-3p	1/67	0.73692	0.931699	0	0	0.753335	0.229975	HOXC4
hsa-miR-3184-3p	1/67	0.73692	0.931699	0	0	0.753335	0.229975	SLC27A2
hsa-miR-499a-3p	1/67	0.73692	0.931699	0	0	0.753335	0.229975	ABLIM1
hsa-miR-6762-5p	1/67	0.73692	0.931699	0	0	0.753335	0.229975	CCNB1
hsa-miR-4699-5p	1/67	0.73692	0.931699	0	0	0.753335	0.229975	SCD
hsa-miR-181b-2-3p	1/67	0.73692	0.931699	0	0	0.753335	0.229975	SH2D1A
hsa-miR-4646-3p	1/67	0.73692	0.931699	0	0	0.753335	0.229975	CAMK2N1
hsa-miR-4678	1/67	0.73692	0.931699	0	0	0.753335	0.229975	IRF4
hsa-miR-4313	1/67	0.73692	0.931699	0	0	0.753335	0.229975	IRF4
hsa-miR-6845-5p	1/67	0.73692	0.931699	0	0	0.753335	0.229975	CCNB1
hsa-miR-619-3p	1/67	0.73692	0.931699	0	0	0.753335	0.229975	CDKN1A
hsa-miR-181b-3p	1/67	0.73692	0.931699	0	0	0.753335	0.229975	SH2D1A
hsa-miR-3662	4/253	0.737296	0.931699	0	0	0.797323	0.242996	CYP2U1;PSAT1;STMN1;GOLGA8A
hsa-miR-6856-5p	4/253	0.737296	0.931699	0	0	0.797323	0.242996	SBK1;SCD;RPS3;TGFBR2
mmu-miR-5135	3/194	0.73891	0.931699	0	0	0.779917	0.235986	EXOSC4;GPR68;RPS3
hsa-miR-760	3/194	0.73891	0.931699	0	0	0.779917	0.235986	SMOX;FBXL16;AURKA
hsa-miR-548s	7/427	0.739772	0.931699	0	0	0.82627	0.249049	CHAF1B;DENND5B;ZNF329;TIMELESS;LRIG1;SLC16A10;PRR11
hsa-miR-7847-3p	5/313	0.741436	0.931699	0	0	0.805345	0.240932	GZMM;GMNN;MAN1C1;RECK;LY6E
hsa-miR-608	3/195	0.742057	0.931699	0	0	0.775815	0.231448	SPSB1;KLHDC8A;LY6E
hsa-miR-1253	3/195	0.742057	0.931699	0	0	0.775815	0.231448	DIP2C;ENPP5;TGFBR2
hsa-miR-1305	3/195	0.742057	0.931699	0	0	0.775815	0.231448	TNRC6C;PYHIN1;PTPN4
hsa-miR-4666b	1/68	0.74212	0.931699	0	0	0.742053	0.221313	TNRC6C
hsa-miR-659-3p	1/68	0.74212	0.931699	0	0	0.742053	0.221313	RPL15
hsa-miR-5706	1/68	0.74212	0.931699	0	0	0.742053	0.221313	AURKA
hsa-miR-4467	1/68	0.74212	0.931699	0	0	0.742053	0.221313	FBXL16
hsa-miR-4782-5p	1/68	0.74212	0.931699	0	0	0.742053	0.221313	AURKA
hsa-miR-802	1/68	0.74212	0.931699	0	0	0.742053	0.221313	GRPEL2
hsa-miR-128-2-5p	1/68	0.74212	0.931699	0	0	0.742053	0.221313	IL21R
hsa-miR-6868-5p	1/68	0.74212	0.931699	0	0	0.742053	0.221313	CLIC5
hsa-miR-4749-3p	1/68	0.74212	0.931699	0	0	0.742053	0.221313	CCR6
hsa-miR-6733-3p	1/68	0.74212	0.931699	0	0	0.742053	0.221313	PHGDH
hsa-miR-6730-3p	1/68	0.74212	0.931699	0	0	0.742053	0.221313	CAMK2N1
hsa-miR-605-3p	2/134	0.744305	0.931699	0	0	0.752706	0.222277	RPS14;TNFRSF21
hsa-miR-5089-5p	6/372	0.744453	0.931699	0	0	0.812912	0.239894	TXK;STMN1;CD28;TIMELESS;TIMM10;PTPN4
hsa-miR-4713-5p	3/196	0.745174	0.931699	0	0	0.771756	0.227002	STMN1;KIAA1958;ZSWIM5
hsa-miR-3606-5p	1/69	0.747218	0.931699	0	0	0.731103	0.213043	PRR11
hsa-miR-432-3p	1/69	0.747218	0.931699	0	0	0.731103	0.213043	CCNF
hsa-miR-6804-3p	1/69	0.747218	0.931699	0	0	0.731103	0.213043	CDKN1A
hsa-miR-1178-3p	1/69	0.747218	0.931699	0	0	0.731103	0.213043	SLFN5
hsa-miR-566	1/69	0.747218	0.931699	0	0	0.731103	0.213043	SLC16A10
hsa-miR-4744	1/69	0.747218	0.931699	0	0	0.731103	0.213043	DLGAP5
hsa-miR-675-5p	1/69	0.747218	0.931699	0	0	0.731103	0.213043	TGFBI
hsa-miR-6789-3p	1/69	0.747218	0.931699	0	0	0.731103	0.213043	TMEM106B
hsa-miR-3128	1/69	0.747218	0.931699	0	0	0.731103	0.213043	RPL27A
hsa-miR-513b-3p	1/69	0.747218	0.931699	0	0	0.731103	0.213043	CHEK1
hsa-miR-6882-5p	1/69	0.747218	0.931699	0	0	0.731103	0.213043	GRPEL2
hsa-miR-3173-3p	2/135	0.748001	0.931699	0	0	0.747008	0.216895	SCD;TJP3
hsa-miR-2110	2/135	0.748001	0.931699	0	0	0.747008	0.216895	CDT1;IL21R
hsa-miR-764	4/258	0.751013	0.931699	0	0	0.781425	0.223747	PLSCR1;MELK;KLHDC8A;RPS6
hsa-miR-381-3p	2/136	0.75165	0.931699	0	0	0.741395	0.211657	BTG1;HMGB2
hsa-miR-7151-5p	1/70	0.752215	0.931699	0	0	0.720471	0.205142	ID3
hsa-miR-6502-3p	1/70	0.752215	0.931699	0	0	0.720471	0.205142	MELK
hsa-miR-31-3p	1/70	0.752215	0.931699	0	0	0.720471	0.205142	MCM4
hsa-miR-1266-3p	1/70	0.752215	0.931699	0	0	0.720471	0.205142	KIAA1958
hsa-miR-6758-5p	4/259	0.75369	0.931699	0	0	0.778321	0.220089	SBK1;SCD;RPS3;TGFBR2
hsa-miR-1306-5p	3/199	0.754346	0.931699	0	0	0.759826	0.214198	ABLIM1;DENND5B;EPHX2
hsa-miR-7641	2/137	0.755254	0.931699	0	0	0.735865	0.206558	PLSCR1;CDKN3
hsa-miR-4428	2/137	0.755254	0.931699	0	0	0.735865	0.206558	CNTNAP2;SLC16A10
hsa-miR-4503	1/71	0.757113	0.931699	0	0	0.710142	0.197592	IRF4
hsa-miR-6823-3p	1/71	0.757113	0.931699	0	0	0.710142	0.197592	RPL27A
hsa-miR-218-2-3p	1/71	0.757113	0.931699	0	0	0.710142	0.197592	HOOK1
hsa-miR-124-5p	1/71	0.757113	0.931699	0	0	0.710142	0.197592	PSAT1
hsa-miR-129-2-3p	1/71	0.757113	0.931699	0	0	0.710142	0.197592	KLRD1
hsa-miR-4423-3p	1/71	0.757113	0.931699	0	0	0.710142	0.197592	GOLGA8A
hsa-miR-4656	1/71	0.757113	0.931699	0	0	0.710142	0.197592	CCNF
hsa-miR-589-5p	1/71	0.757113	0.931699	0	0	0.710142	0.197592	CYBRD1
hsa-miR-494-3p	2/138	0.758813	0.931699	0	0	0.730417	0.201595	RPS14;KIF2C
hsa-miR-4756-3p	2/138	0.758813	0.931699	0	0	0.730417	0.201595	RPS27A;KIAA1958
hsa-miR-548f-5p	4/261	0.758977	0.931699	0	0	0.772184	0.212956	CCNA2;CYP2U1;CEP55;ACVR2A
hsa-miR-1303	3/201	0.760312	0.931699	0	0	0.752073	0.206088	RPS3;KIF2C;CENPN
hsa-miR-548x-5p	4/262	0.761587	0.931699	0	0	0.769151	0.209479	CCNA2;CYP2U1;CEP55;ACVR2A
hsa-miR-548aj-5p	4/262	0.761587	0.931699	0	0	0.769151	0.209479	CCNA2;CYP2U1;CEP55;ACVR2A
hsa-miR-548g-5p	4/262	0.761587	0.931699	0	0	0.769151	0.209479	CCNA2;CYP2U1;CEP55;ACVR2A
hsa-miR-128-1-5p	1/72	0.761915	0.931699	0	0	0.700104	0.190372	IL21R
hsa-miR-4727-5p	1/72	0.761915	0.931699	0	0	0.700104	0.190372	SBK1
hsa-miR-3191-3p	1/72	0.761915	0.931699	0	0	0.700104	0.190372	CYBRD1
hsa-miR-6822-5p	1/72	0.761915	0.931699	0	0	0.700104	0.190372	RPS6KA5
hsa-miR-3660	1/72	0.761915	0.931699	0	0	0.700104	0.190372	CAMK2N1
[truncated: 467 more rows]
