# Supplementary material for: Blood transcriptome analysis revealed the crosstalk between COVID-19 and HIV
Source: Front Immunol. 2022 Oct 28;13:1008653. doi: 10.3389/fimmu.2022.1008653 (PMC9650272; doi:10.3389/fimmu.2022.1008653)
Supplement: Supplementary Table 8 — The potential drugs for the treatment of COVID-19 and HIV. [file Table_8.xlsx]

## Sheet: Sheet1
Term	Overlap	P-value	Adjusted P-value	Old P-value	Old Adjusted P-value	Odds Ratio	Combined Score	Genes
LUCANTHONE CTD 00006227	48/214	8.07e-37	2.22e-33	0	0	16.2463	1350.18	TOP2A;CDKN1A;HJURP;HMGB2;NCAPG;BUB1B;SLC1A4;TTK;KIF11;HMMR;FOXM1;AURKB;KIF15;AURKA;CDC20;RAD51AP1;DPP4;CCNB1;STMN1;NUSAP1;PHGDH;FBXO5;CEP55;DLGAP5;PLK4;FANCI;RRM2;PLK1;MX1;DHCR24;NDC80;SULF2;CCNA2;TPX2;CENPE;CENPF;MELK;ESPL1;PSAT1;PRC1;POLE2;KIF2C;KIF20A;PRR11;DTL;EZH2;CDKN3;MAD2L1
Dasatinib CTD 00004330	63/503	1.89e-32	2.6e-29	0	0	8.2907	605.604	TOP2A;CDKN1A;GMNN;HJURP;HMGB2;BUB1B;FOXM1;HAPLN3;CDC20;FGF9;PTTG1;STMN1;NUSAP1;FBXO5;DLGAP5;EPHA4;RPS6;CDC25A;MELK;KIT;TIMELESS;KIF2C;MCM6;EPHA1;PRR11;DTL;CD63;UHRF1;CDCA5;TXK;HTRA1;NCAPG;CDCA8;TTK;SLC1A4;HMMR;SKA1;FBLN5;AURKB;AURKA;DPP4;E2F7;PLK4;ABCA1;FANCI;POLQ;RRM2;PLK1;DHRS3;NDC80;SULF2;CENPE;TPX2;CENPF;PSAT1;PRC1;POLE2;CENPN;TRIP13;RECK;EZH2;CDKN3;MAD2L1
etoposide MCF7 DOWN	25/48	2.19e-30	2.01e-27	0	0	57.6853	3939.44	TROAP;CCNF;BUB1B;CDCA8;NCAPG;KIF11;HMMR;AURKB;AURKA;KIF15;CDC20;CCNB1;CEP55;DLGAP5;UBE2C;PLK1;NDC80;CCNA2;CENPE;TPX2;CENPF;ESPL1;PRC1;KIF2C;KIF20A
Enterolactone CTD 00001393	81/972	4.39e-29	3.02e-26	0	0	5.43567	354.926	TOP2A;CDKN1A;BTG1;GMNN;CCNF;HJURP;HMGB2;BUB1B;CBLB;KIF11;FOXM1;PRSS23;IFI44L;CHAF1B;PTTG1;STMN1;CHEK1;NUSAP1;OIP5;FBXO5;DIP2C;CEP55;DLGAP5;SLC12A8;EPHA4;ACOT7;WIPI1;WDR34;TUBG1;CDC25A;EEF1A1;NEIL3;MELK;ESPL1;DDAH2;TIMELESS;MCM4;KIF2C;MCM6;KIF20A;SLC27A2;TNFRSF21;MCM2;UHRF1;CDCA5;NCAPG;CDCA8;TTK;SLC1A4;HMMR;PKMYT1;SKA1;AURKB;AURKA;RAD51AP1;PDLIM1;NT5E;CCNB1;CAMK2N1;LRIG1;RAD54L;E2F7;PLK4;FANCI;CDT…
troglitazone CTD 00002415	64/652	8e-27	4.41e-24	0	0	6.27269	376.925	TOP2A;CDKN1A;GMNN;CCNF;HMGB2;BUB1B;FASLG;KIF11;FOXM1;KIF15;CDC20;CHAF1B;MT2A;PTTG1;STMN1;CHEK1;NUSAP1;PHGDH;DLGAP5;RPL13A;PASK;CDC25A;CCNA2;NEIL3;MELK;ESPL1;CCNE1;TIMELESS;LTA;MCM4;KIF2C;MCM6;KIF20A;TNFRSF21;MCM2;UHRF1;CDCA5;CDCA7;NCAPG;TTK;PKMYT1;AURKB;RAD51AP1;CCNB1;RAD54L;PLK4;ABCA1;CDT1;POLQ;RRM2;UBE2C;EPHX2;PLK1;NDC80;CENPE;TPX2;CENPF;PRC1;POLE2;ID3;TRIP13;EZH2;CDKN3;MAD2L1
testosterone CTD 00006844	88/1248	2.1e-26	9.66e-24	0	0	4.57304	270.376	TOP2A;GMNN;RTKN2;CCNF;HJURP;HMGB2;BUB1B;FASLG;KIF11;FOXM1;PRSS23;KIF15;NR3C2;CDC20;CHAF1B;PTTG1;STMN1;NUSAP1;OIP5;FBXO5;CEP55;DLGAP5;RPS6;WIPI1;WDR34;TGFBR2;CCNA2;NEIL3;MELK;ESPL1;CYP2U1;OAS1;IRF7;TMEM106B;MCM4;KIF2C;MCM6;KIF20A;EPHA1;PRR11;DTL;MCM2;UHRF1;CDCA5;TROAP;CDCA7;NCAPG;CDCA8;TTK;HMMR;PKMYT1;SKA1;AURKB;AURKA;RAD51AP1;CCNB1;LRIG1;RAD54L;E2F7;PLK4;FANCI;CDT1;POLQ;RRM2;SMOX;UBE2C;PLK1;GGH;D…
estradiol CTD 00005920	177/4337	2.65e-25	1.04e-22	0	0	3.02856	171.392	GALNT12;IFI27L2;SPON1;PID1;RPL32;GMNN;HJURP;RORC;BUB1B;ISM1;IFI44L;NR3C2;CDC20;HERC5;RPS14;MT2A;RPS6KA5;FGF9;PTTG1;STMN1;CHEK1;AP1S2;NUSAP1;OIP5;FBXO6;FBXO5;ENPP5;SLC12A8;EPHA4;ACOT7;RSAD2;RPS6;LDOC1;RUNX3;CDC25A;KRT72;EEF1A1;TIAM1;NEIL3;MELK;IL23A;CCNE1;TIMELESS;MT1G;CMPK2;KIF20A;EPHA1;HPD;SLC27A2;GOLGA8A;LY6E;CDCA5;NCAPG;CDCA8;SLC38A11;SLC1A4;HMMR;C2;RAD51AP1;DPP4;CCNB1;GRPEL2;OTOF;PLK4;ABCA1;F…
calcitriol CTD 00005558	109/1959	2.22e-24	7.64e-22	0	0	3.67075	199.928	GMNN;RTKN2;CCNF;HJURP;TXNDC11;BUB1B;CBLB;ISM1;CDC20;RPS6KA5;PTTG1;STMN1;NUSAP1;OIP5;FBXO5;EOMES;RSAD2;CDC25A;EEF1A1;NEIL3;MELK;CYP2U1;KIF20A;EPHA1;PRR11;CDCA5;TROAP;CDCA7;NCAPG;CDCA8;HMMR;PKMYT1;SKA1;RAD51AP1;CCNB1;PLK4;ABCA1;FANCI;CDT1;UBE2C;PLK1;GGH;NDC80;GADD45G;SQLE;TPX2;SP4;CYP2S1;UST;IL7R;EZH2;TOP2A;CDKN1A;BTG1;KIAA1671;HMGB2;CD3G;KIF11;FOXM1;PRSS23;KIF15;OASL;TRIM6;CHAF1B;CEP55;DLGAP5;WIPI…
resveratrol CTD 00002483	93/1602	7.55e-22	2.31e-19	0	0	3.70539	180.212	TOP2A;CDKN1A;BTG1;GMNN;HJURP;PRF1;HMGB2;BUB1B;FASLG;KIF11;FOXM1;PRSS23;PTTG1;STMN1;CHEK1;NUSAP1;OIP5;FBXO5;CEP55;DLGAP5;EPHA4;ACOT7;RSAD2;RPS6;AXIN2;TUBG1;CDC25A;TGFBR2;CCNA2;NEIL3;MELK;ESPL1;CCNE1;DDAH2;TIMELESS;MCM4;KIF2C;MCM6;KIF20A;EPHA1;SLC27A2;TNFRSF21;MCM2;UHRF1;CDCA5;TROAP;LEF1;NCAPG;CDCA8;UAP1;TTK;CRIP2;SLC1A4;HMMR;SKA1;AURKB;AURKA;RAD51AP1;PDLIM1;ABLIM1;CCNB1;CAMK2N1;LRIG1;RAD54L;E2F7;P…
resveratrol MCF7 DOWN	26/104	1.1e-21	3.04e-19	0	0	17.6884	853.571	TOP2A;TROAP;CCNF;HJURP;BUB1B;CDCA8;TTK;HMMR;KIF11;KIF15;AURKA;CDC20;CCNB1;NUSAP1;DLGAP5;EPHA4;UBE2C;PLK1;NDC80;CCNA2;TPX2;CENPE;CENPF;ESPL1;PRC1;KIF20A
Tetradioxin CTD 00006848	153/3769	8.14e-21	2.04e-18	0	0	2.80734	129.859	GALNT12;IFI27L2;PID1;GPR68;GMNN;PLEKHB1;HJURP;RORC;KLHL34;ISM1;IFI44L;CDC20;HERC5;MT2A;FGF9;STMN1;CHEK1;AP1S2;NUSAP1;OIP5;FBXO5;ACOT7;PRKCH;RSAD2;PAQR4;GPT2;RPS6;LDOC1;UPB1;RUNX3;CDC25A;EEF1A1;TIAM1;NEIL3;MELK;CYP2U1;CD8A;KLRF1;SERPING1;MT1G;KIF20A;SLC27A2;GOLGA8A;CDCA5;CDCA7;NCAPG;SLC38A11;UAP1;HMMR;DTX3;FHIT;SKA1;C2;PLAC8;RAD51AP1;DPP4;GRPEL2;FANCI;VCAM1;UBE2C;EPHX2;CYBRD1;IFI44;GGH;BTBD11;SLC1…
AFLATOXIN B1 CTD 00007128	134/3082	2.11e-20	4.85e-18	0	0	2.91224	131.936	PID1;GMNN;RTKN2;HJURP;RORC;BUB1B;CBLB;ISM1;NR3C2;CDC20;HERC5;MT2A;PTTG1;STMN1;CHEK1;NUSAP1;OIP5;FBXO6;FBXO5;DIP2C;ACOT7;PAQR4;PASK;UPB1;CDC25A;SAP30;NEIL3;MELK;CCNE1;MT1G;KIF20A;EPHA1;HPD;SLC27A2;GOLGA8A;COL17A1;CDCA5;CDCA7;NCAPG;SLC38A11;HMMR;PKMYT1;FHIT;SKA1;C2;PLAC8;XKRX;RAD51AP1;CCNB1;PLK4;ABCA1;FANCI;CDT1;PYHIN1;EPHX2;BTBD11;SLC16A10;NDC80;GADD45G;ARHGAP23;SQLE;TPX2;CYP2S1;UST;ID3;EZH2;TOP2A…
COUMESTROL CTD 00005717	97/1813	2.66e-20	5.64e-18	0	0	3.40493	153.469	GMNN;CCNF;HJURP;BUB1B;CBLB;IFI44L;PTTG1;STMN1;CHEK1;NUSAP1;OIP5;FBXO5;DIP2C;SLC12A8;EPHA4;ACOT7;PRKCH;CDC25A;EEF1A1;NEIL3;MELK;TIMELESS;KIF20A;SLC27A2;CDCA5;TROAP;NCAPG;CDCA8;SLC1A4;HMMR;PKMYT1;SKA1;RAD51AP1;CCNB1;PLK4;FANCI;CDT1;PLK1;GGH;NDC80;TPX2;UST;NMT2;ID3;EZH2;TOP2A;CDKN1A;BTG1;HMGB2;KIF11;FOXM1;PRSS23;KIF15;CHAF1B;PHGDH;CEP55;DLGAP5;WIPI1;WDR34;TUBG1;CCNA2;ESPL1;DDAH2;TMEM106B;MCM4;KIF2C;…
ciclopirox MCF7 DOWN	21/67	5.08e-20	1e-17	0	0	23.9399	1063.55	TOP2A;UBE2C;TROAP;CCNF;PLK1;HJURP;BUB1B;NCAPG;CDCA8;TTK;HMMR;NDC80;AURKA;CDC20;CENPE;TPX2;CCNB1;CENPF;KIF2C;KIF20A;DLGAP5
67526-95-8 CTD 00007263	67/954	6.6e-20	1.21e-17	0	0	4.324	190.971	CNTNAP2;GMNN;CCNF;BUB1B;KIF11;BACH2;KIF15;CDC20;CHAF1B;PTTG1;STMN1;CHEK1;NUSAP1;OIP5;PHGDH;SIL1;DLGAP5;ACOT7;PRKCH;GPT2;WIPI1;WDR34;TUBG1;CCNA2;MELK;KIT;DNAJB11;TIMELESS;IRF7;MCM4;KIF2C;MCM6;KIF20A;CRELD2;DTL;MCM2;UHRF1;CDCA7;NCAPG;TTK;SLC1A4;PKMYT1;AURKB;CCNB1;MTHFD1L;GRPEL2;IL21R;RAD54L;E2F7;SEC11C;PLK4;FANCI;POLQ;SDF2L1;RRM2;UBE2C;PLK1;DHCR24;DHRS3;REC8;SQLE;CENPF;PRC1;RPL27A;POLE2;LCN2;MAD2L1
5109870 MCF7 DOWN	21/68	7.22e-20	1.24e-17	0	0	23.4293	1032.64	TOP2A;UBE2C;TROAP;CCNF;PLK1;BUB1B;CDCA8;TTK;HMMR;NDC80;AURKA;CDC20;CENPE;TPX2;CCNB1;CENPF;ESPL1;NUSAP1;KIF2C;KIF20A;DLGAP5
methotrexate MCF7 DOWN	19/52	1.08e-19	1.74e-17	0	0	30.0515	1312.53	TOP2A;UBE2C;TROAP;CCNF;PLK1;CDCA8;KIF11;HMMR;NDC80;AURKA;CDC20;CCNA2;CENPE;TPX2;CCNB1;CENPF;KIF2C;KIF20A;DLGAP5
benzo[a]pyrene CTD 00005488	166/4425	2.44e-19	3.74e-17	0	0	2.62355	112.435	GALNT12;IFI27L2;GPR68;GMNN;RTKN2;PLEKHB1;RORC;BUB1B;CBLB;CDC14A;NR3C2;CDC20;MT2A;FGF9;STMN1;CHEK1;NUSAP1;OIP5;FBXO5;DIP2C;SIL1;PAQR8;RSAD2;GPT2;UPB1;RUNX3;CDC25A;EEF1A1;TIAM1;NEIL3;MELK;CYP2U1;CD8B;IL23A;CCNE1;SERPING1;MT1G;KIF20A;PRR11;HPD;GOLGA8A;RTN1;CDCA5;CDCA7;NCAPG;CDCA8;SLC38A11;HMMR;PKMYT1;FHIT;PLAC8;RAD51AP1;CCNB1;GRPEL2;HOXC4;ICOS;ABCA1;FANCI;PRRT1;CDT1;VCAM1;CD160;UBE2C;EPHX2;PLK1;GGH;…
trifluridine MCF7 DOWN	16/33	3.27e-19	4.74e-17	0	0	48.7744	2076.1	TOP2A;UBE2C;TROAP;PLK1;BUB1B;CDCA8;HMMR;NDC80;AURKA;CDC20;CENPE;TPX2;CCNB1;CENPF;KIF20A;DLGAP5
genistein CTD 00007324	75/1232	1.12e-18	1.55e-16	0	0	3.74895	154.945	TOP2A;CDKN1A;BTG1;GMNN;HMGB2;BUB1B;FASLG;KIF11;PRSS23;KIF15;CDC20;MT2A;UCHL1;FAM102A;STMN1;CHEK1;AP1S2;FBXO5;DLGAP5;DUSP2;CCNA2;TGFBR3;MELK;COL6A1;IRF7;TNFRSF25;KIF2C;MCM6;KIF20A;EPHA1;DTL;MCM2;SLFN5;UHRF1;CDCA5;NCAPG;UAP1;TTK;SLC1A4;AURKB;AURKA;RAD51AP1;CCNB1;CAMK2N1;PLK4;ABCA1;FANCI;CDT1;VCAM1;RRM2;SMOX;UBE2C;EPHX2;MX1;WNT7A;GGH;DHCR24;DHRS3;NDC80;SULF2;GADD45G;NELL2;SQLE;CENPE;RPS25;CENPF;SCD;…
COPPER CTD 00005706	89/1689	3.94e-18	5.17e-16	0	0	3.28388	131.6	TOP2A;CDKN1A;BTG1;CLIC3;GMNN;CCNF;HJURP;HMGB2;BUB1B;CBLB;KLHDC7B;KIF11;FOXM1;PRSS23;KIF15;MT2A;UCHL1;FAM102A;PTTG1;STMN1;CHEK1;NUSAP1;FBXO5;DLGAP5;NOG;WIPI1;WDR34;TUBG1;CDC25A;NME1;EEF1A1;CCNA2;TBC1D4;CCNE1;HKDC1;TMEM106B;MCM4;KCTD14;MT1G;KIF2C;MCM6;KIF20A;SLC27A2;DTL;LY6E;MCM2;SLFN5;UHRF1;SATB1;CDCA7;HTRA1;NCAPG;SLC1A4;HMMR;AURKB;AURKA;RAD51AP1;DNAJB1;OGFRL1;CCNB1;RAD54L;E2F7;SEC11C;VCAM1;RRM2;T…
cyclosporin A CTD 00007121	171/4826	1.86e-17	2.34e-15	0	0	2.46287	94.8716	RPL4;RPL30;PID1;GMNN;HJURP;RORC;TXNDC11;BUB1B;CBLB;BACH2;IFI44L;NR3C2;CDC20;HERC5;RPS14;MT2A;RPS6KA5;PTTG1;STMN1;ZNF329;CHEK1;NUSAP1;OIP5;FBXO6;FBXO5;SLC12A8;PAQR8;EPHA4;IL11RA;GPT2;RPS6;PASK;THNSL1;UPB1;CDC25A;MID2;SAP30;EEF1A1;MELK;CYP2U1;DNAJB11;TIMELESS;SERPING1;KCTD14;MT1G;KIF20A;PRR11;HPD;SLC27A2;LY6E;RTN1;CDCA5;CDCA7;NCAPG;CDCA8;SLC38A11;UAP1;SLC1A4;HMMR;SKA1;C2;PLAC8;RAD51AP1;DPP4;CCNB1;P…
piroxicam CTD 00006571	43/550	1.3e-14	1.56e-12	0	0	4.61492	147.544	CDKN1A;BTG1;GMNN;NCAPG;CDCA8;BUB1B;TTK;TIMM10;HMMR;KIF11;FOXM1;AURKA;RAD51AP1;HERC5;DNAJB1;MT2A;CCNB1;STMN1;PHGDH;CEP55;DLGAP5;EIF4B;PLK4;FANCI;RRM2;CDC25A;NDC80;SAP30;CCNA2;CENPE;SCD;PSAT1;PRC1;POLE2;NMT2;MCM4;KIF2C;MCM6;KIF20A;DTL;EZH2;CDKN3;MAD2L1
Phytoestrogens CTD 00007437	15/49	1.72e-14	1.97e-12	0	0	22.7829	722.129	TOP2A;CDT1;RRM2;UHRF1;TTK;FOXM1;AURKB;NDC80;KIF15;CCNA2;ESPL1;NUSAP1;OIP5;KIF2C;DLGAP5
Arsenenous acid CTD 00000922	69/1284	1.87e-14	2.07e-12	0	0	3.21362	101.576	TOP2A;CDKN1A;PLEKHF1;CCNF;HMGB2;FASLG;IFI44L;NR3C2;CDC20;MT2A;UCHL1;DBP;RPS6KA5;PTTG1;PHGDH;CCR7;DUSP2;RSAD2;IL11RA;CDC25A;NME1;TGFBR2;KRT72;EEF1A1;CCNA2;KIT;LTA;KLRF1;MT1G;PABPC1;EPHA1;TNFRSF21;LY6E;MCM2;CD63;IFI6;HTRA1;CDCA8;NEXN;UAP1;SLC1A4;TIMM10;FHIT;CD1A;AURKB;DNAJB1;CCNB1;HSF2;EIF4B;RRM2;UBE2C;EPHX2;MX1;IFI44;RPL23A;DHRS3;SULF2;CENPE;RPS25;CD4;CD40LG;FABP5;SPATS2L;ID3;CPVL;XAF1;RECK;CDKN3;…
0173570-0000 PC3 DOWN	14/43	4.92e-14	5.21e-12	0	0	24.871	762.137	PLK1;KIF11;HMMR;NDC80;AURKA;CDC20;CCNA2;CENPE;TPX2;CCNB1;CENPF;KIF2C;KIF20A;DLGAP5
5-Fluorouracil CTD 00005987	65/1203	9.54e-14	9.74e-12	0	0	3.20623	96.1248	TOP2A;IFI27L2;CDKN1A;SPON1;PLEKHB1;CCNF;BUB1B;KIF15;CDC20;UCHL1;FAM102A;PTTG1;CHEK1;FBXO5;CEP55;PAQR8;ACOT7;CDC25A;SAP30;NME1;EEF1A1;CCNA2;TGFBR3;PLSCR1;MELK;ESPL1;CD8B;CCNE1;DDAH2;CD8A;TIMELESS;MCM4;KIF2C;MCM6;GOLGA8A;MCM2;CD63;CDCA5;TROAP;IFI6;HTRA1;NCAPG;CDCA8;HMMR;AURKA;OGFRL1;CCNB1;ZSCAN18;FANCI;RRM2;SMOX;UBE2C;PLK1;NR1D2;SQLE;SCD;PRC1;POLE2;ID3;TGFBI;XAF1;APBA2;TJP3;CDKN3;MAD2L1
pyrvinium MCF7 DOWN	18/92	2.1e-13	2.07e-11	0	0	12.6357	368.828	POLQ;RRM2;CCNF;PLK1;BUB1B;CDCA8;KIF11;PASK;CDC25A;NDC80;CCNA2;CENPE;ESPL1;CCNE1;POLE2;FBXO5;KIF20A;DTL
Fulvestrant CTD 00002740	30/311	7.99e-13	7.59e-11	0	0	5.66804	157.886	TOP2A;CDKN1A;PRF1;IFI6;BUB1B;FASLG;TTK;FOXM1;AURKB;AURKA;CDC20;CCNB1;FAM102A;PTTG1;FGF9;STMN1;FBXO5;VCAM1;EPHX2;PLK1;WNT7A;NDC80;NME1;CCNA2;ESPL1;CCNE1;TIMELESS;KIF20A;EPHA1;MAD2L1
acetaminophen CTD 00005295	141/4136	1.92e-12	1.76e-10	0	0	2.17777	58.7586	DENND5B;CLEC10A;GMNN;RTKN2;CCNF;HJURP;RORC;BUB1B;RPL9;BACH2;PTTG1;STMN1;AP1S2;NUSAP1;OIP5;FBXO6;FBXO5;DIP2C;PRKCH;RSAD2;IL11RA;PASK;RNASE2;THNSL1;CDC25A;NEIL3;MELK;CYP2U1;CCNE1;TIMELESS;KLRF1;KCTD14;MT1G;CMPK2;KIF20A;PRR11;HPD;RTN1;CDCA5;TROAP;HTRA1;NCAPG;CDCA8;SLC38A11;HMMR;PKMYT1;SKA1;CD1A;RAD51AP1;DPP4;CCNB1;PLK4;ABCA1;FANCI;ZNF540;CCR1;CDT1;UBE2C;EIF2AK2;IFI44;GGH;NR1D2;SQLE;RPS25;HOOK1;SP4;S…
monobenzone MCF7 DOWN	44855	2.28e-12	2.03e-10	0	0	46.3897	1243.47	CDC20;CENPE;CENPF;CCNB1;PLK1;HMMR;KIF20A;NDC80;DLGAP5;AURKA
doxorubicin CTD 00005874	47/751	2.51e-12	2.16e-10	0	0	3.63667	97.1432	TOP2A;CDKN1A;SPON1;BTG1;HTRA1;HMGB2;NCAPG;BUB1B;FASLG;TTK;HMMR;AURKB;KIF15;AURKA;DPP4;ABLIM1;MT2A;CCNB1;PTTG1;STMN1;CHEK1;NUSAP1;OIP5;DCPS;FANCI;RRM2;BIK;PLK1;RUNX3;NDC80;GADD45G;NME1;CCNA2;SQLE;MELK;CD40LG;PRC1;CCNE1;PKIA;NMT2;MCM4;MT1G;ID3;TNFRSF25;KIF20A;EZH2;MAD2L1
Bisphenol A CTD 00000312	64/1263	2.66e-12	2.22e-10	0	0	2.97735	79.3542	TOP2A;CDKN1A;BTG1;GMNN;CCNF;RORC;HMGB2;BUB1B;KIF11;PRSS23;KIF15;CDC20;SALL2;STMN1;CHEK1;AP1S2;PHGDH;FBXO5;PRKCH;RPS6;EEF1A1;CCNA2;TIAM1;MELK;HKDC1;TNFRSF25;MCM6;KIF20A;DTL;MCM2;SLFN5;UHRF1;NCAPG;CDCA8;AURKB;AURKA;RAD51AP1;OGFRL1;NT5E;CCNB1;CAMK2N1;EIF4B;PLK4;FANCI;CDT1;RRM2;BIK;UBE2C;GGH;DHRS3;NDC80;ACVR2A;SQLE;CENPF;TPPP3;PSAT1;PRC1;PKIA;RPL27A;ID3;CENPN;TRIP13;EZH2;CDKN3
vinblastine CTD 00006986	25/228	4.09e-12	3.32e-10	0	0	6.4757	169.807	TOP2A;GMNN;HMGB2;NCAPG;CDCA8;FASLG;TTK;KIF11;HMMR;AURKB;KIF15;CCNB1;ABLIM1;PTTG1;NUSAP1;OIP5;DCPS;RRM2;NDC80;CD40LG;MELK;TBC1D4;PRC1;KIF20A;MAD2L1
prenylamine HL60 UP	12/38	4.93e-12	3.88e-10	0	0	23.6569	615.905	HERC5;MT2A;OAS1;MX1;IFI6;IRF7;EIF2AK2;IFI44;MT1G;XAF1;IFI44L;OASL
suloctidil HL60 UP	20/141	5.23e-12	4.01e-10	0	0	8.61139	223.687	CCR1;RSAD2;MX1;IFI6;IFI44;EIF2AK2;IFI44L;REC8;OASL;HERC5;MT2A;PLSCR1;OAS1;IRF7;MT1G;SPATS2L;XAF1;RGL1;SLC12A8;LY6E
quercetin CTD 00006679	114/3159	2.21e-11	1.64e-09	0	0	2.21435	54.3341	CCNF;BUB1B;CDC20;MT2A;RPS6KA5;PTTG1;STMN1;NUSAP1;OIP5;FBXO5;PAQR8;RSAD2;GPT2;PASK;THNSL1;CCNE1;TIMELESS;KCTD14;MT1G;CMPK2;KIF20A;SLC27A2;GOLGA8A;CDCA5;NCAPG;SLC38A11;HMMR;PKMYT1;FHIT;FBLN2;SKA1;RAD51AP1;DPP4;CCNB1;ABCA1;FANCI;PRRT1;CDT1;SDF2L1;VCAM1;EPHX2;PLK1;EIF2AK2;BTBD11;DHCR24;NDC80;SQLE;HOOK1;RPL27A;CYP2S1;NMT2;ID3;RGL1;EZH2;RPS23;TOP2A;CDKN1A;BTG1;HMGB2;FASLG;KIF11;FOXM1;KIF15;CHAF1B;PHGDH…
deferoxamine MCF7 DOWN	44824	5.66e-11	4.1e-09	0	0	41.6423	982.568	TOP2A;CDC20;CCNB1;PLK1;HMMR;KIF20A;NDC80;DLGAP5;AURKA
CUPRIC OXIDE CTD 00001471	31/394	6.54e-11	4.62e-09	0	0	4.52711	106.162	ZNF331;TOP2A;UHRF1;HMGB2;PRSS23;AURKB;AURKA;CDC20;DNAJB1;TRIM6;MT2A;CCNB1;SCML1;PTTG1;HSF2;SOX8;FBXO5;DLGAP5;E2F7;RRM2;ZNF10;NDC80;GADD45G;CCNA2;TPX2;MELK;MCM4;MT1G;MCM6;KIF20A;SLC27A2
Ephedrone CTD 00002112	11/39	1.54e-10	1.06e-08	0	0	20.0819	453.705	C1QB;CCNA2;VCAM1;PTTG1;FABP5;CD8B;CD8A;CDCA7;SERPING1;IFI44L;MID2
Retinoic acid CTD 00006918	138/4259	1.65e-10	1.11e-08	0	0	2.02557	45.631	GALNT12;RPL30;SPON1;DENND5B;CCNF;HJURP;NR3C2;CDC20;RPS14;FGF9;SALL2;STMN1;CHEK1;AP1S2;NUSAP1;SOX8;PAQR8;EPHA4;SPINK2;PRKCH;KCNK12;RNASE2;THNSL1;CDC25A;MID2;SAP30;EEF1A1;CYP2U1;CCNE1;FEZ1;SERPING1;HPD;SLC27A2;GOLGA8A;LY6E;COL17A1;RTN1;TROAP;TXK;CDCA8;FHIT;SKA1;CCNB1;HOXC4;PLK4;ABCA1;CCR1;CDT1;VCAM1;LRRN3;UBE2C;PLK1;DDIT4L;IFI44;BTBD11;SLC16A10;GADD45G;TPX2;KLHDC8A;HOOK1;PKIA;SP4;CYP2S1;LCN2;SPATS2…
progesterone CTD 00006624	78/1916	3.96e-10	2.6e-08	0	0	2.38617	51.6585	TOP2A;CDKN1A;SPON1;PID1;CLIC3;GMNN;HJURP;RORC;HMGB2;BUB1B;MYL6B;ISM1;PRSS23;IFI44L;NR3C2;CDC20;HERC5;MT2A;RPS6KA5;FGF9;NUSAP1;CEP55;DLGAP5;OVGP1;NOG;AXIN2;TGFBR2;OAS1;DDAH2;COL6A1;SERPING1;MT1G;CMPK2;KIF20A;DTL;TNFRSF21;CDCA7;NCAPG;SLC1A4;HMMR;FBLN2;FBLN5;C2;AURKA;DPP4;PDLIM1;DNAJB1;ABLIM1;NT5E;CCNB1;CAMK2N1;LRIG1;FANCI;SDF2L1;VCAM1;RRM2;DHRS3;NDC80;SULF2;NELL2;TPX2;CENPF;SPSB1;SBK1;SCD;PSAT1;PRC…
Cryptolepine CTD 00001119	44829	6.31e-10	4.04e-08	0	0	28.6218	606.33	CCNA2;CDKN1A;CCNB1;CENPF;BUB1B;TTK;MCM6;MCM2;CDKN3
Methaneseleninic acid CTD 00000412	29/403	2.19e-09	1.37e-07	0	0	4.08562	81.4714	TOP2A;CDKN1A;BUB1B;TTK;KIF11;AURKA;CDC20;CCNB1;HABP4;RRM2;PLK1;WNT7A;DHCR24;CDC25A;NME1;TGFBR2;CCNA2;TGFBR3;CENPF;TCN2;SCD;FEZ1;RPL27A;COL6A1;ID3;TNFRSF25;MCM6;RGL1;MCM2
Irinotecan hydrochloride CTD 00002224	35/566	2.57e-09	1.57e-07	0	0	3.50222	69.277	RPL4;TOP2A;IFI27L2;CDKN1A;CCNF;IFI6;FASLG;TTK;HMMR;AURKB;CDC20;FGF9;MTHFD1L;CHEK1;NUSAP1;CCR6;CCR1;DUSP2;UBE2C;CD70;PLK1;THNSL1;CCNA2;CENPE;TPX2;CENPF;PSAT1;POLE2;COL6A1;MCM4;TGFBI;RECK;GOLGA8A;CDKN3;MAD2L1
etoposide CTD 00005948	31/462	3.22e-09	1.93e-07	0	0	3.79938	74.2888	TOP2A;ROBO3;CDKN1A;GLS2;GMNN;BUB1B;FASLG;TTK;CCNB1;STMN1;CHEK1;RAD54L;PHGDH;DUSP2;VCAM1;BIK;UBE2C;WIPI1;RUNX3;CDC25A;CCNA2;CENPF;CD40LG;PRC1;NMT2;MCM6;KIF20A;XAF1;CDKN3;LY6E;MCM2
ZINC CTD 00007011	68/1643	3.44e-09	2.02e-07	0	0	2.38798	46.5368	ZNF331;TOP2A;CDKN1A;SPON1;TNFRSF13B;DENND5B;HJURP;TXNDC11;FASLG;CDC20;MT2A;SCML1;NUSAP1;SOX8;PHGDH;SIL1;DLGAP5;ZBP1;DUSP2;ZBTB32;CDC25A;SAP30;NME1;EEF1A1;CCNA2;CCNE1;IRF4;TMEM106B;MCM4;MT1G;KIF2C;KIF20A;PRR11;MCM2;C1QB;UHRF1;CDCA5;NCAPG;CDCA8;SLC1A4;AURKB;AURKA;DNAJB1;HSF2;TNFRSF17;RAD54L;ABCA1;CDT1;POLQ;SDF2L1;VCAM1;LRRN3;BIK;CD160;SMOX;UBE2C;NAP1L3;ACVR2A;GZMK;TPX2;CD4;SPSB1;FABP5;CENPM;ID3;ZNF…
rapamycin CTD 00007350	22/248	4.66e-09	2.68e-07	0	0	5.07137	97.2891	ABCA1;CDKN1A;PRKCH;RPS6;PRF1;BUB1B;BTBD11;FASLG;TTK;FOXM1;NDC80;AURKB;NME1;CDC20;CCNA2;PTTG1;ESPL1;SCD;KIT;TIMELESS;FBXO5;MAD2L1
acetohexamide PC3 UP	44796	8e-09	4.5e-07	0	0	27.0687	504.668	PLSCR1;RSAD2;OAS1;MX1;IFI6;IFI44;IFI44L;OASL
0297417-0002B PC3 DOWN	12/72	1.53e-08	8.44e-07	0	0	10.2335	184.147	CDT1;POLQ;CHAF1B;CCNE1;POLE2;MCM4;WNT7A;MCM6;PKMYT1;DTL;CDC25A;MCM2
dmnq CTD 00002569	17/158	1.57e-08	8.47e-07	0	0	6.22505	111.868	UBE2C;PLK1;BUB1B;NCAPG;AURKA;CDC20;CCNA2;TPX2;PTTG1;SCD;POLE2;NUSAP1;KIF2C;TRIP13;MCM2;MAD2L1;CDKN3
Decitabine CTD 00000750	70/1801	2.53e-08	1.34e-06	0	0	2.23101	39.0275	RPL4;TOP2A;RYR1;IFI27L2;CDKN1A;PLEKHF1;GMNN;PLEKHB1;CCNF;HMGB2;BUB1B;MYL6B;KIF11;HERC5;MT2A;UCHL1;PTTG1;CHEK1;CAPN5;AP1S2;CCR7;DIP2C;SIL1;DLGAP5;PLEKHG4;IL11RA;SIRT4;TUBG1;RUNX3;FCER2;IRF7;MCM4;EPHA1;COL17A1;SATB1;LEF1;IFI6;FHIT;FBLN2;DPP4;PDLIM1;NT5E;CCNB1;ZDHHC19;MTHFD1L;CAMK2N1;OTOF;SCAND1;BIK;CD70;MX1;EIF2AK2;DHCR24;SORBS3;REC8;SULF2;NELL2;CD4;CENPF;FABP5;PPP2R2B;ID3;ZNF337;TGFBI;XAF1;RGL1;IL…
Silica CTD 00006678	44/899	2.76e-08	1.43e-06	0	0	2.75704	47.9894	GALNT12;CDKN1A;CLIC3;CDCA7;NCAPG;BUB1B;SKA1;AURKB;RAD51AP1;HERC5;RAD54L;OIP5;PHGDH;CCR7;CCR6;PLK4;ABCA1;CCR1;EOMES;VCAM1;RRM2;TMEM30B;BIK;CD70;MX1;NAP1L3;DDIT4L;BTBD11;DHCR24;AXIN2;BATF;CCNA2;NEIL3;PSAT1;IL23A;IRF4;SP4;LTA;MCM4;MT1G;KLRD1;PI16;TRIP13;IL7R
vincristine CTD 00006988	54/1246	4.03e-08	2.05e-06	0	0	2.4535	41.7769	TOP2A;CDKN1A;BTG1;GMNN;FASLG;IFI44L;MT2A;AP1S2;FBXO5;EOMES;PLEKHG4;DUSP2;PAQR4;PASK;TUBG1;UPB1;RUNX3;CCNA2;TGFBR3;TBC1D4;IL23A;CCNE1;LTA;MCM4;MT1G;DTL;GOLGA8A;CDCA7;GPR84;HMMR;AURKB;AURKA;DPP4;DNAJB1;NT5E;CCNB1;TNFRSF17;RAD54L;ABCA1;FANCI;POLQ;VCAM1;RRM2;UBE2C;PYHIN1;IFI44;BATF;SH3YL1;CENPF;PRC1;HOOK1;SP4;ID3;RGL1
bicalutamide CTD 00002279	17/171	5.11e-08	2.56e-06	0	0	5.69575	95.6278	CDKN1A;VCAM1;RRM2;RPS6;BUB1B;UAP1;CDC20;HERC5;CCNA2;TPX2;CCNB1;PRC1;NUSAP1;LCN2;KIF20A;MCM2;MAD2L1
SILVER NITRATE CTD 00006743	12/81	6.01e-08	2.96e-06	0	0	8.89461	147.892	CCNA2;DNAJB1;MT2A;CCNB1;PTTG1;CCNE1;CHEK1;PLK1;BUB1B;MCM4;MCM6;CDC14A
0297417-0002B MCF7 DOWN	13/99	7.39e-08	3.57e-06	0	0	7.74461	127.17	POLQ;RRM2;PAQR4;GMNN;ADCY3;CDC25A;CHAF1B;CCNE1;POLE2;MCM4;MCM6;SLC27A2;DTL
7646-79-9 CTD 00000928	101/3095	9.99e-08	4.75e-06	0	0	1.9126	30.8285	CCNF;HJURP;CBLB;NR3C2;CDC20;HERC5;MT2A;PTTG1;STMN1;CHEK1;NUSAP1;OIP5;FBXO5;ACOT7;PRKCH;PAQR4;GPT2;PASK;SAP30;EEF1A1;NEIL3;MELK;KIF20A;PRR11;SLC27A2;LY6E;TROAP;HTRA1;CDCA8;HMMR;CCNB1;FANCI;SDF2L1;UBE2C;PLK1;IFI44;NR1D2;DHCR24;SQLE;TPX2;RPL27A;LCN2;NMT2;SPATS2L;ID3;TGFBI;EZH2;TOP2A;CDKN1A;PLEKHF1;DOCK9;FASLG;KIF11;FOXM1;PRSS23;OASL;PHGDH;CEP55;DLGAP5;WDR34;TUBG1;NME1;TGFBR2;CCNA2;PLSCR1;ESPL1;OAS1;…
Demecolcine CTD 00005762	42/877	1.06e-07	4.97e-06	0	0	2.6823	43.0654	TOP2A;CDKN1A;BTG1;TNFRSF13B;GMNN;CDCA7;ADCY3;GPR84;IFI44L;AURKB;MT2A;NT5E;CCNB1;AP1S2;NUSAP1;TNFRSF17;FBXO5;EOMES;CDT1;POLQ;DUSP2;VCAM1;RRM2;PAQR4;UBE2C;PYHIN1;IFI44;TUBG1;ACVR2A;SULF2;TIAM1;CENPF;NEIL3;TBC1D4;CCNE1;HOOK1;FEZ1;LTA;MCM4;RGL1;IL7R;DTL
Phorbol 12-myristate 13-acetate CTD 00006852	29/484	1.23e-07	5.65e-06	0	0	3.34415	53.2071	CDKN1A;UHRF1;NCAPG;BUB1B;FASLG;AURKA;RAD51AP1;CDC20;MT2A;PTTG1;NUSAP1;RAD54L;PRKCH;VCAM1;PLK1;RPS6;NAP1L3;CCNA2;TPX2;CD4;CD40LG;CCNE1;IRF4;POLE2;COL6A1;CD28;KIF2C;KIF20A;MAD2L1
3'-Azido-3'-deoxythymidine CTD 00007047	25/375	1.27e-07	5.73e-06	0	0	3.72745	59.1937	CDKN1A;IFI6;CDCA8;NEXN;SLC1A4;PKMYT1;IFI44L;MT2A;CCNB1;CHEK1;RSAD2;MX1;CDC25A;CCNA2;PLSCR1;TCN2;OAS1;TCN1;IRF4;PSAT1;IRF7;MT1G;SERPING1;SLC27A2;LY6E
thalidomide CTD 00006858	15/142	1.41e-07	6.27e-06	0	0	6.07037	95.7503	ABCA1;TOP2A;RRM2;UBE2C;BUB1B;FASLG;TTK;AURKA;CDC20;CCNA2;DNAJB1;CCNB1;CENPF;NUSAP1;KIF2C
5-azacytidine CTD 00005455	24/353	1.58e-07	6.93e-06	0	0	3.80061	59.5095	TOP2A;CDKN1A;RRM2;UBE2C;GMNN;RPS6;PRF1;BUB1B;FASLG;TTK;RUNX3;AURKA;CDC20;EEF1A1;CCNA2;OGFRL1;NT5E;CENPF;CCNB1;TBC1D4;NUSAP1;ID3;KIF2C;XAF1
8-azaguanine PC3 DOWN	18/207	1.61e-07	6.95e-06	0	0	4.91819	76.9162	PLK4;TOP2A;TROAP;CCNF;HJURP;CDCA8;BUB1B;TTK;KIF11;NDC80;KIF15;AURKA;CCNA2;SQLE;CENPF;CCNB1;KIF2C;KIF20A
paclitaxel CTD 00007144	29/494	1.89e-07	8.02e-06	0	0	3.27052	50.627	TOP2A;CDKN1A;GMNN;CDCA7;NCAPG;BUB1B;FASLG;HMMR;CXCR6;AURKA;CDC20;MT2A;CCNB1;STMN1;NUSAP1;PLK4;VCAM1;RRM2;PLK1;DHCR24;RPL23A;CENPF;MELK;CD40LG;PRC1;HOOK1;COL6A1;TJP3;MAD2L1
Copper sulfate CTD 00007279	165/6017	3.54e-07	1.48e-05	0	0	1.69345	25.1534	CLEC10A;GMNN;RTKN2;PLEKHB1;CCNF;BUB1B;CBLB;CDC20;MT2A;SALL2;PTTG1;STMN1;CHEK1;NUSAP1;OIP5;FBXO6;SOX8;FBXO5;SIL1;PAQR8;PAQR4;GPT2;ZNF10;C2ORF15;PASK;CDC25A;EEF1A1;NEIL3;MELK;IL23A;CCNE1;TIMELESS;SERPING1;KCTD14;MT1G;KIF20A;EPHA1;PRR11;SLC27A2;TROAP;CDCA7;HTRA1;NCAPG;CDCA8;SLC38A11;UAP1;SLC1A4;HMMR;PKMYT1;SKA1;PLAC8;RAD51AP1;DPP4;CCNB1;GRPEL2;ABCA1;CDT1;SDF2L1;UBE2C;EPHX2;PLK1;GGH;SLC16A10;NR1D2;DH…
menadione CTD 00007386	48/1141	5.89e-07	2.42e-05	0	0	2.34975	33.7076	TOP2A;RYR1;CNTNAP2;CDKN1A;UHRF1;CDCA5;CDCA7;NCAPG;ADCY3;FOXM1;FHIT;AURKB;KIF15;DNAJB1;MT2A;CAMK2N1;CHEK1;LRIG1;SCAND1;DLGAP5;EIF4B;CDT1;DUSP2;BIK;SMOX;UBE2C;GPT2;PLK1;WIPI1;FBXL16;NDC80;TGFBR2;CCNA2;TPX2;SH3YL1;CENPF;PSAT1;CCNE1;RPL27A;POLE2;TIMELESS;MT1G;KIF2C;MCM6;PABPC1;RGL1;SLC27A2;EZH2
monobenzone PC3 DOWN	17/204	6.51e-07	2.64e-05	0	0	4.68266	66.7	TOP2A;UBE2C;PLK1;RPS6;HJURP;CDCA8;HMMR;AURKA;CDC20;CCNA2;TPX2;CENPE;CENPF;CCNB1;KIF2C;KIF20A;DLGAP5
Pirinixic acid CTD 00000280	55/1403	7.69e-07	3.07e-05	0	0	2.19749	30.9354	PLEKHF1;CLEC10A;BUB1B;CBLB;HAPLN3;PRSS23;OASL;TRIM6;UCHL1;CAPN5;PHGDH;DIP2C;GPRASP2;CEP55;OVGP1;PLEKHG4;ACOT7;PAQR4;GPT2;THNSL1;SAP30;ESPL1;CYP2U1;MCM4;TNFRSF21;RNF165;RTN1;GLS2;CDCA7;SLC1A4;RAD51AP1;NT5E;CCNB1;HOXC4;ZSCAN18;ABCA1;VCAM1;CD70;EPHX2;WNT7A;SORBS3;ARHGAP23;CENPE;SPSB1;TPPP3;PIK3IP1;PSAT1;PRC1;TCEA3;SPATS2L;ID3;TRIP13;LGR6;PTPN4;RGL1
Disodium selenite CTD 00007229	54/1371	8.5e-07	3.35e-05	0	0	2.20556	30.8286	RPL4;TOP2A;CLIC5;RPL30;CDKN1A;PID1;RPL32;GMNN;RPL9;CHAF1B;ZNF329;FCER1A;FBXO5;ZBP1;CACNA2D3;LDOC1;RUNX3;KRT72;CCNA2;CD8B;IL23A;CCNE1;FEZ1;TNFRSF25;PABPC1;CX3CR1;SLFN5;SATB1;NCAPG;CCNB1;RPS3;MAN1C1;OTOF;RPL15;SCAND1;ICOS;EIF4B;ABCA1;VCAM1;BIK;SMOX;UBE2C;CD70;DDIT4L;SORBS3;NDC80;CD2;GZMK;CENPE;CENPF;PSAT1;CYP2S1;XAF1;CDKN3
diphenylpyraline BOSS	15/168	1.25e-06	4.85e-05	0	0	5.03208	68.4021	ABCA1;CX3CR1;CD63;VCAM1;RNASE2;AURKB;DPP4;FCER2;CD4;CD40LG;CD8A;KIT;CD28;ICOS;HPD
anisomycin HL60 DOWN	44/1034	1.34e-06	5.13e-05	0	0	2.36394	31.9665	CX3CR1;TOP2A;TROAP;GMNN;CCNF;HJURP;BUB1B;SLC1A4;PKMYT1;FOXM1;CDC20;HERC5;EXOSC4;STMN1;AP1S2;MAN1C1;RAD54L;PHGDH;FBXO5;FANCI;CDT1;POLQ;PLK1;CYBRD1;EIF2AK2;GGH;DHCR24;PASK;RNASE2;TUBG1;RUNX3;SQLE;SH3YL1;NEIL3;ESPL1;SCD;PSAT1;CCNE1;TIMELESS;MCM4;PRR11;SLC27A2;GOLGA8A;MCM2
thioguanosine MCF7 DOWN	14/150	1.67e-06	6.29e-05	0	0	5.27438	70.1768	TOP2A;PLK1;BUB1B;TTK;HMMR;KIF11;NDC80;KIF15;AURKA;CCNA2;CENPE;KIF2C;DIP2C;DLGAP5
2-Methylcholine CTD 00002006	61/1667	1.77e-06	6.6e-05	0	0	2.05311	27.1896	TOP2A;CNTNAP2;CDKN1A;CCNF;HJURP;RPL9;KIF15;HERC5;MT2A;PTTG1;CHEK1;AP1S2;OIP5;PHGDH;FBXO5;DIP2C;GPRASP2;CEP55;DLGAP5;IL11RA;HPCAL4;SAP30;FEZ1;TMEM106B;DTL;RNF165;MCM2;CD63;RTN1;UHRF1;NCAPG;ADCY3;TTK;HMMR;AURKA;DNAJB1;ABLIM1;HOXC4;DCPS;KLRG1;PLK4;FANCI;CDT1;VCAM1;LRRN3;UBE2C;GGH;BTBD11;FBXL16;NDC80;SULF2;ARHGAP23;SQLE;CENPE;JSRP1;PKIA;POLE2;CENPM;ID3;EZH2;CDKN3
irinotecan MCF7 DOWN	50/1272	2.4e-06	8.83e-05	0	0	2.18666	28.2918	TOP2A;DOCK9;HJURP;BUB1B;CBLB;KIF11;KIF15;CDC20;FAM102A;CHEK1;NUSAP1;OIP5;DIP2C;DLGAP5;EPHA4;PRKCH;MID2;SAP30;TGFBR2;CCNA2;TIAM1;PLSCR1;MELK;ESPL1;KIF2C;KIF20A;DTL;TROAP;NCAPG;CDCA8;TTK;HMMR;AURKA;RAD51AP1;CCNB1;POLQ;RRM2;PLK1;NDC80;CENPE;TPX2;CENPF;PRC1;PKIA;POLE2;UST;CENPN;PTPN4;EZH2;MAD2L1
terfenadine HL60 UP	9/60	2.48e-06	9e-05	0	0	8.96333	115.684	HERC5;PLSCR1;OAS1;MX1;IRF7;IFI6;EIF2AK2;IFI44;XAF1
GDC-0941 CTD 00004868	28/534	2.86e-06	0.000101	0	0	2.88775	36.8612	CDKN1A;BTG1;UHRF1;GMNN;RORC;ADCY3;CCNB1;EXOSC4;MTHFD1L;LRIG1;ENPP5;EIF4B;ABCA1;SDF2L1;RRM2;RPS6;CYBRD1;NR1D2;TUBG1;CDC25A;PIK3IP1;PSAT1;CCNE1;POLE2;MCM4;MCM6;TRIP13;DTL
ciclopirox HL60 DOWN	9/61	2.86e-06	0.000101	0	0	8.79051	112.203	TOP2A;CDC20;CCNB1;CENPF;CCNF;PLK1;CACNA2D3;KIF20A;DLGAP5
Methyl 4-methoxycinnamate CTD 00002989	7/34	3.71e-06	0.000129	0	0	13.1164	164.01	CDC20;PLK4;PLK1;DNAJB11;IL21R;KIF2C;KIF15
nocodazole BOSS	8/48	4e-06	0.000138	0	0	10.1378	125.999	CCNB1;GMNN;CHEK1;BUB1B;KIF11;HPD;AURKB;NDC80
etoposide HL60 DOWN	8/49	4.7e-06	0.00016	0	0	9.89005	121.326	TOP2A;CDC20;CCNB1;CENPF;UBE2C;CACNA2D3;HMMR;DLGAP5
TERT-BUTYL HYDROPEROXIDE CTD 00007349	51/1342	4.92e-06	0.000165	0	0	2.10939	25.7815	CDKN1A;PID1;CLIC3;FOXM1;KIF15;MT2A;SCML1;STMN1;CHEK1;NUSAP1;DIP2C;DLGAP5;PRKCH;RSAD2;RPL13A;WIPI1;PASK;SAP30;CCNA2;OAS1;CCNE1;COL6A1;MCM4;MT1G;MCM6;SLC27A2;MCM2;SATB1;HTRA1;ADCY3;SLC1A4;AURKB;DPP4;DNAJB1;ABLIM1;CAMK2N1;ABCA1;FANCI;VCAM1;BIK;SMOX;UBE2C;MX1;PLK1;NDC80;SQLE;SCD;RPL27A;POLE2;CENPM;EZH2
MG-262 MCF7 DOWN	23/407	6.71e-06	0.000223	0	0	3.10328	36.9651	PLK4;CLIC3;GMNN;CCNF;HMGB2;CDCA8;TTK;CRIP2;AURKB;KIF15;TGFBR2;RAD51AP1;CCNA2;MT2A;ESPL1;CCNE1;CAMK2N1;PKIA;POLE2;AP1S2;KIF2C;FBXO5;DLGAP5
puromycin PC3 DOWN	33/722	7.1e-06	0.000233	0	0	2.5098	29.7552	TOP2A;CCNF;HJURP;CDCA8;CRIP2;AURKB;KIF15;AURKA;DPP4;EXOSC4;AP1S2;NUSAP1;RAD54L;FBXO5;CEP55;PLK4;PLK1;RPS6;RPL13A;WIPI1;CCNA2;SQLE;CENPE;CENPF;PSAT1;CCNE1;DDAH2;MCM4;SPATS2L;KIF2C;KIF20A;TNFRSF21;LY6E
trichostatin A CTD 00000660	105/3585	9.34e-06	0.000303	0	0	1.6836	19.498	GALNT12;PID1;DENND5B;CBLB;BACH2;CDC14A;CDC20;HERC5;RPS6KA5;FGF9;SALL2;CHEK1;AP1S2;SOX8;ENPP5;PAQR8;EPHA4;SPINK2;PRKCH;CACNA2D3;ZNF10;THNSL1;TIAM1;CYP2U1;CCNE1;FEZ1;EPHA1;SLC27A2;GOLGA8A;RTN1;CDCA7;HTRA1;FHIT;FBLN2;XKRX;CCNB1;ABCA1;VCAM1;LRRN3;CYBRD1;DDIT4L;BTBD11;SLC16A10;TPX2;KLHDC8A;SP4;CYP2S1;NMT2;TGFBI;RPS23;CNTNAP2;CLIC5;CDKN1A;DOCK9;KIAA1671;PRSS23;TRIM6;UCHL1;SCML1;CCR6;NOG;SIRT4;AXIN2;NME…
simvastatin CTD 00007319	19/305	1.1e-05	0.000353	0	0	3.42266	39.0681	ABCA1;CCR1;CX3CR1;CDT1;CDKN1A;VCAM1;PLK1;MYBPH;RORC;DHCR24;PKMYT1;AURKA;CCNA2;CD40LG;IL23A;IRF4;KLRF1;MCM4;MAD2L1
hycanthone MCF7 DOWN	7/41	1.38e-05	0.000436	0	0	10.4122	116.542	CCNA2;CENPE;CENPF;PLK1;HJURP;DIP2C;NDC80
methylergometrine HL60 UP	12/136	1.63e-05	0.000511	0	0	4.93548	54.4073	ABCA1;PLSCR1;NT5E;BTG1;SATB1;CACNA2D3;ID3;CBLB;SLC16A10;WIPI1;DLGAP5;TNFRSF21
Sorafenib	11/116	1.86e-05	0.000577	0	0	5.3341	58.0902	PLK4;EPHA4;EPHX2;GMNN;KIT;TTK;EPHA1;AURKB;EZH2;TGFBR2;AURKA
8-azaguanine HL60 DOWN	37/897	1.94e-05	0.000593	0	0	2.25914	24.5145	TOP2A;TROAP;BUB1B;UAP1;SLC1A4;HMMR;KIF11;KIF15;CDC20;CCNB1;EXOSC4;MAN1C1;OIP5;CEP55;DLGAP5;CDT1;SDF2L1;CACNA2D3;DHCR24;PASK;RNASE2;TUBG1;CCNA2;SQLE;CENPE;CENPF;NEIL3;CCNE1;POLE2;TMEM106B;MCM4;MCM6;KIF20A;TRIP13;SLC27A2;MAD2L1;MCM2
colchicine CTD 00005701	12/141	2.35e-05	0.00071	0	0	4.74297	50.5615	CCNB1;CDKN1A;CHAF1B;VCAM1;PLEKHF1;BTG1;GMNN;ID3;ZNF337;KIF20A;CDC25A;AURKB
Dasatinib	12/145	3.1e-05	0.000928	0	0	4.59938	47.7481	PLK4;EPHA4;SBK1;TXK;GMNN;KIT;EPHA1;PKMYT1;AURKB;ACVR2A;TGFBR2;AURKA
parathion CTD 00006472	33/777	3.13e-05	0.000929	0	0	2.31751	24.0333	CNTNAP2;CDKN1A;ZNF491;UHRF1;RTKN2;HTRA1;HAPLN3;PRSS23;CDC20;MT2A;ABCA1;PRRT1;EPHA4;HSD3B7;BIK;CD70;KCNK12;ZBTB32;SLC16A10;RNASE2;RUNX3;KRT73;GADD45G;CCNA2;FABP5;CCNE1;CD8A;KIT;MCM4;MT1G;TNFRSF25;MCM6;MCM2
caffeic acid CTD 00001850	8/63	3.18e-05	0.000931	0	0	7.36731	76.3056	CDC20;PLK4;UBE2C;DNAJB11;PLK1;IL21R;KIF2C;KIF15
ionomycin BOSS	8/64	3.57e-05	0.00103473	0	0	7.23538	74.0969	ABCA1;CD4;CD8A;KIT;PRF1;CD28;FASLG;AURKB
ARSENIC CTD 00005442	35/854	3.74e-05	0.00107319	0	0	2.23639	22.7976	ZNF331;TOP2A;CDKN1A;PLEKHF1;RORC;PRF1;FASLG;FAM117B;AURKA;OASL;MT2A;TAGAP;LRIG1;TNFRSF17;CCR6;E2F7;CCR1;VCAM1;BIK;NR1D2;WDR34;DHRS3;ACVR2A;TGFBR2;EDAR;CCNA2;CENPE;SPSB1;CD40LG;CCNE1;FEZ1;LTA;KLRF1;TNFRSF25;IL7R
phenoxybenzamine PC3 DOWN	10/104	3.95e-05	0.00112279	0	0	5.40559	54.804	TOP2A;CCNA2;TIAM1;PRKCH;TBC1D4;CCNF;KIF2C;FBXO5;NR3C2;TGFBR2
Cardidigin CTD 00005822	7/48	4.01e-05	0.00112635	0	0	8.63144	87.3931	TOP2A;FANCI;CDKN1A;CCNB1;VCAM1;GMNN;CHEK1
FITC BOSS	8/67	4.99e-05	0.00138991	0	0	6.86643	68.009	ABCA1;CDT1;CD4;CD8A;SCD;CCR7;HPD;AURKB
1-Methyl-3-nitro-1-nitrosoguanidine CTD 00006318	11/133	6.64e-05	0.0018105	0	0	4.58683	44.1232	TIAM1;SQLE;CDKN1A;UCHL1;KIT;HMGB2;SERPING1;MCM4;TNFRSF25;EPHA1;MCM2
amsacrine CTD 00005396	6/36	6.65e-05	0.0018105	0	0	10.0907	97.0627	TOP2A;CCNA2;CCNB1;UBE2C;PRC1;CCNE1
choline CTD 00005662	7/52	6.8e-05	0.0018105	0	0	7.86259	75.4446	CX3CR1;GZMK;CHEK1;KLRF1;BUB1B;CDCA8;KIF20A
(-)-isoprenaline HL60 UP	13/182	6.83e-05	0.0018105	0	0	3.92429	37.6376	ABCA1;BTG1;SATB1;SMOX;CBLB;SLC16A10;WIPI1;RUNX3;PLSCR1;NT5E;ID3;IL7R;TNFRSF21
methotrexate BOSS	13/182	6.83e-05	0.0018105	0	0	3.92429	37.6376	ABCA1;TOP2A;CDT1;PRF1;GGH;AURKB;CD4;CD40LG;CD8A;KIT;CD28;ICOS;HPD
Octa-2,4,6-trienoic acid CTD 00002551	9/90	7.06e-05	0.00185118	0	0	5.63492	53.865	CCNA2;BTG1;PTTG1;HTRA1;HMMR;TGFBI;FBLN5;BATF;GADD45G
VALPROIC ACID CTD 00006977	201/8313	8.29e-05	0.0021549	0	0	1.47565	13.8677	SPON1;PID1;PLEKHB1;CBLB;BACH2;HERC5;MT2A;RPS6KA5;CHEK1;AP1S2;HABP4;SOX8;FBXO5;DIP2C;SIL1;SLC12A8;RPS12;PAQR8;EPHA4;ACOT7;PRKCH;PAQR4;KCNK12;HPCAL4;TIAM1;CYP2U1;FEZ1;SERPING1;KCTD14;MT1G;KIF20A;EPHA1;CDCA5;CDCA7;NCAPG;XKRX;GRPEL2;ZSCAN18;PLK4;ABCA1;PRRT1;CCR1;LRRN3;PLK1;EIF2AK2;DDIT4L;BTBD11;SLC16A10;NR1D2;GADD45G;SQLE;KLHDC8A;PKIA;RPL27A;CYP2S1;NMT2;RGL1;TOP2A;CLIC5;CDKN1A;BTG1;MYL6B;PRSS23;KIF15…
NICKEL CTD 00006389	13/190	0.000106	0.00272398	0	0	3.74538	34.2852	CDKN1A;PLK1;MX1;BUB1B;AURKA;CDC20;TPX2;MT2A;PTTG1;NUSAP1;KIF2C;CCR6;KLRG1
Vemurafenib BOSS	44706	0.000111	0.00281911	0	0	12.5874	114.618	ABCA1;CDT1;KIT;ICOS;AURKB
AGN-PC-0JHFVD BOSS	13/191	0.000112	0.00281911	0	0	3.72414	33.894	ABCA1;VCAM1;TNFRSF13B;SH2D1A;AURKB;CD2;FCER2;CD4;CD40LG;CD8A;IRF4;IL21R;HPD
hydroxyurea CTD 00006132	9/97	0.000127	0.00316892	0	0	5.18483	46.5341	CCNA2;CCNB1;CDKN1A;CCNE1;UBE2C;PRC1;CHEK1;CDCA8;KIF20A
R406 LINCS	13/194	0.00013	0.00323661	0	0	3.66185	32.7548	PLK4;EPHA4;TXK;PLK1;EIF2AK2;AURKB;TGFBR2;AURKA;RPS6KA5;MELK;CHEK1;KIT;EPHA1
Tamibarotene CTD 00002527	25/560	0.000135	0.00330893	0	0	2.41509	21.5208	TOP2A;CDKN1A;TROAP;CCNF;OASL;AP1S2;TNFRSF17;EIF4B;PLK4;CCR1;SPINK2;RRM2;SMOX;SH2D1A;DHRS3;CDC25A;SAP30;EEF1A1;PLSCR1;OAS1;SCD;IRF7;HPD;GOLGA8A;LY6E
tamoxifen CTD 00006827	32/803	0.000136	0.00330893	0	0	2.1595	19.2301	TOP2A;RYR1;CDKN1A;DOCK9;LEF1;GMNN;PRF1;IFI6;FASLG;FOXM1;IFI44L;FAM102A;LRIG1;DUSP2;RSAD2;BIK;MX1;PLK1;NR1D2;WIPI1;EEF1A1;CCNA2;PLSCR1;OAS1;CCNE1;LCN2;MCM6;TGFBI;PTPN4;RGL1;TNFRSF21;EZH2
prochlorperazine MCF7 UP	7/58	0.000138	0.00333972	0	0	6.93545	61.6343	HERC5;OAS1;IRF7;IFI6;CBLB;WIPI1;OASL
cytarabine CTD 00005743	26/595	0.00014	0.00334924	0	0	2.36381	20.9794	ROBO3;CDKN1A;SPON1;RTN1;KIAA1671;HTRA1;CDCA8;KIF15;TRIM6;MT2A;CAMK2N1;LRIG1;VCAM1;RRM2;LRRN3;UBE2C;DHCR24;RNASE2;NDC80;NELL2;TGFBR3;TBC1D4;PRC1;CD8A;PKIA;RGL1
PP-242 Kinome Scan	10/121	0.000143	0.00338637	0	0	4.57371	40.5029	PLK4;EPHA4;PRKCH;MELK;TXK;KIT;TTK;EPHA1;ACVR2A;TGFBR2
3-(1-methylpyrrolidin-2-yl)pyridine CTD 00006393	23/500	0.000162	0.00374149	0	0	2.48615	21.7053	CDKN1A;VCAM1;UBE2C;IFI6;EIF2AK2;IFI44;BTBD11;FASLG;HPCAL4;DHRS3;CDC25A;IFI44L;CCNA2;CENPE;RPS25;CD4;CCNB1;OAS1;SCD;CCNE1;FEZ1;PHGDH;CCR6
TETRACHLOROETHYLENE CTD 00006849	6/42	0.000162	0.00374149	0	0	8.40636	73.3693	TPX2;PTTG1;MX1;NUSAP1;NCAPG;KIF2C
temozolomide BOSS	8/79	0.000163	0.00374149	0	0	5.7024	49.7442	ABCA1;CDT1;CD4;CD8A;CHEK1;GGH;PABPC1;AURKB
etoposide HL60 UP	11/147	0.000163	0.00374149	0	0	4.1117	35.862	ABCA1;CDKN1A;PLSCR1;BTG1;OAS1;IL23A;FEZ1;MX1;IRF7;IFI6;IFI44
AZD7762 LINCS	15/254	0.000167	0.00379152	0	0	3.20713	27.9032	PLK4;EPHA4;PRKCH;TXK;EIF2AK2;TTK;AURKB;ACVR2A;TGFBR2;RPS6KA5;MELK;SBK1;CHEK1;KIT;EPHA1
ouabain BOSS	7/61	0.000191	0.00430481	0	0	6.54914	56.0945	RYR1;ABCA1;CDT1;SCD;GMNN;AURKB;NR3C2
methyprylon BOSS	10/127	0.000212	0.00475642	0	0	4.33783	36.6861	DPP4;CD2;CDT1;FCER2;CD4;CD8A;IRF4;KIT;CD1A;AURKB
TAE-684 Kinome Scan	13/204	0.000215	0.00476588	0	0	3.46835	29.2977	PLK4;EPHA4;TXK;PLK1;TTK;AURKB;TGFBR2;AURKA;MELK;SBK1;CHEK1;KIT;EPHA1
Vorinostat BOSS	8/83	0.00023	0.005065	0	0	5.39717	45.2189	CX3CR1;ABCA1;CDT1;CCNB1;CD4;GMNN;CHEK1;AURKB
benzene CTD 00005481	26/616	0.000241	0.00523219	0	0	2.27716	18.9735	ZNF331;TOP2A;CDKN1A;BTG1;IFI6;UAP1;CBLB;CD3G;CXCR6;CD1B;IFI44L;HERC5;DPP4;DNAJB1;ABLIM1;CCNB1;SPOCK2;IL21R;PRKCH;VCAM1;IL11RA;MX1;BTBD11;TGFBR3;MT1G;KIF20A
lorazepam BOSS	10/129	0.000241	0.00523219	0	0	4.26449	35.5228	ABCA1;CDT1;CCNB1;CD4;VCAM1;CD8A;RUNX3;HPD;AURKB;EZH2
Dasatinib BOSS	9/106	0.000249	0.00535879	0	0	4.70159	39.0146	ABCA1;EPHA4;CDT1;TXK;GMNN;KIT;EPHA1;HPD;AURKB
8-Bromo-cAMP, Na CTD 00007044	27/653	0.000254	0.00543122	0	0	2.23059	18.4625	GALNT12;CDKN1A;SPON1;PID1;CLIC3;LEF1;FASLG;ISM1;PRSS23;NR3C2;ABLIM1;FGF9;CAMK2N1;SPOCK2;SAMD3;RRM2;SMOX;ZBTB32;NR1D2;DHCR24;DHRS3;TGFBR2;SQLE;PSAT1;IL7R;SLC27A2;EZH2
etoposide BOSS	44711	0.000275	0.0058205	0	0	10.0674	82.5524	TOP2A;CDT1;GMNN;CHEK1;HPD
Belinostat CTD 00004313	7/65	0.000284	0.00598086	0	0	6.09623	49.7767	CCNA2;DNAJB1;TPX2;CDKN1A;CCNB1;AURKB;AURKA
Rimonabant hydrochloride CTD 00003133	44668	0.000288	0.00601204	0	0	15.458	126.019	CCNB1;VCAM1;CHEK1;AURKB
tacrolimus BOSS	10/133	0.000309	0.00639619	0	0	4.12496	33.3415	ABCA1;RYR1;CDT1;CD4;CD40LG;CD8A;SCD;HPD;AURKB;NR3C2
apigenin MCF7 DOWN	8/87	0.000318	0.0064899	0	0	5.12284	41.2563	RAD51AP1;EPHA4;RPS6KA5;RRM2;CAMK2N1;BIK;POLE2;KIF11
adenine CTD 00005317	8/87	0.000318	0.0064899	0	0	5.12284	41.2563	CDKN1A;CHAF1B;PLEKHF1;BTG1;ID3;ZNF337;KIF20A;CDC25A
CEP-701 Kinome Scan	15/272	0.000348	0.00699519	0	0	2.97973	23.7308	PLK4;PRKCH;TXK;PLK1;EIF2AK2;TTK;AURKB;TGFBR2;AURKA;RPS6KA5;MELK;SBK1;CHEK1;KIT;EPHA1
hydrogen peroxide CTD 00006118	77/2674	0.000348	0.00699519	0	0	1.59088	12.6694	TOP2A;CLIC5;CDKN1A;HMGB2;FASLG;CBLB;FOXM1;RPL9;KIF15;CDC20;MT2A;UCHL1;SALL2;CHEK1;OIP5;SOX8;DLGAP5;SLC12A8;DUSP2;ACOT7;PRKCH;GPT2;SIRT4;RPL13A;CDC25A;SAP30;NME1;TGFBR2;CCNA2;TBC1D4;FEZ1;TMEM106B;MCM4;MT1G;TNFRSF25;KIF20A;SLC27A2;TNFRSF21;RNF165;ADCY3;CRIP2;HMMR;DTX3;AURKB;AURKA;DNAJB1;CCNB1;EXOSC4;GRPEL2;HOXC4;SCAND1;FANCI;CCR1;SDF2L1;VCAM1;BIK;UBE2C;EPHX2;PLK1;MYBPH;GGH;FBXL16;DHRS3;NDC80;SQLE;C…
curcumin CTD 00000663	23/529	0.000361	0.00721298	0	0	2.34011	18.5472	FANCI;TOP2A;CDKN1A;PRKCH;LRRN3;UBE2C;RPS6;GMNN;DDIT4L;FASLG;NME1;CDC20;CCNA2;CCNB1;JSRP1;SCD;CCNE1;SP4;CHEK1;LTA;ID3;CCR6;XAF1
alvespimycin CTD 00004027	44669	0.000365	0.00722692	0	0	14.3531	113.628	CDKN1A;PTTG1;CHEK1;BUB1B
clioquinol PC3 UP	6/49	0.000385	0.00751733	0	0	7.03536	55.3207	MT2A;OAS1;MX1;MT1G;IFI44;OASL
Prestwick-983 HL60 UP	12/189	0.000385	0.00751733	0	0	3.44822	27.1132	ABCA1;PLSCR1;NT5E;BTG1;SATB1;SMOX;ID3;CBLB;SLC16A10;WIPI1;KIF20A;TNFRSF21
MeIQx CTD 00001739	10/137	0.000392	0.0075958	0	0	3.99422	31.3367	RAD51AP1;TOP2A;CDKN1A;RPS6KA5;RRM2;UHRF1;RAD54L;FHIT;CEP55;E2F7
Isoguanine BOSS	12/192	0.000443	0.00854409	0	0	3.39023	26.1754	COL17A1;CX3CR1;FCER2;CD4;CD40LG;TNFRSF13B;CD8A;IL21R;GGH;ICOS;HPD;AURKB
Methoxycamptothecin CTD 00001213	44670	0.000455	0.00869961	0	0	13.3956	103.09	CDKN1A;CCNB1;CCNE1;FASLG
caffeine CTD 00005556	9/116	0.000487	0.00924704	0	0	4.26001	32.4949	RYR1;SQLE;CCNB1;CDKN1A;SMOX;PPP2R2B;CHEK1;RPS6;MT1G
niclosamide PC3 UP	11/168	0.000515	0.00971305	0	0	3.55788	26.9348	CDKN1A;SDF2L1;BTG1;ZNF419;PSAT1;CBLB;SLC1A4;NR1D2;PHGDH;WIPI1;RGL1
disulfiram CTD 00005860	9/117	0.000518	0.00971305	0	0	4.22035	31.927	CCNA2;MT2A;SPSB1;GMNN;PLK1;MT1G;CCR6;CXCR6;MCM2
suloctidil PC3 UP	6/52	0.000533	0.00991963	0	0	6.57553	49.5611	CDKN1A;MT2A;SDF2L1;OAS1;MT1G;OASL
Teriflunomide CTD 00002799	44671	0.00056	0.0103472	0	0	12.5577	94.0353	CCNA2;CDKN1A;CCNE1;CDC25A
cyclophosphamide BOSS	12/198	0.000584	0.0106532	0	0	3.27985	24.4211	TOP2A;CD2;CDT1;FCER2;CD4;CD8A;IRF4;KIT;PRF1;ICOS;HPD;AURKB
rapamycin BOSS	12/198	0.000584	0.0106532	0	0	3.27985	24.4211	ABCA1;RYR1;CDT1;CD4;CD40LG;CD8A;RPS6;CD28;RORC;ICOS;HPD;AURKB
trichostatin A PC3 UP	19/415	0.000625	0.0113366	0	0	2.45785	18.1316	EPHA4;CDKN1A;BTG1;SMOX;CBLB;NR3C2;OASL;HERC5;TGFBR3;SQLE;DNAJB1;TIAM1;FAM102A;TCN1;PKIA;COL6A1;NMT2;RGL1;TJP3
Sodium EGTA BOSS	5/36	0.00066	0.0118756	0	0	8.11634	59.4442	RYR1;ABCA1;SCD;HPD;AURKB
CHEMBL1967116 Roche	44672	0.000681	0.0121759	0	0	11.8184	86.1859	PLK4;KIT;AURKB;AURKA
chloroquine BOSS	8/98	0.00071	0.0126245	0	0	4.49419	32.5822	ABCA1;CX3CR1;CDT1;CD4;CD8A;SCD;HPD;AURKB
R406 Kinome Scan	12/203	0.000728	0.0127716	0	0	3.19317	23.0721	PLK4;EPHA4;RPS6KA5;SBK1;TXK;PLK1;KIT;EIF2AK2;EPHA1;AURKB;TGFBR2;AURKA
Vitamin D3 BOSS	12/203	0.000728	0.0127716	0	0	3.19317	23.0721	ABCA1;CX3CR1;CDT1;CD4;CD40LG;VCAM1;CD8A;GMNN;LCN2;GGH;SIL1;AURKB
myricetin BOSS	7/76	0.000742	0.0129441	0	0	5.12148	36.9038	TOP2A;CDT1;UHRF1;PLK1;AURKB;APOBEC3A;EZH2
Psoralen BOSS	5/37	0.00075	0.0130018	0	0	7.86231	56.5688	ABCA1;CD4;CD8A;HPD;AURKB
thioguanosine PC3 DOWN	10/150	0.000797	0.0136454	0	0	3.62091	25.832	CCNA2;SQLE;NEIL3;RPS6KA5;BUB1B;KIF2C;KIF11;NDC80;SAP30;KIF15
Zinc acetate dihydrate CTD 00007284	10/150	0.000797	0.0136454	0	0	3.62091	25.832	DNAJB1;MT2A;CDKN1A;PIK3IP1;GPT2;TAGAP;MT1G;TNFRSF17;SLC1A4;NR1D2
Tozasertib TTD 00011505	44673	0.000819	0.0139284	0	0	11.1613	79.3275	PLK4;GMNN;AURKB;AURKA
1-NITROPYRENE CTD 00001569	13/235	0.000824	0.0139326	0	0	2.97926	21.1556	CDKN1A;PRKCH;GPT2;PLEKHB1;OASL;NT5E;MTHFD1L;CD8B;OAS1;PSAT1;LTA;CCR7;CCR6
histamine BOSS	11/180	0.000914	0.0152622	0	0	3.30321	23.1146	ABCA1;CD2;CDT1;CD63;CD4;VCAM1;CD8A;KIT;RNASE2;HPD;AURKB
PhIP CTD 00002156	11/180	0.000914	0.0152622	0	0	3.30321	23.1146	TOP2A;CCNA2;CCNB1;CDKN1A;CENPF;BUB1B;TTK;MCM6;FHIT;GOLGA8A;MCM2
HC toxin MCF7 UP	16/332	0.000967	0.0160078	0	0	2.58389	17.935	CDKN1A;CLIC3;BIK;SIRT4;IFI6;CBLB;WIPI1;OASL;DNAJB1;MT2A;RPS6KA5;SCML1;PKIA;IRF7;ID3;RGL1
MLN-8054 Kinome Scan	44674	0.000976	0.0160078	0	0	10.5733	73.2928	PLK4;EPHA4;AURKB;AURKA
Raltegravir BOSS	44674	0.000976	0.0160078	0	0	10.5733	73.2928	CDT1;CD4;CD8A;AURKB
dinoprost HL60 UP	7/80	0.00100873	0.0163474	0	0	4.83986	33.3905	ABCA1;PLSCR1;NT5E;DDAH2;SMOX;WIPI1;SLC16A10
ANTIMONY CTD 00005424	7/80	0.00100873	0.0163474	0	0	4.83986	33.3905	SQLE;CDKN1A;PTTG1;UBE2C;SCD;MCM2;CDKN3
Velcade(Bortezomib) BOSS	11/183	0.00104607	0.0168311	0	0	3.2451	22.2702	ABCA1;CX3CR1;CDT1;CCNB1;CD4;CD8A;IRF4;GMNN;CHEK1;KIT;AURKB
Everolimus BOSS	6/59	0.0010508	0.0168311	0	0	5.70502	39.1262	ABCA1;CDT1;CD4;CD8A;KIT;AURKB
NVP-TAE684 LINCS	12/212	0.00106171	0.0169076	0	0	3.04806	20.8728	PLK4;MELK;TXK;CHEK1;PLK1;KIT;TTK;EPHA1;AURKB;ACVR2A;TGFBR2;AURKA
emetine HL60 DOWN	19/435	0.00109177	0.0172135	0	0	2.33724	15.9399	POLQ;RRM2;CYBRD1;GGH;DHCR24;UAP1;CDC25A;SQLE;DNAJB1;SCML1;SCD;PSAT1;CCNE1;STMN1;MAN1C1;MCM4;RAD54L;PHGDH;SLC27A2
KW-2449 Kinome Scan	11/184	0.00109341	0.0172135	0	0	3.22617	21.9975	PLK4;MELK;SBK1;TXK;CHEK1;KIT;TTK;EPHA1;AURKB;ACVR2A;AURKA
Go 7874 MRC	44675	0.00115333	0.0178507	0	0	10.0441	67.9494	RPS6KA5;MELK;CHEK1;AURKB
protriptyline MCF7 UP	44675	0.00115333	0.0178507	0	0	10.0441	67.9494	SQLE;SCD;IFI6;WIPI1
rescinnamine MCF7 UP	44675	0.00115333	0.0178507	0	0	10.0441	67.9494	SQLE;SCD;IFI6;IL21R
KIN001-220 LINCS	7/82	0.00116744	0.0178683	0	0	4.71032	31.8085	PLK4;TXK;KIT;EIF2AK2;AURKB;ACVR2A;AURKA
dihydroergocristine HL60 UP	7/82	0.00116744	0.0178683	0	0	4.71032	31.8085	PLSCR1;BTG1;SATB1;SMOX;CBLB;WIPI1;SLC16A10
Pinosylvin CTD 00002139	8/106	0.00118835	0.0180879	0	0	4.12562	27.7868	CCNA2;TNRC6C;CDKN1A;CHAF1B;UCHL1;CENPF;RRM2;CCNE1
MLN8054 LINCS	5/41	0.00120962	0.0182105	0	0	6.98729	46.9367	PLK4;EPHA4;EPHA1;AURKB;AURKA
Glycitein CTD 00003084	5/41	0.00120962	0.0182105	0	0	6.98729	46.9367	ABCA1;CCNA2;CDKN1A;UCHL1;EPHA1
co-dergocrine mesilate HL60 UP	9/132	0.00123097	0.018431	0	0	3.70282	24.8087	ABCA1;MT2A;PLSCR1;NT5E;SMOX;CBLB;SLC16A10;WIPI1;RUNX3
OTSSP167 MRC	8/108	0.00134089	0.0194779	0	0	4.04269	26.7401	EPHA4;RPS6KA5;MELK;CHEK1;PLK1;TTK;AURKB;AURKA
orciprenaline HL60 UP	5/42	0.00135119	0.0194779	0	0	6.7981	44.9134	ABCA1;NT5E;PLSCR1;SMOX;SLC16A10
resveratrol PC3 DOWN	5/42	0.00135119	0.0194779	0	0	6.7981	44.9134	TOP2A;CENPE;PLK1;HABP4;AURKA
ganciclovir BOSS	44676	0.00135187	0.0194779	0	0	9.56532	63.1911	CD4;CD8A;HPD;AURKB
2H-1-Benzopyran-2-one, 7-[(3,7-dimethyl-2,6-octadienyl)oxy]- CTD 00003446	44676	0.00135187	0.0194779	0	0	9.56532	63.1911	CCNA2;UHRF1;CHEK1;MCM6
Tozasertib CTD 00004298	44676	0.00135187	0.0194779	0	0	9.56532	63.1911	PLK4;GMNN;AURKB;AURKA
2,6-DICHLOROINDOPHENOL CTD 00007030	44676	0.00135187	0.0194779	0	0	9.56532	63.1911	CDKN1A;EPHX2;LTA;FASLG
GLYCOPROTEIN BOSS	11/189	0.00135744	0.0194779	0	0	3.13474	20.6961	DPP4;ABCA1;OVGP1;CDT1;CD4;CD40LG;CD8A;LCN2;NCAPG;HPD;AURKB
Iniprol BOSS	6/62	0.00136458	0.0194789	0	0	5.39856	35.6138	TGFBR3;CDT1;KIT;GGH;SIL1;AURKB
pergolide HL60 UP	15/312	0.00141269	0.0200617	0	0	2.57309	16.8853	ABCA1;CCR1;CDKN1A;BTG1;SMOX;TROAP;CACNA2D3;SLC16A10;WIPI1;RUNX3;CENPE;PLSCR1;ESPL1;DDAH2;TNFRSF21
irinotecan PC3 DOWN	34/999	0.00142436	0.0201236	0	0	1.82439	11.9571	TOP2A;DENND5B;DOCK9;HJURP;NCAPG;BUB1B;TTK;CBLB;HMMR;KIF11;KIF15;AURKA;NR3C2;RAD51AP1;RPS6KA5;DLGAP5;POLQ;PRKCH;NDC80;SAP30;TGFBR2;CCNA2;CENPE;TPX2;TIAM1;PLSCR1;CENPF;MELK;TBC1D4;KIF2C;PTPN4;DTL;TNFRSF21;EZH2
nitroglycerin BOSS	10/162	0.00143222	0.0201315	0	0	3.33299	21.8262	ABCA1;OVGP1;CDT1;DNAJB1;CD4;TPPP3;GGH;SIL1;HPD;AURKB
Idocyklin BOSS	7/85	0.00144148	0.0201587	0	0	4.52846	29.6256	ABCA1;CDT1;CD4;CD40LG;CD8A;HPD;AURKB
Insulin BOSS	11/191	0.00147674	0.0205476	0	0	3.09959	20.2029	DPP4;ABCA1;CX3CR1;CD4;VCAM1;TBC1D4;CD8A;GGH;SIL1;HPD;AURKB
Staurosporine Kinome Scan	15/315	0.00155177	0.021483	0	0	2.54697	16.4747	PLK4;EPHA4;PRKCH;TXK;PLK1;EIF2AK2;TTK;AURKB;AURKA;RPS6KA5;MELK;SBK1;CHEK1;KIT;EPHA1
KIN001-123/WZ-1-84 LINCS	44677	0.00157307	0.0215612	0	0	9.13007	58.9321	PLK4;TXK;KIT;TTK
apicidin CTD 00003381	44677	0.00157307	0.0215612	0	0	9.13007	58.9321	CCNA2;CDKN1A;CCNB1;CCNE1
ethisterone BOSS	11/193	0.0016045	0.0218555	0	0	3.06522	19.7245	ABCA1;CDT1;CD4;VCAM1;CD8A;KIT;GGH;ICOS;SIL1;HPD;AURKB
alexidine PC3 UP	6/64	0.0016104	0.0218555	0	0	5.21187	33.519	CDKN1A;SMOX;PSAT1;MT1G;PHGDH;SLC1A4
EINECS 250-892-2 CTD 00001193	12/224	0.00169626	0.0229079	0	0	2.87375	18.3326	CDKN1A;CD4;RRM2;MX1;BUB1B;DHCR24;FOXM1;PRSS23;GAL3ST4;MAD2L1;MCM2;AURKA
ANTIMONY POTASSIUM TARTRATE CTD 00005425	7/88	0.00176328	0.0236968	0	0	4.36007	27.6453	SQLE;CDKN1A;PTTG1;UBE2C;SCD;MCM2;CDKN3
menadione PC3 UP	8/113	0.0017909	0.0239512	0	0	3.8492	24.3463	EPHA4;DNAJB1;CDKN1A;DUSP2;SPSB1;CCNE1;IL7R;GADD45G
DENSPM CTD 00002486	44633	0.00187339	0.0249332	0	0	15.0353	94.4218	CCNA2;CDKN1A;CCNB1
Medroxyprogesterone acetate CTD 00006623	17/390	0.00200435	0.0265479	0	0	2.32512	14.4447	C1QB;CDKN1A;VCAM1;SMOX;NEXN;FASLG;NR3C2;TGFBR2;EEF1A1;OGFRL1;NT5E;CCNB1;CD40LG;IL23A;LCN2;MT1G;EZH2
berberine CTD 00005500	5/46	0.00204188	0.0268025	0	0	6.13361	37.9909	TOP2A;CDKN1A;CCNE1;CHEK1;FASLG
alprazolam BOSS	11/199	0.00204302	0.0268025	0	0	2.96647	18.3723	ABCA1;RYR1;CX3CR1;CDT1;CD4;CD40LG;CD8A;PRF1;GGH;HPD;AURKB
ascorbic acid CTD 00005445	13/262	0.00218741	0.0285607	0	0	2.65251	16.2467	ABCA1;CDKN1A;VCAM1;EPHX2;PLK1;CYBRD1;AURKB;NME1;DPP4;SP4;MCM4;PHGDH;DLGAP5
LITHIUM CHLORIDE CTD 00007226	12/232	0.00227185	0.0294389	0	0	2.76811	16.8499	CCNA2;CDKN1A;TRIM6;CENPF;RTN1;MT1G;ID3;MCM4;AXIN2;MCM6;TGFBR2;MCM2
SB 202190 CTD 00003161	7/92	0.00227604	0.0294389	0	0	4.15404	25.2786	CDC20;CDKN1A;CCNB1;FGF9;GMNN;FASLG;MAD2L1
desipramine PC3 UP	6/69	0.00237191	0.0305356	0	0	4.79701	28.9934	SQLE;SCD;PSAT1;MX1;WIPI1;SLC1A4
BI-D-1870 MRC	44680	0.00238565	0.0305696	0	0	8.03323	48.5069	MELK;PLK1;AURKB;AURKA
zardaverine HL60 UP	7/93	0.00242056	0.0308233	0	0	4.10552	24.7307	ABCA1;PLSCR1;NT5E;SMOX;ID3;WIPI1;SLC16A10
COBALT CTD 00005696	10/174	0.00242783	0.0308233	0	0	3.08721	18.5873	HERC5;MT2A;CDKN1A;UCHL1;RRM2;DDAH2;PSAT1;GPT2;FASLG;E2F7
pizotifen PC3 UP	5/48	0.00247019	0.0312173	0	0	5.84773	35.1066	CDKN1A;SDF2L1;IL23A;WIPI1;IL7R
brefeldin A BOSS	6/70	0.00255208	0.0321049	0	0	4.72181	28.1932	ABCA1;CDT1;CD4;GMNN;CRELD2;HPD
niclosamide HL60 DOWN	13/267	0.00257729	0.0322041	0	0	2.59962	15.4964	CCR1;RRM2;DHCR24;KIF11;NDC80;CCNA2;CENPF;CCNE1;PSAT1;POLE2;OIP5;SLC27A2;DTL
Crizotinib	9/147	0.00258334	0.0322041	0	0	3.2978	19.6505	PLK4;EPHA4;SBK1;TXK;KIT;EIF2AK2;EPHA1;AURKB;AURKA
OTSSP167 LINCS	12/237	0.00270635	0.0328952	0	0	2.7059	15.9977	PLK4;EPHA4;RPS6KA5;PRKCH;MELK;TXK;PLK1;KIT;EPHA1;AURKB;TGFBR2;AURKA
Lenalidomide BOSS	5/49	0.00270718	0.0328952	0	0	5.71454	33.7835	CDT1;CD4;IRF4;CD8A;AURKB
mycophenolic acid BOSS	5/49	0.00270718	0.0328952	0	0	5.71454	33.7835	ABCA1;CDT1;CD4;CD8A;AURKB
bepridil PC3 UP	44681	0.00271042	0.0328952	0	0	7.72387	45.6531	CDKN1A;SDF2L1;SMOX;OASL
colforsin MCF7 DOWN	44681	0.00271042	0.0328952	0	0	7.72387	45.6531	PAQR4;CCNE1;POLE2;PASK
dichlorvos CTD 00004426	44681	0.00271042	0.0328952	0	0	7.72387	45.6531	GZMK;CCNE1;GMNN;PRF1
3,3',4,4',5-Pentachlorobiphenyl CTD 00001077	12/238	0.00280086	0.0338317	0	0	2.69379	15.8336	ABCA1;C1QB;CCNA2;CDKN1A;VCAM1;PLEKHF1;FGF9;GPR68;HKDC1;TGFBI;XAF1;IFI44L
Dronabinol CTD 00006853	17/403	0.00281215	0.0338317	0	0	2.2453	13.1884	TOP2A;RYR1;CDKN1A;RRM2;UHRF1;UBE2C;NR1D2;MYL6B;FOXM1;NME1;CCNA2;DNAJB1;MT2A;EXOSC4;NUSAP1;TMEM106B;MCM6
EXEL-2880/GSK-1363089 Kinome Scan	9/149	0.00282922	0.0338892	0	0	3.25035	19.0723	PLK4;EPHA4;MELK;TXK;KIT;TTK;EPHA1;AURKB;AURKA
Caspan CTD 00000180	28/809	0.00291978	0.0347632	0	0	1.844	10.762	DOCK9;RTKN2;SLC1A4;PRSS23;BACH2;DPP4;PDLIM1;DNAJB1;OGFRL1;TRIM6;UCHL1;FGF9;MTHFD1L;SOX8;EOMES;LRRN3;WIPI1;TUBG1;SULF2;TNRC6C;PLSCR1;SBK1;SCD;HOOK1;PPP2R2B;RCAN3;KCTD14;TNFRSF21
methotrexate CTD 00006299	23/620	0.00292742	0.0347632	0	0	1.97396	11.5154	C1QB;DUSP2;CDKN1A;KCNK7;VCAM1;UBE2C;ZNF10;RPL23A;KLHDC7B;THNSL1;CD1B;CD2;CD4;PLSCR1;TCN2;SCD;PRC1;CD8A;CD28;ID3;KLRD1;SCAND1;SLC27A2
Dasatinib TTD 00007441	5/50	0.00296021	0.0350017	0	0	5.58726	32.5318	EPHA4;TXK;GMNN;KIT;EPHA1
niclosamide MCF7 UP	8/123	0.0030438	0.035693	0	0	3.51268	20.3548	SQLE;CDKN1A;BTG1;IL21R;SLC1A4;PHGDH;WIPI1;TGFBI
vigabatrin HL60 UP	4/31	0.00306423	0.035693	0	0	7.43742	43.0475	ABCA1;PLSCR1;MX1;SLC16A10
apigenin PC3 DOWN	7/97	0.00307051	0.035693	0	0	3.92225	22.6938	TIAM1;RPS6KA5;NAP1L3;ID3;RGL1;ACVR2A;NR3C2
beta-D-allopyranose BOSS	7/97	0.00307051	0.035693	0	0	3.92225	22.6938	ABCA1;CDT1;CD4;CD8A;KIT;HPD;AURKB
nocodazole HL60 UP	16/373	0.00314351	0.0363881	0	0	2.28228	13.1514	PLK4;TOP2A;CDKN1A;BTG1;SATB1;SMOX;NCAPG;CBLB;SLC16A10;WIPI1;RUNX3;NDC80;CENPE;PLSCR1;NT5E;CEP55
Leptomycin B CTD 00001805	5/51	0.00322989	0.0372315	0	0	5.46552	31.3464	CDKN1A;PTTG1;PRC1;CHEK1;CDC25A
PKC-412 Kinome Scan	8/125	0.00336082	0.0384193	0	0	3.45228	19.6627	PLK4;RPS6KA5;PRKCH;MELK;KIT;TTK;AURKB;AURKA
oxiglutatione BOSS	8/125	0.00336082	0.0384193	0	0	3.45228	19.6627	ABCA1;RYR1;CDT1;CD4;VCAM1;SCD;HPD;AURKB
HG-9-91-01 LINCS	9/153	0.00337634	0.0384372	0	0	3.15942	17.9801	EPHA4;SBK1;TXK;KIT;TTK;EPHA1;ACVR2A;TGFBR2;AURKA
alexidine MCF7 UP	7/99	0.0034417	0.0387758	0	0	3.83659	21.7603	SQLE;MT2A;BTG1;IL21R;MT1G;SLC1A4;TGFBI
mitomycin C CTD 00007136	14/309	0.00344399	0.0387758	0	0	2.41172	13.6772	FANCI;CDKN1A;MX1;FASLG;WIPI1;RUNX3;UCHL1;CHAF1B;CCNB1;ABLIM1;PKIA;NMT2;KIF20A;TGFBI
Nilotinib BOSS	4/32	0.0034483	0.0387758	0	0	7.17143	40.6611	CDT1;KIT;HPD;AURKB
Brassinolide CTD 00001097	44636	0.00351083	0.0391512	0	0	11.5638	65.3577	CDKN1A;CCNB1;CCNE1
ciclosporin PC3 UP	5/52	0.0035168	0.0391512	0	0	5.34896	30.2227	SDF2L1;SCD;PSAT1;WIPI1;CRELD2
trichostatin A HL60 UP	24/667	0.00352432	0.0391512	0	0	1.91296	10.8045	OVGP1;SPINK2;IL11RA;BIK;SATB1;WIPI1;CBLB;PASK;ACVR2A;OASL;HERC5;DNAJB1;MT2A;SCML1;FGF9;DDAH2;FEZ1;NMT2;MT1G;RGL1;CRELD2;RECK;CEP55;CDKN3
quinpirole HL60 UP	12/245	0.00354021	0.0391698	0	0	2.61191	14.7405	ABCA1;CENPE;PLSCR1;NT5E;BTG1;SMOX;ID3;CBLB;SLC16A10;WIPI1;KIF20A;TNFRSF21
PARAQUAT CTD 00006471	11/214	0.00357578	0.0394051	0	0	2.74515	15.465	DNAJB1;MT2A;CDKN1A;BIK;CD70;LTA;DHCR24;FASLG;TNFRSF25;FOXM1;TNFRSF21
0297417-0002B PC3 UP	8/127	0.00370289	0.0406269	0	0	3.39391	19.0013	SQLE;CDKN1A;PRKCH;IL23A;SMOX;PSAT1;WIPI1;OASL
anisomycin PC3 DOWN	21/558	0.00371614	0.0406269	0	0	1.99924	11.1859	TOP2A;POLQ;TROAP;PLK1;CCNF;HJURP;EIF2AK2;WIPI1;FOXM1;CCNA2;SQLE;CHAF1B;NEIL3;EXOSC4;SCD;CAMK2N1;SPATS2L;OIP5;PRR11;CEP55;LY6E
IRON BOSS	10/185	0.00376918	0.0409416	0	0	2.89152	16.1373	ABCA1;CDT1;CD4;VCAM1;CD8A;LCN2;GGH;SIL1;HPD;AURKB
CADMIUM CTD 00005555	36/1143	0.00379608	0.0409416	0	0	1.68043	9.36635	CX3CR1;CDKN1A;CCNF;CD3G;PKMYT1;CD1A;PDLIM1;DNAJB1;MT2A;CCNB1;EXOSC4;PTTG1;STMN1;NUSAP1;OIP5;FBXO6;CCR7;EIF4B;PAQR4;MYBPH;IFI44;GADD45G;ARHGAP23;TGFBR2;TPX2;CENPF;IL23A;CCNE1;CENPM;MT1G;TNFRSF25;KIF2C;PRR11;DTL;TNFRSF21;MCM2
mometasone HL60 UP	5/53	0.00382156	0.0409416	0	0	5.23725	29.1563	ABCA1;SQLE;MT2A;MT1G;SAP30
pyrvinium PC3 UP	5/53	0.00382156	0.0409416	0	0	5.23725	29.1563	CDKN1A;SMOX;PSAT1;SLC1A4;NR1D2
Crizotinib Kinome Scan	7/101	0.00384613	0.0409416	0	0	3.75458	20.878	PLK4;EPHA4;TXK;KIT;EPHA1;AURKB;AURKA
myricetin CTD 00001847	7/101	0.00384613	0.0409416	0	0	3.75458	20.878	TOP2A;CCNB1;CDKN1A;UHRF1;PLK1;APOBEC3A;EZH2
daunorubicin PC3 DOWN	16/381	0.00385973	0.0409416	0	0	2.23133	12.3998	TOP2A;CCNF;PLK1;NAP1L3;BUB1B;TTK;KIF11;HMMR;NDC80;KIF15;TGFBR2;CCNA2;SQLE;CENPE;CCNB1;TNFRSF21
IPA-3 MRC	4/33	0.00386382	0.0409416	0	0	6.92378	38.4692	MELK;PLK1;AURKB;AURKA
daidzein CTD 00000166	8/128	0.00388371	0.0409947	0	0	3.36546	18.6815	ABCA1;CCNA2;MT2A;CDKN1A;UCHL1;VCAM1;EPHA1;PRSS23
astemizole PC3 UP	7/102	0.00406139	0.0424347	0	0	3.71486	20.4549	CDKN1A;SDF2L1;SMOX;PSAT1;SLC1A4;WIPI1;OASL
D-Arginine BOSS	10/187	0.00406634	0.0424347	0	0	2.85855	15.7364	ABCA1;CDT1;CD4;CD8A;DDAH2;SCD;GGH;SIL1;HPD;AURKB
sodium chloride BOSS	10/187	0.00406634	0.0424347	0	0	2.85855	15.7364	ABCA1;CD2;CD4;VCAM1;CD8A;LCN2;GGH;HPD;AURKB;NR3C2
PRASTERONE BOSS	5/54	0.00414478	0.0430645	0	0	5.13011	28.1433	CDT1;VCAM1;CD8A;GGH;SIL1
Nintedanib FDA	9/158	0.00417358	0.0430645	0	0	3.05261	16.7252	PLK4;RPS6KA5;MELK;SBK1;TXK;CHEK1;KIT;TTK;AURKB
BIBF-1120 (derivative) Kinome Scan	9/158	0.00417358	0.0430645	0	0	3.05261	16.7252	PLK4;RPS6KA5;MELK;SBK1;TXK;CHEK1;KIT;TTK;AURKB
topotecan CTD 00007293	12/251	0.0042926	0.0441273	0	0	2.54555	13.8755	TOP2A;FANCI;UCHL1;TBC1D4;SATB1;CCNE1;SCD;CCNF;COL6A1;HMGB2;NMT2;EZH2
Inositol 1,4,5-triphosphate BOSS	4/34	0.00431196	0.0441616	0	0	6.69265	36.4506	RYR1;ABCA1;SCD;AURKB
oleic acid BOSS	9/159	0.00434933	0.0443793	0	0	3.0321	16.4878	ABCA1;CX3CR1;VCAM1;SCD;GMNN;PLK1;LCN2;HPD;AURKB
Chromium(VI) CTD 00002830	8/131	0.00446732	0.0452813	0	0	3.28287	17.7635	CDT1;MT2A;CCNB1;GMNN;IRF7;BUB1B;TNFRSF25;FBXO5
cadmium acetate CTD 00001325	5/55	0.00448704	0.0452813	0	0	5.02725	27.1801	DNAJB1;CDKN1A;CCNE1;PRSS23;MAD2L1
hyoscyamine CTD 00005451	5/55	0.00448704	0.0452813	0	0	5.02725	27.1801	CDC20;CCNE1;KIT;MCM4;MCM6
L-glutamine BOSS	10/190	0.00454648	0.0455475	0	0	2.81047	15.158	ABCA1;CX3CR1;CDT1;DNAJB1;CD4;CD8A;GGH;HPD;AURKB;LY6E
cholesterol BOSS	10/190	0.00454648	0.0455475	0	0	2.81047	15.158	ABCA1;CDT1;CD4;VCAM1;CD40LG;SCD;GGH;SIL1;HPD;AURKB
clonidine HL60 UP	6/79	0.0046692	0.0463407	0	0	4.13776	22.2064	ABCA1;PLSCR1;NT5E;BTG1;ID3;RNASE2
2-Fluoroadenosine BOSS	6/79	0.0046692	0.0463407	0	0	4.13776	22.2064	FCER2;CD4;CD40LG;CD8A;GMNN;AURKB
colchicine HL60 UP	8/132	0.00467612	0.0463407	0	0	3.25623	17.4706	ABCA1;PLSCR1;NT5E;BTG1;SMOX;SLC16A10;WIPI1;RUNX3
streptozocin BOSS	10/191	0.00471608	0.0464029	0	0	2.7948	14.9711	DPP4;ABCA1;RYR1;CDT1;CD4;VCAM1;SCD;KIT;GGH;AURKB
nitric oxide BOSS	10/191	0.00471608	0.0464029	0	0	2.7948	14.9711	ABCA1;RYR1;CDT1;CD4;VCAM1;CD8A;DDAH2;SCD;AURKB;NR3C2
Axitinib	7/105	0.00476213	0.0465237	0	0	3.60059	19.2526	PLK4;TXK;KIT;EIF2AK2;TTK;AURKB;AURKA
3,3'-Diindolylmethane CTD 00000841	7/105	0.00476213	0.0465237	0	0	3.60059	19.2526	CCNB1;CDKN1A;CD40LG;RPS6;RPS3;RPL13A;TNFRSF25
Ki-20227 Kinome Scan	4/35	0.00479388	0.0466683	0	0	6.47643	34.5868	PLK4;KIT;AURKB;TGFBR2
Bortezomib CTD 00003736	29/879	0.00484805	0.0467998	0	0	1.75318	9.34301	CDKN1A;PRF1;FASLG;CRIP2;KLHDC7B;FBLN5;DNAJB1;NT5E;CCNB1;CHEK1;SOX8;DCPS;CDT1;ACOT7;BIK;DDIT4L;IFI44;GADD45G;NEIL3;CYP2U1;SCD;IL23A;KLHDC8A;IRF4;PKIA;RCAN3;XAF1;EPHA1;IL7R
fluoride CTD 00005982	5/56	0.00484895	0.0467998	0	0	4.92842	26.2635	CCR1;CD40LG;LTA;FASLG;TNFRSF25
Phetharbital BOSS	10/192	0.00489062	0.0467998	0	0	2.7793	14.7871	ABCA1;RYR1;CDT1;CD4;VCAM1;CD8A;SCD;KIT;HPD;AURKB
cyclosporin A BOSS	10/192	0.00489062	0.0467998	0	0	2.7793	14.7871	DPP4;ABCA1;CDT1;CD4;VCAM1;CD8A;LCN2;CD28;HPD;AURKB
Agarose BOSS	8/133	0.00489232	0.0467998	0	0	3.23001	17.1839	ABCA1;CX3CR1;CD4;VCAM1;CD8A;KIT;HPD;AURKB
mitomycin C BOSS	6/80	0.004966	0.0470413	0	0	4.08164	21.6537	FANCI;ABCA1;CDT1;CD4;CHEK1;HPD
Tylophorine CTD 00000134	44638	0.00496879	0.0470413	0	0	10.021	53.157	CCNA2;CCNB1;CDC25A
Nebivolol CTD 00002249	44638	0.00496879	0.0470413	0	0	10.021	53.157	VCAM1;DDAH2;DHCR24
mitoxantrone CTD 00006345	12/256	0.00501312	0.0472985	0	0	2.49275	13.2008	ABCA1;SPON1;UCHL1;SALL2;CAMK2N1;UHRF1;SCD;IRF7;PHGDH;CPVL;RUNX3;ZSCAN18
diazepam BOSS	10/193	0.00507018	0.0476736	0	0	2.76397	14.6059	ABCA1;CDT1;CD4;CD8A;KIT;GGH;SIL1;HPD;AURKB;NR3C2
8-azaguanine HL60 UP	17/428	0.00512972	0.0480693	0	0	2.10598	11.1042	ABCA1;EPHA4;DUSP2;CDKN1A;PID1;BTG1;SMOX;SATB1;SLC16A10;ACVR2A;OASL;NT5E;IL23A;DDAH2;IRF7;ID3;TNFRSF21
(3s)-3-Cyclopentyl-6-Methyl-7-[(4-Methylpiperazin-1-Yl)sulfonyl]-3,4-Dihydro-2h-1,2,4-Benzothiadiazine 1,1-Dioxide BOSS	5/57	0.0052311	0.0488531	0	0	4.8334	25.3905	CDT1;CD4;CD8A;HPD;AURKB
hesperadin TTD 00008420	6/81	0.00527641	0.0491099	0	0	4.02701	21.1197	PLK4;RPS6KA5;TXK;TTK;AURKB;AURKA
MG-262 PC3 DOWN	15/360	0.00543489	0.0504145	0	0	2.20959	11.5228	TOP2A;GALNT12;CCNF;PLK1;HMMR;AURKB;KIF15;NR3C2;TGFBR2;AURKA;TIAM1;CENPF;ESPL1;FBXO5;KIF20A
PHENCYCLIDINE CTD 00005881	11/227	0.00554879	0.0505909	0	0	2.57821	13.3917	CCNA2;CD63;MT2A;CDKN1A;DUSP2;CCNB1;IL23A;CCNF;IRF7;MT1G;TUBG1
daunorubicin BOSS	7/108	0.00555031	0.0505909	0	0	3.49311	18.1428	ABCA1;TOP2A;CDT1;CD4;CD8A;KIT;AURKB
phenobarbital CTD 00006510	35/1130	0.0055525	0.0505909	0	0	1.64812	8.55953	CX3CR1;SLFN5;HTRA1;FASLG;UAP1;CRIP2;PRSS23;OASL;OGFRL1;CHAF1B;CAMK2N1;GRPEL2;HABP4;CCR7;E2F7;CDT1;SDF2L1;RRM2;SMOX;GGH;NR1D2;SULF2;PLSCR1;SCD;PKIA;HKDC1;TCEA3;TIMELESS;CENPM;ID3;MCM6;SLC27A2;TNFRSF21;LY6E;MCM2
Crizotinib LINCS	8/136	0.00558709	0.0505909	0	0	3.15382	16.3598	PLK4;EPHA4;SBK1;TXK;KIT;EPHA1;AURKB;AURKA
isotretinoin HL60 UP	8/136	0.00558709	0.0505909	0	0	3.15382	16.3598	ABCA1;CCR1;SMOX;MYBPH;RUNX3;UPB1;HPD;DHRS3
3,4-DICHLOROANILINE CTD 00000754	8/136	0.00558709	0.0505909	0	0	3.15382	16.3598	DPP4;TRIM6;NT5E;SCD;NUSAP1;LCN2;ID3;KIF20A
Dasatinib Kinome Scan	6/82	0.00560081	0.0505909	0	0	3.97382	20.6036	EPHA4;TXK;KIT;EPHA1;PKMYT1;ACVR2A
Dasatinib FDA	6/82	0.00560081	0.0505909	0	0	3.97382	20.6036	EPHA4;TXK;KIT;EPHA1;PKMYT1;ACVR2A
FERROUS SULFATE CTD 00001009	5/58	0.00563407	0.050725	0	0	4.74196	24.5583	DNAJB1;CDKN1A;LTA;CCR7;CCR6
MS-275 PC3 DOWN	13/294	0.00578494	0.0517749	0	0	2.34656	12.0906	POLQ;TROAP;CCNF;PLK1;CDCA8;WIPI1;CDC25A;AURKA;CCNA2;EXOSC4;MCM4;KIF2C;KIF20A
Staurosporine, Streptomyces sp. RBC	10/197	0.00584077	0.0517749	0	0	2.70429	13.9079	EPHA4;RPS6KA5;PRKCH;MELK;TXK;CHEK1;KIT;PASK;AURKB;AURKA
5-Fluorouracil BOSS	10/197	0.00584077	0.0517749	0	0	2.70429	13.9079	ABCA1;TOP2A;CDT1;CD4;CD8A;CHEK1;KIT;HPD;AURKB;EZH2
Dasatinib RBC	4/37	0.00586344	0.0517749	0	0	6.08329	31.2622	EPHA4;TXK;KIT;EPHA1
Tenofovir BOSS	4/37	0.00586344	0.0517749	0	0	6.08329	31.2622	CDT1;CD4;VCAM1;CD8A
ciprofloxacin CTD 00005674	4/37	0.00586344	0.0517749	0	0	6.08329	31.2622	TOP2A;CDKN1A;CCNB1;CCNE1
Bisulfite BOSS	10/198	0.00604699	0.0528197	0	0	2.68977	13.7399	ABCA1;CDT1;UCHL1;CD4;VCAM1;CD70;CD8A;RUNX3;AURKB;EZH2
3-Butylidenephthalide CTD 00001227	5/59	0.00605845	0.0528197	0	0	4.65391	23.7643	EEF1A1;CDKN1A;CCNE1;BIK;NME1
nocodazole CTD 00007087	5/59	0.00605845	0.0528197	0	0	4.65391	23.7643	CDT1;CCNB1;GMNN;FASLG;FBXO5
Alvocidib CTD 00002892	5/59	0.00605845	0.0528197	0	0	4.65391	23.7643	CCNA2;CDKN1A;CCNB1;CCNE1;KIT
Crizotinib FDA	8/138	0.00609042	0.0529191	0	0	3.10498	15.8386	PLK4;EPHA4;SBK1;TXK;KIT;EPHA1;AURKB;AURKA
NICKEL CHLORIDE CTD 00001064	16/400	0.00610827	0.0529191	0	0	2.11883	10.802	ABCA1;CDKN1A;BTG1;VCAM1;UBE2C;DHCR24;IFI44L;SQLE;OGFRL1;PTTG1;PIK3IP1;PSAT1;IRF7;MCM4;CCR7;MCM2
MERCURY CTD 00006274	15/365	0.0061474	0.0530912	0	0	2.17746	11.087	ABCA1;UBE2C;ZNF10;SAP30;MT2A;ZNF80;CYP2U1;PTTG1;HABP4;SERPING1;NMT2;TRIP13;RPL19;CDKN3;MCM2
thymidine BOSS	7/111	0.00643234	0.0553784	0	0	3.39182	17.1165	ABCA1;CD4;CD8A;CHEK1;CD28;HPD;AURKB
GSK2606414 MRC	4/38	0.00645323	0.0553852	0	0	5.90407	29.7753	MELK;CHEK1;EIF2AK2;AURKB
doxorubicin BOSS	10/200	0.00647642	0.0554116	0	0	2.66118	13.4113	ABCA1;TOP2A;CDT1;CCNB1;CD4;CD8A;IRF4;CHEK1;KIT;AURKB
4-Hydroxytamoxifen CTD 00000850	21/587	0.00654712	0.0558431	0	0	1.89392	9.524	CDT1;CDKN1A;SDF2L1;BTG1;PLEKHF1;CLIC3;BIK;CDCA7;RORC;AURKA;CCNA2;MT2A;FAM102A;CCNE1;PKIA;STMN1;MT1G;ID3;KIF20A;EPHA1;IL7R
(17S)-17-hydroxy-13,17-dimethyl-1,2,6,7,8,14,15,16-octahydrocyclopenta[a]phenanthren-3-one CTD 00007088	15/368	0.00660982	0.0561035	0	0	2.15862	10.8345	RPL4;EPHX2;RPS6;MYL6B;UAP1;NR3C2;CCNA2;TPX2;CHEK1;RPS3;RPS20;PHGDH;CENPN;PABPC1;SIL1
scriptaid PC3 UP	23/664	0.00663525	0.0561035	0	0	1.83421	9.19921	CNTNAP2;EPHA4;CDKN1A;BTG1;SMOX;WIPI1;CBLB;SAP30;OASL;HERC5;TGFBR3;SQLE;DNAJB1;TIAM1;ABLIM1;FAM102A;SCML1;PKIA;HABP4;NMT2;RGL1;DIP2C;TJP3
acetoacetic acid BOSS	6/85	0.00666142	0.0561035	0	0	3.82233	19.1553	ABCA1;CDT1;CD4;VCAM1;CD8A;AURKB
amiodarone CTD 00005381	22/626	0.0066714	0.0561035	0	0	1.86055	9.32123	PLEKHG4;SLFN5;VCAM1;SMOX;FCRL3;KCNK12;GMNN;SH2D1A;SIRT4;SLC38A11;WIPI1;CDC25A;MID2;GADD45G;ETV7;SQLE;DBNDD1;SCD;MS4A14;HOXC4;KCTD14;MT1G
cephaeline MCF7 DOWN	10/201	0.00669984	0.0561035	0	0	2.64711	13.2506	PDLIM1;TIAM1;SQLE;POLQ;CCNE1;SCD;PKIA;EIF2AK2;DIP2C;PRSS23
L-thyroxine BOSS	10/201	0.00669984	0.0561035	0	0	2.64711	13.2506	ABCA1;CDT1;CD4;CD8A;KIT;GGH;ICOS;SIL1;HPD;AURKB
estradiol HL60 UP	44640	0.00674264	0.0561208	0	0	8.84113	44.1995	MT2A;MCM4;MT1G
Methadone hydrochloride BOSS	44640	0.00674264	0.0561208	0	0	8.84113	44.1995	CDT1;CD4;SIL1
GW-8510 PC3 DOWN	39/1312	0.00683943	0.0567549	0	0	1.58213	7.88698	BTG1;TROAP;GMNN;CCNF;HJURP;CDCA8;BUB1B;TTK;CBLB;KIF11;AURKA;NR3C2;DNAJB1;CCNB1;EXOSC4;HSF2;ZNF329;FBXO5;DLGAP5;PLK4;POLQ;PLK1;NAP1L3;CDC25A;NDC80;ACVR2A;SAP30;CCNA2;SQLE;CENPE;CENPF;NEIL3;ESPL1;ZNF419;CCNE1;KIF2C;KIF20A;DTL;GOLGA8A
Vincristine sulfate BOSS	6/86	0.00704529	0.0575467	0	0	3.77436	18.7034	ABCA1;CDT1;CD4;IRF4;CD8A;AURKB
Barasertib LINCS	4/39	0.00708106	0.0575467	0	0	5.73509	28.3906	PLK4;KIT;AURKB;AURKA
Axitinib FDA	4/39	0.00708106	0.0575467	0	0	5.73509	28.3906	PLK4;KIT;AURKB;AURKA
AG-013736 Kinome Scan	4/39	0.00708106	0.0575467	0	0	5.73509	28.3906	PLK4;KIT;AURKB;AURKA
geldanamycin BOSS	4/39	0.00708106	0.0575467	0	0	5.73509	28.3906	ABCA1;DNAJB1;HPD;AURKB
TTNPB CTD 00001809	4/39	0.00708106	0.0575467	0	0	5.73509	28.3906	CCNA2;CCNE1;GMNN;PLK1
Redoxal TTD 00010526	4/39	0.00708106	0.0575467	0	0	5.73509	28.3906	UHRF1;HKDC1;PLK1;PABPC1
HG-14-10-04 LINCS	10/204	0.00740612	0.0594636	0	0	2.60578	12.7825	PLK4;MELK;SBK1;CHEK1;PLK1;KIT;TTK;EPHA1;TGFBR2;AURKA
Sorafenib CTD 00004146	7/114	0.00741471	0.0594636	0	0	3.29622	16.1656	CDKN1A;CCNE1;GMNN;RPS6;KIT;FASLG;EZH2
VX-680/MK-0457 Kinome Scan	6/87	0.00744492	0.0594636	0	0	3.72757	18.2659	PLK4;MELK;KIT;EPHA1;AURKB;AURKA
Spectrum 001666 CTD 00000796	6/87	0.00744492	0.0594636	0	0	3.72757	18.2659	CDKN1A;VCAM1;RRM2;CCNE1;GMNN;FASLG
1h-pyrazolo[3,4-d]pyrimidine CTD 00000742	5/62	0.00746575	0.0594636	0	0	4.40829	21.5893	CCNA2;CDKN1A;CCNB1;PLK1;CDKN3
ETHYL METHANESULFONATE CTD 00005938	62/2316	0.0074667	0.0594636	0	0	1.43764	7.04054	CDKN1A;BTG1;PLEKHF1;TNFRSF13B;IFI44L;CHAF1B;FAM102A;RPS6KA5;TAGAP;NUSAP1;SIL1;EOMES;SIRT4;ZBTB32;WDR34;THNSL1;FCER2;NEIL3;IL23A;IRF4;FEZ1;IRF7;KIF20A;DTL;RTN1;SLC1A4;FHIT;SKA1;FAM117B;PLAC8;RAD51AP1;DPP4;PDLIM1;OGFRL1;ABLIM1;NT5E;EXOSC4;MTHFD1L;IL21R;LRIG1;TNFRSF17;E2F7;CDT1;SDF2L1;VCAM1;CD70;PYHIN1;NR1D2;DHCR24;ACVR2A;SULF2;SQLE;SBK1;FABP5;SCD;ZNF419;UST;SPATS2L;ID3;ZNF337;TRIP13;XAF1
astemizole MCF7 UP	9/173	0.00746803	0.0594636	0	0	2.77127	13.5713	HERC5;SQLE;MT2A;BTG1;IL21R;MT1G;SLC1A4;WIPI1;OASL
mebendazole MCF7 UP	4/40	0.00774792	0.0605084	0	0	5.5755	27.0988	SMOX;TGFBI;DHRS3;TNFRSF21
DMA-4 herbicide BOSS	4/40	0.00774792	0.0605084	0	0	5.5755	27.0988	ABCA1;CD4;SIL1;AURKB
Calycosin CTD 00003727	4/40	0.00774792	0.0605084	0	0	5.5755	27.0988	CDKN1A;CCNB1;MCM6;NME1
Chloordaan BOSS	44641	0.00775298	0.0605084	0	0	8.34953	40.576	ABCA1;CDT1;HPD
dacarbazine BOSS	44641	0.00775298	0.0605084	0	0	8.34953	40.576	ABCA1;CDT1;KIT
Axitinib BOSS	44641	0.00775298	0.0605084	0	0	8.34953	40.576	CDT1;KIT;AURKB
Cdk9 Inhibitor II TTD 00002745	44641	0.00775298	0.0605084	0	0	8.34953	40.576	CCNA2;CCNE1;CHEK1
Decitabine BOSS	8/144	0.00780831	0.0607321	0	0	2.96708	14.398	ABCA1;CDT1;CD8A;GMNN;KIT;RUNX3;AURKB;EZH2
0179445-0000 MCF7 DOWN	29/911	0.00782573	0.0607321	0	0	1.68669	8.18102	TROAP;CCNF;BUB1B;CBLB;HMMR;KIF11;DNAJB1;EXOSC4;RPS6KA5;DIP2C;DLGAP5;CDT1;POLQ;RRM2;PAQR4;TMEM30B;WIPI1;PASK;THNSL1;NDC80;SAP30;TIAM1;MELK;ESPL1;CCNE1;UST;CENPN;DTL;GOLGA8A
Fonofos CTD 00005884	24/713	0.00788448	0.0610162	0	0	1.78091	8.62471	ABCA1;PRRT1;CNTNAP2;EPHA4;HSD3B7;ZNF491;BIK;UHRF1;CD70;KCNK12;RTKN2;ZBTB32;HTRA1;SLC16A10;RNASE2;HAPLN3;PRSS23;RUNX3;KRT73;GADD45G;NEIL3;FABP5;CD8A;TNFRSF25
WZ4002 LINCS	5/63	0.00798146	0.0614215	0	0	4.33206	20.9266	PLK4;MELK;CHEK1;KIT;TTK
Telmisartan BOSS	5/63	0.00798146	0.0614215	0	0	4.33206	20.9266	ABCA1;CDT1;VCAM1;AURKB;NR3C2
PD-173955 Kinome Scan	7/116	0.00812857	0.0623794	0	0	3.2354	15.57	EPHA4;TXK;KIT;EPHA1;PKMYT1;ACVR2A;TGFBR2
mephentermine HL60 DOWN	4/41	0.00845476	0.0643121	0	0	5.42453	25.8914	CDC20;CCNB1;PSAT1;PLK1
arsenite BOSS	4/41	0.00845476	0.0643121	0	0	5.42453	25.8914	ABCA1;CDT1;HPD;AURKB
Vandetanib	7/117	0.00850391	0.0643121	0	0	3.20583	15.2829	PLK4;EPHA4;TXK;GMNN;KIT;EPHA1;AURKB
Verapamil hydrochloride BOSS	5/64	0.00852138	0.0643121	0	0	4.25842	20.2921	RYR1;ABCA1;CDT1;SCD;AURKB
MINOCYCLINE HYDROCHLORIDE BOSS	5/64	0.00852138	0.0643121	0	0	4.25842	20.2921	CX3CR1;ABCA1;CD4;CD8A;AURKB
myricetin TTD 00009430	5/64	0.00852138	0.0643121	0	0	4.25842	20.2921	TOP2A;UHRF1;PLK1;APOBEC3A;EZH2
tretinoin HL60 UP	11/241	0.00854382	0.0643121	0	0	2.41953	11.5231	ABCA1;CCR1;GALNT12;PRKCH;FGF9;SMOX;MYBPH;RUNX3;UPB1;HPD;DHRS3
GW-8510 MCF7 DOWN	38/1290	0.0086886	0.0646571	0	0	1.5648	7.42616	BTG1;TROAP;CCNF;HJURP;CDCA8;BUB1B;TTK;CBLB;KIF11;KIF15;AURKA;CDC20;DNAJB1;CCNB1;FAM102A;EXOSC4;SALL2;HSF2;FBXO5;PLK4;EPHA4;CDT1;POLQ;PAQR4;BIK;PLK1;CDC25A;NDC80;SAP30;TGFBR2;CCNA2;SQLE;CENPE;CENPF;NEIL3;ESPL1;POLE2;DTL
2,2',4,4',5,5'-Hexachlorobiphenyl CTD 00000731	10/209	0.00870957	0.0646571	0	0	2.53965	12.0464	CCNA2;VCAM1;RSAD2;CLEC10A;HKDC1;MX1;LTA;MT1G;CDC25A;E2F7
Ponatinib FDA	6/90	0.00874182	0.0646571	0	0	3.59389	17.0337	EPHA4;MELK;TXK;KIT;EPHA1;AURKB
(+)-chelidonine HL60 UP	6/90	0.00874182	0.0646571	0	0	3.59389	17.0337	MT2A;PLSCR1;CBLB;WIPI1;SLC16A10;SAP30
CHEMBL1241473 Roche	44642	0.00884782	0.0646571	0	0	7.90968	37.3937	PLK4;PLK1;AURKB
AZD-1152HQPA Kinome Scan	44642	0.00884782	0.0646571	0	0	7.90968	37.3937	KIT;AURKB;AURKA
labetalol HL60 UP	44642	0.00884782	0.0646571	0	0	7.90968	37.3937	MT2A;IFI6;MT1G
triprolidine PC3 UP	44642	0.00884782	0.0646571	0	0	7.90968	37.3937	MX1;IFI6;IL7R
Cadmium dichloride BOSS	44642	0.00884782	0.0646571	0	0	7.90968	37.3937	ABCA1;CD2;AURKB
Crizotinib BOSS	44642	0.00884782	0.0646571	0	0	7.90968	37.3937	CDT1;HPD;AURKB
sodium azide CTD 00007311	44642	0.00884782	0.0646571	0	0	7.90968	37.3937	CCNA2;CDKN1A;CCNB1
1-chloro-2,4-dinitrobenzene CTD 00005848	11/243	0.00905799	0.0660179	0	0	2.39842	11.2824	MT2A;CDKN1A;BTG1;FGF9;PYHIN1;RPL27A;CMPK2;SLC16A10;CCR7;IL7R;DLGAP5
ritonavir BOSS	4/42	0.00920251	0.0668942	0	0	5.28151	24.7612	CDT1;CD4;CD8A;AURKB
O,P'-DDT CTD 00000838	9/179	0.00923501	0.0669538	0	0	2.67264	12.5206	SQLE;RRM2;CDCA8;FASLG;KIF20A;HAPLN3;E2F7;DHRS3;NME1
Nandrolone phenpropionate BOSS	7/119	0.00929258	0.0671944	0	0	3.14826	14.7292	ABCA1;TGFBR3;CDT1;KIT;HPD;ACVR2A;TGFBR2
emetine MCF7 DOWN	11/244	0.00932388	0.0672442	0	0	2.388	11.1643	CCNA2;PDLIM1;TIAM1;SQLE;DNAJB1;POLQ;CCNE1;SCD;EIF2AK2;DIP2C;PRSS23
CHROMIUM CTD 00005668	8/149	0.00949884	0.0683272	0	0	2.86113	13.3231	ABCA1;EPHA4;MT2A;CDKN1A;PTTG1;UBE2C;PLK1;MCM2
syrosingopine PC3 UP	5/66	0.00967602	0.0689204	0	0	4.11838	19.1015	GALNT12;ABCA1;SMOX;SCD;CBLB
DL-Mevalonic acid CTD 00006329	5/66	0.00967602	0.0689204	0	0	4.11838	19.1015	CCR1;CENPF;VCAM1;CD40LG;RORC
PKR Inhibitor MRC	6/92	0.00969158	0.0689204	0	0	3.50995	16.2739	RPS6KA5;MELK;CHEK1;TTK;AURKB;AURKA
CP466722 LINCS	7/120	0.0097064	0.0689204	0	0	3.12024	14.4622	PLK4;MELK;KIT;EPHA1;AURKB;TGFBR2;AURKA
Deoxycorticosterone acetate BOSS	7/120	0.0097064	0.0689204	0	0	3.12024	14.4622	CDT1;CD4;CD8A;IRF4;SIL1;AURKB;NR3C2
raloxifene CTD 00007367	23/687	0.00975992	0.0691223	0	0	1.76853	8.18734	TOP2A;RYR1;DUSP2;CDKN1A;DOCK9;DHCR24;AURKA;TGFBR2;CCNA2;DNAJB1;MT2A;CCNB1;STMN1;LCN2;LRIG1;TNFRSF25;KIF20A;TGFBI;PTPN4;EPHA1;RGL1;IL7R;TNFRSF21
vorinostat HL60 UP	24/727	0.00986668	0.0694189	0	0	1.74415	8.05554	OVGP1;SPINK2;IL11RA;BIK;WIPI1;CBLB;PASK;ACVR2A;OASL;HERC5;DNAJB1;MT2A;SCML1;FGF9;DDAH2;FEZ1;NMT2;MT1G;RGL1;CRELD2;RECK;CEP55;TNFRSF21;CDKN3
IRON CTD 00006166	9/181	0.00988914	0.0694189	0	0	2.64129	12.193	MT2A;VCAM1;CD70;KIT;CYBRD1;WIPI1;KLHDC7B;SKA1;SULF2
staurosporine MCF7 DOWN	22/649	0.00992701	0.0694189	0	0	1.79013	8.25698	PLK4;POLQ;CDKN1A;BTG1;PLK1;CCNF;HJURP;CDCA8;TTK;CBLB;HMMR;NDC80;SAP30;AURKA;SQLE;CENPE;DNAJB1;CENPF;FAM102A;HSF2;FBXO5;DTL
trioxsalen BOSS	4/43	0.00999204	0.0694189	0	0	5.14583	23.7015	ABCA1;CDT1;HPD;AURKB
clioquinol HL60 UP	44643	0.0100286	0.0694189	0	0	7.51381	34.5809	MT2A;MX1;MT1G
quercetin MCF7 DOWN	44643	0.0100286	0.0694189	0	0	7.51381	34.5809	BUB1B;HMMR;DLGAP5
8-Anilino-1-naphthalenesulfonic acid CTD 00001273	44643	0.0100286	0.0694189	0	0	7.51381	34.5809	PLK1;GMNN;LCN2
Acitretin CTD 00007146	44643	0.0100286	0.0694189	0	0	7.51381	34.5809	PLK1;GMNN;FASLG
IN1541 CTD 00001481	44643	0.0100286	0.0694189	0	0	7.51381	34.5809	CCNA2;CCNB1;RPS6
1,9-Pyrazoloanthrone CTD 00003948	9/182	0.010229	0.0706289	0	0	2.62588	12.0332	CCNB1;CDKN1A;VCAM1;SCD;PRF1;FASLG;PABPC1;AURKB;MCM2
chlortetracycline PC3 UP	5/67	0.0102918	0.0708847	0	0	4.05175	18.5424	RPL27A;NMT2;RGL1;EIF4B;SAP30
vorinostat MCF7 UP	21/613	0.0104046	0.0714829	0	0	1.80827	8.25565	CDKN1A;ACOT7;BTG1;BIK;SIRT4;ZNF10;WIPI1;CBLB;OASL;SQLE;DNAJB1;TIAM1;MT2A;SCML1;RPS6KA5;PKIA;IL21R;IRF7;MAN1C1;MT1G;RGL1
Mustard gas CTD 00006356	10/215	0.0104983	0.0719473	0	0	2.46456	11.2299	CD63;CD40LG;FGF9;RPL27A;CHEK1;RPS6;LTA;FASLG;IL7R;RPS12
Zoledronic acid CTD 00003127	16/426	0.0107909	0.0734499	0	0	1.98178	8.97558	CDKN1A;PLK1;FASLG;DTX3;NDC80;CDC20;SQLE;CENPF;CCNB1;CD40LG;IL23A;MCM4;TNFRSF25;KIF20A;TNFRSF21;MCM2
ZM-447439 LINCS	4/44	0.0108242	0.0734499	0	0	5.01692	22.7064	PLK4;KIT;AURKB;AURKA
Deferoxamine hydrochloride BOSS	4/44	0.0108242	0.0734499	0	0	5.01692	22.7064	ABCA1;CDT1;LCN2;SIL1
Andrographolide CTD 00001445	4/44	0.0108242	0.0734499	0	0	5.01692	22.7064	CCNA2;CDKN1A;CCNE1;FASLG
geldanamycin MCF7 UP	6/95	0.0112507	0.0751837	0	0	3.39112	15.217	DNAJB1;SDF2L1;WIPI1;SLC1A4;DIP2C;CRELD2
valinomycin PC3 UP	6/95	0.0112507	0.0751837	0	0	3.39112	15.217	CDKN1A;SMOX;PSAT1;ZNF419;PHGDH;SLC1A4
etoposide	44644	0.0112965	0.0751837	0	0	7.15564	32.0807	TOP2A;GMNN;CHEK1
JAK Inhibitor I RBC	44644	0.0112965	0.0751837	0	0	7.15564	32.0807	MELK;PLK1;AURKB
amiodarone BOSS	44644	0.0112965	0.0751837	0	0	7.15564	32.0807	CDT1;SQLE;GMNN
Pazopanib hydrochloride BOSS	44644	0.0112965	0.0751837	0	0	7.15564	32.0807	CDT1;KIT;AURKB
Sunitinib Kinome Scan	9/185	0.0113015	0.0751837	0	0	2.58073	11.5689	PLK4;RPS6KA5;MELK;SBK1;CHEK1;KIT;EIF2AK2;TTK;AURKB
Copper(II) chloride CTD 00001408	9/185	0.0113015	0.0751837	0	0	2.58073	11.5689	PAQR8;CD63;DNAJB1;MT2A;CDKN1A;SPSB1;RPL32;MT1G;MCM2
fisetin PC3 DOWN	19/541	0.0113253	0.0751837	0	0	1.85234	8.29982	BTG1;TROAP;GMNN;HJURP;HMGB2;CDCA8;BUB1B;TTK;KIF11;NDC80;SAP30;AURKA;CCNA2;SQLE;DNAJB1;CENPF;CCNB1;EXOSC4;DTL
deferoxamine CTD 00005759	7/124	0.011497	0.07614	0	0	3.01294	13.4548	CCNA2;MT2A;CCNB1;CDKN1A;VCAM1;CCNE1;CDC14A
disulfiram MCF7 UP	5/69	0.0116028	0.0764729	0	0	3.92473	17.4906	DNAJB1;MT2A;MT1G;ID3;SLC1A4
Mehp CTD 00000849	5/69	0.0116028	0.0764729	0	0	3.92473	17.4906	DNAJB1;SQLE;CDKN1A;SCD;DHCR24
ionomycin MCF7 UP	4/45	0.0116998	0.0769282	0	0	4.89431	21.7708	SDF2L1;SLC1A4;WIPI1;CRELD2
thapsigargin BOSS	6/96	0.0118077	0.0770857	0	0	3.35326	14.8852	RYR1;ABCA1;CDT1;SCD;HPD;AURKB
carbon monoxide BOSS	6/96	0.0118077	0.0770857	0	0	3.35326	14.8852	ABCA1;CD4;VCAM1;CD8A;SCD;AURKB
Gefitinib CTD 00003879	6/96	0.0118077	0.0770857	0	0	3.35326	14.8852	CDKN1A;PTTG1;GMNN;IFI6;AURKA;GADD45G
thioridazine MCF7 UP	8/155	0.0118708	0.0773146	0	0	2.74351	12.1638	SQLE;MT2A;BTG1;IFI6;LRIG1;CBLB;WIPI1;OASL
MS-275 PC3 UP	16/431	0.0119527	0.0776564	0	0	1.95739	8.66498	ABCA1;GALNT12;EPHA4;CDKN1A;PRKCH;PID1;SMOX;OASL;PLAC8;TGFBR3;TIAM1;ABLIM1;NT5E;PKIA;TGFBI;RGL1
CGP74514A LINCS	7/125	0.0119797	0.0776564	0	0	2.98726	13.2172	PRKCH;MELK;SBK1;TXK;PLK1;KIT;EPHA1
Sunitinib FDA	9/187	0.0120619	0.0778231	0	0	2.55147	11.2716	PLK4;RPS6KA5;MELK;SBK1;CHEK1;KIT;EIF2AK2;TTK;AURKB
ZINC BOSS	9/187	0.0120619	0.0778231	0	0	2.55147	11.2716	ABCA1;CDT1;CD4;CD8A;GGH;SIL1;HPD;AURKB;CDKN3
quercetin HL60 UP	5/70	0.012299	0.0791676	0	0	3.86415	16.9954	ABCA1;NT5E;KCND1;SMOX;RPS20
2-Naphthalenamine CTD 00007026	6/97	0.0123838	0.0795274	0	0	3.31625	14.5629	RPS25;CD4;CYP2S1;IFI6;FASLG;CCR6
geldanamycin PC3 UP	4/46	0.0126196	0.0799491	0	0	4.77753	20.8898	DNAJB1;SDF2L1;CRELD2;IL7R
Salicylate, sodium BOSS	4/46	0.0126196	0.0799491	0	0	4.77753	20.8898	ABCA1;CDT1;CD4;CD8A
Inosinic acid BOSS	4/46	0.0126196	0.0799491	0	0	4.77753	20.8898	ABCA1;CD4;CD8A;IRF7
dorsomorphin CTD 00004649	4/46	0.0126196	0.0799491	0	0	4.77753	20.8898	CDKN1A;CCNB1;VCAM1;RPS6
2-CHLOROETHYL ETHYL SULFIDE CTD 00001489	4/46	0.0126196	0.0799491	0	0	4.77753	20.8898	CCNB1;BIK;CHEK1;CDC25A
Aliskiren BOSS	44645	0.0126526	0.0799491	0	0	6.83004	29.8466	CDT1;AURKB;NR3C2
doxazosin CTD 00007158	44645	0.0126526	0.0799491	0	0	6.83004	29.8466	CCNA2;CDKN1A;FASLG
lovastatin CTD 00006225	6/98	0.0129793	0.0816976	0	0	3.28003	14.2498	ABCA1;CDKN1A;CENPF;CHEK1;LEF1;FASLG
caffeine BOSS	7/127	0.0129886	0.0816976	0	0	2.93717	12.7581	ABCA1;RYR1;CDT1;CCNB1;SCD;CHEK1;AURKB
sphingosine BOSS	5/71	0.013023	0.0817274	0	0	3.80541	16.5194	ABCA1;CDT1;SCD;CCR6;AURKB
AZD4547 LINCS	7/128	0.0135153	0.0841008	0	0	2.91274	12.5362	PLK4;MELK;CHEK1;KIT;AURKB;TGFBR2;AURKA
alpha-GalNAc BOSS	7/128	0.0135153	0.0841008	0	0	2.91274	12.5362	ABCA1;CD4;CD40LG;CD8A;LTA;HPD;AURKB
phenoxybenzamine MCF7 DOWN	4/47	0.0135843	0.0841008	0	0	4.66619	20.0592	CCNA2;CENPF;ESPL1;PKIA
alpha-Neu5Ac BOSS	4/47	0.0135843	0.0841008	0	0	4.66619	20.0592	ABCA1;CD4;HPD;AURKB
isoniazid BOSS	4/47	0.0135843	0.0841008	0	0	4.66619	20.0592	ABCA1;CDT1;CD4;HPD
FURA-2 BOSS	4/47	0.0135843	0.0841008	0	0	4.66619	20.0592	RYR1;ABCA1;SCD;AURKB
N-Acetyl-L-cysteine BOSS	9/191	0.0136963	0.084335	0	0	2.49488	10.7046	ABCA1;RYR1;CDT1;CCNB1;VCAM1;CHEK1;FASLG;HPD;AURKB
trimethoprim BOSS	9/191	0.0136963	0.084335	0	0	2.49488	10.7046	EEF1A1;ABCA1;CDT1;CD4;CD8A;PRF1;LCN2;HPD;AURKB
puromycin PC3 UP	19/552	0.0137545	0.084335	0	0	1.81307	7.77152	CDKN1A;PID1;SMOX;SATB1;NAP1L3;ZNF10;NR1D2;RUNX3;DHRS3;ACVR2A;OASL;DNAJB1;ZNF419;ZNF329;ID3;ZNF337;TGFBI;RGL1;IL7R
gossypol HL60 UP	5/72	0.0137752	0.084335	0	0	3.74842	16.0615	BTG1;IL23A;WIPI1;XAF1;ACVR2A
fluoxetine CTD 00005988	5/72	0.0137752	0.084335	0	0	3.74842	16.0615	CCNA2;CDKN1A;CCNE1;SCD;WIPI1
paclitaxel PC3 UP	7/129	0.0140572	0.0849873	0	0	2.88872	12.3193	RAD51AP1;RPL27A;NMT2;WIPI1;EIF4B;NR3C2;SAP30
2-Bromo-3-hydroxy-4-methoxybenzaldehyde CTD 00004641	7/129	0.0140572	0.0849873	0	0	2.88872	12.3193	EEF1A1;ZNF540;CCNE1;PLK1;PABPC1;FOXM1;KRT72
BX-912 MRC	44646	0.0140977	0.0849873	0	0	6.53275	27.8409	CHEK1;AURKB;AURKA
XMD-12 LINCS	44646	0.0140977	0.0849873	0	0	6.53275	27.8409	PLK4;AURKB;AURKA
ILORASERTIB Roche	44646	0.0140977	0.0849873	0	0	6.53275	27.8409	PLK4;AURKB;AURKA
Temsirolimus BOSS	44646	0.0140977	0.0849873	0	0	6.53275	27.8409	ABCA1;CDT1;AURKB
25-Hydroxycholesterol CTD 00000381	44646	0.0140977	0.0849873	0	0	6.53275	27.8409	ABCA1;VCAM1;RORC
Sorafenib tosylate BOSS	8/160	0.0141589	0.0851697	0	0	2.65258	11.2931	ABCA1;CDT1;CCNB1;CD4;GMNN;KIT;HPD;AURKB
mefloquine PC3 UP	6/100	0.0142301	0.0852257	0	0	3.20991	13.6498	MT2A;CDKN1A;MT1G;CBLB;SLC1A4;OASL
Hydroxyzine dihydrochloride BOSS	6/100	0.0142301	0.0852257	0	0	3.20991	13.6498	CDT1;CD4;CD8A;GGH;SIL1;HPD
TBTO CTD 00000264	5/73	0.0145562	0.0866562	0	0	3.6931	15.6209	ABCA1;CDKN1A;RPL27A;FASLG;BACH2
GSK-690693 Kinome Scan	4/48	0.0145947	0.0866562	0	0	4.55991	19.2752	RPS6KA5;PRKCH;MELK;KIT
gossypol HL60 DOWN	4/48	0.0145947	0.0866562	0	0	4.55991	19.2752	CENPF;SDF2L1;CCNE1;KIF20A
p-benzoquinone CTD 00000148	4/48	0.0145947	0.0866562	0	0	4.55991	19.2752	TOP2A;CDKN1A;HKDC1;CCR6
K252a MRC	6/101	0.0148859	0.0881949	0	0	3.17596	13.3624	EPHA4;RPS6KA5;MELK;CHEK1;AURKB;AURKA
POTASSIUM DICHROMATE CTD 00006598	19/557	0.0149866	0.088453	0	0	1.79575	7.54321	CDKN1A;RRM2;UBE2C;DENND5B;CDCA5;DHCR24;MYL6B;CCNA2;MT2A;MTHFD1L;PTTG1;PRC1;NUSAP1;LTA;MT1G;RPS20;TGFBI;RPS27A;MCM2
PIPERONYL BUTOXIDE BOSS	9/194	0.0150258	0.088453	0	0	2.45404	10.302	ABCA1;CDT1;CD4;VCAM1;CD8A;SCD;SIL1;HPD;AURKB
PLATINUM BOSS	9/194	0.0150258	0.088453	0	0	2.45404	10.302	ABCA1;CDT1;CCNB1;CD4;CD8A;CHEK1;KIT;LCN2;AURKB
TERBUFOS CTD 00000658	23/716	0.0152998	0.0896908	0	0	1.69193	7.0721	ABCA1;PRRT1;CNTNAP2;EPHA4;HSD3B7;ZNF491;BIK;UHRF1;CD70;KCNK12;RTKN2;ZBTB32;HTRA1;SLC16A10;RNASE2;HAPLN3;PRSS23;RUNX3;KRT73;GADD45G;FABP5;CD8A;TNFRSF25
LY 294002 CTD 00003061	10/228	0.015319	0.0896908	0	0	2.31604	9.67793	CCNA2;MT2A;CDKN1A;CCNE1;SCD;PPP2R2B;STMN1;KIT;RPS6;AURKB
glyburide BOSS	5/74	0.0153663	0.0896908	0	0	3.63939	15.1966	DPP4;ABCA1;CDT1;SCD;AURKB
indole-3-acetic acid BOSS	5/74	0.0153663	0.0896908	0	0	3.63939	15.1966	CDT1;GGH;SIL1;HPD;AURKB
1,2,4-BENZENETRIOL CTD 00000682	6/102	0.0155624	0.0903975	0	0	3.14272	13.0828	TOP2A;DNAJB1;KCND1;EIF3L;KLHDC7B;RPL15
NSC 95397 TTD 00009745	6/102	0.0155624	0.0903975	0	0	3.14272	13.0828	HKDC1;GMNN;PLK1;CCR6;CXCR6;CDC25A
niclosamide MCF7 DOWN	44647	0.0156326	0.0903975	0	0	6.26023	26.0325	CCNE1;DTL;CDC25A
etoposide TTD 00007950	44647	0.0156326	0.0903975	0	0	6.26023	26.0325	TOP2A;GMNN;CHEK1
Staurosporine, N-benzoyl- RBC	4/49	0.0156514	0.0903975	0	0	4.45835	18.5342	RPS6KA5;MELK;AURKB;AURKA
alprostadil HL60 UP	15/409	0.0161921	0.0933247	0	0	1.92987	7.95731	ABCA1;EPHA4;BTG1;SMOX;SATB1;SLC16A10;WIPI1;CBLB;OASL;PLSCR1;NT5E;DDAH2;ID3;IL7R;TNFRSF21
trichostatin A PC3 DOWN	33/1133	0.0162886	0.093578	0	0	1.53789	6.33196	TOP2A;HMGB2;CDCA8;TTK;HMMR;AURKB;KIF15;AURKA;RAD51AP1;CCNB1;ZNF329;CHEK1;DCPS;PLK4;TMEM30B;UBE2C;MX1;PLK1;NR1D2;DHRS3;NDC80;MID2;CCNA2;TPX2;PRC1;IL23A;POLE2;RCAN3;TIMELESS;MCM4;KIF2C;KIF20A;IL7R
aspirin CTD 00005447	19/562	0.016304	0.093578	0	0	1.77875	7.32193	ABCA1;CDKN1A;BTG1;VCAM1;MX1;HMMR;CDC25A;AURKA;EEF1A1;CCNB1;CD40LG;OAS1;CCNE1;CD8A;LTA;FCER1A;TNFRSF25;RPS27A;IL7R
0175029-0000 PC3 DOWN	82/3326	0.0164015	0.0939421	0	0	1.32561	5.44875	CDKN1A;BTG1;DENND5B;GMNN;CCNF;HJURP;HMGB2;BUB1B;CBLB;KIF11;KIF15;NR3C2;CDC20;CHAF1B;MT2A;FAM102A;RPS6KA5;ZNF329;CHEK1;NUSAP1;FBXO5;CEP55;DLGAP5;DUSP2;PAQR4;WIPI1;CDC25A;SAP30;CCNA2;PLSCR1;NEIL3;MELK;ESPL1;TBC1D4;CCNE1;IRF7;MCM4;KIF2C;KIF20A;EPHA1;DTL;CHMP7;GOLGA8A;TROAP;NCAPG;CDCA8;UAP1;TTK;SLC1A4;HMMR;SKA1;AURKB;AURKA;RAD51AP1;DNAJB1;CCNB1;EXOSC4;HSF2;RAD54L;EIF4B;PLK4;CDT1;POLQ;BIK;UBE2C;PLK1;N…
PNU-0293363 MCF7 DOWN	4/50	0.016755	0.0955693	0	0	4.3612	17.8332	CDC20;PLAC8;CENPE;KIF20A
perphenazine PC3 UP	4/50	0.016755	0.0955693	0	0	4.3612	17.8332	CDKN1A;SDF2L1;CBLB;WIPI1
TG-101348 Kinome Scan	7/134	0.0170014	0.0964413	0	0	2.77428	11.3037	PLK4;SBK1;PLK1;KIT;TTK;EPHA1;AURKB
Adenosine triphosphate BOSS	7/134	0.0170014	0.0964413	0	0	2.77428	11.3037	ABCA1;RYR1;CDT1;CD4;SCD;HPD;AURKB
Retinoic acid BOSS	10/232	0.01709	0.0964413	0	0	2.27384	9.25283	ABCA1;CX3CR1;CDT1;CD4;FABP5;CD8A;KIT;HPD;AURKB;NR3C2
rosiglitazone CTD 00003139	15/412	0.0171789	0.0964413	0	0	1.91499	7.78266	ABCA1;CX3CR1;CDKN1A;VCAM1;DHRS3;CD1A;CCNA2;CCNB1;FABP5;SCD;CCNE1;COL6A1;MAN1C1;CCR7;GOLGA8A
GSK650394A MRC	44648	0.0172579	0.0964413	0	0	6.00951	24.3955	MELK;PLK1;AURKB
ALW-II-38-3 LINCS	44648	0.0172579	0.0964413	0	0	6.00951	24.3955	EPHA4;TXK;KIT
fluphenazine PC3 UP	44648	0.0172579	0.0964413	0	0	6.00951	24.3955	CDKN1A;SDF2L1;CBLB
nutlin-3B BOSS	44648	0.0172579	0.0964413	0	0	6.00951	24.3955	ABCA1;CDT1;AURKB
Vinblastine sulfate BOSS	44648	0.0172579	0.0964413	0	0	6.00951	24.3955	ABCA1;CDT1;CD4
alpha-D-Mannose TTD 00001913	44648	0.0172579	0.0964413	0	0	6.00951	24.3955	DPP4;CD2;FCER1A
retinol BOSS	7/135	0.0176387	0.0983697	0	0	2.75246	11.1135	ABCA1;CX3CR1;CD4;CD8A;HPD;AURKB;DHRS3
L-arginine BOSS	6/105	0.0177192	0.0986189	0	0	3.04702	12.2889	ABCA1;CDT1;DDAH2;GGH;HPD;AURKB
506-26-3 CTD 00007216	4/51	0.0179061	0.099458	0	0	4.26819	17.1693	CCNA2;PDLIM1;CCNE1;MT1G
baclofen HL60 DOWN	10/234	0.0180303	0.0997461	0	0	2.2533	9.04858	CENPF;ACOT7;NCAPG;TMEM106B;UAP1;TUBG1;FOXM1;DTL;CDC25A;NME1
diethylstilbestrol CTD 00005818	10/234	0.0180303	0.0997461	0	0	2.2533	9.04858	CDC20;FAM102A;PIK3IP1;GMNN;WNT7A;TNFRSF25;HAPLN3;DHRS3;EZH2;NME1
dihydroergotamine HL60 UP	7/136	0.0182927	0.100995	0	0	2.73099	10.9274	ABCA1;CENPE;PLSCR1;BTG1;SLC16A10;WIPI1;TNFRSF21
0175029-0000 MCF7 DOWN	41/1488	0.0184758	0.101291	0	0	1.45758	5.81763	CDKN1A;BTG1;TROAP;CCNF;HJURP;CDCA8;TTK;CBLB;HMMR;KIF11;AURKA;RAD51AP1;DNAJB1;CCNB1;EXOSC4;CAMK2N1;HSF2;FBXO5;DIP2C;PLK4;EPHA4;CDT1;POLQ;RRM2;PAQR4;PLK1;PASK;CDC25A;NDC80;ACVR2A;SAP30;CCNA2;CENPE;TIAM1;CENPF;NEIL3;ESPL1;CCNE1;POLE2;ID3;DTL
cytarabine BOSS	5/78	0.0189064	0.101291	0	0	3.43927	13.6479	ABCA1;CDT1;CHEK1;KIT;AURKB
POTASSIUM NITRATE CTD 00001112	44603	0.0189292	0.101291	0	0	11.1094	44.0716	STMN1;HMGB2
Fingolimod CTD 00003287	44603	0.0189292	0.101291	0	0	11.1094	44.0716	ABCA1;SQLE
MALEIMIDE CTD 00001979	44603	0.0189292	0.101291	0	0	11.1094	44.0716	PLK1;CCR6
CHEMBL380598 TTD 00005159	44603	0.0189292	0.101291	0	0	11.1094	44.0716	CCNB1;CCNE1
Acitretin TTD 00001573	44603	0.0189292	0.101291	0	0	11.1094	44.0716	PLK1;GMNN
p-benzoquinone TTD 00009995	44603	0.0189292	0.101291	0	0	11.1094	44.0716	HKDC1;CCR6
XMD8-85 LINCS	44649	0.018974	0.101291	0	0	5.77808	22.9083	PLK4;SBK1;PLK1
benfluorex MCF7 UP	44649	0.018974	0.101291	0	0	5.77808	22.9083	HERC5;OAS1;OASL
mefloquine HL60 UP	44649	0.018974	0.101291	0	0	5.77808	22.9083	MT2A;MX1;MT1G
xanthine BOSS	44649	0.018974	0.101291	0	0	5.77808	22.9083	ABCA1;CDT1;GGH
IMIQUIMOD BOSS	44649	0.018974	0.101291	0	0	5.77808	22.9083	CD4;CD8A;GMNN
15442-64-5 CTD 00000915	44649	0.018974	0.101291	0	0	5.77808	22.9083	CDKN1A;VCAM1;FASLG
roscovitine CTD 00003426	44649	0.018974	0.101291	0	0	5.77808	22.9083	CCNA2;CDKN1A;CCNB1
1,9-Pyrazoloanthrone TTD 00000196	44649	0.018974	0.101291	0	0	5.77808	22.9083	TTK;PABPC1;AURKB
spiperone PC3 UP	10/236	0.0190082	0.101291	0	0	2.23313	8.84964	CDKN1A;SDF2L1;IL23A;SMOX;PSAT1;CBLB;SLC1A4;UAP1;WIPI1;CRELD2
gemcitabine CTD 00002382	10/236	0.0190082	0.101291	0	0	2.23313	8.84964	PAQR8;CDKN1A;CCNB1;CD40LG;VCAM1;RRM2;UBE2C;SCD;PSAT1;LTA
isoetarine HL60 UP	4/52	0.0191052	0.101416	0	0	4.17906	16.5399	ABCA1;PLSCR1;NT5E;SMOX
oleic acid CTD 00007269	4/52	0.0191052	0.101416	0	0	4.17906	16.5399	ABCA1;SCD;GMNN;PLK1
doxorubicin PC3 DOWN	30/1023	0.0197312	0.104537	0	0	1.54485	6.0644	BTG1;TROAP;GMNN;HJURP;CDCA8;TTK;CBLB;KIF11;KIF15;AURKA;NR3C2;DNAJB1;RPS6KA5;HSF2;ZNF329;FBXO5;PLK4;NAP1L3;CDC25A;NDC80;ACVR2A;CCNA2;SQLE;TIAM1;NEIL3;ZNF419;CCNE1;ID3;RGL1;DTL
methylbenzethonium chloride PC3 UP	6/108	0.0200726	0.106142	0	0	2.95694	11.5569	CDKN1A;SDF2L1;SMOX;SLC1A4;NR1D2;WIPI1
LY-294002 HL60 DOWN	4/53	0.0203528	0.107418	0	0	4.09356	15.9425	SQLE;FABP5;PSAT1;CACNA2D3
BI-2536 Kinome Scan	44650	0.020781	0.109051	0	0	5.5638	21.5526	RPS6KA5;PLK1;EIF2AK2
lamivudine BOSS	44650	0.020781	0.109051	0	0	5.5638	21.5526	CDT1;CD4;CD8A
chloroxine TTD 00007143	44650	0.020781	0.109051	0	0	5.5638	21.5526	GMNN;CXCR6;CCR6
Kinome 3629 Roche	5/80	0.0208619	0.109267	0	0	3.34722	12.9532	PLK4;MELK;CHEK1;AURKB;AURKA
2-Nonenal, 4-hydroxy-, (2E,4R)- CTD 00001295	11/275	0.020966	0.109604	0	0	2.10422	8.13251	CDC20;CCR1;TOP2A;CCNA2;CDKN1A;SATB1;MCM4;CBLB;PHGDH;IL7R;CDC25A
BX-912 LINCS	9/206	0.0213056	0.111168	0	0	2.30313	8.86426	PLK4;MELK;SBK1;CHEK1;KIT;TTK;AURKB;ACVR2A;AURKA
hydroquinone CTD 00001535	8/173	0.0215894	0.112113	0	0	2.44195	9.36624	TOP2A;DNAJB1;CDKN1A;CCNF;HJURP;HMGB2;TNFRSF25;FBXO5
trimipramine PC3 UP	4/54	0.0216494	0.112113	0	0	4.01149	15.3751	CDKN1A;SDF2L1;CBLB;WIPI1
Picrotoxinum BOSS	4/54	0.0216494	0.112113	0	0	4.01149	15.3751	ABCA1;CDT1;CCNB1;AURKB
Cyclohexanecarboxamide, 4-(1-aminoethyl)-N-4-pyridinyl-, trans- CTD 00003513	4/54	0.0216494	0.112113	0	0	4.01149	15.3751	COL17A1;CDKN1A;BIK;FASLG
daunorubicin MCF7 DOWN	36/1290	0.0223238	0.113602	0	0	1.47165	5.59537	ZNF331;BTG1;CCNF;HJURP;BUB1B;TTK;CBLB;KIF11;KIF15;AURKA;DNAJB1;EXOSC4;HSF2;ZNF329;CHEK1;FBXO5;DIP2C;DLGAP5;PLK4;EPHA4;CDT1;POLQ;PLK1;CDC25A;NDC80;ACVR2A;TGFBR2;CCNA2;CENPE;PLSCR1;CENPF;CCNE1;ID3;DTL;GOLGA8A;TJP3
Vorinostat CTD 00003560	15/426	0.0224062	0.113602	0	0	1.84841	7.02103	RYR1;CDKN1A;TXK;MX1;RPS6;GMNN;FASLG;EEF1A1;CCNA2;CCNB1;EXOSC4;CCNE1;STMN1;DNAJB11;RGL1
Thymoquinone CTD 00000119	44604	0.0224226	0.113602	0	0	9.99796	37.9691	TOP2A;CDKN1A
PLATINUM CTD 00006576	44604	0.0224226	0.113602	0	0	9.99796	37.9691	CHEK1;GGH
gamma-Tocopherol CTD 00007389	44604	0.0224226	0.113602	0	0	9.99796	37.9691	CDKN1A;CCNE1
AR-A014418 CTD 00004251	44604	0.0224226	0.113602	0	0	9.99796	37.9691	CCNB1;CCNE1
Sorafenib TTD 00011025	44604	0.0224226	0.113602	0	0	9.99796	37.9691	GMNN;EZH2
docetaxel BOSS	7/142	0.0225774	0.113602	0	0	2.6088	9.88948	ABCA1;CDT1;CCNB1;KIT;HPD;AURKB;AURKA
prenylamine PC3 UP	6/111	0.02263	0.113602	0	0	2.87202	10.8806	HERC5;CDKN1A;SDF2L1;SMOX;WIPI1;OASL
docetaxel CTD 00002688	6/111	0.02263	0.113602	0	0	2.87202	10.8806	ABCA1;CCNB1;CDKN1A;BUB1B;MCM2;MAD2L1
TAE684 MRC	44651	0.0226793	0.113602	0	0	5.36482	20.3128	EPHA4;CHEK1;AURKA
CI-1033 Kinome Scan	44651	0.0226793	0.113602	0	0	5.36482	20.3128	TXK;KIT;TGFBR2
cyproheptadine PC3 UP	44651	0.0226793	0.113602	0	0	5.36482	20.3128	SDF2L1;SLC1A4;WIPI1
methylbenzethonium chloride MCF7 UP	44651	0.0226793	0.113602	0	0	5.36482	20.3128	MT2A;IL21R;MT1G
chlorophyllin CTD 00000324	44651	0.0226793	0.113602	0	0	5.36482	20.3128	OAS1;MX1;IFI6
DESOGESTREL CTD 00007143	44651	0.0226793	0.113602	0	0	5.36482	20.3128	VCAM1;GMNN;DHCR24
7-AMINO-4-HYDROXY-2-NAPHTHALENESULFONIC ACID TTD 00001268	44651	0.0226793	0.113602	0	0	5.36482	20.3128	UHRF1;RAD54L;PABPC1
GNF-Pf-5134 TTD 00008273	44651	0.0226793	0.113602	0	0	5.36482	20.3128	GMNN;PLK1;PABPC1
ambroxol PC3 UP	8/175	0.0229385	0.114309	0	0	2.41246	9.10689	RAD51AP1;RPL27A;NMT2;WIPI1;RGL1;SLC27A2;EIF4B;SAP30
ebselen BOSS	5/82	0.0229448	0.114309	0	0	3.25994	12.3052	ABCA1;HKDC1;GMNN;PLK1;PABPC1
ebselen CTD 00001949	5/82	0.0229448	0.114309	0	0	3.25994	12.3052	HKDC1;EPHX2;GMNN;PLK1;PABPC1
LEAD BOSS	4/55	0.0229955	0.114355	0	0	3.93263	14.8357	ABCA1;CDT1;HPD;AURKB
alsterpaullone MCF7 DOWN	40/1469	0.0234845	0.116568	0	0	1.4373	5.3919	BTG1;TROAP;GMNN;CCNF;HJURP;CDCA8;BUB1B;TTK;CBLB;KIF11;KIF15;AURKA;DNAJB1;FAM102A;HSF2;FBXO5;PLK4;EPHA4;POLQ;BIK;WIPI1;CDC25A;NDC80;SAP30;BATF;TGFBR2;CCNA2;SQLE;CENPE;CENPF;ESPL1;CCNE1;POLE2;UST;ID3;CENPN;KIF2C;PTPN4;DTL;GOLGA8A
formaldehyde CTD 00006001	78/3193	0.0235251	0.116568	0	0	1.30676	4.89995	CDKN1A;BTG1;TNFRSF13B;DOCK9;GMNN;CCNF;HJURP;BUB1B;CBLB;CDC20;FAM102A;RPS6KA5;PTTG1;ZNF329;AP1S2;CCR7;DLGAP5;EOMES;DUSP2;RSAD2;SIRT4;WIPI1;WDR34;CCNA2;ETV7;FCER2;TBC1D4;DDAH2;FEZ1;IRF7;MCM4;PRR11;RTN1;TXK;CDCA7;ADCY3;NEXN;UAP1;HMMR;FAM117B;AURKA;PLAC8;DPP4;OGFRL1;NT5E;CCNB1;EXOSC4;MTHFD1L;IL21R;TNFRSF17;E2F7;SDF2L1;VCAM1;CD70;PYHIN1;EIF2AK2;NR1D2;DHCR24;SULF2;CD2;TNRC6C;SQLE;CENPE;SPSB1;SBK1;SCD;Z…
cyclophosphamide CTD 00005734	11/281	0.0241007	0.119206	0	0	2.05682	7.66272	TOP2A;DNAJB1;CDKN1A;MELK;RRM2;BIK;GPT2;FASLG;RNASE2;XAF1;RUNX3
diuron CTD 00005864	7/144	0.0241477	0.119224	0	0	2.57046	9.57126	DPP4;TRIM6;NT5E;SCD;NUSAP1;ID3;KIF20A
ciclopirox HL60 UP	8/177	0.0243458	0.119783	0	0	2.38366	8.85626	SQLE;DNAJB1;MT2A;CDKN1A;DUSP2;IL23A;ZNF10;MT1G
AZ-628 LINCS	4/56	0.0243914	0.119783	0	0	3.8568	14.3223	EPHA4;TXK;KIT;EPHA1
ciprofloxacin BOSS	4/56	0.0243914	0.119783	0	0	3.8568	14.3223	CDT1;CD4;CD8A;PRF1
trichostatin A MCF7 UP	26/874	0.0246663	0.120287	0	0	1.56285	5.78615	CDKN1A;BTG1;CLIC3;CBLB;OASL;HERC5;DNAJB1;MT2A;SCML1;RPS6KA5;IL21R;MAN1C1;ACOT7;BIK;SIRT4;NAP1L3;ZNF10;SLC16A10;WIPI1;SQLE;TIAM1;CCNE1;PKIA;IRF7;RGL1;TJP3
RO-3306 MRC	3/32	0.0246687	0.120287	0	0	5.17956	19.1759	MELK;CHEK1;AURKB
Fulvestrant BOSS	3/32	0.0246687	0.120287	0	0	5.17956	19.1759	ABCA1;CDT1;EPHX2
HMN-176 CTD 00004250	3/32	0.0246687	0.120287	0	0	5.17956	19.1759	TOP2A;EEF1A1;CDKN1A
menadione HL60 DOWN	5/84	0.0251578	0.122455	0	0	3.17709	11.6999	MAN1C1;MCM4;PASK;DTL;KIF15
MG-262 PC3 UP	12/320	0.0254797	0.123803	0	0	1.96825	7.22322	DNAJB1;CDKN1A;DUSP2;SMOX;SCD;PSAT1;ID3;SLC1A4;IL7R;RUNX3;DTL;OASL
SU-14813 Kinome Scan	7/146	0.0257916	0.124011	0	0	2.53321	9.26574	PLK4;RPS6KA5;MELK;SBK1;KIT;TTK;AURKB
dUTP BOSS	8/179	0.0258126	0.124011	0	0	2.35554	8.61397	ABCA1;CDT1;CCNB1;CD4;CD8A;FASLG;HPD;AURKB
GEMCITABINE HYDROCHLORIDE BOSS	8/179	0.0258126	0.124011	0	0	2.35554	8.61397	ABCA1;CDT1;CD4;CD8A;CHEK1;KIT;HPD;AURKB
BX-795 MRC	4/57	0.0258375	0.124011	0	0	3.78384	13.8335	MELK;CHEK1;AURKB;AURKA
acacetin HL60 UP	4/57	0.0258375	0.124011	0	0	3.78384	13.8335	SH3YL1;MT2A;NT5E;MT1G
terfenadine CTD 00007125	4/57	0.0258375	0.124011	0	0	3.78384	13.8335	CDKN1A;GMNN;RPS6;NME1
Fisetin CTD 00000919	4/57	0.0258375	0.124011	0	0	3.78384	13.8335	TOP2A;CDKN1A;CCNB1;FASLG
apigenin HL60 DOWN	14/396	0.0260148	0.12404	0	0	1.85406	6.76564	CX3CR1;RRM2;CACNA2D3;RUNX3;SAP30;HERC5;CENPF;NEIL3;RPS6KA5;TBC1D4;POLE2;OIP5;SLC27A2;TNFRSF21
Trabectedin CTD 00003298	44605	0.0261588	0.12404	0	0	9.08859	33.1149	CCNA2;CCNB1
roscovitine TTD 00010683	44605	0.0261588	0.12404	0	0	9.08859	33.1149	CCNA2;CCNB1
Acenaphthenequinone TTD 00001558	44605	0.0261588	0.12404	0	0	9.08859	33.1149	CXCR6;CCR6
1H-Pyrrole-2,5-dione, 3,4-diphenyl- TTD 00000418	44605	0.0261588	0.12404	0	0	9.08859	33.1149	CCNB1;CCNE1
1H-Pyrrole-2,5-dione, 3,4-bis(4-methoxyphenyl)- TTD 00000417	44605	0.0261588	0.12404	0	0	9.08859	33.1149	CCNB1;CCNE1
AGN-PC-00BUNE TTD 00001660	44605	0.0261588	0.12404	0	0	9.08859	33.1149	CCNB1;CCNE1
fentanyl BOSS	3/33	0.0267492	0.126188	0	0	5.00665	18.1303	CDT1;CD4;CD8A
bafilomycin A1 BOSS	3/33	0.0267492	0.126188	0	0	5.00665	18.1303	RYR1;ABCA1;CDT1
oxyphenbutazone CTD 00006457	3/33	0.0267492	0.126188	0	0	5.00665	18.1303	PLK1;CXCR6;CCR6
hydroxyurea BOSS	4/58	0.027334	0.128316	0	0	3.71358	13.3675	SCD;CHEK1;KIT;AURKB
L-threonine BOSS	8/181	0.02734	0.128316	0	0	2.32807	8.37968	EEF1A1;ABCA1;RYR1;CCNB1;PASK;HPD;AURKB;EZH2
folic acid BOSS	8/181	0.02734	0.128316	0	0	2.32807	8.37968	ABCA1;CDT1;CD4;VCAM1;CD8A;IFI6;GGH;AURKB
Edetate sodium BOSS	5/86	0.0275033	0.128677	0	0	3.09832	11.1337	CD2;CDT1;CD4;VCAM1;HPD
nifedipine BOSS	7/148	0.0275104	0.128677	0	0	2.49702	8.97228	ABCA1;RYR1;CDT1;SCD;GMNN;GGH;AURKB
oxyphenbutazone BOSS	9/217	0.0285488	0.133308	0	0	2.18009	7.75272	ABCA1;CDT1;CD4;VCAM1;PLK1;GGH;CCR6;CXCR6;AURKB
tanespimycin MCF7 UP	5/87	0.0287263	0.133685	0	0	3.06038	10.8642	DNAJB1;SDF2L1;WIPI1;SLC1A4;DIP2C
GW9662 CTD 00004071	4/59	0.0288813	0.133685	0	0	3.64587	12.923	ABCA1;CDKN1A;SCD;CD1A
TACROLIMUS MONOHYDRATE CTD 00007118	4/59	0.0288813	0.133685	0	0	3.64587	12.923	ABCA1;CD2;LTA;FASLG
chloroxine	3/34	0.0289205	0.133685	0	0	4.8449	17.1665	GMNN;CXCR6;CCR6
promethazine PC3 UP	3/34	0.0289205	0.133685	0	0	4.8449	17.1665	CDKN1A;BIK;IL7R
Pemetrexed CTD 00003054	3/34	0.0289205	0.133685	0	0	4.8449	17.1665	CDKN1A;GGH;IL7R
COPPER BOSS	8/184	0.0297468	0.137044	0	0	2.28804	8.04252	ABCA1;CD2;CDT1;CD4;VCAM1;TGFBI;HPD;AURKB
Melatonin BOSS	8/184	0.0297468	0.137044	0	0	2.28804	8.04252	ABCA1;CDT1;CD4;CD8A;DDAH2;GGH;SIL1;AURKB
Gefitinib	5/88	0.0299833	0.137873	0	0	3.02335	10.6032	SBK1;TXK;GMNN;KIT;EPHA1
10'(Z),13'(E),15'(E)-Heptadecatrienylhydroquinone CTD 00004147	44606	0.030127	0.137873	0	0	8.33078	29.1772	TOP2A;GADD45G
Acenaphthenequinone CTD 00001105	44606	0.030127	0.137873	0	0	8.33078	29.1772	CXCR6;CCR6
oleic acid TTD 00009910	44606	0.030127	0.137873	0	0	8.33078	29.1772	PLK1;GMNN
azacitidine MCF7 DOWN	16/482	0.0302032	0.137993	0	0	1.73854	6.08455	ZNF331;CDT1;POLQ;PAQR4;PLK1;CDCA8;KIF11;CCNA2;SQLE;DNAJB1;FAM102A;EXOSC4;CCNE1;PKIA;KIF2C;DIP2C
POTASSIUM CHROMATE CTD 00001284	49/1898	0.030356	0.138414	0	0	1.36399	4.7668	PID1;BTG1;DOCK9;RTKN2;CCNF;CBLB;HAPLN3;PRSS23;KIF15;SCML1;RPS6KA5;OIP5;DLGAP5;OVGP1;EPHA4;PRKCH;CDC25A;EEF1A1;TGFBR3;TIAM1;NEIL3;MELK;OAS1;KIT;COL6A1;TNFRSF25;PABPC1;SLC27A2;TTK;HMMR;AURKA;DPP4;CCNB1;EIF4B;SMOX;MX1;NDC80;SQLE;CENPE;SCD;RPL27A;POLE2;RCAN3;TRIP13;TGFBI;PTPN4;RGL1;IL7R;RECK
mometasone PC3 UP	4/60	0.0304797	0.138414	0	0	3.58059	12.4987	DNAJB1;CDKN1A;SDF2L1;SCD
Caffeic acid phenethyl ester CTD 00002352	4/60	0.0304797	0.138414	0	0	3.58059	12.4987	CDKN1A;CCNB1;VCAM1;CCNE1
tetryzoline HL60 UP	6/119	0.0304964	0.138414	0	0	2.66759	9.3103	ABCA1;PLSCR1;BTG1;SMOX;SLC16A10;RUNX3
sucrose BOSS	8/185	0.0305805	0.138519	0	0	2.27499	7.93379	ABCA1;CDT1;CD63;CD4;SIL1;HPD;AURKB;NR3C2
cicloheximide HL60 DOWN	21/684	0.0306201	0.138519	0	0	1.60859	5.60771	CDT1;POLQ;DUSP2;NR1D2;UAP1;SLC1A4;PASK;SQLE;DNAJB1;RPS14;EXOSC4;SCML1;TBC1D4;SCD;PSAT1;CCNE1;MAN1C1;MCM4;RAD54L;PHGDH;GOLGA8A
Prazosin hydrochloride BOSS	3/35	0.0311824	0.14034	0	0	4.69325	16.2757	CDT1;GMNN;RAD54L
Adenosine diphosphate BOSS	3/35	0.0311824	0.14034	0	0	4.69325	16.2757	CDT1;CD40LG;AURKB
POLY I-C CTD 00006579	3/35	0.0311824	0.14034	0	0	4.69325	16.2757	OAS1;MX1;EIF2AK2
lactic acid BOSS	8/186	0.0314301	0.14034	0	0	2.26209	7.82682	ABCA1;CDT1;CD4;CD8A;SCD;GGH;HPD;AURKB
methane BOSS	8/186	0.0314301	0.14034	0	0	2.26209	7.82682	CDT1;CD4;VCAM1;CD8A;GGH;SIL1;HPD;AURKB
L-alanine BOSS	8/186	0.0314301	0.14034	0	0	2.26209	7.82682	DPP4;ABCA1;RYR1;CDT1;CD4;CD8A;HPD;AURKB
formic acid BOSS	8/186	0.0314301	0.14034	0	0	2.26209	7.82682	ABCA1;CX3CR1;CD2;CDT1;SCD;GGH;HPD;AURKB
Ethylparaben BOSS	8/186	0.0314301	0.14034	0	0	2.26209	7.82682	ABCA1;CDT1;CD4;VCAM1;CD8A;SCD;HPD;AURKB
progesterone BOSS	9/221	0.0315662	0.14072	0	0	2.13852	7.39001	ABCA1;CDT1;CCNB1;CD4;RORC;GGH;SIL1;AURKB;NR3C2
INCB18424 Kinome Scan	4/61	0.0321292	0.142538	0	0	3.51759	12.0934	PLK4;RPS6KA5;PLK1;TTK
disulfiram BOSS	4/61	0.0321292	0.142538	0	0	3.51759	12.0934	GMNN;PLK1;CCR6;CXCR6
azathioprine BOSS	4/61	0.0321292	0.142538	0	0	3.51759	12.0934	ABCA1;CDT1;CD4;CD8A
Sunitinib	10/258	0.0324698	0.143817	0	0	2.03272	6.96703	PLK4;RPS6KA5;MELK;SBK1;CHEK1;KIT;EIF2AK2;TTK;AURKB;AURKA
D-glucose BOSS	8/188	0.0331775	0.146182	0	0	2.23673	7.61804	DPP4;ABCA1;CD4;VCAM1;TBC1D4;GGH;HPD;AURKB
17-Hydroxyandrostan-3-one CTD 00006776	8/188	0.0331775	0.146182	0	0	2.23673	7.61804	CCNA2;MT2A;CDKN1A;VCAM1;ID3;DHCR24;FBXL16;NR3C2
R-406 MRC	3/36	0.0335344	0.146182	0	0	4.5508	15.4508	PLK1;AURKB;AURKA
SYK Inhibitor I MRC	3/36	0.0335344	0.146182	0	0	4.5508	15.4508	CHEK1;AURKB;AURKA
candesartan BOSS	3/36	0.0335344	0.146182	0	0	4.5508	15.4508	ABCA1;VCAM1;NR3C2
amphotericin b BOSS	3/36	0.0335344	0.146182	0	0	4.5508	15.4508	ABCA1;CDT1;CD4
Go 6976 CTD 00002962	3/36	0.0335344	0.146182	0	0	4.5508	15.4508	CCNB1;VCAM1;CHEK1
leucovorin CTD 00005678	3/36	0.0335344	0.146182	0	0	4.5508	15.4508	CDKN1A;CCNE1;GOLGA8A
Entinostat CTD 00003662	3/36	0.0335344	0.146182	0	0	4.5508	15.4508	CCNA2;CDKN1A;CCNE1
indirubin deriv. 7a TTD 00008589	3/36	0.0335344	0.146182	0	0	4.5508	15.4508	EPHX2;AURKB;AURKA
menadione HL60 UP	12/334	0.0338056	0.147006	0	0	1.8813	6.37222	ABCA1;DNAJB1;CDKN1A;DUSP2;NT5E;SATB1;CD70;SMOX;SCD;ZNF10;SPATS2L;TNFRSF21
troglitazone PC3 UP	4/62	0.0338301	0.147006	0	0	3.45676	11.706	CDKN1A;OAS1;TNFRSF21;OASL
scriptaid PC3 DOWN	21/692	0.0340606	0.147775	0	0	1.58874	5.36933	PLK4;TMEM30B;PLK1;HMGB2;HMMR;DHRS3;NDC80;AURKB;KIF15;AURKA;TPX2;EXOSC4;PRC1;CHEK1;MCM4;SPATS2L;KIF2C;KIF20A;IL7R;DCPS;MCM2
propanil CTD 00004257	44607	0.0343166	0.148185	0	0	7.68956	25.9302	SQLE;DNAJB1
Cinobufagin CTD 00000078	44607	0.0343166	0.148185	0	0	7.68956	25.9302	CCNA2;CDKN1A
Homocastasterone CTD 00002741	44607	0.0343166	0.148185	0	0	7.68956	25.9302	CDKN1A;CCNB1
mifepristone CTD 00007083	12/335	0.0344667	0.148601	0	0	1.87538	6.31584	CCNA2;CDKN1A;ABLIM1;CD4;VCAM1;CCNE1;CAPN5;CD28;LDOC1;FASLG;AXIN2;DHRS3
D-Norepinephrine d-bitartrate BOSS	8/190	0.0349899	0.149957	0	0	2.21192	7.4159	ABCA1;RYR1;CD4;SCD;LCN2;GGH;AURKB;NR3C2
glutathione BOSS	8/190	0.0349899	0.149957	0	0	2.21192	7.4159	ABCA1;CDT1;CD4;VCAM1;SCD;LCN2;HPD;AURKB
HEXACHLOROETHANE BOSS	8/190	0.0349899	0.149957	0	0	2.21192	7.4159	ABCA1;CD63;CD4;VCAM1;CD40LG;CD8A;GGH;AURKB
perhexiline MCF7 UP	6/123	0.0350256	0.149957	0	0	2.57587	8.63347	SQLE;MT2A;RPS6KA5;BTG1;MT1G;WIPI1
AZD5438 LINCS	7/156	0.03516	0.149957	0	0	2.36198	7.90755	PLK4;KIT;EIF2AK2;TTK;AURKB;TGFBR2;AURKA
carisoprodol BOSS	7/156	0.03516	0.149957	0	0	2.36198	7.90755	ABCA1;VCAM1;CD40LG;CD8A;LCN2;HPD;AURKB
camptothecin MCF7 DOWN	40/1513	0.0351624	0.149957	0	0	1.39099	4.65672	TROAP;CCNF;HJURP;NCAPG;CDCA8;BUB1B;TTK;CBLB;HMMR;KIF11;KIF15;AURKA;CCNB1;FAM102A;HSF2;LRIG1;PLK4;EPHA4;POLQ;PLK1;THNSL1;CDC25A;NDC80;ACVR2A;SAP30;TGFBR2;CCNA2;SQLE;CENPE;TIAM1;CENPF;NEIL3;ESPL1;POLE2;CENPN;KIF2C;PTPN4;DTL;GOLGA8A;EZH2
Bexarotene CTD 00003225	5/92	0.0353546	0.1504	0	0	2.88376	9.63846	CDKN1A;CCNB1;SCD;UAP1;DHRS3
Ruxolitinib FDA	4/63	0.0355826	0.1504	0	0	3.398	11.3354	PLK4;RPS6KA5;PLK1;TTK
etynodiol HL60 UP	4/63	0.0355826	0.1504	0	0	3.398	11.3354	MT2A;MT1G;SLC16A10;SAP30
resveratrol MCF7 UP	4/63	0.0355826	0.1504	0	0	3.398	11.3354	DNAJB1;CDKN1A;SMOX;WIPI1
N-(undeca-2,4,7-trienylideneamino)nitrous amide CTD 00001653	4/63	0.0355826	0.1504	0	0	3.398	11.3354	TOP2A;ABCA1;PSAT1;ID3
phenoxybenzamine MCF7 UP	8/191	0.0359208	0.1504	0	0	2.19972	7.31724	DNAJB1;MT2A;CDKN1A;ZNF329;ZNF10;MT1G;SLC1A4;TNFRSF21
serine BOSS	8/191	0.0359208	0.1504	0	0	2.19972	7.31724	ABCA1;RYR1;CDT1;CD4;CHEK1;GGH;HPD;AURKB
disulfiram HL60 UP	3/37	0.0359759	0.1504	0	0	4.41673	14.6852	DNAJB1;MT2A;MT1G
trifluoperazine PC3 UP	3/37	0.0359759	0.1504	0	0	4.41673	14.6852	CDKN1A;SDF2L1;WIPI1
zidovudine BOSS	3/37	0.0359759	0.1504	0	0	4.41673	14.6852	CDT1;CD4;CD8A
hydrochloric acid CTD 00006115	3/37	0.0359759	0.1504	0	0	4.41673	14.6852	DUSP2;CCNE1;MCM4
pyrithione CTD 00000427	3/37	0.0359759	0.1504	0	0	4.41673	14.6852	GMNN;CXCR6;CCR6
Rhein TTD 00010611	3/37	0.0359759	0.1504	0	0	4.41673	14.6852	HKDC1;CXCR6;CCR6
SELENIUM BOSS	6/124	0.036222	0.151199	0	0	2.55391	8.47409	ABCA1;CDT1;CD4;CD8A;GGH;AURKB
PD 98059 CTD 00003206	10/263	0.0362805	0.151215	0	0	1.99203	6.60653	CDKN1A;CCNB1;RPS6KA5;VCAM1;FGF9;CCNE1;RPS6;PRF1;FASLG;MCM6
KIN001-111/A770041 LINCS	5/93	0.0367842	0.152392	0	0	2.85084	9.41544	TXK;KIT;EPHA1;AURKB;AURKA
Sunitinib BOSS	5/93	0.0367842	0.152392	0	0	2.85084	9.41544	ABCA1;CDT1;CD4;KIT;AURKB
Levorphanol tartrate BOSS	5/93	0.0367842	0.152392	0	0	2.85084	9.41544	CX3CR1;ABCA1;CDT1;CD4;AURKB
bezafibrate CTD 00005506	5/93	0.0367842	0.152392	0	0	2.85084	9.41544	ABCA1;VCAM1;CD40LG;SCD;FASLG
vorinostat PC3 UP	14/416	0.0371026	0.15348	0	0	1.75999	5.79752	EPHA4;CDKN1A;BTG1;SMOX;CBLB;NR3C2;OASL;TGFBR3;SQLE;DNAJB1;TIAM1;NMT2;RGL1;RECK
N-NITROSODIETHYLAMINE CTD 00005817	7/158	0.0372719	0.15351	0	0	2.33046	7.66608	CNTNAP2;MT2A;TCEA3;IFI6;HPCAL4;TNFRSF21;DHRS3
JWE-035 LINCS	4/64	0.0373867	0.15351	0	0	3.3412	10.9806	PLK4;SBK1;AURKB;AURKA
mycophenolate mofetil BOSS	4/64	0.0373867	0.15351	0	0	3.3412	10.9806	CDT1;CD4;VCAM1;CD8A
T0901317 CTD 00003912	4/64	0.0373867	0.15351	0	0	3.3412	10.9806	ABCA1;VCAM1;SCD;RORC
Dabrafenib LINCS	6/125	0.0374443	0.15351	0	0	2.53231	8.3184	PLK4;MELK;KIT;EPHA1;AURKB;TGFBR2
Dabrafenib FDA	6/125	0.0374443	0.15351	0	0	2.53231	8.3184	PLK4;MELK;KIT;EPHA1;AURKB;TGFBR2
DICHLOROMETHANE BOSS	8/193	0.0378324	0.154641	0	0	2.17572	7.12458	ABCA1;CDT1;CD4;CD8A;KIT;GGH;HPD;AURKB
cerivastatin BOSS	8/193	0.0378324	0.154641	0	0	2.17572	7.12458	ABCA1;RYR1;CDT1;CD4;CD40LG;VCAM1;AURKB;NR3C2
NICKEL SULFATE CTD 00001417	18/577	0.0379055	0.154711	0	0	1.63117	5.33826	CCR1;C1QB;CDKN1A;BTG1;SATB1;PYHIN1;SLC16A10;DPP4;TIAM1;MT2A;FABP5;CD8A;MT1G;CMPK2;TNFRSF25;CCR7;IL7R;GAL3ST4
mitoxantrone MCF7 DOWN	16/497	0.0382666	0.155649	0	0	1.683	5.49193	PLK4;CDT1;POLQ;CCNF;HJURP;TTK;CDC25A;NDC80;KIF15;CENPE;DNAJB1;EXOSC4;HSF2;ID3;FBXO5;DTL
Nilotinib Kinome Scan	3/38	0.0385064	0.155649	0	0	4.29032	13.9733	EPHA4;KIT;EPHA1
verteporfin HL60 UP	3/38	0.0385064	0.155649	0	0	4.29032	13.9733	MT2A;SDF2L1;MT1G
Romidepsin CTD 00003096	3/38	0.0385064	0.155649	0	0	4.29032	13.9733	CCNA2;CDKN1A;CCNB1
malathion CTD 00006233	3/38	0.0385064	0.155649	0	0	4.29032	13.9733	CDC20;CENPF;MCM2
K-252a, Nocardiopsis sp. RBC	6/126	0.0386927	0.155649	0	0	2.51108	8.1663	RPS6KA5;MELK;CHEK1;PASK;AURKB;AURKA
clozapine CTD 00005693	6/126	0.0386927	0.155649	0	0	2.51108	8.1663	OVGP1;FGFBP2;BIK;SCD;FASLG;WIPI1
Premarin CTD 00005926	10/266	0.0387105	0.155649	0	0	1.96838	6.40048	CDT1;CDKN1A;BTG1;FAM102A;SDF2L1;PLEKHF1;FGF9;CDCA7;ID3;MCM2
4-Hydroperoxycyclofosfamide CTD 00000594	44608	0.0387174	0.155649	0	0	7.13994	23.2153	CDKN1A;FASLG
ALDOSTERONE TTD 00001877	44608	0.0387174	0.155649	0	0	7.13994	23.2153	RORC;NR3C2
furosemide BOSS	8/194	0.0388133	0.155649	0	0	2.16391	7.03052	ABCA1;CDT1;CD4;KIT;LCN2;HPD;AURKB;NR3C2
Aizen uranine BOSS	8/194	0.0388133	0.155649	0	0	2.16391	7.03052	ABCA1;CDT1;CD4;CD8A;CHEK1;HTRA1;HPD;AURKB
thioridazine HL60 UP	4/65	0.0392425	0.156459	0	0	3.28625	10.6409	HERC5;MX1;WIPI1;OASL
gentamicin BOSS	4/65	0.0392425	0.156459	0	0	3.28625	10.6409	ABCA1;CD4;PRF1;LCN2
SODIUM SULFATE BOSS	4/65	0.0392425	0.156459	0	0	3.28625	10.6409	ABCA1;CD4;CD8A;AURKB
Gallic acid CTD 00006020	4/65	0.0392425	0.156459	0	0	3.28625	10.6409	CDKN1A;RPS6KA5;CCNE1;FASLG
(-)-Epigallocatechin gallate CTD 00002033	53/2115	0.0398769	0.15866	0	0	1.3224	4.2607	TOP2A;CDKN1A;PID1;BTG1;DOCK9;RTKN2;CCNF;CBLB;HAPLN3;PRSS23;KIF15;MT2A;SCML1;RPS6KA5;OIP5;DLGAP5;OVGP1;EPHA4;PRKCH;CDC25A;EEF1A1;TGFBR3;TIAM1;NEIL3;MELK;OAS1;IRF4;KIT;COL6A1;PABPC1;SLC27A2;TTK;HMMR;AURKA;DPP4;CCNB1;EIF4B;VCAM1;SMOX;MX1;NDC80;SQLE;CENPE;SCD;RPL27A;POLE2;RCAN3;TRIP13;TGFBI;PTPN4;RGL1;IL7R;RECK
solanine HL60 UP	6/127	0.0399672	0.15866	0	0	2.4902	8.01769	TGFBR3;CX3CR1;FGF9;SPATS2L;CCR6;RECK
N-NITROSODIMETHYLAMINE CTD 00005845	6/127	0.0399672	0.15866	0	0	2.4902	8.01769	SQLE;CDKN1A;PTTG1;SCD;SCAND1;HPD
17-Ethynyl estradiol CTD 00005932	11/305	0.0400885	0.158912	0	0	1.88657	6.06848	CCR1;SLFN5;MT2A;CD4;FAM102A;VCAM1;GMNN;IFI6;PRSS23;DTL;DHRS3
Dinoprostone BOSS	8/196	0.0408259	0.160194	0	0	2.14067	6.84679	ABCA1;CDT1;CD4;CD40LG;VCAM1;CD8A;CCR7;AURKB
2-Butanone BOSS	8/196	0.0408259	0.160194	0	0	2.14067	6.84679	ABCA1;CDT1;CCNB1;CD40LG;VCAM1;KIT;HPD;AURKB
podophyllotoxin HL60 UP	11/306	0.0408836	0.160194	0	0	1.88008	6.01067	CDKN1A;PLSCR1;NT5E;BTG1;DDAH2;SMOX;ID3;CBLB;SLC16A10;WIPI1;RUNX3
dexamethasone CTD 00005779	14/422	0.0410074	0.160194	0	0	1.73357	5.53701	CDKN1A;BTG1;CLIC3;VCAM1;FASLG;TGFBR2;NR3C2;CD4;MT2A;TCN2;CYP2S1;CD28;MT1G;IL7R
Nilotinib FDA	3/39	0.0411252	0.160194	0	0	4.17093	13.31	EPHA4;KIT;EPHA1
Tetradioxin BOSS	3/39	0.0411252	0.160194	0	0	4.17093	13.31	CDT1;CD4;AURKB
ethinyl estradiol BOSS	3/39	0.0411252	0.160194	0	0	4.17093	13.31	CDT1;GMNN;GGH
DMBA BOSS	3/39	0.0411252	0.160194	0	0	4.17093	13.31	ABCA1;CDT1;GMNN
Fasudil hydrochloride BOSS	3/39	0.0411252	0.160194	0	0	4.17093	13.31	ABCA1;CDT1;AURKB
corbadrine HL60 UP	4/66	0.04115	0.160194	0	0	3.23309	10.3153	ABCA1;PLSCR1;SMOX;WIPI1
colchicine BOSS	4/66	0.04115	0.160194	0	0	3.23309	10.3153	ABCA1;CDT1;GMNN;BUB1B
VANADIUM PENTOXIDE CTD 00002655	4/66	0.04115	0.160194	0	0	3.23309	10.3153	CX3CR1;BTG1;VCAM1;FGF9
tyrphostin AG-825 MCF7 DOWN	15/462	0.0412762	0.160194	0	0	1.69636	5.40709	EPHA4;POLQ;BTG1;CCNF;HJURP;TTK;KIF11;CDC25A;AURKA;TGFBR2;SQLE;DNAJB1;CENPF;FAM102A;HSF2
guanine BOSS	5/96	0.041284	0.160194	0	0	2.75643	8.78553	DPP4;ABCA1;TIAM1;GGH;AURKB
tetracycline BOSS	5/96	0.041284	0.160194	0	0	2.75643	8.78553	ABCA1;CDT1;PRF1;PABPC1;HPD
parthenolide MCF7 DOWN	7/162	0.0417423	0.161737	0	0	2.26985	7.20959	CCNA2;EPHA4;ESPL1;PKIA;HJURP;BUB1B;FBXO5
LAMININ BOSS	8/197	0.0418578	0.161737	0	0	2.12923	6.75707	ABCA1;COL17A1;CDT1;CD4;VCAM1;KIT;GGH;AURKB
tamoxifen BOSS	8/197	0.0418578	0.161737	0	0	2.12923	6.75707	ABCA1;CDT1;CD4;CCNE1;GMNN;GGH;HPD;AURKB
trichostatin A BOSS	6/129	0.0425955	0.164357	0	0	2.44946	7.73051	ABCA1;CX3CR1;CDT1;CD4;AURKB;EZH2
Gefitinib BOSS	5/97	0.0428547	0.164614	0	0	2.72633	8.58779	ABCA1;CDT1;CCNB1;GMNN;AURKB
Acetylcholine bromide BOSS	8/198	0.0429068	0.164614	0	0	2.11792	6.66874	ABCA1;RYR1;CD4;VCAM1;DDAH2;SCD;GGH;AURKB
hydrocortisone BOSS	8/198	0.0429068	0.164614	0	0	2.11792	6.66874	ABCA1;CDT1;CD4;CD8A;GGH;SIL1;AURKB;NR3C2
liothyronine CTD 00006943	7/163	0.0429118	0.164614	0	0	2.25518	7.10069	CCNA2;CDKN1A;DUSP2;CCNE1;CHEK1;RORC;ZNF337
staurosporine BOSS	4/67	0.0431092	0.164614	0	0	3.1816	10.003	ABCA1;CHEK1;HPD;AURKB
thalidomide BOSS	4/67	0.0431092	0.164614	0	0	3.1816	10.003	ABCA1;CD4;IRF4;CD8A
Temsirolimus CTD 00003745	44609	0.0433196	0.164614	0	0	6.66361	20.9181	CDKN1A;RPS6
Calpain inhibitor I CTD 00002578	44609	0.0433196	0.164614	0	0	6.66361	20.9181	CDC20;CCNB1
Phorbol 12,13-dibutyrate CTD 00007051	44609	0.0433196	0.164614	0	0	6.66361	20.9181	CDKN1A;IL23A
o6-benzylguanine CTD 00002624	44609	0.0433196	0.164614	0	0	6.66361	20.9181	CDKN1A;CHEK1
ferulic acid CTD 00000186	44609	0.0433196	0.164614	0	0	6.66361	20.9181	CDKN1A;SCD
penicillin g BOSS	3/40	0.0438315	0.165646	0	0	4.05799	12.691	CDT1;CD4;CD8A
pentoxifylline CTD 00006487	3/40	0.0438315	0.165646	0	0	4.05799	12.691	CCNA2;CCNB1;PRF1
ALDOSTERONE CTD 00005347	3/40	0.0438315	0.165646	0	0	4.05799	12.691	RORC;DHRS3;NR3C2
erythromycin CTD 00005916	3/40	0.0438315	0.165646	0	0	4.05799	12.691	VCAM1;PLK1;WIPI1
Erlotinib BOSS	5/98	0.0444609	0.167336	0	0	2.69688	8.39578	ABCA1;CDT1;CCNB1;KIT;AURKB
Omega-3 Fatty Acids BOSS	5/98	0.0444609	0.167336	0	0	2.69688	8.39578	ABCA1;CD4;VCAM1;CD8A;SCD
prednisolone BOSS	5/98	0.0444609	0.167336	0	0	2.69688	8.39578	CDT1;CD4;CD8A;AURKB;NR3C2
Calcifediol BOSS	4/68	0.0451202	0.169354	0	0	3.13173	9.70343	CD4;CD8A;GMNN;SIL1
beclomethasone CTD 00005468	4/68	0.0451202	0.169354	0	0	3.13173	9.70343	VCAM1;CYP2S1;RNASE2;NR3C2
Docosahexaenoic acid BOSS	6/131	0.04533	0.16968	0	0	2.41002	7.45609	ABCA1;CDT1;VCAM1;CD8A;SCD;AURKB
Oxazolone CTD 00006449	6/131	0.04533	0.16968	0	0	2.41002	7.45609	BTG1;PYHIN1;RPL27A;CMPK2;CCR7;DLGAP5
piperlongumine HL60 DOWN	13/389	0.0455313	0.170202	0	0	1.74506	5.3911	CCR1;RRM2;EIF2AK2;TUBG1;KIF15;TGFBR2;NEIL3;EXOSC4;CHEK1;TMEM106B;MCM4;MCM2;MAD2L1
MG-262 MCF7 UP	11/312	0.0458847	0.171291	0	0	1.84203	5.67645	DNAJB1;CDKN1A;DUSP2;SPSB1;SMOX;SCD;ID3;PHGDH;SLC1A4;DIP2C;APOBEC3A
33258 Hoechst BOSS	5/99	0.0461027	0.171871	0	0	2.66805	8.20929	ABCA1;CDT1;CCNB1;HPD;AURKB
cinnamaldehyde CTD 00000671	7/166	0.046547	0.172416	0	0	2.21229	6.78575	CDKN1A;MX1;LTA;IL7R;IFI44L;TNFRSF21;ARHGAP23
LY-294002 PC3 DOWN	3/41	0.0466244	0.172416	0	0	3.951	12.1123	DNAJB1;MCM4;IL7R
asparagine BOSS	3/41	0.0466244	0.172416	0	0	3.951	12.1123	CD4;HPD;AURKB
Rutin trihydrate BOSS	3/41	0.0466244	0.172416	0	0	3.951	12.1123	ABCA1;CDT1;AURKB
cilostazol CTD 00002032	3/41	0.0466244	0.172416	0	0	3.951	12.1123	CCNA2;CDKN1A;VCAM1
THIOACETAMIDE CTD 00006870	3/41	0.0466244	0.172416	0	0	3.951	12.1123	SQLE;SMOX;MT1G
thimerosal CTD 00006868	6/132	0.0467374	0.172603	0	0	2.39077	7.32343	TOP2A;DNAJB1;CCNB1;GMNN;PLK1;GADD45G
spiperone PC3 DOWN	4/69	0.0471828	0.173782	0	0	3.08339	9.41584	CCNA2;KIF20A;DTL;DLGAP5
ebselen TTD 00007775	4/69	0.0471828	0.173782	0	0	3.08339	9.41584	HKDC1;GMNN;PLK1;PABPC1
dexamethasone BOSS	8/202	0.0472763	0.173893	0	0	2.07382	6.32878	ABCA1;CDT1;CD4;CD8A;GGH;HPD;AURKB;NR3C2
D-Sorbitol BOSS	5/100	0.0477802	0.175102	0	0	2.63983	8.02811	ABCA1;CDT1;CD4;HPD;AURKB
rofecoxib CTD 00003631	5/100	0.0477802	0.175102	0	0	2.63983	8.02811	UHRF1;SCD;SH2D1A;RORC;CACNA2D3
Diphenylcyclopropenone CTD 00001385	44610	0.0481134	0.175102	0	0	6.24681	18.954	MT2A;GMNN
Seocalcitol CTD 00002914	44610	0.0481134	0.175102	0	0	6.24681	18.954	CDKN1A;CCNE1
Rubitecan CTD 00002935	44610	0.0481134	0.175102	0	0	6.24681	18.954	CDKN1A;CCNE1
hesperidin CTD 00006087	44610	0.0481134	0.175102	0	0	6.24681	18.954	VCAM1;TNFRSF25
mechlorethamine CTD 00006251	44610	0.0481134	0.175102	0	0	6.24681	18.954	CCNA2;CCNB1
fucose TTD 00008125	44610	0.0481134	0.175102	0	0	6.24681	18.954	DPP4;FCER1A
tolnaftate PC3 DOWN	9/240	0.0489334	0.177852	0	0	1.9607	5.91601	POLQ;SDF2L1;RPL27A;NMT2;CBLB;RGL1;MID2;NR3C2;SAP30
PHA-767491 LINCS	5/101	0.0494935	0.178276	0	0	2.6122	7.85205	RPS6KA5;PRKCH;PLK1;ACVR2A;TGFBR2
myo-inositol BOSS	5/101	0.0494935	0.178276	0	0	2.6122	7.85205	ABCA1;RYR1;CD4;SCD;AURKB
ACMC-20mvek CTD 00002629	5/101	0.0494935	0.178276	0	0	2.6122	7.85205	ABCA1;CDKN1A;VCAM1;CD40LG;FASLG
BIO (6-Bromoindirubin-3'-oxime) MRC	3/42	0.049503	0.178276	0	0	3.8495	11.5705	RPS6KA5;MELK;CHEK1
CHEMBL402761 BOSS	3/42	0.049503	0.178276	0	0	3.8495	11.5705	ABCA1;CDT1;HPD
N-Formyl-Met-Leu-Phe BOSS	3/42	0.049503	0.178276	0	0	3.8495	11.5705	ABCA1;CD63;AURKB
Equol CTD 00007470	3/42	0.049503	0.178276	0	0	3.8495	11.5705	CCNA2;CHEK1;MCM4
Rifampicin CTD 00006701	6/134	0.0496327	0.178509	0	0	2.35317	7.06683	ABCA1;CYP2S1;DHCR24;FASLG;CCR7;CCR6
arachidonic acid CTD 00007139	7/169	0.0503737	0.180938	0	0	2.17099	6.48754	ABCA1;TOP2A;MT2A;SCD;PSAT1;ID3;FASLG
WH-4-023 LINCS	6/135	0.0511208	0.183382	0	0	2.33481	6.94271	EPHA4;TXK;KIT;EPHA1;ACVR2A;AURKA
lactose BOSS	5/102	0.0512425	0.183415	0	0	2.58514	7.68092	CD4;CD8A;POLE2;GGH;HPD
chlorprothixene PC3 UP	4/71	0.0514626	0.183415	0	0	2.99104	8.87413	CDKN1A;MX1;WIPI1;OASL
camptothecin BOSS	4/71	0.0514626	0.183415	0	0	2.99104	8.87413	ABCA1;CDT1;CHEK1;AURKB
ritonavir CTD 00007290	4/71	0.0514626	0.183415	0	0	2.99104	8.87413	CCNA2;CDKN1A;CCNB1;FASLG
Fludarabine CTD 00001135	4/71	0.0514626	0.183415	0	0	2.99104	8.87413	CCNA2;CDKN1A;CCNE1;CHEK1
captopril HL60 DOWN	7/170	0.0516921	0.183757	0	0	2.15756	6.39166	DNAJB1;PSAT1;AP1S2;MCM4;KIF2C;GOLGA8A;EIF4B
pyrvinium MCF7 UP	7/170	0.0516921	0.183757	0	0	2.15756	6.39166	CDKN1A;BTG1;IL21R;ID3;SLC1A4;PHGDH;ZNF337
benzethonium chloride MCF7 UP	3/43	0.0524663	0.184604	0	0	3.75307	11.0625	MT2A;SCD;MT1G
monensin MCF7 UP	3/43	0.0524663	0.184604	0	0	3.75307	11.0625	SQLE;SCD;WIPI1
GADOLINIUM BOSS	3/43	0.0524663	0.184604	0	0	3.75307	11.0625	CD4;SCD;CD8A
efavirenz BOSS	3/43	0.0524663	0.184604	0	0	3.75307	11.0625	CDT1;CD4;CD8A
artemisinin BOSS	3/43	0.0524663	0.184604	0	0	3.75307	11.0625	ABCA1;CDT1;SCD
Acteoside CTD 00002463	3/43	0.0524663	0.184604	0	0	3.75307	11.0625	CDKN1A;VCAM1;CCNE1
Allyl sulfide CTD 00001796	3/43	0.0524663	0.184604	0	0	3.75307	11.0625	CDKN1A;CCNB1;CHEK1
naphthalene CTD 00001527	3/43	0.0524663	0.184604	0	0	3.75307	11.0625	EPHX2;CYP2S1;NDC80
ciclopirox MCF7 UP	5/103	0.0530273	0.18553	0	0	2.55863	7.51456	MT2A;CDKN1A;BTG1;BIK;MT1G
5109870 MCF7 UP	7/171	0.0530321	0.18553	0	0	2.14429	6.29748	MT2A;CDKN1A;BTG1;GLS2;BIK;MT1G;SLC1A4
FLAVANONE CTD 00001352	44611	0.0530897	0.18553	0	0	5.87905	17.2596	CDKN1A;FASLG
KU-55933 CTD 00004399	44611	0.0530897	0.18553	0	0	5.87905	17.2596	CDKN1A;CHEK1
AC1LEORR TTD 00001514	44611	0.0530897	0.18553	0	0	5.87905	17.2596	GMNN;CCR6
epinephrine BOSS	8/207	0.0531336	0.18553	0	0	2.02119	5.93209	ABCA1;RYR1;CD4;KIT;GGH;SIL1;AURKB;NR3C2
chlorpromazine PC3 UP	4/72	0.0536795	0.186962	0	0	2.94691	8.61889	CDKN1A;SDF2L1;WIPI1;SLC1A4
profenamine PC3 UP	4/72	0.0536795	0.186962	0	0	2.94691	8.61889	CDKN1A;IL23A;WIPI1;IL7R
pyrvinium HL60 UP	6/137	0.0541782	0.188461	0	0	2.29893	6.70248	MT2A;DUSP2;BTG1;IL23A;MT1G;WIPI1
morphine BOSS	7/172	0.0543938	0.188972	0	0	2.13119	6.20497	ABCA1;CDT1;CD4;PRF1;SIL1;HPD;AURKB
arbutin CTD 00005438	10/283	0.0546111	0.189284	0	0	1.84419	5.36201	C1QB;COL17A1;CYP2U1;MTHFD1L;IL23A;TCN1;CD160;POLE2;CD3G;FASLG
scriptaid MCF7 UP	20/688	0.0546209	0.189284	0	0	1.51606	4.4077	CDKN1A;BTG1;BIK;SIRT4;ZNF10;SLC16A10;WIPI1;CBLB;OASL;SQLE;DNAJB1;TIAM1;MT2A;SCML1;RPS6KA5;PKIA;HSF2;IRF7;MAN1C1;RGL1
idarubicin hydrochloride	3/44	0.0555133	0.191174	0	0	3.66134	10.5854	PLK1;CCR6;APOBEC3A
mycophenolic acid MCF7 UP	3/44	0.0555133	0.191174	0	0	3.66134	10.5854	CDKN1A;GLS2;ZNF337
mevalonic acid BOSS	3/44	0.0555133	0.191174	0	0	3.66134	10.5854	ABCA1;HPD;AURKB
CHEMBL521784 BOSS	3/44	0.0555133	0.191174	0	0	3.66134	10.5854	ABCA1;VCAM1;AURKB
Gadodiamide hydrate CTD 00002623	3/44	0.0555133	0.191174	0	0	3.66134	10.5854	RSAD2;IFI44L;APOBEC3A
rosiglitazone PC3 UP	4/73	0.0559475	0.192189	0	0	2.90405	8.37337	CDKN1A;OAS1;TNFRSF21;OASL
guanosine BOSS	4/73	0.0559475	0.192189	0	0	2.90405	8.37337	RYR1;ABCA1;CDT1;AURKB
tyrphostin AG-1478 MCF7 UP	5/105	0.0567044	0.194184	0	0	2.5072	7.19542	SDF2L1;ID3;SLC1A4;WIPI1;OASL
cholecalciferol CTD 00005655	5/105	0.0567044	0.194184	0	0	2.5072	7.19542	CDKN1A;CCNE1;GMNN;KIT;SULF2
thapsigargin PC3 UP	15/484	0.0572868	0.194184	0	0	1.61493	4.61819	CDKN1A;SDF2L1;BTG1;SMOX;NR1D2;WIPI1;UAP1;CBLB;SLC1A4;OASL;SPSB1;PSAT1;ZNF419;IL23A;CRELD2
METHYL METHANESULFONATE CTD 00006307	89/3865	0.0576247	0.194184	0	0	1.22332	3.49111	GALNT12;CDKN1A;BTG1;PLEKHF1;TNFRSF13B;GMNN;KIF15;GPR174;CDC20;CHAF1B;FAM102A;RPS6KA5;PTTG1;AP1S2;NUSAP1;FBXO5;DIP2C;ZIK1;PAQR8;EOMES;SIRT4;ZBTB32;WDR34;THNSL1;CDC25A;CCNA2;ETV7;FCER2;NEIL3;IRF4;FEZ1;CHI3L2;IRF7;KIF2C;KIF20A;PRR11;DTL;LY6E;RTN1;CDCA5;NCAPG;NEXN;SLC1A4;FHIT;SKA1;FAM117B;AURKA;RAD51AP1;DPP4;DNAJB1;OGFRL1;ABLIM1;CCNB1;EXOSC4;MTHFD1L;MAN1C1;LRIG1;TNFRSF17;E2F7;FANCI;CCR1;CDT1;SDF2L1;V…
Medroxyprogesterone acetate	44612	0.0582394	0.194184	0	0	5.55215	15.7859	RORC;NR3C2
GSK1007102B GSK	44612	0.0582394	0.194184	0	0	5.55215	15.7859	PRKCH;MELK
Kinome 511 Roche	44612	0.0582394	0.194184	0	0	5.55215	15.7859	KIT;AURKA
GW5074 (Raf1 Kinase Inhibitor I) MRC	44612	0.0582394	0.194184	0	0	5.55215	15.7859	PLK1;AURKB
TTNPB MCF7 UP	44612	0.0582394	0.194184	0	0	5.55215	15.7859	TGFBI;DHRS3
mycophenolic acid MCF7 DOWN	44612	0.0582394	0.194184	0	0	5.55215	15.7859	PLK1;HMMR
Indoxyl sulfate BOSS	44612	0.0582394	0.194184	0	0	5.55215	15.7859	ABCA1;VCAM1
Congo red BOSS	44612	0.0582394	0.194184	0	0	5.55215	15.7859	TGFBI;AURKB
Voriconazole BOSS	44612	0.0582394	0.194184	0	0	5.55215	15.7859	CDT1;CD4
CEFIXIME BOSS	44612	0.0582394	0.194184	0	0	5.55215	15.7859	UHRF1;PABPC1
cytidine BOSS	44612	0.0582394	0.194184	0	0	5.55215	15.7859	CD4;APOBEC3A
methimazole BOSS	44612	0.0582394	0.194184	0	0	5.55215	15.7859	CD4;GGH
Rosuvastatin CTD 00003899	44612	0.0582394	0.194184	0	0	5.55215	15.7859	ABCA1;GZMK
Dutasteride CTD 00003505	44612	0.0582394	0.194184	0	0	5.55215	15.7859	VCAM1;DHCR24
TRIAMCINOLONE ACETONIDE CTD 00006922	44612	0.0582394	0.194184	0	0	5.55215	15.7859	VCAM1;CYP2S1
1,2,9,10-tetramethoxyaporphine CTD 00000187	44612	0.0582394	0.194184	0	0	5.55215	15.7859	UHRF1;RAD54L
NVP-BEZ235 CTD 00004861	44612	0.0582394	0.194184	0	0	5.55215	15.7859	CDKN1A;RPS6
colforsin MCF7 UP	5/106	0.0585966	0.194184	0	0	2.48225	7.04233	BTG1;LRIG1;ID3;CBLB;OASL
HG-5-88-01 LINCS	3/45	0.0586429	0.194184	0	0	3.57399	10.1369	PLK4;TTK;EPHA1
5707885 PC3 UP	3/45	0.0586429	0.194184	0	0	3.57399	10.1369	PSAT1;SLC1A4;WIPI1
chrysin HL60 UP	3/45	0.0586429	0.194184	0	0	3.57399	10.1369	ABCA1;NT5E;RPS20
metoprolol HL60 UP	3/45	0.0586429	0.194184	0	0	3.57399	10.1369	SPSB1;CYP2U1;RPL27A
benzbromarone BOSS	3/45	0.0586429	0.194184	0	0	3.57399	10.1369	CDT1;GMNN;PLK1
LITHIUM CHLORIDE BOSS	3/45	0.0586429	0.194184	0	0	3.57399	10.1369	ABCA1;LEF1;AURKB
okadaic acid BOSS	3/45	0.0586429	0.194184	0	0	3.57399	10.1369	ABCA1;CDT1;AURKB
Rhein CTD 00001002	3/45	0.0586429	0.194184	0	0	3.57399	10.1369	HKDC1;CXCR6;CCR6
ALDOSTERONE BOSS	7/176	0.0600576	0.19863	0	0	2.08032	5.85079	ABCA1;CDT1;RORC;GGH;PASK;AURKB;NR3C2
daunorubicin PC3 UP	6/141	0.060619	0.199585	0	0	2.23036	6.25201	EPHA4;CDKN1A;CCNE1;ZNF419;SMOX;IRF7
cytosine BOSS	4/75	0.0606361	0.199585	0	0	2.82196	7.90957	CD4;GZMM;UHRF1;HPD
lamivudine CTD 00007258	4/75	0.0606361	0.199585	0	0	2.82196	7.90957	CCNA2;CDKN1A;PSAT1;SLC1A4
ns-398 CTD 00002958	4/75	0.0606361	0.199585	0	0	2.82196	7.90957	TPX2;CDKN1A;CCNB1;FASLG
Alitretinoin CTD 00003402	8/213	0.0607529	0.199731	0	0	1.96143	5.49385	ABCA1;COL17A1;CDKN1A;FABP5;COL6A1;LCN2;CCR7;CD1A
valproic acid HL60 UP	10/289	0.0611221	0.200705	0	0	1.80397	5.04188	HERC5;DNAJB1;MT2A;SATB1;FEZ1;CBLB;WIPI1;RGL1;RECK;CEP55
HEMATOXYLIN BOSS	9/251	0.0614227	0.201452	0	0	1.87052	5.2187	ABCA1;CDT1;CD4;VCAM1;CD8A;PLK1;KIT;CD1A;AURKB
dimethyl sulfoxide BOSS	7/177	0.0615281	0.201557	0	0	2.06797	5.76605	ABCA1;CX3CR1;CDT1;CD4;SCD;HPD;AURKB
cloperastine PC3 UP	3/46	0.0618538	0.201665	0	0	3.49069	9.71453	SDF2L1;SLC1A4;WIPI1
Dithiothreitol BOSS	3/46	0.0618538	0.201665	0	0	3.49069	9.71453	RYR1;SCD;HPD
22-Hydroxycholesterol CTD 00000121	3/46	0.0618538	0.201665	0	0	3.49069	9.71453	ABCA1;SQLE;VCAM1
Bazedoxifene CTD 00004022	3/46	0.0618538	0.201665	0	0	3.49069	9.71453	UHRF1;DTL;CDC25A
calmidazolium MCF7 DOWN	5/108	0.0624883	0.202651	0	0	2.4338	6.74838	POLQ;PKIA;AP1S2;HTRA1;GOLGA8A
clomipramine PC3 DOWN	5/108	0.0624883	0.202651	0	0	2.4338	6.74838	NAP1L3;IFI44;ID3;RGL1;DTL
CHOLINE HYDROXIDE BOSS	5/108	0.0624883	0.202651	0	0	2.4338	6.74838	EEF1A1;ABCA1;CD4;HPD;AURKB
IKK-2 Inhibitor IV (TPCA-1) MRC	44613	0.0635537	0.202651	0	0	5.25967	14.495	AURKB;AURKA
PLX-4720 Kinome Scan	44613	0.0635537	0.202651	0	0	5.25967	14.495	KIT;TGFBR2
clomifene HL60 UP	44613	0.0635537	0.202651	0	0	5.25967	14.495	MX1;MCM4
clotrimazole MCF7 UP	44613	0.0635537	0.202651	0	0	5.25967	14.495	WIPI1;SLC1A4
hycanthone PC3 UP	44613	0.0635537	0.202651	0	0	5.25967	14.495	IFI6;OASL
clarithromycin BOSS	44613	0.0635537	0.202651	0	0	5.25967	14.495	CDT1;CD4
ryanodine BOSS	44613	0.0635537	0.202651	0	0	5.25967	14.495	RYR1;SCD
chlorothiazide BOSS	44613	0.0635537	0.202651	0	0	5.25967	14.495	PASK;NR3C2
Eplerenone BOSS	44613	0.0635537	0.202651	0	0	5.25967	14.495	AURKB;NR3C2
SCH-202676 hydrobromide CTD 00003869	44613	0.0635537	0.202651	0	0	5.25967	14.495	PLK1;GMNN
TDZD-8 CTD 00004374	44613	0.0635537	0.202651	0	0	5.25967	14.495	CCNA2;CDKN1A
Nobiletin CTD 00000424	44613	0.0635537	0.202651	0	0	5.25967	14.495	CCNA2;KIF11
POTASSIUM BROMATE CTD 00000989	44613	0.0635537	0.202651	0	0	5.25967	14.495	CDKN1A;CCNB1
hypericin CTD 00000183	44613	0.0635537	0.202651	0	0	5.25967	14.495	TOP2A;EZH2
Styrene oxide CTD 00000717	44613	0.0635537	0.202651	0	0	5.25967	14.495	TGFBR3;CDKN1A
TTNPB TTD 00011595	44613	0.0635537	0.202651	0	0	5.25967	14.495	PLK1;GMNN
CADMIUM BOSS	6/143	0.0640029	0.203377	0	0	2.19757	6.04074	ABCA1;CD2;CDT1;SCD;HPD;AURKB
genistein BOSS	6/143	0.0640029	0.203377	0	0	2.19757	6.04074	ABCA1;TOP2A;CDT1;CCNB1;VCAM1;AURKB
atorvastatin BOSS	6/143	0.0640029	0.203377	0	0	2.19757	6.04074	ABCA1;CDT1;CD4;VCAM1;CD40LG;AURKB
lomustine PC3 DOWN	5/109	0.0644876	0.204681	0	0	2.41027	6.60724	CCNA2;ESPL1;NR3C2;KIF15;TGFBR2
erythromycin BOSS	3/47	0.0651449	0.206077	0	0	3.41118	9.31642	CDT1;PLK1;PRF1
tetracycline CTD 00006851	3/47	0.0651449	0.206077	0	0	3.41118	9.31642	TOP2A;WIPI1;PABPC1
TPEN CTD 00001994	9/254	0.0651519	0.206077	0	0	1.84733	5.04511	CCR1;CX3CR1;MT2A;PLSCR1;FEZ1;IFI6;LTA;MT1G;TGFBR2
vanoxerine PC3 UP	4/77	0.0655262	0.207024	0	0	2.74436	7.47922	HERC5;RSAD2;IFI44;OASL
CORTICOSTERONE BOSS	7/180	0.0660709	0.208506	0	0	2.0318	5.52045	ABCA1;CDT1;CD4;CD8A;GGH;AURKB;NR3C2
phenytoin CTD 00006527	5/110	0.0665226	0.209691	0	0	2.3872	6.46981	EOMES;CDKN1A;FGF9;CAPN5;COL6A1
HG-6-64-01 LINCS	6/145	0.0674958	0.212234	0	0	2.16573	5.83813	EPHA4;TXK;KIT;TTK;EPHA1;TGFBR2
mifepristone BOSS	4/78	0.0680462	0.212234	0	0	2.70714	7.27562	ABCA1;CD4;AURKB;NR3C2
3,4-Dihydro-2-phenyl-2H-1-benzopyran-3,4-diol BOSS	4/78	0.0680462	0.212234	0	0	2.70714	7.27562	ABCA1;CDT1;VCAM1;AURKB
AZD-9291 LINCS	3/48	0.0685149	0.212234	0	0	3.33521	8.94071	PLK4;TXK;PLK1
diltiazem PC3 UP	3/48	0.0685149	0.212234	0	0	3.33521	8.94071	OAS1;SMOX;RPL27A
primidone PC3 UP	3/48	0.0685149	0.212234	0	0	3.33521	8.94071	RPL27A;NMT2;RGL1
Sildenafil citrate BOSS	3/48	0.0685149	0.212234	0	0	3.33521	8.94071	ABCA1;CDT1;AURKB
androstenedione BOSS	3/48	0.0685149	0.212234	0	0	3.33521	8.94071	CDT1;GGH;SIL1
Ursolic acid CTD 00000232	3/48	0.0685149	0.212234	0	0	3.33521	8.94071	TOP2A;CDKN1A;CCNE1
prednisolone CTD 00006605	3/48	0.0685149	0.212234	0	0	3.33521	8.94071	DBP;CYP2S1;NR3C2
curcumin BOSS	9/257	0.0690214	0.212234	0	0	1.8247	4.87803	ABCA1;CDT1;CCNB1;CD4;VCAM1;CD8A;GMNN;CCR6;AURKB
Dovitinib RBC	44614	0.0690243	0.212234	0	0	4.99643	13.3569	MELK;KIT
loperamide MCF7 UP	44614	0.0690243	0.212234	0	0	4.99643	13.3569	SQLE;OASL
oxyphenbutazone MCF7 UP	44614	0.0690243	0.212234	0	0	4.99643	13.3569	SLC1A4;DIP2C
ticlopidine MCF7 UP	44614	0.0690243	0.212234	0	0	4.99643	13.3569	HERC5;OASL
naringin BOSS	44614	0.0690243	0.212234	0	0	4.99643	13.3569	ABCA1;CDT1
cabergoline BOSS	44614	0.0690243	0.212234	0	0	4.99643	13.3569	GGH;SIL1
cannabidiol BOSS	44614	0.0690243	0.212234	0	0	4.99643	13.3569	ABCA1;CDT1
2,6-DICHLORO-4-NITROPHENOL CTD 00000815	44614	0.0690243	0.212234	0	0	4.99643	13.3569	RPS3;RPL13A
dimethoate CTD 00005841	44614	0.0690243	0.212234	0	0	4.99643	13.3569	ID3;PABPC1
Poriol TTD 00010293	44614	0.0690243	0.212234	0	0	4.99643	13.3569	UHRF1;PABPC1
Chebulinic acid TTD 00002818	44614	0.0690243	0.212234	0	0	4.99643	13.3569	SQLE;PABPC1
bilirubin BOSS	7/182	0.0692091	0.212319	0	0	2.00837	5.3636	ABCA1;CD2;CDT1;CD4;VCAM1;CD8A;AURKB
maltotriose BOSS	7/182	0.0692091	0.212319	0	0	2.00837	5.3636	ABCA1;CD4;CD8A;UST;PRF1;HPD;AURKB
tonzonium bromide PC3 UP	6/146	0.0692832	0.212319	0	0	2.15015	5.73993	SQLE;DNAJB1;CDKN1A;SDF2L1;SMOX;WIPI1
disulfiram	4/79	0.0706157	0.215459	0	0	2.67091	7.07924	GMNN;PLK1;CCR6;CXCR6
laudanosine HL60 DOWN	4/79	0.0706157	0.215459	0	0	2.67091	7.07924	CENPF;NCAPG;CDC25A;AURKB
berberine BOSS	4/79	0.0706157	0.215459	0	0	2.67091	7.07924	ABCA1;CDT1;VCAM1;AURKB
Pioglitazone CTD 00002515	5/112	0.0706988	0.215459	0	0	2.34233	6.20561	ABCA1;CCNA2;CCNB1;CDKN1A;CCNE1
sulforaphane CTD 00000857	5/112	0.0706988	0.215459	0	0	2.34233	6.20561	MT2A;CCNB1;CDKN1A;SERPING1;NME1
Pazopanib FDA	3/49	0.0719625	0.218585	0	0	3.26254	8.58573	PLK4;KIT;TTK
Pazopanib Kinome Scan	3/49	0.0719625	0.218585	0	0	3.26254	8.58573	PLK4;KIT;TTK
Platelet activating factor BOSS	3/49	0.0719625	0.218585	0	0	3.26254	8.58573	ABCA1;CDT1;AURKB
L-proline BOSS	7/184	0.0724352	0.219779	0	0	1.98547	5.21199	DPP4;ABCA1;CD8A;GGH;PASK;HPD;AURKB
AST-487 Kinome Scan	6/148	0.0729394	0.221065	0	0	2.11965	5.5495	EPHA4;RPS6KA5;MELK;KIT;TTK;TGFBR2
geldanamycin HL60 UP	4/80	0.0732344	0.221229	0	0	2.63563	6.88977	DNAJB1;PLSCR1;SPATS2L;CRELD2
wortmannin MCF7 UP	4/80	0.0732344	0.221229	0	0	2.63563	6.88977	BTG1;RPS6KA5;SMOX;CBLB
Gallic acid BOSS	4/80	0.0732344	0.221229	0	0	2.63563	6.88977	ABCA1;CDT1;VCAM1;AURKB
SU-6668 MRC	44615	0.074643	0.223523	0	0	4.75826	12.3479	CHEK1;AURKB
BI-2536 LINCS	44615	0.074643	0.223523	0	0	4.75826	12.3479	RPS6KA5;TTK
Sunitinib RBC	44615	0.074643	0.223523	0	0	4.75826	12.3479	MELK;KIT
Flavopiridol hydrochloride BOSS	44615	0.074643	0.223523	0	0	4.75826	12.3479	CDT1;AURKB
4-aminopyridine BOSS	44615	0.074643	0.223523	0	0	4.75826	12.3479	ABCA1;RYR1
ifosfamide CTD 00006138	44615	0.074643	0.223523	0	0	4.75826	12.3479	TOP2A;FASLG
pravastatin CTD 00007142	44615	0.074643	0.223523	0	0	4.75826	12.3479	ABCA1;CDKN1A
Clofarabine CTD 00002713	44615	0.074643	0.223523	0	0	4.75826	12.3479	CDKN1A;CHEK1
chlorhexidine	3/50	0.0754864	0.22507	0	0	3.19296	8.24997	HKDC1;RORC;RAD54L
Cabozantinib FDA	3/50	0.0754864	0.22507	0	0	3.19296	8.24997	EPHA4;KIT;AURKB
estriol CTD 00005924	3/50	0.0754864	0.22507	0	0	3.19296	8.24997	FAM102A;VCAM1;CCNE1
thioridazine CTD 00006879	3/50	0.0754864	0.22507	0	0	3.19296	8.24997	CDKN1A;WIPI1;CDC25A
trans-Lutein BOSS	4/81	0.0759017	0.226064	0	0	2.60127	6.70688	ABCA1;CDT1;HPD;AURKB
Healon BOSS	5/115	0.0772273	0.229764	0	0	2.2781	5.83423	ABCA1;CDT1;CD4;VCAM1;HMMR
acetic acid BOSS	7/187	0.077439	0.229897	0	0	1.95208	4.99394	ABCA1;CDT1;CD4;SMOX;GGH;HPD;AURKB
Imatinib mesylate BOSS	7/187	0.077439	0.229897	0	0	1.95208	4.99394	ABCA1;CDT1;CD4;CD8A;KIT;HPD;AURKB
[6-[6-(butanoylamino)purin-9-yl]-2-hydroxy-2-oxo-4a,6,7,7a-tetrahydro-4H-furo[3,2-d][1,3,2]dioxaphosphinin-7-yl] butanoate CTD 00005796	8/225	0.0779575	0.231187	0	0	1.85182	4.72508	EEF1A1;OGFRL1;CDKN1A;NT5E;CCNB1;FGF9;IL23A;NEXN
TRICHLOROETHYLENE CTD 00006932	4/82	0.0786175	0.232529	0	0	2.56778	6.53029	HERC5;EEF1A1;BTG1;HMMR
rifabutin PC3 UP	6/151	0.0786272	0.232529	0	0	2.07547	5.278	TGFBR3;EPHA4;CDKN1A;SATB1;RGL1;NR3C2
sanguinarine HL60 UP	12/384	0.0790349	0.232529	0	0	1.62422	4.12205	EPHA4;DNAJB1;MT2A;RPL27A;ZNF10;MT1G;SPATS2L;ID3;SLC16A10;IL7R;ACVR2A;OASL
FLAVONE BOSS	3/51	0.0790852	0.232529	0	0	3.12628	7.93209	ABCA1;CDT1;AURKB
Zoledronic acid BOSS	3/51	0.0790852	0.232529	0	0	3.12628	7.93209	ABCA1;CD40LG;SIL1
cholesterol CTD 00005658	3/51	0.0790852	0.232529	0	0	3.12628	7.93209	ABCA1;SCD;DHCR24
methoxychlor CTD 00006302	3/51	0.0790852	0.232529	0	0	3.12628	7.93209	CDKN1A;MT2A;ID3
Tyrphostin AG 538 TTD 00011608	3/51	0.0790852	0.232529	0	0	3.12628	7.93209	UHRF1;CCR6;EZH2
puromycin MCF7 DOWN	5/116	0.0794734	0.233421	0	0	2.25746	5.71665	CCNE1;POLE2;GMNN;PRSS23;CDC25A
felodipine	44616	0.0804018	0.234399	0	0	4.54174	11.4485	GMNN;NR3C2
SU-6656 MRC	44616	0.0804018	0.234399	0	0	4.54174	11.4485	AURKB;AURKA
LY-294002 MCF7 DOWN	44616	0.0804018	0.234399	0	0	4.54174	11.4485	POLE2;CDC25A
minocycline HL60 DOWN	44616	0.0804018	0.234399	0	0	4.54174	11.4485	SQLE;DHCR24
Gibberellin BOSS	44616	0.0804018	0.234399	0	0	4.54174	11.4485	HPD;AURKB
inositol 1-phosphate BOSS	44616	0.0804018	0.234399	0	0	4.54174	11.4485	SIL1;AURKB
Sitagliptin BOSS	44616	0.0804018	0.234399	0	0	4.54174	11.4485	CX3CR1;DPP4
nitrate BOSS	6/152	0.0805772	0.234662	0	0	2.06115	5.19109	ABCA1;VCAM1;DDAH2;SCD;HPD;AURKB
metformin BOSS	7/189	0.0808844	0.234812	0	0	1.93043	4.85452	DPP4;ABCA1;CDT1;VCAM1;CD40LG;GGH;AURKB
Coke BOSS	7/189	0.0808844	0.234812	0	0	1.93043	4.85452	ABCA1;CDT1;CD4;CD8A;GGH;HPD;AURKB
Superoxide BOSS	7/189	0.0808844	0.234812	0	0	1.93043	4.85452	ABCA1;RYR1;CDT1;VCAM1;HPD;AURKB;NR3C2
SB 218078 RBC	4/83	0.0813812	0.236005	0	0	2.53515	6.35971	RPS6KA5;MELK;CHEK1;AURKB
azacitidine PC3 DOWN	17/595	0.0816163	0.236438	0	0	1.48447	3.71969	PLK4;POLQ;UBE2C;TROAP;CCNF;HJURP;CDCA8;BUB1B;TTK;AURKB;CCNA2;SQLE;DNAJB1;SALL2;ESPL1;CCNE1;KIF2C
anisomycin PC3 UP	24/899	0.0819598	0.237184	0	0	1.38855	3.4735	ABCA1;EPHA4;CDKN1A;BTG1;SMOX;IFI44;NR1D2;UAP1;CBLB;ACVR2A;TGFBR2;NR3C2;OASL;DNAJB1;SPSB1;MT2A;IL23A;IRF7;NMT2;MT1G;ID3;RGL1;IL7R;DIP2C
L-glutamic acid BOSS	7/190	0.0826399	0.238241	0	0	1.91978	4.78652	ABCA1;RYR1;CDT1;SCD;GGH;HPD;AURKB
SP600125 LINCS	3/52	0.0827574	0.238241	0	0	3.06232	7.63082	PLK4;RPS6KA5;TTK
dinoprostone PC3 UP	3/52	0.0827574	0.238241	0	0	3.06232	7.63082	OAS1;SMOX;OASL
haloperidol CTD 00006071	3/52	0.0827574	0.238241	0	0	3.06232	7.63082	SCD;GMNN;WIPI1
budesonide CTD 00007317	3/52	0.0827574	0.238241	0	0	3.06232	7.63082	MT2A;VCAM1;NR3C2
rifabutin MCF7 UP	9/267	0.0829404	0.238519	0	0	1.75307	4.36449	RPS6KA5;SALL2;PKIA;SIRT4;MAN1C1;ID3;WIPI1;RGL1;OASL
HG-5-113-01 LINCS	5/118	0.0840696	0.241514	0	0	2.21728	5.49023	PLK4;KIT;TTK;AURKB;AURKA
biochanin A CTD 00000149	4/84	0.0841923	0.241614	0	0	2.50333	6.19488	CDKN1A;MT2A;ENPP5;TNFRSF21
formaldehyde BOSS	7/191	0.0844173	0.242008	0	0	1.90925	4.71964	ABCA1;CDT1;CD4;CD8A;KIT;HPD;AURKB
phenoxybenzamine PC3 UP	6/154	0.0845578	0.242159	0	0	2.03309	5.02238	DNAJB1;CDKN1A;ZNF419;SLC1A4;NR1D2;IL7R
1-Phosphatidyl-myo-inositol BOSS	7/192	0.0862164	0.243176	0	0	1.89883	4.65384	ABCA1;RYR1;CDT1;VCAM1;KIT;HPD;AURKB
GW768505A GSK	44617	0.086293	0.243176	0	0	4.34406	10.643	EPHA4;KIT
ALW-II-49-7 LINCS	44617	0.086293	0.243176	0	0	4.34406	10.643	EPHA4;KIT
3,4-dichloroisocoumarin BOSS	44617	0.086293	0.243176	0	0	4.34406	10.643	GMNN;PLK1
benzthiazide BOSS	44617	0.086293	0.243176	0	0	4.34406	10.643	HPD;AURKB
cytochalasin D BOSS	44617	0.086293	0.243176	0	0	4.34406	10.643	ABCA1;CDT1
Cyperquat chloride BOSS	44617	0.086293	0.243176	0	0	4.34406	10.643	ABCA1;AURKB
jasplakinolide CTD 00002409	44617	0.086293	0.243176	0	0	4.34406	10.643	VCAM1;GMNN
Mitonafide CTD 00000974	44617	0.086293	0.243176	0	0	4.34406	10.643	GMNN;PABPC1
L-sorbose CTD 00006006	44617	0.086293	0.243176	0	0	4.34406	10.643	SCD;PLK1
Everolimus CTD 00003479	44617	0.086293	0.243176	0	0	4.34406	10.643	CCNA2;RPS6
GNF-Pf-3464 TTD 00008265	44617	0.086293	0.243176	0	0	4.34406	10.643	UHRF1;PABPC1
3,4-dichloroisocoumarin TTD 00000692	44617	0.086293	0.243176	0	0	4.34406	10.643	GMNN;PLK1
ellipticine MCF7 DOWN	15/515	0.0863855	0.243176	0	0	1.51235	3.70364	POLQ;CCNF;HJURP;TTK;CDC25A;NDC80;KIF15;CCNA2;CENPE;DNAJB1;CENPF;FAM102A;EXOSC4;ID3;CENPN
INDOMETHACIN SODIUM BOSS	5/119	0.0864193	0.243176	0	0	2.19772	5.38121	ABCA1;CDT1;CD4;VCAM1;AURKB
alprostadil PC3 UP	3/53	0.0865017	0.243176	0	0	3.00092	7.34503	ACOT7;OAS1;SMOX
O-Phospho-L-tyrosine BOSS	3/53	0.0865017	0.243176	0	0	3.00092	7.34503	ABCA1;KIT;AURKB
(+)-MK-801 hydrogen maleate BOSS	3/53	0.0865017	0.243176	0	0	3.00092	7.34503	RYR1;ABCA1;AURKB
Isoflavone BOSS	4/85	0.0870505	0.243972	0	0	2.4723	6.03555	ABCA1;CDT1;VCAM1;AURKB
Dibenzo[def,p]chrysene CTD 00001899	4/85	0.0870505	0.243972	0	0	2.4723	6.03555	CDKN1A;MT2A;SCD;NME1
SILVER CTD 00006742	4/85	0.0870505	0.243972	0	0	2.4723	6.03555	CDKN1A;MT2A;CCNB1;CCNE1
lycorine HL60 DOWN	23/862	0.0876011	0.245265	0	0	1.38671	3.37659	CX3CR1;CDT1;PAQR4;IL11RA;CACNA2D3;CYBRD1;GGH;DHCR24;SLC1A4;PASK;RNASE2;HERC5;SQLE;SH3YL1;SCD;PSAT1;CCNE1;MAN1C1;RAD54L;PHGDH;XAF1;SLC27A2;RECK
Simvastatin and niacin BOSS	7/193	0.0880373	0.246236	0	0	1.88853	4.58911	ABCA1;RYR1;CDT1;CD4;CD40LG;VCAM1;AURKB
daunorubicin MCF7 UP	8/232	0.0892127	0.249271	0	0	1.7933	4.33393	OGFRL1;CDKN1A;RPS6KA5;PLEKHF1;GLS2;MCM4;ZNF337;GADD45G
17-Hydroxy-17-methylandrost-4-en-3-one BOSS	7/194	0.0898799	0.25033	0	0	1.87833	4.52543	ABCA1;CDT1;CD4;GGH;SIL1;AURKB;NR3C2
WH-4-025 LINCS	4/86	0.0899553	0.25033	0	0	2.44203	5.88148	EPHA4;TXK;KIT;EPHA1
Rifampicin BOSS	4/86	0.0899553	0.25033	0	0	2.44203	5.88148	CDT1;CD4;HPD;AURKB
NADP(+) BOSS	4/86	0.0899553	0.25033	0	0	2.44203	5.88148	ABCA1;VCAM1;AURKB;NR3C2
propofol MCF7 UP	3/54	0.0903166	0.251082	0	0	2.94193	7.07367	OAS1;IFI6;OASL
luteolin CTD 00007430	5/121	0.091221	0.252795	0	0	2.1596	5.17111	CCNA2;CCNB1;CDKN1A;VCAM1;PLK1
H-7 PC3 DOWN	34/1361	0.0914435	0.252795	0	0	1.30094	3.1119	BTG1;TROAP;GMNN;CCNF;HJURP;CDCA8;TTK;CBLB;AURKA;NR3C2;DNAJB1;EXOSC4;SALL2;HSF2;ZNF329;FBXO5;PLK4;POLQ;BIK;PLK1;CDC25A;NDC80;ACVR2A;SAP30;CCNA2;SQLE;CENPF;NEIL3;ESPL1;ZNF419;CCNE1;ID3;RGL1;DTL
UNII-CXY7B3Q98Z BOSS	7/195	0.0917442	0.252795	0	0	1.86824	4.46277	ABCA1;CDT1;CD4;GGH;SIL1;AURKB;NR3C2
benfluorex MCF7 DOWN	44618	0.0923093	0.252795	0	0	4.16284	9.91843	SCD;MCM4
maprotiline MCF7 UP	44618	0.0923093	0.252795	0	0	4.16284	9.91843	SQLE;OASL
tetrandrine MCF7 UP	44618	0.0923093	0.252795	0	0	4.16284	9.91843	SQLE;SCD
albendazole BOSS	44618	0.0923093	0.252795	0	0	4.16284	9.91843	CD4;GMNN
nevirapine BOSS	44618	0.0923093	0.252795	0	0	4.16284	9.91843	CDT1;CD4
LITHOCHOLIC ACID BOSS	44618	0.0923093	0.252795	0	0	4.16284	9.91843	CDT1;PLK1
metoprolol BOSS	44618	0.0923093	0.252795	0	0	4.16284	9.91843	RYR1;CDT1
Rhodamine 123 BOSS	44618	0.0923093	0.252795	0	0	4.16284	9.91843	ABCA1;CDT1
FERRIC AMMONIUM CITRATE CTD 00000709	44618	0.0923093	0.252795	0	0	4.16284	9.91843	CDKN1A;MT2A
Hydroxytyrosol CTD 00000267	44618	0.0923093	0.252795	0	0	4.16284	9.91843	VCAM1;CDC25A
letrozole CTD 00002692	44618	0.0923093	0.252795	0	0	4.16284	9.91843	CDKN1A;RPS6
podophyllotoxin TTD 00010285	44618	0.0923093	0.252795	0	0	4.16284	9.91843	TOP2A;GMNN
Vanadic sulfate CTD 00001628	6/158	0.0928392	0.253673	0	0	1.97918	4.70428	PLEKHB1;CCNF;ID3;FBXO5;XAF1;CPVL
calcitriol BOSS	4/87	0.0929061	0.253673	0	0	2.41248	5.73246	ABCA1;CDT1;CD4;GMNN
Pioglitazone BOSS	4/87	0.0929061	0.253673	0	0	2.41248	5.73246	DPP4;ABCA1;VCAM1;AURKB
water BOSS	7/196	0.0936301	0.255184	0	0	1.85826	4.40112	ABCA1;CDT1;CD4;VCAM1;KIT;HPD;AURKB
cycloheximide BOSS	5/122	0.0936725	0.255184	0	0	2.14104	5.06987	ABCA1;CDT1;CCNB1;HPD;AURKB
JAK3 Inhibitor VI RBC	3/55	0.0942005	0.255184	0	0	2.88521	6.81581	MELK;CHEK1;AURKB
Vandetanib Kinome Scan	3/55	0.0942005	0.255184	0	0	2.88521	6.81581	PLK4;KIT;EPHA1
Vandetanib FDA	3/55	0.0942005	0.255184	0	0	2.88521	6.81581	PLK4;KIT;EPHA1
Lapatinib BOSS	3/55	0.0942005	0.255184	0	0	2.88521	6.81581	ABCA1;CDT1;AURKB
Methoprene BOSS	3/55	0.0942005	0.255184	0	0	2.88521	6.81581	CDT1;HPD;AURKB
Rosuvastatin BOSS	3/55	0.0942005	0.255184	0	0	2.88521	6.81581	ABCA1;CDT1;VCAM1
Aflodac CTD 00006817	8/235	0.0943106	0.255232	0	0	1.76933	4.17767	CCNA2;CDKN1A;CCNB1;PLEKHF1;CCNE1;LEF1;HMMR;AURKA
ARSENIC BOSS	5/123	0.0961575	0.259974	0	0	2.12278	4.97107	ABCA1;CDT1;VCAM1;HPD;AURKB
doxorubicin MCF7 DOWN	26/1006	0.096406	0.260391	0	0	1.34282	3.14112	ZNF331;BTG1;TROAP;CCNF;HJURP;TTK;AURKA;DNAJB1;FAM102A;EXOSC4;SALL2;HSF2;FBXO5;PLK4;CDT1;POLQ;CDC25A;NDC80;CCNA2;CENPE;CENPF;CCNE1;ID3;CENPN;ZNF337;DTL
Acid red 87 BOSS	7/198	0.0974663	0.261535	0	0	1.83862	4.28075	ABCA1;CDT1;CD4;VCAM1;CD8A;KIT;AURKB
ellipticine PC3 DOWN	12/399	0.0978019	0.261535	0	0	1.56005	3.62682	CCNA2;SQLE;DNAJB1;POLQ;EXOSC4;ZNF329;CCNF;HJURP;CDCA8;CDC25A;NDC80;KIF15
Sorafenib LINCS	3/56	0.0981519	0.261535	0	0	2.83062	6.57055	KIT;TTK;AURKB
Methyl viologen BOSS	3/56	0.0981519	0.261535	0	0	2.83062	6.57055	ABCA1;CDT1;HPD
nicotinic acid CTD 00006387	3/56	0.0981519	0.261535	0	0	2.83062	6.57055	ABCA1;VCAM1;SIRT4
INDIRUBIN-3'-MONOXIME CTD 00004181	3/56	0.0981519	0.261535	0	0	2.83062	6.57055	CDKN1A;MT2A;EPHX2
Tanespimycin CTD 00003582	3/56	0.0981519	0.261535	0	0	2.83062	6.57055	GMNN;RPS6;KIT
LY-317615 Kinome Scan	44619	0.0984434	0.261535	0	0	3.99612	9.2641	RPS6KA5;PRKCH
isoxsuprine HL60 DOWN	44619	0.0984434	0.261535	0	0	3.99612	9.2641	PSAT1;MCM4
84625-61-6 BOSS	44619	0.0984434	0.261535	0	0	3.99612	9.2641	CDT1;CD4
pentoxifylline BOSS	44619	0.0984434	0.261535	0	0	3.99612	9.2641	CDT1;VCAM1
nicotinamide CTD 00006391	44619	0.0984434	0.261535	0	0	3.99612	9.2641	CDKN1A;RPS6
hesperetin CTD 00000678	44619	0.0984434	0.261535	0	0	3.99612	9.2641	CDKN1A;TGFBR2
2,4-DIHYDROXYBENZOPHENONE CTD 00003724	44619	0.0984434	0.261535	0	0	3.99612	9.2641	CDKN1A;PLK1
Antimycin A CTD 00005427	44619	0.0984434	0.261535	0	0	3.99612	9.2641	CCNA2;CCNB1
hmba CTD 00000732	44619	0.0984434	0.261535	0	0	3.99612	9.2641	CDKN1A;CCNE1
Wogonin CTD 00003053	44619	0.0984434	0.261535	0	0	3.99612	9.2641	CCNA2;GMNN
etretinate BOSS	4/89	0.0989437	0.262358	0	0	2.35548	5.44869	ABCA1;CD4;GMNN;DHRS3
Pingyangmycin CTD 00001211	4/89	0.0989437	0.262358	0	0	2.35548	5.44869	MT2A;PPP2R2B;DHCR24;MCM2
Bosutinib	7/199	0.0994166	0.263358	0	0	1.82895	4.222	EPHA4;TXK;CHEK1;PLK1;KIT;EPHA1;PKMYT1
flunixin HL60 DOWN	8/238	0.0995719	0.263516	0	0	1.74598	4.02776	CENPE;DNAJB1;CCNB1;SDF2L1;PSAT1;POLE2;MCM4;CEP55
atrazine CTD 00005450	68/2969	0.100266	0.2651	0	0	1.20113	2.76251	ZNF331;RYR1;CDKN1A;BTG1;RPL32;DENND5B;BUB1B;HERC5;CHAF1B;MT2A;SALL2;PTTG1;CHEK1;OIP5;SOX8;ZIK1;PLEKHG4;ACOT7;PRKCH;GPT2;WIPI1;WDR34;CDC25A;KRT73;NME1;KRT72;CCNA2;TIAM1;ESPL1;COL6A1;EPHA1;CRELD2;DTL;LY6E;UHRF1;SATB1;LEF1;IFI6;CDCA8;CRIP2;TIMM10;PDLIM1;CCNB1;EXOSC4;ZDHHC19;SPOCK2;GRPEL2;RPS27A;CDT1;POLQ;LRRN3;SMOX;PLK1;CYBRD1;DHCR24;CENPF;RPS29;POLE2;RCAN3;CD28;CENPM;ZNF337;TRIP13;RGL1;KIAA1958;REC…
Dexbrompheniramine BOSS	5/125	0.101227	0.267383	0	0	2.08719	4.78047	ABCA1;CDT1;CD4;CD8A;HPD
azacyclonol PC3 UP	4/90	0.102029	0.268987	0	0	2.32797	5.31357	HERC5;CDKN1A;IFI44;OASL
Heparitin BOSS	4/90	0.102029	0.268987	0	0	2.32797	5.31357	CD4;UST;HPD;SULF2
nadide BOSS	3/57	0.102169	0.269098	0	0	2.77806	6.3371	ABCA1;SIRT4;AURKB
8-HYDROXYQUINOLINE CTD 00007045	8/240	0.10317	0.271473	0	0	1.73075	3.93119	PLAC8;NEIL3;CDKN1A;SDF2L1;MT1G;ID3;SORBS3;GOLGA8A
FLUOXETINE HYDROCHLORIDE BOSS	5/126	0.103811	0.272901	0	0	2.06983	4.68855	ABCA1;CDT1;CD4;SCD;AURKB
Methysergide maleate	44620	0.104688	0.273122	0	0	3.84223	8.67101	RAD54L;PABPC1
Pazopanib hydrochloride	44620	0.104688	0.273122	0	0	3.84223	8.67101	KIT;AURKB
isotretinoin MCF7 UP	44620	0.104688	0.273122	0	0	3.84223	8.67101	TGFBI;DHRS3
Ezetimibe BOSS	44620	0.104688	0.273122	0	0	3.84223	8.67101	ABCA1;CDT1
hexadecanal BOSS	44620	0.104688	0.273122	0	0	3.84223	8.67101	SCD;AURKB
Methysergide maleate BOSS	44620	0.104688	0.273122	0	0	3.84223	8.67101	RAD54L;PABPC1
Norcantharidin CTD 00002732	44620	0.104688	0.273122	0	0	3.84223	8.67101	CDKN1A;CHEK1
bisindolylmaleimide i TTD 00002466	44620	0.104688	0.273122	0	0	3.84223	8.67101	CCNB1;CHEK1
Eicosapentaenoic acid BOSS	4/91	0.105159	0.273573	0	0	2.30109	5.1827	ABCA1;CDT1;VCAM1;SCD
chrysin CTD 00001976	4/91	0.105159	0.273573	0	0	2.30109	5.1827	CDKN1A;CCNB1;VCAM1;SCD
fenofibrate CTD 00006620	4/91	0.105159	0.273573	0	0	2.30109	5.1827	ABCA1;VCAM1;CD40LG;SCD
Capsaicin BOSS	7/202	0.105395	0.273928	0	0	1.80053	4.05126	ABCA1;CX3CR1;CDT1;CD4;SCD;LCN2;AURKB
gossypol PC3 UP	3/58	0.106251	0.275374	0	0	2.72741	6.11472	CDKN1A;PSAT1;SLC1A4
quinisocaine PC3 UP	3/58	0.106251	0.275374	0	0	2.72741	6.11472	CDKN1A;SDF2L1;WIPI1
5'-adenylic acid BOSS	3/58	0.106251	0.275374	0	0	2.72741	6.11472	ABCA1;HPD;AURKB
testosterone enanthate CTD 00000155	15/534	0.108203	0.280167	0	0	1.45553	3.23674	CCR1;RPL30;RSAD2;MX1;PRF1;IFI6;EIF2AK2;DHCR24;THNSL1;FHIT;IFI44L;SCD;FEZ1;COL6A1;PTPN4
L-histidine BOSS	5/128	0.109077	0.2819	0	0	2.03597	4.51111	ABCA1;CD4;SCD;HPD;AURKB
Dinoprostone CTD 00007049	5/128	0.109077	0.2819	0	0	2.03597	4.51111	IL23A;RPS6;RORC;CCR7;CCR6
coenzyme A BOSS	3/59	0.110396	0.282204	0	0	2.67857	5.90271	CDT1;HPD;AURKB
lovastatin BOSS	3/59	0.110396	0.282204	0	0	2.67857	5.90271	ABCA1;CDT1;VCAM1
CHLOROFORM BOSS	3/59	0.110396	0.282204	0	0	2.67857	5.90271	ABCA1;CDT1;VCAM1
3-methyladenine BOSS	3/59	0.110396	0.282204	0	0	2.67857	5.90271	ABCA1;HPD;AURKB
Salazinic acid TTD 00010778	3/59	0.110396	0.282204	0	0	2.67857	5.90271	HKDC1;PLK1;PABPC1
5-azacytidine	2/29	0.111038	0.282204	0	0	3.69974	8.1316	GMNN;RORC
Kinome 635 Roche	2/29	0.111038	0.282204	0	0	3.69974	8.1316	PLK4;AURKA
Torin1 LINCS	2/29	0.111038	0.282204	0	0	3.69974	8.1316	KIT;TTK
Compound C (Dorsomorphin) MRC	2/29	0.111038	0.282204	0	0	3.69974	8.1316	EPHA4;RPS6KA5
isoxsuprine PC3 UP	2/29	0.111038	0.282204	0	0	3.69974	8.1316	SMOX;MX1
norcyclobenzaprine PC3 UP	2/29	0.111038	0.282204	0	0	3.69974	8.1316	SLC1A4;WIPI1
prochlorperazine PC3 UP	2/29	0.111038	0.282204	0	0	3.69974	8.1316	CDKN1A;WIPI1
Pemetrexed disodium BOSS	2/29	0.111038	0.282204	0	0	3.69974	8.1316	CHEK1;GGH
D-MONAPTERIN BOSS	2/29	0.111038	0.282204	0	0	3.69974	8.1316	CD4;VCAM1
Vinzam BOSS	2/29	0.111038	0.282204	0	0	3.69974	8.1316	CDT1;CD4
lansoprazole BOSS	2/29	0.111038	0.282204	0	0	3.69974	8.1316	CD4;PLK1
OLEANOLIC ACID BOSS	2/29	0.111038	0.282204	0	0	3.69974	8.1316	ABCA1;CDT1
58-64-0 CTD 00005321	2/29	0.111038	0.282204	0	0	3.69974	8.1316	NT5E;CD40LG
ellipticine CTD 00001632	4/93	0.111548	0.283017	0	0	2.24915	4.93307	TOP2A;CCNB1;GMNN;RAD54L
temozolomide CTD 00002088	7/205	0.111563	0.283017	0	0	1.77298	3.88842	SQLE;MT2A;CDKN1A;CHEK1;AP1S2;PABPC1;DHRS3
rosiglitazone BOSS	5/129	0.111757	0.283249	0	0	2.01945	4.42547	DPP4;ABCA1;CDT1;LCN2;AURKB
GLYCOGEN BOSS	6/167	0.113001	0.286137	0	0	1.86768	4.07221	ABCA1;RYR1;TBC1D4;SMOX;GGH;AURKB
cephaeline HL60 DOWN	12/411	0.114602	0.288865	0	0	1.51218	3.27583	SQLE;CDT1;POLQ;SCML1;RRM2;SCD;PSAT1;CCNE1;EIF2AK2;RAD54L;DHCR24;UAP1
Sorafenib FDA	3/60	0.114602	0.288865	0	0	2.63144	5.70046	KIT;TTK;AURKB
chlorophyll a BOSS	3/60	0.114602	0.288865	0	0	2.63144	5.70046	ABCA1;HPD;AURKB
protoporphyrin IX CTD 00001323	3/60	0.114602	0.288865	0	0	2.63144	5.70046	VCAM1;UHRF1;PLK1
PONATINIB CTD 00004976	3/60	0.114602	0.288865	0	0	2.63144	5.70046	EPHA4;KIT;EPHA1
meprobamate BOSS	4/94	0.114805	0.289112	0	0	2.22405	4.81398	CDT1;GGH;HPD;AURKB
MG-132 MCF7 DOWN	7/207	0.11578	0.289767	0	0	1.75506	3.78404	MT2A;CLIC3;CAMK2N1;CCNE1;PKIA;LDOC1;CRIP2
clindamycin HL60 DOWN	39/1626	0.116061	0.289767	0	0	1.24735	2.68636	TOP2A;BTG1;GMNN;NCAPG;BUB1B;UAP1;SLC1A4;MYL6B;TIMM10;KIF11;KIF15;AURKA;CDC20;DNAJB1;CCNB1;PI4KAP1;CHEK1;NUSAP1;OIP5;SCAND1;DLGAP5;EIF4B;CDT1;ACOT7;UBE2C;TUBG1;NDC80;NME1;CCNA2;CENPF;SCD;PRC1;MCM4;CENPN;KIF2C;TRIP13;GOLGA8A;CDKN3;MCM2
harmine MCF7 DOWN	8/247	0.116324	0.289767	0	0	1.67945	3.61313	RRM2;CAMK2N1;POLE2;KIF11;DIP2C;GOLGA8A;KIF15;SAP30
thapsigargin PC3 DOWN	10/329	0.117086	0.289767	0	0	1.5745	3.37706	TGFBR3;POLQ;CAMK2N1;CCNF;HTRA1;EIF2AK2;SPATS2L;DIP2C;PASK;IFI44L
ETHACRYNIC ACID	2/30	0.117485	0.289767	0	0	3.56742	7.63944	GMNN;RORC
GW843682 LINCS	2/30	0.117485	0.289767	0	0	3.56742	7.63944	PLK1;KIT
Indirubin Derivative E804 RBC	2/30	0.117485	0.289767	0	0	3.56742	7.63944	MELK;AURKA
budesonide HL60 UP	2/30	0.117485	0.289767	0	0	3.56742	7.63944	MT2A;SAP30
homochlorcyclizine PC3 UP	2/30	0.117485	0.289767	0	0	3.56742	7.63944	SDF2L1;WIPI1
mepacrine MCF7 UP	2/30	0.117485	0.289767	0	0	3.56742	7.63944	CDKN1A;ID3
monorden PC3 UP	2/30	0.117485	0.289767	0	0	3.56742	7.63944	DNAJB1;IL7R
primaquine HL60 UP	2/30	0.117485	0.289767	0	0	3.56742	7.63944	DUSP2;SDF2L1
tanespimycin ssMCF7 UP	2/30	0.117485	0.289767	0	0	3.56742	7.63944	DNAJB1;SDF2L1
BUTHIONINE SULFOXIMINE BOSS	2/30	0.117485	0.289767	0	0	3.56742	7.63944	ABCA1;CDT1
stearic acid BOSS	2/30	0.117485	0.289767	0	0	3.56742	7.63944	ABCA1;SCD
mephenesin BOSS	2/30	0.117485	0.289767	0	0	3.56742	7.63944	RYR1;AURKB
phloretin BOSS	2/30	0.117485	0.289767	0	0	3.56742	7.63944	ABCA1;CDT1
phosphatidylcholines CTD 00006538	2/30	0.117485	0.289767	0	0	3.56742	7.63944	CDKN1A;CCNE1
2-methoxy-13-methyl-6,7,8,9,11,12,14,15,16,17-decahydrocyclopenta[a]phenanthrene-3,17-diol CTD 00001063	2/30	0.117485	0.289767	0	0	3.56742	7.63944	CCNB1;GMNN
ZIRAM CTD 00007014	2/30	0.117485	0.289767	0	0	3.56742	7.63944	GZMK;PRF1
LY 294002 TTD 00009057	2/30	0.117485	0.289767	0	0	3.56742	7.63944	CHEK1;PLK1
kenpaullone TTD 00008780	2/30	0.117485	0.289767	0	0	3.56742	7.63944	CCNB1;GMNN
bisindolylmaleimide iv TTD 00002467	2/30	0.117485	0.289767	0	0	3.56742	7.63944	CCNB1;CHEK1
ALUMINUM BOSS	3/61	0.118868	0.291613	0	0	2.58594	5.50739	CD4;CD8A;HPD
omeprazole BOSS	3/61	0.118868	0.291613	0	0	2.58594	5.50739	CDT1;PLK1;AURKB
Sodium dodecyl sulfate BOSS	3/61	0.118868	0.291613	0	0	2.58594	5.50739	CDT1;HPD;AURKB
albendazole CTD 00007095	3/61	0.118868	0.291613	0	0	2.58594	5.50739	DNAJB1;GMNN;CCR7
scriptaid CTD 00003819	3/61	0.118868	0.291613	0	0	2.58594	5.50739	NCAPG;KIF11;NDC80
Cephalochromin TTD 00002771	3/61	0.118868	0.291613	0	0	2.58594	5.50739	GMNN;PLK1;PABPC1
trichostatin A HL60 DOWN	15/543	0.119606	0.293163	0	0	1.43005	3.03678	CCR1;RRM2;PLK1;CACNA2D3;CYBRD1;SLC1A4;FOXM1;KIF15;TGFBR2;CCNA2;OGFRL1;IL23A;POLE2;TIMELESS;DCPS
Sodium dichromate CTD 00000827	7/209	0.120078	0.294058	0	0	1.73751	3.68285	CCR1;DNAJB1;SDF2L1;SPATS2L;TGFBI;CRELD2;SIL1
5224221 MCF7 UP	4/96	0.121445	0.29714	0	0	2.17547	4.58654	DNAJB1;MT2A;ID3;SLC1A4
camptothecin PC3 DOWN	36/1494	0.121725	0.297563	0	0	1.25167	2.63601	TROAP;GMNN;CCNF;HJURP;NCAPG;CDCA8;BUB1B;TTK;CBLB;KIF11;AURKB;KIF15;AURKA;NR3C2;RPS6KA5;HSF2;PLK4;ABCA1;POLQ;PLK1;CDC25A;NDC80;ACVR2A;SAP30;TGFBR2;CCNA2;TGFBR3;SQLE;TIAM1;PLSCR1;CENPF;NEIL3;ESPL1;RGL1;DTL;EZH2
flunixin HL60 UP	5/133	0.122793	0.299197	0	0	1.95594	4.1021	OAS1;RPL27A;HABP4;WIPI1;SLC12A8
harmine PC3 DOWN	5/133	0.122793	0.299197	0	0	1.95594	4.1021	CENPE;POLE2;KIF2C;PTPN4;KIF15
dipyridamole BOSS	3/62	0.123192	0.299197	0	0	2.54198	5.32294	CDT1;GMNN;PLK1
DL-Methamphetamine BOSS	3/62	0.123192	0.299197	0	0	2.54198	5.32294	RYR1;ABCA1;CD4
Ademetionine BOSS	3/62	0.123192	0.299197	0	0	2.54198	5.32294	RSAD2;AURKB;EZH2
DEOXYCHOLIC ACID CTD 00005765	3/62	0.123192	0.299197	0	0	2.54198	5.32294	VCAM1;HTRA1;SLC27A2
Electrocorundum CTD 00005364	3/62	0.123192	0.299197	0	0	2.54198	5.32294	CDKN1A;VCAM1;TGFBR2
XMD13-2 LINCS	2/31	0.124023	0.299197	0	0	3.44423	7.1891	PLK4;KIT
CHIR-265/RAF-265 Kinome Scan	2/31	0.124023	0.299197	0	0	3.44423	7.1891	KIT;EIF2AK2
Menadione sodium bisulfite BOSS	2/31	0.124023	0.299197	0	0	3.44423	7.1891	ABCA1;CDT1
captopril BOSS	2/31	0.124023	0.299197	0	0	3.44423	7.1891	AURKB;NR3C2
cimetidine BOSS	2/31	0.124023	0.299197	0	0	3.44423	7.1891	RYR1;CDT1
Diacetylmorphine BOSS	2/31	0.124023	0.299197	0	0	3.44423	7.1891	CDT1;CD4
OLEANOLIC ACID CTD 00006433	2/31	0.124023	0.299197	0	0	3.44423	7.1891	TOP2A;VCAM1
(-)-Epigallocatechin gallate TTD 00000021	2/31	0.124023	0.299197	0	0	3.44423	7.1891	SQLE;PABPC1
phenylephrine BOSS	4/97	0.124825	0.300605	0	0	2.15197	4.47792	ABCA1;RYR1;SCD;AURKB
apigenin BOSS	4/97	0.124825	0.300605	0	0	2.15197	4.47792	ABCA1;CDT1;VCAM1;AURKB
nocodazole HL60 DOWN	7/212	0.126678	0.304536	0	0	1.71182	3.53679	PLAC8;SQLE;EXOSC4;PSAT1;PHGDH;DCPS;NME1
Cube root extract CTD 00006707	7/212	0.126678	0.304536	0	0	1.71182	3.53679	RAD51AP1;MT2A;CDKN1A;POLE2;CHEK1;GMNN;BUB1B
etacrynic acid HL60 DOWN	3/63	0.127573	0.306152	0	0	2.49949	5.14662	RRM2;UAP1;SLC27A2
beta-carotene BOSS	3/63	0.127573	0.306152	0	0	2.49949	5.14662	ABCA1;CDT1;CD4
mitoxantrone PC3 DOWN	13/463	0.128472	0.308043	0	0	1.45248	2.98055	PLK4;ZNF331;POLQ;HJURP;CCNA2;DNAJB1;ZNF419;HSF2;ZNF329;ID3;FBXO5;DTL;GOLGA8A
MG-132 CTD 00002789	6/174	0.13009	0.31109	0	0	1.78921	3.64915	CDC20;TOP2A;CCNB1;VCAM1;HSF2;FASLG
succinylsulfathiazole HL60 DOWN	2/32	0.130647	0.31109	0	0	3.32925	6.77589	PSAT1;MCM4
chlorpromazine BOSS	2/32	0.130647	0.31109	0	0	3.32925	6.77589	ABCA1;CDT1
Poloxalene BOSS	2/32	0.130647	0.31109	0	0	3.32925	6.77589	CDT1;CD40LG
ANTHRACENE BOSS	2/32	0.130647	0.31109	0	0	3.32925	6.77589	ABCA1;CDT1
Cryptotanshinone CTD 00001774	2/32	0.130647	0.31109	0	0	3.32925	6.77589	GMNN;PLK1
TIRON CTD 00006898	2/32	0.130647	0.31109	0	0	3.32925	6.77589	CDKN1A;VCAM1
amlodipine CTD 00007164	2/32	0.130647	0.31109	0	0	3.32925	6.77589	CDKN1A;CCNE1
Ethene BOSS	5/136	0.13139	0.31259	0	0	1.91085	3.87823	ABCA1;CDT1;DHCR24;HPD;AURKB
thiostrepton MCF7 UP	3/64	0.132008	0.313249	0	0	2.45839	4.97797	DNAJB1;CDKN1A;SLC1A4
succinic acid BOSS	3/64	0.132008	0.313249	0	0	2.45839	4.97797	ABCA1;CDT1;KIT
Dibenziodolium CTD 00000351	3/64	0.132008	0.313249	0	0	2.45839	4.97797	CDKN1A;VCAM1;CD40LG
glutathione CTD 00006035	5/137	0.134315	0.318448	0	0	1.89628	3.80691	CDKN1A;UCHL1;VCAM1;SP4;FASLG
JNJ-28312141 Kinome Scan	4/100	0.1352	0.319323	0	0	2.0844	4.17089	PLK4;CHEK1;KIT;TTK
Calcimycin CTD 00005287	4/100	0.1352	0.319323	0	0	2.0844	4.17089	UHRF1;GMNN;CCR6;CXCR6
OCHRATOXIN A CTD 00001202	9/298	0.135999	0.319323	0	0	1.56251	3.11738	CX3CR1;MT2A;CDKN1A;CCNB1;SCD;GPT2;HMGB2;SPATS2L;XAF1
danazol HL60 DOWN	30/1233	0.136163	0.319323	0	0	1.26079	2.5139	TOP2A;BTG1;HJURP;MYL6B;TIMM10;HMMR;KIF11;KIF15;AURKA;CDC20;CCNB1;CHEK1;NUSAP1;OIP5;FANCI;SDF2L1;RRM2;PLK1;TUBG1;CDC25A;SAP30;CENPE;TPX2;FABP5;ESPL1;PRC1;CENPN;KIF2C;TRIP13;CDKN3
Momelotinib LINCS	3/65	0.136497	0.319323	0	0	2.41861	4.81656	PLK4;RPS6KA5;AURKA
ciclosporin MCF7 UP	3/65	0.136497	0.319323	0	0	2.41861	4.81656	SDF2L1;WIPI1;SLC1A4
papaverine HL60 DOWN	3/65	0.136497	0.319323	0	0	2.41861	4.81656	CX3CR1;SQLE;PSAT1
Naloxone hydrochloride BOSS	3/65	0.136497	0.319323	0	0	2.41861	4.81656	ABCA1;CDT1;AURKB
FCCP CTD 00005590	3/65	0.136497	0.319323	0	0	2.41861	4.81656	MT2A;EPHX2;RPL13A
QUINOLINE CTD 00001749	3/65	0.136497	0.319323	0	0	2.41861	4.81656	CDKN1A;CCNB1;ACOT7
digitoxin	2/33	0.13735	0.319323	0	0	3.22169	6.39579	TOP2A;GMNN
Regorafenib FDA	2/33	0.13735	0.319323	0	0	3.22169	6.39579	EPHA4;KIT
DL-ISOLEUCINE BOSS	2/33	0.13735	0.319323	0	0	3.22169	6.39579	CD4;AURKB
valsartan BOSS	2/33	0.13735	0.319323	0	0	3.22169	6.39579	VCAM1;AURKB
TERT-BUTYL HYDROPEROXIDE BOSS	2/33	0.13735	0.319323	0	0	3.22169	6.39579	ABCA1;AURKB
METHOXYACETIC ACID CTD 00000714	2/33	0.13735	0.319323	0	0	3.22169	6.39579	MT2A;PRSS23
sodium fluoride CTD 00006755	2/33	0.13735	0.319323	0	0	3.22169	6.39579	CDKN1A;FASLG
cacodylic acid CTD 00005554	2/33	0.13735	0.319323	0	0	3.22169	6.39579	GLS2;UHRF1
27-hydroxycholesterol CTD 00002877	2/33	0.13735	0.319323	0	0	3.22169	6.39579	ABCA1;VCAM1
141-05-9 CTD 00000755	2/33	0.13735	0.319323	0	0	3.22169	6.39579	CDKN1A;MT2A
Cobalt sulfate CTD 00001238	2/33	0.13735	0.319323	0	0	3.22169	6.39579	MT2A;IL7R
INDIRUBIN-3'-MONOXIME TTD 00008590	2/33	0.13735	0.319323	0	0	3.22169	6.39579	AURKB;AURKA
3383-21-9 TTD 00000841	2/33	0.13735	0.319323	0	0	3.22169	6.39579	GMNN;PLK1
pergolide HL60 DOWN	10/341	0.138111	0.320824	0	0	1.51647	3.00216	SQLE;EXOSC4;SDF2L1;SCD;PSAT1;MAN1C1;NR1D2;UAP1;DHCR24;SLC27A2
Vitinoin CTD 00007069	20/781	0.140708	0.326518	0	0	1.32425	2.59695	COL17A1;CDKN1A;SDF2L1;RTN1;TXK;HTRA1;DHCR24;UPB1;DHRS3;TGFBR2;CD2;FABP5;OAS1;COL6A1;LCN2;CHI3L2;SERPING1;PHGDH;SLC27A2;TJP3
Nilotinib	3/66	0.141037	0.326518	0	0	2.3801	4.66198	EPHA4;KIT;EPHA1
BAS-012416453 PC3 UP	3/66	0.141037	0.326518	0	0	2.3801	4.66198	OGFRL1;SQLE;PSAT1
MERCURY BOSS	3/66	0.141037	0.326518	0	0	2.3801	4.66198	ABCA1;CD2;CDT1
amantadine HL60 DOWN	4/102	0.142305	0.328902	0	0	2.04165	3.98078	PSAT1;HSF2;MCM4;EIF4B
losartan BOSS	4/102	0.142305	0.328902	0	0	2.04165	3.98078	ABCA1;CDT1;AURKB;NR3C2
glibenclamide HL60 DOWN	32/1333	0.143098	0.330457	0	0	1.24375	2.41814	BTG1;HJURP;IFI6;CDCA8;UAP1;MYL6B;HMMR;KIF11;KIF15;AURKA;CDC20;CCNB1;RPS6KA5;NUSAP1;SCAND1;DCPS;CEP55;DLGAP5;FANCI;SDF2L1;RRM2;UBE2C;GGH;TUBG1;SQLE;ESPL1;PRC1;TIMELESS;KIF2C;DTL;CDKN3;MCM2
lycorine PC3 DOWN	9/302	0.143899	0.33089	0	0	1.54086	2.98718	CCNA2;FAM102A;SCD;CCNF;EIF2AK2;SPATS2L;DHCR24;KIF20A;FOXM1
bisacodyl PC3 UP	2/34	0.144126	0.33089	0	0	3.12085	6.0453	CDKN1A;SMOX
etoposide MCF7 UP	2/34	0.144126	0.33089	0	0	3.12085	6.0453	CDKN1A;GLS2
terbutaline PC3 UP	2/34	0.144126	0.33089	0	0	3.12085	6.0453	ABCA1;SMOX
Midazolam maleate BOSS	2/34	0.144126	0.33089	0	0	3.12085	6.0453	CDT1;AURKB
BROMOCRIPTINE MESYLATE BOSS	2/34	0.144126	0.33089	0	0	3.12085	6.0453	GGH;SIL1
3-Aminofluoranthene CTD 00002071	2/34	0.144126	0.33089	0	0	3.12085	6.0453	GMNN;PLK1
carmustine CTD 00005595	12/430	0.14439	0.33122	0	0	1.44202	2.79065	SQLE;CDKN1A;MT2A;PRC1;STMN1;CHEK1;AP1S2;MYBPH;LCN2;TUBG1;DHRS3;EZH2
cyclopenthiazide PC3 DOWN	8/261	0.145174	0.33274	0	0	1.58537	3.05948	IL11RA;PSAT1;NMT2;NR1D2;CENPN;RGL1;MID2;NR3C2
h-89 CTD 00002586	3/67	0.145627	0.333502	0	0	2.34279	4.51387	ABCA1;CDKN1A;RPS6KA5
celastrol CTD 00002186	4/103	0.145913	0.333878	0	0	2.02093	3.88978	VCAM1;BTG1;RRM2;FASLG
hemin BOSS	6/181	0.14834	0.33887	0	0	1.71703	3.27651	ABCA1;CD4;VCAM1;SCD;HPD;AURKB
hydrogen sulfide BOSS	6/181	0.14834	0.33887	0	0	1.71703	3.27651	ABCA1;RYR1;CDT1;SCD;HPD;AURKB
BMS-536924,KIN001-126 LINCS	5/142	0.149365	0.340757	0	0	1.8266	3.47303	PLK4;MELK;TXK;KIT;AURKB
A443654 LINCS	4/104	0.149555	0.340757	0	0	2.00062	3.80135	RPS6KA5;PRKCH;MELK;KIT
phenol CTD 00007305	4/104	0.149555	0.340757	0	0	2.00062	3.80135	CCNA2;ID3;SCAND1;TNFRSF21
deptropine PC3 UP	3/68	0.150266	0.340757	0	0	2.30663	4.37187	CDKN1A;SDF2L1;WIPI1
5-azacytidine BOSS	3/68	0.150266	0.340757	0	0	2.30663	4.37187	CD4;GMNN;AURKB
kaempferol BOSS	3/68	0.150266	0.340757	0	0	2.30663	4.37187	ABCA1;CDT1;AURKB
diflorasone PC3 DOWN	2/35	0.150971	0.340757	0	0	3.02613	5.72139	SMOX;IL23A
dipivefrine HL60 UP	2/35	0.150971	0.340757	0	0	3.02613	5.72139	PLSCR1;SLC16A10
ritodrine PC3 UP	2/35	0.150971	0.340757	0	0	3.02613	5.72139	ABCA1;SMOX
reserpine BOSS	2/35	0.150971	0.340757	0	0	3.02613	5.72139	CDT1;GMNN
1,2-Benzisothiazol-3(2H)-one CTD 00000812	2/35	0.150971	0.340757	0	0	3.02613	5.72139	MT2A;PLK1
ML-7 CTD 00002750	2/35	0.150971	0.340757	0	0	3.02613	5.72139	COL17A1;RPS6KA5
diazepam CTD 00005789	2/35	0.150971	0.340757	0	0	3.02613	5.72139	TGFBR3;TGFBR2
L-leucine BOSS	6/182	0.151038	0.340757	0	0	1.70718	3.22696	ABCA1;CD4;RPS6;GGH;HPD;AURKB
PROPIDIUM BOSS	6/182	0.151038	0.340757	0	0	1.70718	3.22696	ABCA1;CDT1;CCNB1;CD4;FASLG;AURKB
primaquine PC3 UP	12/434	0.151145	0.340757	0	0	1.42805	2.69833	PLK4;FCER2;SPSB1;CYP2U1;SMOX;CLEC10A;RPS6;COL6A1;CHI3L2;OTOF;HPD;TJP3
R-atenolol PC3 DOWN	5/143	0.152458	0.343435	0	0	1.81327	3.41052	CENPF;NMT2;DIP2C;RGL1;MID2
deptropine HL60 DOWN	12/435	0.152859	0.344059	0	0	1.4246	2.67574	SQLE;DNAJB1;ACOT7;SCD;PSAT1;HSF2;MCM4;SLC1A4;KIF2C;GOLGA8A;AURKB;SAP30
glycerol BOSS	6/183	0.153757	0.345797	0	0	1.69745	3.17827	ABCA1;CDT1;GGH;SIL1;HPD;AURKB
securinine HL60 DOWN	3/69	0.154952	0.347632	0	0	2.27156	4.23565	CX3CR1;SLC27A2;TNFRSF21
OXYTOCIN BOSS	3/69	0.154952	0.347632	0	0	2.27156	4.23565	ABCA1;GGH;AURKB
(-)-Epicatechin BOSS	3/69	0.154952	0.347632	0	0	2.27156	4.23565	ABCA1;CDT1;AURKB
cefadroxil HL60 DOWN	5/144	0.155577	0.348751	0	0	1.80013	3.34935	SQLE;PSAT1;MCM4;GOLGA8A;EIF4B
ellagic acid BOSS	6/184	0.156499	0.349645	0	0	1.68783	3.13042	ABCA1;CDT1;SCD;HKDC1;PLK1;AURKB
Imatinib CTD 00003267	4/106	0.156944	0.349645	0	0	1.96119	3.63186	CCNA2;RPS6;KIT;EIF4B
resveratrol BOSS	7/225	0.157308	0.349645	0	0	1.60866	2.9753	ABCA1;CDT1;CD40LG;VCAM1;SIRT4;HPD;AURKB
Quercetagetin MRC	2/36	0.15788	0.349645	0	0	2.93697	5.42143	MELK;AURKB
Phytomenadione BOSS	2/36	0.15788	0.349645	0	0	2.93697	5.42143	ABCA1;CDT1
Merphalan BOSS	2/36	0.15788	0.349645	0	0	2.93697	5.42143	CDT1;CHEK1
ACROLEIN BOSS	2/36	0.15788	0.349645	0	0	2.93697	5.42143	ABCA1;SMOX
Amiloride hydrochloride dihydrate BOSS	2/36	0.15788	0.349645	0	0	2.93697	5.42143	AURKB;NR3C2
methyldopa BOSS	2/36	0.15788	0.349645	0	0	2.93697	5.42143	UHRF1;GMNN
calcium folinate BOSS	2/36	0.15788	0.349645	0	0	2.93697	5.42143	CDT1;AURKB
AZOXYMETHANE BOSS	2/36	0.15788	0.349645	0	0	2.93697	5.42143	ABCA1;AURKB
Tributyltin CTD 00000610	2/36	0.15788	0.349645	0	0	2.93697	5.42143	ABCA1;CCR7
Fenbuconazole CTD 00004512	2/36	0.15788	0.349645	0	0	2.93697	5.42143	EEF1A1;CD63
Vandetanib CTD 00004046	2/36	0.15788	0.349645	0	0	2.93697	5.42143	SCD;GMNN
progesterone TTD 00010337	2/36	0.15788	0.349645	0	0	2.93697	5.42143	RORC;NR3C2
prenylamine MCF7 UP	5/145	0.158723	0.350949	0	0	1.78718	3.28948	HERC5;MT2A;BTG1;MT1G;OASL
Cadmium sulfate CTD 00001745	5/145	0.158723	0.350949	0	0	1.78718	3.28948	SQLE;DNAJB1;MT2A;CDKN1A;IL7R
ZEARALENONE CTD 00007008	6/185	0.159261	0.351856	0	0	1.67831	3.08341	SQLE;WNT7A;TNFRSF25;HAPLN3;PRSS23;DHRS3
136572-09-3 BOSS	3/70	0.159683	0.35194	0	0	2.23755	4.10493	CDT1;CHEK1;AURKB
triclosan CTD 00006933	3/70	0.159683	0.35194	0	0	2.23755	4.10493	RYR1;CDKN1A;CD70
Benz[a]anthracene CTD 00001470	3/70	0.159683	0.35194	0	0	2.23755	4.10493	CDKN1A;FGF9;NDC80
Tanshinone I CTD 00001048	4/107	0.160688	0.353873	0	0	1.94205	3.55062	CDKN1A;GMNN;COL6A1;PABPC1
TITANIUM DIOXIDE CTD 00000489	5/146	0.161895	0.356246	0	0	1.77442	3.23087	CD63;CDKN1A;VCAM1;IL23A;ID3
L-cysteine BOSS	6/186	0.162045	0.356292	0	0	1.6689	3.0372	ABCA1;RYR1;CDT1;CD4;HPD;AURKB
atovaquone MCF7 DOWN	10/354	0.162971	0.356448	0	0	1.45818	2.64541	RAD51AP1;SQLE;SH3YL1;PRKCH;BTG1;SCML1;TMEM30B;OIP5;KIF11;MAD2L1
cicloheximide HL60 UP	13/485	0.163506	0.356448	0	0	1.38319	2.50483	CCR1;SMOX;KIF11;AURKA;PLSCR1;MT2A;OAS1;ZNF329;MT1G;ID3;KIF2C;KIF20A;TJP3
nitrofural PC3 UP	3/71	0.164457	0.356448	0	0	2.20453	3.97941	RPL27A;RGL1;EIF4B
purpurogallin TTD 00010394	3/71	0.164457	0.356448	0	0	2.20453	3.97941	UHRF1;PLK1;PABPC1
SODIUM BICARBONATE BOSS	4/108	0.164465	0.356448	0	0	1.92327	3.47162	LCN2;SLC16A10;HPD;AURKB
ethinyl estradiol	2/37	0.164845	0.356448	0	0	2.85292	5.14308	GMNN;RORC
progesterone	2/37	0.164845	0.356448	0	0	2.85292	5.14308	RORC;NR3C2
IKK Inhibitor VII MRC	2/37	0.164845	0.356448	0	0	2.85292	5.14308	CHEK1;AURKA
Kinome 1194 Roche	2/37	0.164845	0.356448	0	0	2.85292	5.14308	PLK4;AURKA
edaravone BOSS	2/37	0.164845	0.356448	0	0	2.85292	5.14308	ABCA1;AURKB
chlorpyrifos BOSS	2/37	0.164845	0.356448	0	0	2.85292	5.14308	CD4;PLK1
Calcimycin BOSS	2/37	0.164845	0.356448	0	0	2.85292	5.14308	ABCA1;AURKB
adenosine CTD 00005319	2/37	0.164845	0.356448	0	0	2.85292	5.14308	DPP4;FASLG
Artesunate CTD 00001840	2/37	0.164845	0.356448	0	0	2.85292	5.14308	RPS6;RPS12
nisoldipine CTD 00007085	2/37	0.164845	0.356448	0	0	2.85292	5.14308	GMNN;PLK1
su6656 TTD 00011109	2/37	0.164845	0.356448	0	0	2.85292	5.14308	GMNN;AURKB
liothyronine BOSS	6/187	0.16485	0.356448	0	0	1.65959	2.99179	ABCA1;SCD;RORC;GGH;SIL1;AURKB
ethanol BOSS	6/187	0.16485	0.356448	0	0	1.65959	2.99179	ABCA1;CDT1;CD4;GGH;HPD;AURKB
Quercetin dihydrate BOSS	6/187	0.16485	0.356448	0	0	1.65959	2.99179	ABCA1;CDT1;VCAM1;SCD;FASLG;AURKB
Hydrogen BOSS	6/187	0.16485	0.356448	0	0	1.65959	2.99179	DPP4;ABCA1;CDT1;CD4;HPD;AURKB
Erythorbic acid BOSS	6/187	0.16485	0.356448	0	0	1.65959	2.99179	ABCA1;CDT1;CD4;GGH;HPD;AURKB
wortmannin CTD 00000504	5/147	0.165092	0.356448	0	0	1.76183	3.1735	CDKN1A;IL23A;CHEK1;RPS6;FASLG
daunorubicin CTD 00005752	5/147	0.165092	0.356448	0	0	1.76183	3.1735	TOP2A;CDKN1A;CCNE1;PRC1;CDC25A
MG-132 MCF7 UP	8/270	0.165412	0.35686	0	0	1.5302	2.75331	DNAJB1;CDKN1A;SMOX;SCD;IL21R;ID3;PHGDH;SLC1A4
FENRETINIDE CTD 00007166	7/229	0.16736	0.360781	0	0	1.57935	2.82325	CCNA2;CDKN1A;PTTG1;UBE2C;LCN2;CRIP2;DHRS3
ellipticine TTD 00007811	3/72	0.169273	0.364619	0	0	2.17247	3.85882	TOP2A;GMNN;RAD54L
hydrogen peroxide BOSS	6/189	0.17052	0.367019	0	0	1.64129	2.90327	ABCA1;CDT1;VCAM1;SCD;HPD;AURKB
lomustine PC3 UP	5/149	0.171561	0.367899	0	0	1.73718	3.06234	DNAJB1;CDKN1A;ZNF10;SLC1A4;IL7R
Afatinib	2/38	0.171864	0.367899	0	0	2.77353	4.88432	SBK1;TXK
15-delta prostaglandin J2 MCF7 DOWN	2/38	0.171864	0.367899	0	0	2.77353	4.88432	EPHA4;FBXO5
clenbuterol HL60 UP	2/38	0.171864	0.367899	0	0	2.77353	4.88432	NT5E;PLSCR1
2-Naphthoxyacetic acid BOSS	2/38	0.171864	0.367899	0	0	2.77353	4.88432	ABCA1;CDT1
amitriptyline CTD 00005382	2/38	0.171864	0.367899	0	0	2.77353	4.88432	SCD;WIPI1
Selenium methyl cysteine CTD 00000103	2/38	0.171864	0.367899	0	0	2.77353	4.88432	COL6A1;FASLG
butyric acid BOSS	4/110	0.172113	0.368146	0	0	1.88679	3.32	ABCA1;CX3CR1;CDT1;AURKB
N-Acetyl-L-cysteine CTD 00005305	9/316	0.173309	0.370415	0	0	1.46953	2.57562	DNAJB1;MT2A;CDKN1A;BTG1;VCAM1;CHEK1;MT1G;FASLG;GADD45G
tetrahydropalmatine CTD 00000745	5/150	0.174832	0.373381	0	0	1.72511	3.00848	EEF1A1;DNAJB11;GGH;UAP1;CRIP2
hexachlorophene	4/111	0.175983	0.375549	0	0	1.86906	3.24725	GMNN;PLK1;RORC;PABPC1
actinomycin D CTD 00005748	6/191	0.176272	0.375583	0	0	1.62338	2.81774	MT2A;CDKN1A;VCAM1;DDAH2;SCD;CD28
ciglitazone CTD 00001835	6/191	0.176272	0.375583	0	0	1.62338	2.81774	PLAC8;CCNA2;CDKN1A;FAM102A;OAS1;TBC1D4
lobeline HL60 DOWN	35/1510	0.178701	0.377365	0	0	1.1984	2.0637	TOP2A;BTG1;GMNN;HJURP;NCAPG;UAP1;TTK;SLC1A4;HMMR;KIF11;CDC20;CCNB1;CHEK1;AP1S2;OIP5;CEP55;DLGAP5;FANCI;CDT1;TUBG1;NDC80;SAP30;TGFBR2;CCNA2;SH3YL1;NEIL3;ESPL1;SCD;MCM4;CENPN;KIF2C;RECK;EZH2;CDKN3;MAD2L1
colchicine	2/39	0.178931	0.377365	0	0	2.69843	4.64333	GMNN;RORC
Tamoxifen citrate	2/39	0.178931	0.377365	0	0	2.69843	4.64333	GMNN;RORC
GSK-1838705A Kinome Scan	2/39	0.178931	0.377365	0	0	2.69843	4.64333	PLK1;TTK
hesperidin HL60 UP	2/39	0.178931	0.377365	0	0	2.69843	4.64333	PSAT1;MCM4
troglitazone BOSS	2/39	0.178931	0.377365	0	0	2.69843	4.64333	CDT1;AURKB
Beryllium sulfate CTD 00001005	2/39	0.178931	0.377365	0	0	2.69843	4.64333	RPL30;CDKN1A
362-05-0 CTD 00000041	2/39	0.178931	0.377365	0	0	2.69843	4.64333	GMNN;PLK1
usnic acid CTD 00002807	2/39	0.178931	0.377365	0	0	2.69843	4.64333	LTA;FASLG
Asterric acid TTD 00002177	2/39	0.178931	0.377365	0	0	2.69843	4.64333	UHRF1;PABPC1
perhexiline HL60 UP	3/74	0.179026	0.377365	0	0	2.11106	3.63149	MT2A;MT1G;WIPI1
protoporphyrin IX BOSS	3/74	0.179026	0.377365	0	0	2.11106	3.63149	CD8A;UHRF1;PLK1
carbachol BOSS	3/74	0.179026	0.377365	0	0	2.11106	3.63149	RYR1;SCD;KIT
nimesulide CTD 00000666	3/74	0.179026	0.377365	0	0	2.11106	3.63149	C1QB;CDKN1A;VCAM1
thapsigargin MCF7 UP	11/407	0.181851	0.383027	0	0	1.39324	2.37487	SQLE;CDKN1A;MT2A;SDF2L1;SCD;SMOX;HOOK1;IL21R;WIPI1;SLC1A4;CRELD2
ionomycin CTD 00007090	4/113	0.183811	0.386285	0	0	1.83458	3.1075	IRF4;COL6A1;FASLG;BACH2
methylprednisolone BOSS	3/75	0.183959	0.386285	0	0	2.08163	3.52429	CDT1;CD4;CD8A
DMBA CTD 00007046	3/75	0.183959	0.386285	0	0	2.08163	3.52429	CDKN1A;CYP2S1;GMNN
dipyridamole CTD 00005856	3/75	0.183959	0.386285	0	0	2.08163	3.52429	CD40LG;GMNN;PLK1
tolazoline PC3 DOWN	5/153	0.184785	0.387725	0	0	1.68988	2.85347	POLQ;CENPF;IFI44;RGL1;MID2
Prestwick-983 HL60 DOWN	7/236	0.185611	0.388586	0	0	1.53052	2.57755	CX3CR1;FCER2;EXOSC4;PSAT1;XAF1;UPB1;NME1
tacrine HL60 UP	2/40	0.186042	0.388586	0	0	2.62728	4.41852	PSAT1;MCM4
trifluoperazine MCF7 UP	2/40	0.186042	0.388586	0	0	2.62728	4.41852	SQLE;WIPI1
tubocurarine CTD 00006958	2/40	0.186042	0.388586	0	0	2.62728	4.41852	UBE2C;FEZ1
Ammonium hexachloroplatinate(IV) CTD 00000945	2/40	0.186042	0.388586	0	0	2.62728	4.41852	NEXN;CCR7
1,2-NAPHTHOQUINONE CTD 00001871	2/40	0.186042	0.388586	0	0	2.62728	4.41852	TOP2A;UCHL1
folic acid CTD 00005997	6/195	0.188006	0.392391	0	0	1.58869	2.65515	CDKN1A;CCNE1;CHEK1;GGH;IL7R;RECK
iodine BOSS	3/76	0.188927	0.39342	0	0	2.05301	3.42112	CD4;LCN2;AURKB
epoprostenol BOSS	3/76	0.188927	0.39342	0	0	2.05301	3.42112	ABCA1;VCAM1;AURKB
TOSYLPHENYLALANYL CHLOROMETHYL KETONE CTD 00006910	3/76	0.188927	0.39342	0	0	2.05301	3.42112	CDKN1A;VCAM1;GMNN
chlorzoxazone HL60 UP	12/455	0.189208	0.393707	0	0	1.35887	2.26239	DPP4;DBNDD1;SPINK2;OAS1;GLS2;MX1;COL6A1;HABP4;TNFRSF25;KLRD1;RGL1;GOLGA8A
H-7 MCF7 DOWN	31/1332	0.190287	0.394552	0	0	1.20157	1.99367	TOP2A;BTG1;TROAP;CCNF;HJURP;TTK;CBLB;AURKA;DNAJB1;EXOSC4;HSF2;FBXO5;PLK4;EPHA4;CDT1;POLQ;DUSP2;CDC25A;NDC80;ACVR2A;SAP30;TGFBR2;CCNA2;CENPE;CENPF;NEIL3;CCNE1;ID3;ZNF337;DTL;GOLGA8A
thioridazine PC3 UP	6/196	0.190986	0.394552	0	0	1.58025	2.61619	CDKN1A;SDF2L1;BIK;CBLB;SLC1A4;WIPI1
nisoldipine	2/41	0.193191	0.394552	0	0	2.55979	4.20848	GMNN;PLK1
alvespimycin HL60 UP	2/41	0.193191	0.394552	0	0	2.55979	4.20848	DNAJB1;SPATS2L
PRAVASTATIN SODIUM BOSS	2/41	0.193191	0.394552	0	0	2.55979	4.20848	ABCA1;CDT1
1-chloro-2,4-dinitrobenzene BOSS	2/41	0.193191	0.394552	0	0	2.55979	4.20848	ABCA1;CDT1
methylglyoxal BOSS	2/41	0.193191	0.394552	0	0	2.55979	4.20848	ABCA1;VCAM1
methyldopa CTD 00006311	2/41	0.193191	0.394552	0	0	2.55979	4.20848	UHRF1;GMNN
Dehydroepiandrosterone CTD 00005761	2/41	0.193191	0.394552	0	0	2.55979	4.20848	CDKN1A;DHCR24
IVERMECTIN CTD 00006182	2/41	0.193191	0.394552	0	0	2.55979	4.20848	DNAJB1;CCR7
Dacinostat CTD 00004220	2/41	0.193191	0.394552	0	0	2.55979	4.20848	CDKN1A;CHEK1
dipyridamole TTD 00007632	2/41	0.193191	0.394552	0	0	2.55979	4.20848	GMNN;PLK1
pregnenolone PC3 DOWN	9/325	0.193569	0.394552	0	0	1.42701	2.34333	IL11RA;NMT2;ID3;CENPN;DIP2C;RGL1;MID2;NR3C2;SAP30
cycloheximide CTD 00005731	9/325	0.193569	0.394552	0	0	1.42701	2.34333	CCNA2;CD63;CDKN1A;CD8A;CDCA5;IFI6;FASLG;FHIT;SEC11C
A-674563 Kinome Scan	3/77	0.19393	0.394552	0	0	2.02516	3.32179	PRKCH;MELK;KIT
pyrvinium HL60 DOWN	3/77	0.19393	0.394552	0	0	2.02516	3.32179	CCNE1;SCD;DHRS3
Panobinostat CTD 00004412	3/77	0.19393	0.394552	0	0	2.02516	3.32179	CDKN1A;UST;SULF2
11-cis-Retinal BOSS	6/197	0.193985	0.394552	0	0	1.5719	2.57787	ABCA1;CDT1;CD4;VCAM1;HPD;AURKB
ETHYLENE GLYCOL BOSS	4/116	0.19576	0.394552	0	0	1.78516	2.91136	CDT1;CD4;HPD;AURKB
AM580 CTD 00002706	4/116	0.19576	0.394552	0	0	1.78516	2.91136	MAN1C1;GOLGA8A;CD1A;DHRS3
puromycin HL60 DOWN	7/240	0.196395	0.394552	0	0	1.50393	2.44784	SQLE;RRM2;CCNE1;POLE2;MAN1C1;DHCR24;TRIP13
spermidine CTD 00006769	44572	0.196612	0.394552	0	0	4.98626	8.11026	SMOX
GLYOXAL CTD 00006046	44572	0.196612	0.394552	0	0	4.98626	8.11026	ABCA1
Pyruvic acid CTD 00007265	44572	0.196612	0.394552	0	0	4.98626	8.11026	FASLG
fludrocortisone CTD 00005975	44572	0.196612	0.394552	0	0	4.98626	8.11026	NR3C2
P-CRESOL CTD 00001567	44572	0.196612	0.394552	0	0	4.98626	8.11026	VCAM1
sphingosine CTD 00006772	44572	0.196612	0.394552	0	0	4.98626	8.11026	CCR6
FGIN-1-27 CTD 00002967	44572	0.196612	0.394552	0	0	4.98626	8.11026	GMNN
ML-9 CTD 00002377	44572	0.196612	0.394552	0	0	4.98626	8.11026	RPS6KA5
Razoxane CTD 00006692	44572	0.196612	0.394552	0	0	4.98626	8.11026	TOP2A
L-mimosine CTD 00006335	44572	0.196612	0.394552	0	0	4.98626	8.11026	CDKN1A
MCDF CTD 00002334	44572	0.196612	0.394552	0	0	4.98626	8.11026	CDKN1A
Diethyl sulfate CTD 00000613	44572	0.196612	0.394552	0	0	4.98626	8.11026	CHEK1
PTAQUILOSIDE CTD 00001981	44572	0.196612	0.394552	0	0	4.98626	8.11026	CHEK1
Ginsenoside Rh1 CTD 00003920	44572	0.196612	0.394552	0	0	4.98626	8.11026	VCAM1
mirtazapine CTD 00001675	44572	0.196612	0.394552	0	0	4.98626	8.11026	SCD
Beclomethasone 17-monopropionate CTD 00002649	44572	0.196612	0.394552	0	0	4.98626	8.11026	VCAM1
amcinonide TTD 00001949	44572	0.196612	0.394552	0	0	4.98626	8.11026	GMNN
Saracatinib TTD 00010821	44572	0.196612	0.394552	0	0	4.98626	8.11026	KIT
3-acetyl-7-hydroxy-2H-chromen-2-one TTD 00000754	44572	0.196612	0.394552	0	0	4.98626	8.11026	GMNN
Vatalanib succinate TTD 00011775	44572	0.196612	0.394552	0	0	4.98626	8.11026	KIT
paclitaxel TTD 00010012	44572	0.196612	0.394552	0	0	4.98626	8.11026	GMNN
mebendazole TTD 00009145	44572	0.196612	0.394552	0	0	4.98626	8.11026	GMNN
2'-Hydroxychalcone TTD 00000428	44572	0.196612	0.394552	0	0	4.98626	8.11026	GMNN
Gefitinib TTD 00008188	44572	0.196612	0.394552	0	0	4.98626	8.11026	GMNN
GSK690693 TTD 00008336	44572	0.196612	0.394552	0	0	4.98626	8.11026	PRKCH
Glaucine Methiodide TTD 00008221	44572	0.196612	0.394552	0	0	4.98626	8.11026	APOBEC3A
dnqx TTD 00007689	44572	0.196612	0.394552	0	0	4.98626	8.11026	GMNN
hydralazine CTD 00006108	19/777	0.196768	0.394552	0	0	1.25985	2.04817	ZNF540;CD63;SDF2L1;LEF1;RPL23A;MYL6B;FHIT;NME1;ARHGAP23;SCML1;RPS6KA5;EIF3L;IRF7;SERPING1;CENPN;RPS27A;EIF4B;SEC11C;RPS12
verteporfin HL60 DOWN	8/283	0.196775	0.394552	0	0	1.45688	2.36844	SQLE;CD4;SCD;SLC1A4;DHCR24;SLC27A2;RECK;TNFRSF21
mesalazine MCF7 DOWN	3/78	0.198965	0.395441	0	0	1.99806	3.22611	HMGB2;BUB1B;DLGAP5
ellagic acid TTD 00007809	3/78	0.198965	0.395441	0	0	1.99806	3.22611	SQLE;HKDC1;PLK1
SKI-606 Kinome Scan	4/117	0.199796	0.395441	0	0	1.76928	2.84935	EPHA4;TXK;KIT;PKMYT1
fendiline MCF7 UP	4/117	0.199796	0.395441	0	0	1.76928	2.84935	MT2A;BTG1;MT1G;OASL
suloctidil MCF7 UP	4/117	0.199796	0.395441	0	0	1.76928	2.84935	MT2A;BTG1;MT1G;WIPI1
acetaldehyde BOSS	4/117	0.199796	0.395441	0	0	1.76928	2.84935	ABCA1;CDT1;HPD;AURKB
Andriol CTD 00000567	6/199	0.200035	0.395441	0	0	1.55545	2.50312	GZMK;FCRL5;NEXN;HMMR;HPCAL4;ARHGAP23
latamoxef HL60 DOWN	36/1578	0.200119	0.395441	0	0	1.17801	1.89523	CDCA8;CBLB;SLC1A4;TIMM10;FOXM1;KIF15;DNAJB1;CCNB1;EXOSC4;CHEK1;SCAND1;DCPS;CEP55;DLGAP5;CDT1;POLQ;DUSP2;ACOT7;SDF2L1;PLK1;CACNA2D3;EIF2AK2;SLC16A10;NR1D2;CENPE;CENPF;NEIL3;TBC1D4;SCD;ZNF419;MCM4;SPATS2L;TRIP13;RECK;TNFRSF21;CDKN3
methyldopa	2/42	0.200376	0.395441	0	0	2.49566	4.01193	UHRF1;GMNN
Sorafenib tosylate	2/42	0.200376	0.395441	0	0	2.49566	4.01193	GMNN;KIT
PLX4032 LINCS	2/42	0.200376	0.395441	0	0	2.49566	4.01193	KIT;TGFBR2
PLX-4720 LINCS	2/42	0.200376	0.395441	0	0	2.49566	4.01193	KIT;TGFBR2
BX-517 Analog (compound 7b) MRC	2/42	0.200376	0.395441	0	0	2.49566	4.01193	MELK;CHEK1
STOCK1N-35215 MCF7 DOWN	2/42	0.200376	0.395441	0	0	2.49566	4.01193	UST;DHRS3
clenbuterol PC3 UP	2/42	0.200376	0.395441	0	0	2.49566	4.01193	ABCA1;SMOX
monorden HL60 UP	2/42	0.200376	0.395441	0	0	2.49566	4.01193	DNAJB1;SPATS2L
Aziridine BOSS	2/42	0.200376	0.395441	0	0	2.49566	4.01193	CDT1;CD8A
kynurenine BOSS	2/42	0.200376	0.395441	0	0	2.49566	4.01193	CD4;CD8A
Enalapril maleate BOSS	2/42	0.200376	0.395441	0	0	2.49566	4.01193	AURKB;NR3C2
Esculetin CTD 00000358	2/42	0.200376	0.395441	0	0	2.49566	4.01193	UHRF1;FASLG
chlorhexidine CTD 00005633	2/42	0.200376	0.395441	0	0	2.49566	4.01193	HKDC1;RAD54L
thiram TTD 00011449	2/42	0.200376	0.395441	0	0	2.49566	4.01193	GMNN;PLK1
PHOSPHINE BOSS	5/158	0.201817	0.397835	0	0	1.63424	2.61542	SMOX;GGH;SIL1;HPD;AURKB
puromycin MCF7 UP	7/242	0.201878	0.397835	0	0	1.49098	2.3857	DNAJB1;BTG1;ZNF329;ID3;SLC1A4;DHRS3;OASL
dopamine BOSS	6/200	0.203085	0.399929	0	0	1.54735	2.46667	ABCA1;CDT1;CD4;GGH;HPD;AURKB
camptothecin CTD 00005566	4/118	0.203856	0.400647	0	0	1.75367	2.78892	CCNB1;CDKN1A;PRC1;GADD45G
rotenone BOSS	3/79	0.204032	0.400647	0	0	1.97167	3.13392	ABCA1;CDT1;GMNN
diphenhydramine BOSS	3/79	0.204032	0.400647	0	0	1.97167	3.13392	ABCA1;CDT1;KIT
Dibenz[a,h]anthracene CTD 00001246	3/79	0.204032	0.400647	0	0	1.97167	3.13392	FGF9;SCD;NDC80
Sorafenib Kinome Scan	2/43	0.207591	0.404465	0	0	2.43467	3.82775	KIT;AURKB
ABT-869 Kinome Scan	2/43	0.207591	0.404465	0	0	2.43467	3.82775	KIT;AURKB
isotretinoin HL60 DOWN	2/43	0.207591	0.404465	0	0	2.43467	3.82775	NR1D2;TNFRSF21
clioquinol BOSS	2/43	0.207591	0.404465	0	0	2.43467	3.82775	CXCR6;CCR6
GNF-Pf-4325 BOSS	2/43	0.207591	0.404465	0	0	2.43467	3.82775	ABCA1;AURKB
sevoflurane BOSS	2/43	0.207591	0.404465	0	0	2.43467	3.82775	RYR1;AURKB
clomipramine CTD 00005687	2/43	0.207591	0.404465	0	0	2.43467	3.82775	SCD;WIPI1
busulfan CTD 00005543	2/43	0.207591	0.404465	0	0	2.43467	3.82775	CDKN1A;CHEK1
astemizole CTD 00007123	2/43	0.207591	0.404465	0	0	2.43467	3.82775	VCAM1;GMNN
clioquinol TTD 00007229	2/43	0.207591	0.404465	0	0	2.43467	3.82775	CXCR6;CCR6
benzbromarone TTD 00002342	2/43	0.207591	0.404465	0	0	2.43467	3.82775	GMNN;PLK1
epivincamine HL60 DOWN	5/160	0.208775	0.406197	0	0	1.61299	2.52674	SH3YL1;PSAT1;KIF11;DLGAP5;MAD2L1
Cyperquat CTD 00007079	5/160	0.208775	0.406197	0	0	1.61299	2.52674	DNAJB1;CCNB1;PPP2R2B;EPHA1;CDC25A
tanespimycin PC3 UP	3/80	0.209128	0.40631	0	0	1.94596	3.04506	DNAJB1;SDF2L1;IL7R
haloperidol BOSS	3/80	0.209128	0.40631	0	0	1.94596	3.04506	CDT1;GMNN;NR3C2
Zinc sulfate CTD 00007264	8/288	0.20945	0.406454	0	0	1.4305	2.23625	MT2A;CDKN1A;FABP5;CD8B;FEZ1;IFI6;MT1G;DTX3
ellipticine HL60 DOWN	5/161	0.212283	0.406454	0	0	1.60256	2.48371	NEIL3;RRM2;SLC1A4;KIF11;SCAND1
64551-89-9 CTD 00001258	44573	0.212448	0.406454	0	0	4.53273	7.02147	CDKN1A
2-aminofluorene CTD 00000638	44573	0.212448	0.406454	0	0	4.53273	7.02147	CYP2S1
Dimethyl-IQX CTD 00002023	44573	0.212448	0.406454	0	0	4.53273	7.02147	CDKN1A
CID755673 CTD 00004896	44573	0.212448	0.406454	0	0	4.53273	7.02147	PLK1
Cerebrosterol CTD 00001995	44573	0.212448	0.406454	0	0	4.53273	7.02147	ABCA1
metolachlor CTD 00002221	44573	0.212448	0.406454	0	0	4.53273	7.02147	CCNA2
DMPP CTD 00005865	44573	0.212448	0.406454	0	0	4.53273	7.02147	APOBEC3A
dioxocerium CTD 00001451	44573	0.212448	0.406454	0	0	4.53273	7.02147	CD63
2,3,4,7,8-PENTACHLORODIBENZOFURAN CTD 00001811	44573	0.212448	0.406454	0	0	4.53273	7.02147	FGF9
1,1-Bis(4-hydroxyphenyl)-2-phenylbut-1-ene CTD 00002234	44573	0.212448	0.406454	0	0	4.53273	7.02147	PLEKHF1
flunisolide CTD 00000364	44573	0.212448	0.406454	0	0	4.53273	7.02147	CYP2S1
2'-Hydroxychalcone CTD 00000681	44573	0.212448	0.406454	0	0	4.53273	7.02147	GMNN
probucol CTD 00006616	44573	0.212448	0.406454	0	0	4.53273	7.02147	VCAM1
Oxibendazole CTD 00000598	44573	0.212448	0.406454	0	0	4.53273	7.02147	GMNN
CHEMBL193888 TTD 00003699	44573	0.212448	0.406454	0	0	4.53273	7.02147	EPHX2
ofloxacin TTD 00009894	44573	0.212448	0.406454	0	0	4.53273	7.02147	TOP2A
dienestrol TTD 00007567	44573	0.212448	0.406454	0	0	4.53273	7.02147	GMNN
calcitriol TTD 00002649	44573	0.212448	0.406454	0	0	4.53273	7.02147	GMNN
1,4-Dimethoxyanthracene TTD 00000189	44573	0.212448	0.406454	0	0	4.53273	7.02147	PLK1
Isoconazole TTD 00008680	44573	0.212448	0.406454	0	0	4.53273	7.02147	GMNN
biotin BOSS	3/81	0.214252	0.40678	0	0	1.92091	2.95936	HPD;AURKB;EZH2
2'-Deoxy cyclic AMP BOSS	3/81	0.214252	0.40678	0	0	1.92091	2.95936	ABCA1;CDT1;AURKB
METHACYCLINE HYDROCHLORIDE	2/44	0.214833	0.40678	0	0	2.37658	3.65493	UHRF1;PABPC1
QL-X-138 LINCS	2/44	0.214833	0.40678	0	0	2.37658	3.65493	TXK;KIT
Vemurafenib FDA	2/44	0.214833	0.40678	0	0	2.37658	3.65493	KIT;TGFBR2
hexetidine MCF7 UP	2/44	0.214833	0.40678	0	0	2.37658	3.65493	MT2A;MT1G
mevalolactone HL60 UP	2/44	0.214833	0.40678	0	0	2.37658	3.65493	RPL27A;HABP4
securinine HL60 UP	2/44	0.214833	0.40678	0	0	2.37658	3.65493	DNAJB1;SLC1A4
.beta.-Adenosine BOSS	2/44	0.214833	0.40678	0	0	2.37658	3.65493	ABCA1;AURKB
trifluoperazine BOSS	2/44	0.214833	0.40678	0	0	2.37658	3.65493	GMNN;AURKB
nicotinic acid BOSS	2/44	0.214833	0.40678	0	0	2.37658	3.65493	ABCA1;CD4
Cetrorelix CTD 00002564	2/44	0.214833	0.40678	0	0	2.37658	3.65493	CDKN1A;DHCR24
imipramine CTD 00006140	2/44	0.214833	0.40678	0	0	2.37658	3.65493	SCD;WIPI1
9,12-Octadecadienoic acid CTD 00007296	2/44	0.214833	0.40678	0	0	2.37658	3.65493	ABCA1;SCD
loratadine CTD 00007174	2/44	0.214833	0.40678	0	0	2.37658	3.65493	GMNN;RPS6
eugenol CTD 00005949	5/162	0.21581	0.408124	0	0	1.59227	2.44153	RPL27A;SLC16A10;CCR7;IL7R;DLGAP5
cicloheximide PC3 DOWN	7/247	0.215839	0.408124	0	0	1.45954	2.2378	CCNA2;SQLE;DNAJB1;SCD;EIF2AK2;SPATS2L;TNFRSF21
ammonia BOSS	5/163	0.219355	0.414487	0	0	1.58212	2.40017	DPP4;CX3CR1;CDT1;HPD;AURKB
15-delta prostaglandin J2 MCF7 UP	4/122	0.220333	0.416051	0	0	1.69387	2.56218	DNAJB1;CDKN1A;SLC1A4;DIP2C
oxytetracycline	2/45	0.222097	0.417095	0	0	2.32119	3.49256	PLK1;PABPC1
PKR Inhibitor RBC	2/45	0.222097	0.417095	0	0	2.32119	3.49256	MELK;AURKB
thiostrepton PC3 UP	2/45	0.222097	0.417095	0	0	2.32119	3.49256	DNAJB1;CDKN1A
Toluidine Blue O BOSS	2/45	0.222097	0.417095	0	0	2.32119	3.49256	CD4;KIT
Acridine orange BOSS	2/45	0.222097	0.417095	0	0	2.32119	3.49256	CDT1;AURKB
STYRENE CTD 00001125	2/45	0.222097	0.417095	0	0	2.32119	3.49256	CCR1;TGFBR3
9-Methoxyellipticine TTD 00001373	2/45	0.222097	0.417095	0	0	2.32119	3.49256	UHRF1;KIT
3-[3-butylsulfanyl-1-[(4-chlorophenyl)methyl]-5-propan-2-ylindol-2-yl]-2,2-dimethylpropanoic acid TTD 00000826	2/45	0.222097	0.417095	0	0	2.32119	3.49256	GMNN;PLK1
luteolin HL60 DOWN	8/293	0.222434	0.417443	0	0	1.40504	2.11194	RRM2;TBC1D4;CACNA2D3;MAN1C1;OIP5;DCPS;SLC27A2;TNFRSF21
Palbociclib FDA	3/83	0.224578	0.419828	0	0	1.8727	2.79693	PLK4;RPS6KA5;PLK1
PD0332991 LINCS	3/83	0.224578	0.419828	0	0	1.8727	2.79693	PLK4;RPS6KA5;PLK1
LY-294002 MCF7 UP	3/83	0.224578	0.419828	0	0	1.8727	2.79693	BTG1;RPS6KA5;CBLB
Pentadecane BOSS	3/83	0.224578	0.419828	0	0	1.8727	2.79693	ABCA1;CDT1;SIL1
clioquinol CTD 00006162	3/83	0.224578	0.419828	0	0	1.8727	2.79693	CDKN1A;CCR6;CXCR6
Capsaicin CTD 00005570	6/207	0.224898	0.419828	0	0	1.49292	2.2276	CCNA2;CDKN1A;CCNB1;VCAM1;FABP5;TNFRSF25
Gadolinium trichloride CTD 00001814	44574	0.227972	0.419828	0	0	4.15479	6.143	CCNE1
38966-21-1 CTD 00007124	44574	0.227972	0.419828	0	0	4.15479	6.143	CCNA2
roxarsone CTD 00006708	44574	0.227972	0.419828	0	0	4.15479	6.143	APOBEC3A
glycerol CTD 00006038	44574	0.227972	0.419828	0	0	4.15479	6.143	MT2A
diarylpropionitrile CTD 00004308	44574	0.227972	0.419828	0	0	4.15479	6.143	DHCR24
Gambierol CTD 00003965	44574	0.227972	0.419828	0	0	4.15479	6.143	NME1
roxithromycin CTD 00007073	44574	0.227972	0.419828	0	0	4.15479	6.143	FASLG
Rescinnamin CTD 00003038	44574	0.227972	0.419828	0	0	4.15479	6.143	GMNN
Neocuproine CTD 00000090	44574	0.227972	0.419828	0	0	4.15479	6.143	VCAM1
Tesmilifene CTD 00001953	44574	0.227972	0.419828	0	0	4.15479	6.143	GMNN
amifostine CTD 00005933	44574	0.227972	0.419828	0	0	4.15479	6.143	CDKN1A
prima-1 CTD 00004034	44574	0.227972	0.419828	0	0	4.15479	6.143	CDKN1A
halothane CTD 00006072	44574	0.227972	0.419828	0	0	4.15479	6.143	RYR1
didanosine CTD 00007105	44574	0.227972	0.419828	0	0	4.15479	6.143	UHRF1
O,P'-DDE CTD 00002333	44574	0.227972	0.419828	0	0	4.15479	6.143	KIT
Cytomel TTD 00007391	44574	0.227972	0.419828	0	0	4.15479	6.143	GMNN
2-Mercapto-4-phenylthiazole TTD 00000599	44574	0.227972	0.419828	0	0	4.15479	6.143	PLK1
PD 169316 TTD 00010067	44574	0.227972	0.419828	0	0	4.15479	6.143	GMNN
RUTIN TTD 00010730	44574	0.227972	0.419828	0	0	4.15479	6.143	PABPC1
GBR 12909 dihydrochloride TTD 00008176	44574	0.227972	0.419828	0	0	4.15479	6.143	GMNN
Pazopanib TTD 00010053	44574	0.227972	0.419828	0	0	4.15479	6.143	KIT
7H-Pyrrolo[3,2-f]quinazoline-1,3-diamine TTD 00001311	44574	0.227972	0.419828	0	0	4.15479	6.143	RAD54L
amiodarone	2/46	0.229381	0.419897	0	0	2.26832	3.33981	SQLE;GMNN
clomifene MCF7 UP	2/46	0.229381	0.419897	0	0	2.26832	3.33981	MT2A;OASL
oxytetracycline BOSS	2/46	0.229381	0.419897	0	0	2.26832	3.33981	PLK1;PABPC1
2-deoxy-D-glucose BOSS	2/46	0.229381	0.419897	0	0	2.26832	3.33981	CDT1;AURKB
CHROMIUM BOSS	2/46	0.229381	0.419897	0	0	2.26832	3.33981	CD8A;GADD45G
139890-68-9 CTD 00002746	2/46	0.229381	0.419897	0	0	2.26832	3.33981	VCAM1;FASLG
Org-2058 CTD 00000993	2/46	0.229381	0.419897	0	0	2.26832	3.33981	CDCA5;NAP1L3
ETHACRYNIC ACID CTD 00005929	2/46	0.229381	0.419897	0	0	2.26832	3.33981	LEF1;GMNN
SB 202190 TTD 00010831	2/46	0.229381	0.419897	0	0	2.26832	3.33981	GMNN;CHEK1
staurosporine MCF7 UP	3/84	0.229778	0.420065	0	0	1.84948	2.71993	LRIG1;ID3;TTK
DL-Selenomethionine CTD 00006732	3/84	0.229778	0.420065	0	0	1.84948	2.71993	CDKN1A;FAM102A;COL6A1
medrysone HL60 UP	9/341	0.231906	0.423675	0	0	1.35711	1.98331	PLK4;SPSB1;RPL27A;LEF1;MX1;HABP4;CD28;OTOF;SLC12A8
DL-METHIONINE BOSS	5/167	0.23371	0.426404	0	0	1.54273	2.24263	ABCA1;CDT1;GGH;HPD;AURKB
Estrone sulfate BOSS	5/167	0.23371	0.426404	0	0	1.54273	2.24263	ABCA1;CDT1;GGH;SIL1;AURKB
vorinostat HL60 DOWN	14/569	0.234184	0.426987	0	0	1.26465	1.83582	CCR1;RRM2;PLK1;CACNA2D3;CYBRD1;SLC1A4;RNASE2;KIF15;TGFBR2;CCNA2;OGFRL1;IL23A;XAF1;DCPS
benzbromarone HL60 UP	2/47	0.236681	0.429832	0	0	2.2178	3.19595	PSAT1;MCM4
loxapine PC3 UP	2/47	0.236681	0.429832	0	0	2.2178	3.19595	SQLE;IL7R
carbamazepine BOSS	2/47	0.236681	0.429832	0	0	2.2178	3.19595	CDT1;CD4
coumarin BOSS	2/47	0.236681	0.429832	0	0	2.2178	3.19595	CDT1;AURKB
TETRACHLOROETHYLENE BOSS	2/47	0.236681	0.429832	0	0	2.2178	3.19595	ABCA1;AURKB
Ferriheme chloride CTD 00006079	2/47	0.236681	0.429832	0	0	2.2178	3.19595	CDKN1A;MT2A
forskolin BOSS	5/168	0.23734	0.430745	0	0	1.53319	2.20513	ABCA1;RYR1;CDT1;KIT;AURKB
(-)-Epigallocatechin gallate BOSS	6/212	0.240928	0.433931	0	0	1.45631	2.07271	ABCA1;CDT1;CD4;VCAM1;PABPC1;AURKB
chlorcyclizine CTD 00003029	44575	0.243191	0.433931	0	0	3.835	5.42234	WIPI1
NIMUSTINE CTD 00007067	44575	0.243191	0.433931	0	0	3.835	5.42234	CHEK1
Tesaglitazar CTD 00004468	44575	0.243191	0.433931	0	0	3.835	5.42234	SCD
benzyl isothiocyanate CTD 00001509	44575	0.243191	0.433931	0	0	3.835	5.42234	CDKN1A
dantrolene CTD 00005750	44575	0.243191	0.433931	0	0	3.835	5.42234	RYR1
5630-53-5 CTD 00001286	44575	0.243191	0.433931	0	0	3.835	5.42234	VCAM1
Malondialdehyde CTD 00006237	44575	0.243191	0.433931	0	0	3.835	5.42234	ABCA1
Phylloquinone CTD 00006555	44575	0.243191	0.433931	0	0	3.835	5.42234	FASLG
Succimer CTD 00005839	44575	0.243191	0.433931	0	0	3.835	5.42234	PLK1
spermine CTD 00006770	44575	0.243191	0.433931	0	0	3.835	5.42234	SMOX
NSC267099 CTD 00001568	44575	0.243191	0.433931	0	0	3.835	5.42234	FASLG
cefdinir CTD 00002394	44575	0.243191	0.433931	0	0	3.835	5.42234	APOBEC3A
ALLYL ISOTHIOCYANATE CTD 00000143	44575	0.243191	0.433931	0	0	3.835	5.42234	CDKN1A
Benzo[a]pyrene-1,6-dione CTD 00001433	44575	0.243191	0.433931	0	0	3.835	5.42234	CYP2S1
Pazopanib CTD 00004656	44575	0.243191	0.433931	0	0	3.835	5.42234	KIT
paxilline CTD 00002121	44575	0.243191	0.433931	0	0	3.835	5.42234	GMNN
SODIUM CHROMATE CTD 00001363	44575	0.243191	0.433931	0	0	3.835	5.42234	CDKN1A
9-(2-Phosphonomethoxypropyl)adenine CTD 00003259	44575	0.243191	0.433931	0	0	3.835	5.42234	NT5E
A-987306 TTD 00001415	44575	0.243191	0.433931	0	0	3.835	5.42234	CCR1
Lithocholate TTD 00009000	44575	0.243191	0.433931	0	0	3.835	5.42234	PLK1
GNF-Pf-3955 TTD 00008269	44575	0.243191	0.433931	0	0	3.835	5.42234	GMNN
Rescinnamin TTD 00010545	44575	0.243191	0.433931	0	0	3.835	5.42234	GMNN
Valstar TTD 00011761	44575	0.243191	0.433931	0	0	3.835	5.42234	TOP2A
BMS-536924 TTD 00002497	44575	0.243191	0.433931	0	0	3.835	5.42234	CCNE1
Isoquercitrin TTD 00008703	44575	0.243191	0.433931	0	0	3.835	5.42234	EZH2
RO-3306 LINCS	2/48	0.243992	0.433956	0	0	2.16948	3.06031	RPS6KA5;MELK
syrosingopine MCF7 UP	2/48	0.243992	0.433956	0	0	2.16948	3.06031	DBP;SCD
risperidone BOSS	2/48	0.243992	0.433956	0	0	2.16948	3.06031	CDT1;SIL1
daidzein BOSS	2/48	0.243992	0.433956	0	0	2.16948	3.06031	ABCA1;CDT1
Crizotinib CTD 00004714	2/48	0.243992	0.433956	0	0	2.16948	3.06031	RPS6;KIT
mebendazole HL60 UP	9/346	0.244429	0.434452	0	0	1.33663	1.88309	CENPE;CDKN1A;DUSP2;PLSCR1;BTG1;SMOX;AP1S2;RUNX3;TGFBR2
carbamazepine CTD 00005574	11/437	0.245428	0.435948	0	0	1.2931	1.81649	DNAJB1;CDT1;POLQ;SCD;PSAT1;CCNE1;STMN1;CCNF;CHEK1;CMPK2;NR3C2
Oxotremorine BOSS	4/128	0.245668	0.436092	0	0	1.61141	2.26206	ABCA1;CDT1;VCAM1;AURKB
ambroxol PC3 DOWN	15/622	0.247059	0.438279	0	0	1.23878	1.73197	BTG1;UBE2C;PLK1;RPS6;RPL13A;WIPI1;CRIP2;TPX2;MT2A;EXOSC4;DDAH2;COL6A1;MCM4;SPATS2L;LY6E
staurosporine CTD 00007273	5/171	0.248322	0.440236	0	0	1.50525	2.09686	CDKN1A;PRKCH;CHEK1;KIT;CD28
LY-333531 Kinome Scan	2/49	0.251313	0.44354	0	0	2.12321	2.93227	CHEK1;KIT
Go 6976 RBC	2/49	0.251313	0.44354	0	0	2.12321	2.93227	TXK;CHEK1
pioglitazone PC3 UP	2/49	0.251313	0.44354	0	0	2.12321	2.93227	OAS1;TNFRSF21
propionic acid BOSS	2/49	0.251313	0.44354	0	0	2.12321	2.93227	ABCA1;HPD
lansoprazole CTD 00007481	2/49	0.251313	0.44354	0	0	2.12321	2.93227	ABCA1;PLK1
Zebularine CTD 00000459	2/49	0.251313	0.44354	0	0	2.12321	2.93227	CDKN1A;EIF2AK2
carboplatin CTD 00007106	2/49	0.251313	0.44354	0	0	2.12321	2.93227	TOP2A;CDKN1A
emetine PC3 DOWN	7/260	0.253656	0.4473	0	0	1.38361	1.89801	DNAJB1;CAMK2N1;CCNE1;SCD;EIF2AK2;SPATS2L;TNFRSF25
piperlongumine MCF7 UP	6/216	0.25399	0.4473	0	0	1.42828	1.9574	CX3CR1;DNAJB1;CDKN1A;ZNF10;SLC1A4;GADD45G
chlortetracycline HL60 DOWN	24/1050	0.254144	0.4473	0	0	1.17465	1.6091	SDF2L1;CACNA2D3;CDCA8;DHCR24;UAP1;MYL6B;TIMM10;FOXM1;TUBG1;CDC20;SQLE;DNAJB1;TPX2;CCNB1;EXOSC4;FABP5;ESPL1;PRC1;NUSAP1;MCM4;CENPN;KIF2C;TRIP13;CDKN3
L-aspartic acid BOSS	5/173	0.255715	0.4473	0	0	1.48718	2.02805	CD4;CD8A;SCD;HPD;AURKB
CORTICOSTERONE CTD 00005708	44576	0.25811	0.4473	0	0	3.56089	4.82276	NR3C2
dienestrol CTD 00005809	44576	0.25811	0.4473	0	0	3.56089	4.82276	GMNN
Paraoxon-methyl CTD 00000411	44576	0.25811	0.4473	0	0	3.56089	4.82276	CDKN1A
Cefaclor monohydrate CTD 00005604	44576	0.25811	0.4473	0	0	3.56089	4.82276	PLK1
pd 168393 CTD 00004570	44576	0.25811	0.4473	0	0	3.56089	4.82276	CDKN1A
MELAMINE CTD 00000625	44576	0.25811	0.4473	0	0	3.56089	4.82276	VCAM1
PCI-24781 CTD 00004605	44576	0.25811	0.4473	0	0	3.56089	4.82276	CDKN1A
dl-Menthol CTD 00006264	44576	0.25811	0.4473	0	0	3.56089	4.82276	TOP2A
Ciprofibrate CTD 00000977	44576	0.25811	0.4473	0	0	3.56089	4.82276	SCD
Rifaximin CTD 00001936	44576	0.25811	0.4473	0	0	3.56089	4.82276	LTA
TRIMELLITIC ANHYDRIDE CTD 00000808	44576	0.25811	0.4473	0	0	3.56089	4.82276	NEXN
Pregn-5-en-20-one, 3-hydroxy- CTD 00006610	44576	0.25811	0.4473	0	0	3.56089	4.82276	FGF9
oxindole i TTD 00009978	44576	0.25811	0.4473	0	0	3.56089	4.82276	KIT
LITHOCHOLIC ACID TTD 00009001	44576	0.25811	0.4473	0	0	3.56089	4.82276	PLK1
Milk thistle extract TTD 00009311	44576	0.25811	0.4473	0	0	3.56089	4.82276	GMNN
amsacrine TTD 00002019	44576	0.25811	0.4473	0	0	3.56089	4.82276	TOP2A
scopoletin TTD 00010903	44576	0.25811	0.4473	0	0	3.56089	4.82276	GMNN
latamoxef HL60 UP	27/1196	0.258203	0.4473	0	0	1.16031	1.57107	CX3CR1;SPON1;DENND5B;CLEC10A;ZNF80;B3GALT2;DIP2C;SLC12A8;SMOX;EPHX2;RPS6;SH2D1A;SIRT4;LDOC1;UPB1;GZMK;SPSB1;TPPP3;CYP2U1;OAS1;COL6A1;CD28;MT1G;KLRD1;CPVL;HPD;TJP3
DEOXYNIVALENOL CTD 00000341	4/131	0.25857	0.4473	0	0	1.57311	2.12776	CDKN1A;RPL27A;EIF2AK2;BACH2
NSC25485 CTD 00006443	4/131	0.25857	0.4473	0	0	1.57311	2.12776	FANCI;CCNA2;CDKN1A;GMNN
STOCK1N-35696 MCF7 UP	2/50	0.258639	0.4473	0	0	2.07887	2.8113	CDKN1A;ID3
disopyramide MCF7 DOWN	2/50	0.258639	0.4473	0	0	2.07887	2.8113	SCD;MCM4
monorden MCF7 UP	2/50	0.258639	0.4473	0	0	2.07887	2.8113	DNAJB1;DIP2C
fluconazole BOSS	2/50	0.258639	0.4473	0	0	2.07887	2.8113	CDT1;CD4
caffeic acid BOSS	2/50	0.258639	0.4473	0	0	2.07887	2.8113	ABCA1;AURKB
methacholine BOSS	2/50	0.258639	0.4473	0	0	2.07887	2.8113	CD4;AURKB
lactacystin CTD 00002698	2/50	0.258639	0.4473	0	0	2.07887	2.8113	CCNE1;HSF2
DICHLOROMETHANE CTD 00006313	2/50	0.258639	0.4473	0	0	2.07887	2.8113	HERC5;BTG1
parthenolide PC3 DOWN	5/174	0.259432	0.448391	0	0	1.4783	1.99461	CCNA2;ESPL1;NAP1L3;SPATS2L;NMT2
anisomycin MCF7 DOWN	8/307	0.260258	0.449536	0	0	1.33828	1.80143	SQLE;POLQ;ABLIM1;EXOSC4;PKIA;EIF2AK2;TRIP13;DIP2C
harmine MCF7 UP	3/90	0.261393	0.451214	0	0	1.7214	2.30966	CDKN1A;RPS20;ZNF337
STOCK1N-28457 MCF7 DOWN	4/132	0.262901	0.45325	0	0	1.56074	2.08511	SQLE;ACOT7;MCM4;CRIP2
thiostrepton HL60 UP	4/132	0.262901	0.45325	0	0	1.56074	2.08511	DNAJB1;SDF2L1;SCD;ZNF10
5155877 MCF7 UP	2/51	0.265967	0.456536	0	0	2.03634	2.69689	SLC1A4;DIP2C
astemizole HL60 UP	2/51	0.265967	0.456536	0	0	2.03634	2.69689	MT2A;MT1G
Chalcone BOSS	2/51	0.265967	0.456536	0	0	2.03634	2.69689	ABCA1;CDT1
oxytetracycline CTD 00006459	2/51	0.265967	0.456536	0	0	2.03634	2.69689	PLK1;PABPC1
ETHYLBENZENE CTD 00000178	2/51	0.265967	0.456536	0	0	2.03634	2.69689	HERC5;BTG1
Elesclomol CTD 00004602	2/51	0.265967	0.456536	0	0	2.03634	2.69689	DNAJB1;MT1G
O-XYLENE CTD 00001228	2/51	0.265967	0.456536	0	0	2.03634	2.69689	HERC5;BTG1
L-carnitine BOSS	3/91	0.266719	0.457022	0	0	1.70176	2.24897	SCD;HPD;AURKB
4-Aminobiphenyl CTD 00000311	3/91	0.266719	0.457022	0	0	1.70176	2.24897	CYP2S1;CHEK1;GADD45G
midecamycin HL60 UP	5/176	0.266903	0.457022	0	0	1.46086	1.92961	SH2D1A;LCN2;IFI6;IFI44;ID3
isoproterenol BOSS	4/133	0.267246	0.457022	0	0	1.54856	2.04346	ABCA1;RYR1;SCD;AURKB
ACRYLAMIDE BOSS	4/133	0.267246	0.457022	0	0	1.54856	2.04346	ABCA1;CDT1;HPD;AURKB
lindane CTD 00001115	4/133	0.267246	0.457022	0	0	1.54856	2.04346	ABCA1;CX3CR1;CDKN1A;GPT2
palmitic acid BOSS	5/177	0.270657	0.458824	0	0	1.45229	1.898	ABCA1;TBC1D4;SCD;HPD;AURKB
clotrimazole PC3 UP	3/92	0.272058	0.458824	0	0	1.68255	2.19024	DNAJB1;CDKN1A;SDF2L1
alexidine CTD 00000048	44577	0.272736	0.458824	0	0	3.32332	4.31783	GMNN
N-Methyl-N-nitrosourea CTD 00006319	44577	0.272736	0.458824	0	0	3.32332	4.31783	CCNA2
Methacholine chloride CTD 00007107	44577	0.272736	0.458824	0	0	3.32332	4.31783	FCER2
3-amino-1,2,4-triazole CTD 00005383	44577	0.272736	0.458824	0	0	3.32332	4.31783	ID3
CHLOROBENZENE CTD 00001495	44577	0.272736	0.458824	0	0	3.32332	4.31783	EPHX2
Zimelidine CTD 00007010	44577	0.272736	0.458824	0	0	3.32332	4.31783	WIPI1
Phosmet CTD 00006534	44577	0.272736	0.458824	0	0	3.32332	4.31783	PLK1
KN-62 CTD 00002580	44577	0.272736	0.458824	0	0	3.32332	4.31783	VCAM1
NVP-AEW541 CTD 00004462	44577	0.272736	0.458824	0	0	3.32332	4.31783	CDKN1A
sodium chloride CTD 00006751	44577	0.272736	0.458824	0	0	3.32332	4.31783	CDKN1A
benzo[a]pyrene-3,6-dione CTD 00000927	44577	0.272736	0.458824	0	0	3.32332	4.31783	CYP2S1
thymidine CTD 00006888	44577	0.272736	0.458824	0	0	3.32332	4.31783	FASLG
GBR 12909 dihydrochloride CTD 00001970	44577	0.272736	0.458824	0	0	3.32332	4.31783	GMNN
Lapatinib CTD 00004348	44577	0.272736	0.458824	0	0	3.32332	4.31783	CCNE1
amodiaquine CTD 00005388	44577	0.272736	0.458824	0	0	3.32332	4.31783	CDKN1A
Dracorhodin CTD 00002504	44577	0.272736	0.458824	0	0	3.32332	4.31783	CDKN1A
Octinoxate CTD 00003658	44577	0.272736	0.458824	0	0	3.32332	4.31783	ID3
B-Octylglucoside TTD 00002290	44577	0.272736	0.458824	0	0	3.32332	4.31783	NR3C2
Boldine TTD 00002527	44577	0.272736	0.458824	0	0	3.32332	4.31783	PABPC1
(-)-isoprenaline PC3 UP	2/52	0.273296	0.458824	0	0	1.99551	2.58858	ABCA1;SMOX
pararosaniline MCF7 UP	2/52	0.273296	0.458824	0	0	1.99551	2.58858	FEZ1;SLC1A4
securinine PC3 UP	2/52	0.273296	0.458824	0	0	1.99551	2.58858	DNAJB1;CBLB
isoflurane BOSS	2/52	0.273296	0.458824	0	0	1.99551	2.58858	RYR1;AURKB
ethopropazine BOSS	2/52	0.273296	0.458824	0	0	1.99551	2.58858	UCHL1;AURKB
20255-95-2 BOSS	2/52	0.273296	0.458824	0	0	1.99551	2.58858	SCD;HPD
clofibrate CTD 00005684	2/52	0.273296	0.458824	0	0	1.99551	2.58858	CCNA2;ABCA1
parthenolide CTD 00000087	2/52	0.273296	0.458824	0	0	1.99551	2.58858	VCAM1;FASLG
5H-quinolino[8,7-c][1,2]benzothiazine 6,6-dioxide TTD 00001179	2/52	0.273296	0.458824	0	0	1.99551	2.58858	CCR6;CXCR6
9001-31-4 BOSS	4/135	0.275973	0.463036	0	0	1.52476	1.96306	VCAM1;CD8A;HPD;AURKB
hexachlorophene CTD 00006092	3/93	0.277409	0.465162	0	0	1.66377	2.13339	GMNN;PLK1;PABPC1
DL-Valine BOSS	2/53	0.280621	0.469976	0	0	1.95628	2.48595	CDT1;AURKB
Corilagin TTD 00007282	2/53	0.280621	0.469976	0	0	1.95628	2.48595	SQLE;PLK1
levodopa BOSS	3/94	0.282769	0.473286	0	0	1.6454	2.07835	UHRF1;GGH;AURKB
alprostadil HL60 DOWN	12/500	0.283321	0.473922	0	0	1.23067	1.55209	CX3CR1;FCER2;SDF2L1;EXOSC4;PSAT1;MAN1C1;DHCR24;PHGDH;SLC1A4;TIMM10;UPB1;DCPS
thapsigargin MCF7 DOWN	4/137	0.284746	0.474774	0	0	1.50168	1.88634	SALL2;POLE2;DTL;DLGAP5
irinotecan PC3 UP	12/501	0.285568	0.474774	0	0	1.22809	1.53913	OVGP1;SQLE;DNAJB1;CDKN1A;SALL2;SCD;ZNF419;ZNF329;SIRT4;NAP1L3;IRF7;EIF4B
calphostin C CTD 00002460	44578	0.287075	0.474774	0	0	3.11546	3.88813	CDKN1A
Palmatine CTD 00000225	44578	0.287075	0.474774	0	0	3.11546	3.88813	RAD54L
MLS003171503 CTD 00005801	44578	0.287075	0.474774	0	0	3.11546	3.88813	CDKN1A
noscapine CTD 00006427	44578	0.287075	0.474774	0	0	3.11546	3.88813	CDKN1A
betamethasone CTD 00005504	44578	0.287075	0.474774	0	0	3.11546	3.88813	NR3C2
Tosyllysyl chloromethane CTD 00006909	44578	0.287075	0.474774	0	0	3.11546	3.88813	VCAM1
pergolide CTD 00006492	44578	0.287075	0.474774	0	0	3.11546	3.88813	CDKN1A
bupropion CTD 00007131	44578	0.287075	0.474774	0	0	3.11546	3.88813	SCD
bisindolylmaleimide iv CTD 00003116	44578	0.287075	0.474774	0	0	3.11546	3.88813	CDKN1A
Stilonium iodide CTD 00003659	44578	0.287075	0.474774	0	0	3.11546	3.88813	APOBEC3A
Mangiferin TTD 00009116	44578	0.287075	0.474774	0	0	3.11546	3.88813	UHRF1
Isokaempferide TTD 00008690	44578	0.287075	0.474774	0	0	3.11546	3.88813	UHRF1
Imatinib TTD 00008550	44578	0.287075	0.474774	0	0	3.11546	3.88813	KIT
rosmarinic acid TTD 00010688	44578	0.287075	0.474774	0	0	3.11546	3.88813	PABPC1
RO-31-8220 MRC	2/54	0.28794	0.474774	0	0	1.91856	2.38861	RPS6KA5;CHEK1
GW-5074 LINCS	2/54	0.28794	0.474774	0	0	1.91856	2.38861	KIT;AURKB
etacrynic acid MCF7 UP	2/54	0.28794	0.474774	0	0	1.91856	2.38861	DNAJB1;CDKN1A
ethaverine HL60 DOWN	2/54	0.28794	0.474774	0	0	1.91856	2.38861	CDKN1A;PSAT1
Melitten CTD 00006261	2/54	0.28794	0.474774	0	0	1.91856	2.38861	TNFRSF25;TNFRSF21
thioguanosine MCF7 UP	3/95	0.288139	0.474774	0	0	1.62743	2.02504	CDKN1A;SDF2L1;SLC1A4
UNII-768N7QO4KH BOSS	3/95	0.288139	0.474774	0	0	1.62743	2.02504	ABCA1;CCNB1;AURKB
Cornstarch BOSS	3/95	0.288139	0.474774	0	0	1.62743	2.02504	POLE2;HPD;AURKB
methylene blue BOSS	3/95	0.288139	0.474774	0	0	1.62743	2.02504	UHRF1;HKDC1;KIT
DL-PHENYLALANINE BOSS	3/96	0.293516	0.483345	0	0	1.60985	1.97339	KIT;HPD;AURKB
H-7 PC3 UP	2/55	0.295251	0.484754	0	0	1.88227	2.29623	MCM4;TGFBI
sulfamonomethoxine HL60 DOWN	2/55	0.295251	0.484754	0	0	1.88227	2.29623	SCD;CEP55
thiram BOSS	2/55	0.295251	0.484754	0	0	1.88227	2.29623	GMNN;PLK1
p-Phenylenediamine CTD 00001400	2/55	0.295251	0.484754	0	0	1.88227	2.29623	CDKN1A;MT2A
Indole-3-carbinol CTD 00000845	2/55	0.295251	0.484754	0	0	1.88227	2.29623	CDKN1A;CCNE1
terfenadine MCF7 UP	5/184	0.297228	0.487709	0	0	1.395	1.69249	SQLE;MT2A;BTG1;MT1G;OASL
15-delta prostaglandin J2 HL60 UP	5/185	0.30106	0.48801	0	0	1.38718	1.66523	DNAJB1;ZNF329;ZNF10;SPATS2L;RGL1
Ginsenoside Re CTD 00002168	44579	0.301131	0.48801	0	0	2.93205	3.51907	SCD
7-DIETHYLAMINO-4-METHYLCOUMARIN CTD 00000069	44579	0.301131	0.48801	0	0	2.93205	3.51907	GMNN
Isopentenyladenine CTD 00000045	44579	0.301131	0.48801	0	0	2.93205	3.51907	BTG1
Muraglitazar CTD 00004445	44579	0.301131	0.48801	0	0	2.93205	3.51907	SCD
selenium(6+) CTD 00002696	44579	0.301131	0.48801	0	0	2.93205	3.51907	CDKN1A
candesartan CTD 00002974	44579	0.301131	0.48801	0	0	2.93205	3.51907	CD40LG
Ro 41-5253 CTD 00003040	44579	0.301131	0.48801	0	0	2.93205	3.51907	CCNE1
8-iso Prostaglandin A2 CTD 00003317	44579	0.301131	0.48801	0	0	2.93205	3.51907	PABPC1
N-ethylmaleimide CTD 00005942	44579	0.301131	0.48801	0	0	2.93205	3.51907	GMNN
76180-96-6 CTD 00001374	44579	0.301131	0.48801	0	0	2.93205	3.51907	CDKN1A
1-Methyl-5-(3-pyridinyl)-2-pyrrolidinone CTD 00005713	44579	0.301131	0.48801	0	0	2.93205	3.51907	CNTNAP2
Harmol CTD 00000034	44579	0.301131	0.48801	0	0	2.93205	3.51907	RAD54L
A-443654 TTD 00001407	44579	0.301131	0.48801	0	0	2.93205	3.51907	GMNN
yc-1 TTD 00011881	44579	0.301131	0.48801	0	0	2.93205	3.51907	GMNN
simvastatin TTD 00010956	44579	0.301131	0.48801	0	0	2.93205	3.51907	PLK1
loratadine TTD 00009025	44579	0.301131	0.48801	0	0	2.93205	3.51907	GMNN
CHEMBL603129 TTD 00006823	44579	0.301131	0.48801	0	0	2.93205	3.51907	GMNN
Vorinostat TTD 00011826	44579	0.301131	0.48801	0	0	2.93205	3.51907	GMNN
KN-62 TTD 00008809	44579	0.301131	0.48801	0	0	2.93205	3.51907	CHEK1
teniposide TTD 00011380	44579	0.301131	0.48801	0	0	2.93205	3.51907	TOP2A
Bosutinib FDA	4/141	0.30241	0.489793	0	0	1.45753	1.74317	EPHA4;TXK;KIT;PKMYT1
ciclopirox PC3 UP	3/98	0.304289	0.492258	0	0	1.5758	1.87485	CDKN1A;BTG1;BIK
hydrocortisone CTD 00006117	3/98	0.304289	0.492258	0	0	1.5758	1.87485	VCAM1;CYP2S1;NR3C2
levonorgestrel HL60 UP	6/231	0.3045	0.492311	0	0	1.33203	1.58389	PLK4;MT2A;RPL27A;HABP4;MT1G;SLC12A8
pentachlorophenol CTD 00006479	2/57	0.309838	0.500354	0	0	1.81364	2.12505	GMNN;PLK1
mitoxantrone TTD 00009332	2/57	0.309838	0.500354	0	0	1.81364	2.12505	TOP2A;UHRF1
minoxidil PC3 UP	9/371	0.310095	0.500476	0	0	1.24271	1.45506	PLK4;CX3CR1;FCER2;SPON1;SMOX;SH2D1A;OTOF;TJP3;GOLGA8A
pamidronate CTD 00000975	44580	0.314911	0.502921	0	0	2.76901	3.19949	BIK
Hydroxychlor CTD 00003776	44580	0.314911	0.502921	0	0	2.76901	3.19949	PRSS23
tetrandrine CTD 00000485	44580	0.314911	0.502921	0	0	2.76901	3.19949	CDKN1A
Trimethyl-beta-cyclodextrin CTD 00003512	44580	0.314911	0.502921	0	0	2.76901	3.19949	VCAM1
p,p'-DDD CTD 00005753	44580	0.314911	0.502921	0	0	2.76901	3.19949	KIT
clobenpropit CTD 00003065	44580	0.314911	0.502921	0	0	2.76901	3.19949	CDKN1A
mometasone furoate CTD 00002293	44580	0.314911	0.502921	0	0	2.76901	3.19949	VCAM1
Chloroethylene CTD 00006592	44580	0.314911	0.502921	0	0	2.76901	3.19949	TOP2A
prostaglandin J2 CTD 00001744	44580	0.314911	0.502921	0	0	2.76901	3.19949	ABCA1
3-Phenyl-5H-indeno[1,2-c]pyridazin-5-one TTD 00000814	44580	0.314911	0.502921	0	0	2.76901	3.19949	CCR6
U 0126 TTD 00011612	44580	0.314911	0.502921	0	0	2.76901	3.19949	GMNN
haloperidol TTD 00008393	44580	0.314911	0.502921	0	0	2.76901	3.19949	GMNN
purvalanol A TTD 00010395	44580	0.314911	0.502921	0	0	2.76901	3.19949	CCNA2
albendazole TTD 00001871	44580	0.314911	0.502921	0	0	2.76901	3.19949	GMNN
bifonazole TTD 00002434	44580	0.314911	0.502921	0	0	2.76901	3.19949	GMNN
HTS-05058 TTD 00008459	44580	0.314911	0.502921	0	0	2.76901	3.19949	PLK1
alexidine HL60 UP	3/100	0.315078	0.502921	0	0	1.54315	1.78223	ABCA1;MT2A;MT1G
okadaic acid CTD 00007275	3/100	0.315078	0.502921	0	0	1.54315	1.78223	PTTG1;RPS12;NME1
Toxoflavin TTD 00011503	3/100	0.315078	0.502921	0	0	1.54315	1.78223	HKDC1;GMNN;RAD54L
digoxin	2/58	0.317109	0.504408	0	0	1.78116	2.04568	GMNN;RORC
0297417-0002B MCF7 UP	2/58	0.317109	0.504408	0	0	1.78116	2.04568	BTG1;LRIG1
Fenson BOSS	2/58	0.317109	0.504408	0	0	1.78116	2.04568	RYR1;VCAM1
NICKEL BOSS	2/58	0.317109	0.504408	0	0	1.78116	2.04568	CD8A;HPD
Paricalcitol CTD 00003033	2/58	0.317109	0.504408	0	0	1.78116	2.04568	ID3;FBLN2
quercetin TTD 00010442	2/58	0.317109	0.504408	0	0	1.78116	2.04568	TOP2A;EZH2
TOPOTECAN HYDROCHLORIDE BOSS	2/59	0.324362	0.512053	0	0	1.74982	1.97011	CDT1;PLK1
Tyrphostin B42 CTD 00003234	2/59	0.324362	0.512053	0	0	1.74982	1.97011	VCAM1;GMNN
methylene blue TTD 00009259	2/59	0.324362	0.512053	0	0	1.74982	1.97011	UHRF1;HKDC1
fulvestrant PC3 DOWN	4/146	0.324651	0.512053	0	0	1.40585	1.58159	ACOT7;IL23A;PSAT1;MCM4
GONADORELIN BOSS	5/192	0.328081	0.512053	0	0	1.33477	1.48759	ABCA1;CDT1;GGH;SIL1;AURKB
mitotane	44581	0.328421	0.512053	0	0	2.62314	2.92076	RORC
doxorubicin	44581	0.328421	0.512053	0	0	2.62314	2.92076	TOP2A
WZ-7043 LINCS	44581	0.328421	0.512053	0	0	2.62314	2.92076	KIT
AB-1010 Kinome Scan	44581	0.328421	0.512053	0	0	2.62314	2.92076	KIT
16,16-dimethylprostaglandin E2 PC3 UP	44581	0.328421	0.512053	0	0	2.62314	2.92076	SMOX
F0447-0125 MCF7 DOWN	44581	0.328421	0.512053	0	0	2.62314	2.92076	EPHA4
ethaverine HL60 UP	44581	0.328421	0.512053	0	0	2.62314	2.92076	PLSCR1
monensin PC3 UP	44581	0.328421	0.512053	0	0	2.62314	2.92076	SQLE
myricetin HL60 UP	44581	0.328421	0.512053	0	0	2.62314	2.92076	NT5E
tetrandrine PC3 UP	44581	0.328421	0.512053	0	0	2.62314	2.92076	SQLE
HYDROXYCHLOROQUINE SULFATE BOSS	44581	0.328421	0.512053	0	0	2.62314	2.92076	CD4
6-MERCAPTOPURINE MONOHYDRATE BOSS	44581	0.328421	0.512053	0	0	2.62314	2.92076	CDT1
Thuringiensin BOSS	44581	0.328421	0.512053	0	0	2.62314	2.92076	CD4
sulpiride BOSS	44581	0.328421	0.512053	0	0	2.62314	2.92076	RYR1
hesperidin BOSS	44581	0.328421	0.512053	0	0	2.62314	2.92076	CDT1
Monobenzone BOSS	44581	0.328421	0.512053	0	0	2.62314	2.92076	CDT1
Apomorphine hydrochloride BOSS	44581	0.328421	0.512053	0	0	2.62314	2.92076	GGH
Streptomycine BOSS	44581	0.328421	0.512053	0	0	2.62314	2.92076	PRF1
methylprednisolone CTD 00006322	44581	0.328421	0.512053	0	0	2.62314	2.92076	FCER2
DIBUTYLTIN DICHLORIDE CTD 00001008	44581	0.328421	0.512053	0	0	2.62314	2.92076	DNAJB1
Sodium salicylate CTD 00006761	44581	0.328421	0.512053	0	0	2.62314	2.92076	CDKN1A
Nimbolide CTD 00001923	44581	0.328421	0.512053	0	0	2.62314	2.92076	CDKN1A
Isatin CTD 00006168	44581	0.328421	0.512053	0	0	2.62314	2.92076	CDKN1A
cytochalasin D CTD 00007076	44581	0.328421	0.512053	0	0	2.62314	2.92076	VCAM1
aminoguanidine CTD 00000144	44581	0.328421	0.512053	0	0	2.62314	2.92076	FCER2
bifonazole CTD 00001723	44581	0.328421	0.512053	0	0	2.62314	2.92076	GMNN
Manumycin A CTD 00002318	44581	0.328421	0.512053	0	0	2.62314	2.92076	CDKN1A
felodipine CTD 00007084	44581	0.328421	0.512053	0	0	2.62314	2.92076	GMNN
Sunitinib TTD 00011140	44581	0.328421	0.512053	0	0	2.62314	2.92076	KIT
vinblastine TTD 00011808	44581	0.328421	0.512053	0	0	2.62314	2.92076	GMNN
midecamycin HL60 DOWN	6/238	0.328682	0.512171	0	0	1.29137	1.43686	SQLE;RPL30;HMGB2;SLC1A4;DHCR24;MAD2L1
ellagic acid CTD 00005891	4/147	0.329114	0.512379	0	0	1.39595	1.55139	SCD;HKDC1;PLK1;RECK
cicloheximide PC3 UP	9/378	0.329188	0.512379	0	0	1.21869	1.35412	CDKN1A;BTG1;SMOX;ID3;CBLB;NR1D2;IL7R;ACVR2A;OASL
cimetidine PC3 DOWN	21/953	0.329677	0.512851	0	0	1.12806	1.25174	BTG1;TMEM30B;DOCK9;GMNN;CDCA8;EIF2AK2;KIF11;TUBG1;KIF15;ABLIM1;NEIL3;EXOSC4;ESPL1;COL6A1;NUSAP1;MCM4;KIF2C;FBXO5;TRIP13;TGFBI;MAD2L1
medrysone HL60 DOWN	17/760	0.330208	0.513388	0	0	1.1448	1.26848	SDF2L1;CDCA8;TTK;CCNA2;DNAJB1;CCNB1;EXOSC4;SCD;PSAT1;POLE2;CHEK1;MCM4;KIF20A;SCAND1;DCPS;DLGAP5;MAD2L1
theophylline CTD 00006862	11/473	0.330443	0.513464	0	0	1.1901	1.31783	CD4;ACOT7;EXOSC4;TCN2;IRF7;TMEM106B;SPATS2L;RECK;EIF4B;SLC12A8;AURKB
CHIR-258/TKI-258 Kinome Scan	3/103	0.331275	0.514383	0	0	1.49662	1.65348	RPS6KA5;KIT;AURKB
diethylstilbestrol	2/60	0.331595	0.514383	0	0	1.71956	1.89812	GMNN;RORC
DL-Homocysteine CTD 00006102	2/60	0.331595	0.514383	0	0	1.71956	1.89812	EXOSC4;VCAM1
Angiotensin II, human BOSS	5/193	0.331963	0.514664	0	0	1.3276	1.46399	ABCA1;VCAM1;DDAH2;AURKB;NR3C2
diclofenac CTD 00005804	10/428	0.336582	0.518328	0	0	1.19542	1.30171	DNAJB1;CDT1;POLQ;CDKN1A;PSAT1;CCNE1;STMN1;CCNF;CHEK1;CMPK2
AG-028671 MCF7 UP	3/104	0.336672	0.518328	0	0	1.48173	1.61308	DBNDD1;CDKN1A;MCM4
alsterpaullone PC3 DOWN	25/1153	0.338725	0.518328	0	0	1.10984	1.20147	BTG1;TROAP;GMNN;CCNF;HJURP;CDCA8;TTK;CBLB;KIF15;AURKA;NR3C2;DNAJB1;HSF2;ZNF329;PLK4;CDC25A;NDC80;ACVR2A;CCNA2;CENPF;NEIL3;ESPL1;ID3;RGL1;DTL
nifedipine	2/61	0.338806	0.518328	0	0	1.69033	1.82949	GMNN;RORC
fluticasone HL60 UP	2/61	0.338806	0.518328	0	0	1.69033	1.82949	MT2A;MT1G
Propranolol hydrochloride BOSS	2/61	0.338806	0.518328	0	0	1.69033	1.82949	CDT1;AURKB
taurine BOSS	2/61	0.338806	0.518328	0	0	1.69033	1.82949	ABCA1;AURKB
oxygen CTD 00006454	12/525	0.340918	0.518328	0	0	1.16916	1.25815	ABCA1;CX3CR1;CDKN1A;MT2A;CCNB1;CD40LG;SCD;CYP2S1;RPS6;NOG;MCM4;MT1G
albendazole	44582	0.341664	0.518328	0	0	2.49186	2.67608	GMNN
Clomifene citrate	44582	0.341664	0.518328	0	0	2.49186	2.67608	GMNN
CEFOTAXIME SODIUM SALT	44582	0.341664	0.518328	0	0	2.49186	2.67608	UHRF1
Dasatinib MRC	44582	0.341664	0.518328	0	0	2.49186	2.67608	EPHA4
Lenvatinib FDA	44582	0.341664	0.518328	0	0	2.49186	2.67608	KIT
GW559768X GSK	44582	0.341664	0.518328	0	0	2.49186	2.67608	EPHA4
cloperastine MCF7 UP	44582	0.341664	0.518328	0	0	2.49186	2.67608	OASL
metixene MCF7 UP	44582	0.341664	0.518328	0	0	2.49186	2.67608	SQLE
norcyclobenzaprine MCF7 UP	44582	0.341664	0.518328	0	0	2.49186	2.67608	SQLE
phthalylsulfathiazole PC3 DOWN	44582	0.341664	0.518328	0	0	2.49186	2.67608	PSAT1
Bosentan BOSS	44582	0.341664	0.518328	0	0	2.49186	2.67608	CDT1
Uridine 5'-diphosphate BOSS	44582	0.341664	0.518328	0	0	2.49186	2.67608	AURKB
TEPROTIDE BOSS	44582	0.341664	0.518328	0	0	2.49186	2.67608	NR3C2
Miconazole nitrate BOSS	44582	0.341664	0.518328	0	0	2.49186	2.67608	GMNN
Azinphos-methyl BOSS	44582	0.341664	0.518328	0	0	2.49186	2.67608	PLK1
3-methylcholanthrene BOSS	44582	0.341664	0.518328	0	0	2.49186	2.67608	AURKB
maltotetraose BOSS	44582	0.341664	0.518328	0	0	2.49186	2.67608	CD4
Ezetimibe CTD 00003509	44582	0.341664	0.518328	0	0	2.49186	2.67608	ABCA1
VERLUKAST CTD 00002469	44582	0.341664	0.518328	0	0	2.49186	2.67608	FASLG
Shogaol CTD 00001852	44582	0.341664	0.518328	0	0	2.49186	2.67608	FASLG
purvalanol A CTD 00004150	44582	0.341664	0.518328	0	0	2.49186	2.67608	CDKN1A
propylthiouracil CTD 00006638	44582	0.341664	0.518328	0	0	2.49186	2.67608	ID3
Azinphos-methyl CTD 00005460	44582	0.341664	0.518328	0	0	2.49186	2.67608	PLK1
Dihydrocapsaicin CTD 00000675	44582	0.341664	0.518328	0	0	2.49186	2.67608	CDKN1A
Delphinidin CTD 00000884	44582	0.341664	0.518328	0	0	2.49186	2.67608	TOP2A
Fisetin TTD 00008038	44582	0.341664	0.518328	0	0	2.49186	2.67608	TOP2A
tamoxifen TTD 00011319	44582	0.341664	0.518328	0	0	2.49186	2.67608	GMNN
liothyronine TTD 00008994	44582	0.341664	0.518328	0	0	2.49186	2.67608	RORC
2-Methoxy-1,4-naphthoquinone TTD 00000605	44582	0.341664	0.518328	0	0	2.49186	2.67608	GMNN
ethinyl estradiol TTD 00007915	44582	0.341664	0.518328	0	0	2.49186	2.67608	GMNN
GNF-Pf-2094 TTD 00008256	44582	0.341664	0.518328	0	0	2.49186	2.67608	GMNN
picrotoxinin HL60 DOWN	3/105	0.342068	0.51837	0	0	1.46713	1.57386	PSAT1;HSF2;MCM4
Decabromodiphenyl oxide CTD 00000574	3/105	0.342068	0.51837	0	0	1.46713	1.57386	SPINK2;IL23A;UBE2C
ibuprofen CTD 00006137	4/150	0.342522	0.518773	0	0	1.36705	1.46469	VCAM1;CACNA2D3;LTA;TNFRSF21
indomethacin CTD 00006147	8/336	0.343669	0.519156	0	0	1.21812	1.30105	CDKN1A;NT5E;CCNB1;PRKCH;BTG1;LTA;TNFRSF21;NME1
irinotecan MCF7 UP	15/671	0.345104	0.519156	0	0	1.14329	1.21636	OVGP1;CDKN1A;BTG1;PLEKHF1;IL11RA;GLS2;HTRA1;GADD45G;IRF7;ID3;ZNF337;RPS20;TGFBI;CRELD2;EIF4B
alvespimycin MCF7 UP	2/62	0.345993	0.519156	0	0	1.66207	1.76402	DNAJB1;DIP2C
cefotiam PC3 UP	2/62	0.345993	0.519156	0	0	1.66207	1.76402	RPL27A;EIF4B
nocodazole MCF7 UP	2/62	0.345993	0.519156	0	0	1.66207	1.76402	CENPF;SMOX
emodin BOSS	2/62	0.345993	0.519156	0	0	1.66207	1.76402	ABCA1;CDT1
thimerosal BOSS	2/62	0.345993	0.519156	0	0	1.66207	1.76402	GMNN;PLK1
methylene blue CTD 00006312	2/62	0.345993	0.519156	0	0	1.66207	1.76402	UHRF1;HKDC1
benzbromarone CTD 00005480	2/62	0.345993	0.519156	0	0	1.66207	1.76402	GMNN;PLK1
mebendazole HL60 DOWN	4/151	0.346995	0.519156	0	0	1.35768	1.43703	DNAJB1;PSAT1;SLC27A2;DCPS
buflomedil PC3 DOWN	3/106	0.34746	0.519156	0	0	1.45281	1.53578	DIP2C;PASK;RGL1
MANGANESE CHLORIDE CTD 00001187	5/197	0.347532	0.519156	0	0	1.29967	1.37362	DPP4;CD8B;MCM4;TNFRSF25;CDKN3
alexidine MCF7 DOWN	3/107	0.352847	0.519156	0	0	1.43877	1.49879	POLQ;CCNE1;CDC25A
kaempferol CTD 00000297	3/107	0.352847	0.519156	0	0	1.43877	1.49879	MT2A;CCNB1;CDKN1A
dequalinium chloride HL60 DOWN	2/63	0.353155	0.519156	0	0	1.63474	1.70152	SQLE;CDKN1A
orciprenaline PC3 UP	2/63	0.353155	0.519156	0	0	1.63474	1.70152	ABCA1;SMOX
Androstanolone BOSS	2/63	0.353155	0.519156	0	0	1.63474	1.70152	VCAM1;SIL1
toluene CTD 00006907	2/63	0.353155	0.519156	0	0	1.63474	1.70152	HERC5;BTG1
meclofenoxate HL60 UP	9/387	0.354039	0.519156	0	0	1.18912	1.23472	PLK4;SPSB1;OAS1;HOOK1;RPL27A;MX1;HABP4;SLC12A8;TJP3
GW779439X GSK	44583	0.354647	0.519156	0	0	2.37308	2.46001	KIT
Gefitinib FDA	44583	0.354647	0.519156	0	0	2.37308	2.46001	SBK1
Gefitinib Kinome Scan	44583	0.354647	0.519156	0	0	2.37308	2.46001	SBK1
BMS-540215 Kinome Scan	44583	0.354647	0.519156	0	0	2.37308	2.46001	KIT
cinchocaine PC3 UP	44583	0.354647	0.519156	0	0	2.37308	2.46001	GZMM
dicycloverine PC3 UP	44583	0.354647	0.519156	0	0	2.37308	2.46001	OASL
etilefrine HL60 UP	44583	0.354647	0.519156	0	0	2.37308	2.46001	EPHA4
lomustine MCF7 DOWN	44583	0.354647	0.519156	0	0	2.37308	2.46001	PKIA
mesalazine MCF7 UP	44583	0.354647	0.519156	0	0	2.37308	2.46001	RPL27A
naftopidil HL60 DOWN	44583	0.354647	0.519156	0	0	2.37308	2.46001	SAP30
neostigmine bromide PC3 UP	44583	0.354647	0.519156	0	0	2.37308	2.46001	MCM4
pramocaine PC3 DOWN	44583	0.354647	0.519156	0	0	2.37308	2.46001	SPATS2L
pyrimethamine PC3 UP	44583	0.354647	0.519156	0	0	2.37308	2.46001	SDF2L1
salbutamol HL60 UP	44583	0.354647	0.519156	0	0	2.37308	2.46001	PLSCR1
salsolidin PC3 UP	44583	0.354647	0.519156	0	0	2.37308	2.46001	SAP30
thiostrepton MCF7 DOWN	44583	0.354647	0.519156	0	0	2.37308	2.46001	EPHA4
CLODRONATE DISODIUM BOSS	44583	0.354647	0.519156	0	0	2.37308	2.46001	CD8A
pyrazole BOSS	44583	0.354647	0.519156	0	0	2.37308	2.46001	AURKB
sn-Glycerol 3-phosphate BOSS	44583	0.354647	0.519156	0	0	2.37308	2.46001	AURKB
HYPOCHLOROUS ACID BOSS	44583	0.354647	0.519156	0	0	2.37308	2.46001	ABCA1
probenecid BOSS	44583	0.354647	0.519156	0	0	2.37308	2.46001	CDT1
lamotrigine BOSS	44583	0.354647	0.519156	0	0	2.37308	2.46001	CDT1
hydralazine BOSS	44583	0.354647	0.519156	0	0	2.37308	2.46001	NR3C2
chenodeoxycholic acid BOSS	44583	0.354647	0.519156	0	0	2.37308	2.46001	CDT1
scopoletin CTD 00006727	44583	0.354647	0.519156	0	0	2.37308	2.46001	GMNN
aldrin CTD 00005348	44583	0.354647	0.519156	0	0	2.37308	2.46001	KIT
citric acid CTD 00007282	44583	0.354647	0.519156	0	0	2.37308	2.46001	CDKN1A
rosmarinic acid CTD 00001891	44583	0.354647	0.519156	0	0	2.37308	2.46001	PABPC1
7-Ketocholesterol CTD 00000104	44583	0.354647	0.519156	0	0	2.37308	2.46001	VCAM1
POTASSIUM PERSULFATE CTD 00000451	44583	0.354647	0.519156	0	0	2.37308	2.46001	LCN2
CAPTAN CTD 00005571	44583	0.354647	0.519156	0	0	2.37308	2.46001	GMNN
triamcinolone CTD 00006921	44583	0.354647	0.519156	0	0	2.37308	2.46001	NR3C2
1-METHYLPHENANTHRENE CTD 00001894	44583	0.354647	0.519156	0	0	2.37308	2.46001	CDKN1A
Garcinol CTD 00002324	44583	0.354647	0.519156	0	0	2.37308	2.46001	VCAM1
Tyrphostin AG 879 CTD 00002961	44583	0.354647	0.519156	0	0	2.37308	2.46001	GMNN
chloramphenicol CTD 00005627	44583	0.354647	0.519156	0	0	2.37308	2.46001	CDKN1A
calyculin A CTD 00002466	44583	0.354647	0.519156	0	0	2.37308	2.46001	RPS6
Baicalin CTD 00001780	44583	0.354647	0.519156	0	0	2.37308	2.46001	CCNA2
1-Naphthyl isothiocyanate CTD 00007020	44583	0.354647	0.519156	0	0	2.37308	2.46001	WIPI1
Muramyl Dipeptide CTD 00005307	44583	0.354647	0.519156	0	0	2.37308	2.46001	IL23A
griseofulvin CTD 00006055	44583	0.354647	0.519156	0	0	2.37308	2.46001	VCAM1
3-aminobenzamide CTD 00001175	44583	0.354647	0.519156	0	0	2.37308	2.46001	CDKN1A
cholecalciferol TTD 00007153	44583	0.354647	0.519156	0	0	2.37308	2.46001	GMNN
Vanoxerine TTD 00011764	44583	0.354647	0.519156	0	0	2.37308	2.46001	GMNN
dihydroergotamine HL60 DOWN	7/293	0.356475	0.521555	0	0	1.22188	1.26036	SQLE;SDF2L1;PSAT1;PHGDH;SLC1A4;UAP1;SLC27A2
(2E,4E,6E,8E)-3,7-DIMETHYL-9-(2,6,6-TRIMETHYL-3-OXO-1-CYCLOHEXENYL)NONA-2,4,6,8-TETRAENOIC ACID CTD 00000070	3/108	0.35823	0.523844	0	0	1.42499	1.46287	FABP5;COL6A1;LCN2
URANIUM CTD 00006964	6/247	0.36011	0.525739	0	0	1.24257	1.26909	EEF1A1;MT2A;NT5E;STMN1;RPL15;RGL1
PHA-665752 Kinome Scan	2/64	0.360288	0.525739	0	0	1.60829	1.64183	PLK4;KIT
Orphenadrine hydrochloride BOSS	2/64	0.360288	0.525739	0	0	1.60829	1.64183	RYR1;ABCA1
digoxin CTD 00005825	2/64	0.360288	0.525739	0	0	1.60829	1.64183	FANCI;GMNN
celecoxib BOSS	3/109	0.363606	0.525801	0	0	1.41148	1.42797	ABCA1;CDT1;VCAM1
primaquine PC3 DOWN	12/535	0.364601	0.525801	0	0	1.14621	1.15647	CENPF;NEIL3;SALL2;IL11RA;NAP1L3;NMT2;CENPN;FBXO5;PASK;RGL1;DIP2C;MID2
loratadine	44584	0.367374	0.525801	0	0	2.26509	2.26821	GMNN
AMG-706 Kinome Scan	44584	0.367374	0.525801	0	0	2.26509	2.26821	KIT
corbadrine PC3 UP	44584	0.367374	0.525801	0	0	2.26509	2.26821	SMOX
cytochalasin B MCF7 UP	44584	0.367374	0.525801	0	0	2.26509	2.26821	TGFBI
ethaverine PC3 UP	44584	0.367374	0.525801	0	0	2.26509	2.26821	ABCA1
pivampicillin PC3 DOWN	44584	0.367374	0.525801	0	0	2.26509	2.26821	RNASE2
rimexolone HL60 UP	44584	0.367374	0.525801	0	0	2.26509	2.26821	ABCA1
sisomicin HL60 DOWN	44584	0.367374	0.525801	0	0	2.26509	2.26821	RPL27A
tolbutamide MCF7 DOWN	44584	0.367374	0.525801	0	0	2.26509	2.26821	RPL27A
Cladribine BOSS	44584	0.367374	0.525801	0	0	2.26509	2.26821	KIT
Guanosine 5'-monophosphate disodium salt BOSS	44584	0.367374	0.525801	0	0	2.26509	2.26821	AURKB
DEOXYCHOLIC ACID BOSS	44584	0.367374	0.525801	0	0	2.26509	2.26821	CDT1
oseltamivir BOSS	44584	0.367374	0.525801	0	0	2.26509	2.26821	CD4
LXB4 BOSS	44584	0.367374	0.525801	0	0	2.26509	2.26821	AURKB
PHENANTHRENE CTD 00001483	44584	0.367374	0.525801	0	0	2.26509	2.26821	NDC80
AY 9944 CTD 00005454	44584	0.367374	0.525801	0	0	2.26509	2.26821	WIPI1
citrinin CTD 00005677	44584	0.367374	0.525801	0	0	2.26509	2.26821	CDKN1A
CUMENE HYDROPEROXIDE CTD 00000338	44584	0.367374	0.525801	0	0	2.26509	2.26821	CYP2S1
Octreotide CTD 00007059	44584	0.367374	0.525801	0	0	2.26509	2.26821	FASLG
sotalol CTD 00006767	44584	0.367374	0.525801	0	0	2.26509	2.26821	WIPI1
U-73122 CTD 00002498	44584	0.367374	0.525801	0	0	2.26509	2.26821	VCAM1
methiothepin CTD 00006295	44584	0.367374	0.525801	0	0	2.26509	2.26821	GMNN
lonidamine CTD 00000839	44584	0.367374	0.525801	0	0	2.26509	2.26821	RPS6
Linsidomine CTD 00000073	44584	0.367374	0.525801	0	0	2.26509	2.26821	FASLG
biotin CTD 00005513	44584	0.367374	0.525801	0	0	2.26509	2.26821	EZH2
METHYL PARATHION CTD 00006309	44584	0.367374	0.525801	0	0	2.26509	2.26821	CDKN1A
pyrogallol TTD 00010426	44584	0.367374	0.525801	0	0	2.26509	2.26821	APOBEC3A
lansoprazole TTD 00008902	44584	0.367374	0.525801	0	0	2.26509	2.26821	PLK1
Tyrphostin B42 TTD 00011609	44584	0.367374	0.525801	0	0	2.26509	2.26821	GMNN
diethylstilbestrol TTD 00007572	44584	0.367374	0.525801	0	0	2.26509	2.26821	GMNN
reserpine TTD 00010547	44584	0.367374	0.525801	0	0	2.26509	2.26821	GMNN
630-60-4 TTD 00001253	44584	0.367374	0.525801	0	0	2.26509	2.26821	GMNN
methiothepin TTD 00009235	44584	0.367374	0.525801	0	0	2.26509	2.26821	GMNN
15-delta prostaglandin J2 PC3 UP	2/65	0.367393	0.525801	0	0	1.58269	1.58478	DNAJB1;CDKN1A
Calcium phosphate BOSS	2/65	0.367393	0.525801	0	0	1.58269	1.58478	CD40LG;HPD
sertraline CTD 00007358	3/110	0.368975	0.527791	0	0	1.39821	1.39406	VCAM1;STMN1;WIPI1
clopamide HL60 DOWN	8/345	0.370389	0.52954	0	0	1.18504	1.17698	CDC20;EXOSC4;SDF2L1;TIMELESS;MYL6B;CENPN;TUBG1;DCPS
co-dergocrine mesilate HL60 DOWN	5/203	0.370955	0.529799	0	0	1.2599	1.24941	PSAT1;NR1D2;DCPS;SLC27A2;NME1
N-methyl-D-aspartic acid BOSS	5/203	0.370955	0.529799	0	0	1.2599	1.24941	ABCA1;RYR1;CDT1;GGH;AURKB
cefepime HL60 DOWN	2/66	0.374467	0.533707	0	0	1.55788	1.53023	NUSAP1;GOLGA8A
luteolin PC3 DOWN	2/66	0.374467	0.533707	0	0	1.55788	1.53023	TIAM1;NAP1L3
omeprazole CTD 00006436	2/66	0.374467	0.533707	0	0	1.55788	1.53023	ABCA1;PLK1
Mangiferin CTD 00000713	2/66	0.374467	0.533707	0	0	1.55788	1.53023	CCNB1;UHRF1
buflomedil PC3 UP	3/112	0.379687	0.536386	0	0	1.37242	1.32906	SPON1;SORBS3;TJP3
beta-Levulose BOSS	3/112	0.379687	0.536386	0	0	1.37242	1.32906	ABCA1;HPD;AURKB
haloprogin	44585	0.379851	0.536386	0	0	2.1665	2.09712	GMNN
liothyronine	44585	0.379851	0.536386	0	0	2.1665	2.09712	RORC
DACTINOMYCIN	44585	0.379851	0.536386	0	0	2.1665	2.09712	RORC
CLOMIPHENE CITRATE	44585	0.379851	0.536386	0	0	2.1665	2.09712	GMNN
DEMECLOCYCLINE HYDROCHLORIDE	44585	0.379851	0.536386	0	0	2.1665	2.09712	UHRF1
STOCK1N-35874 PC3 UP	44585	0.379851	0.536386	0	0	2.1665	2.09712	SPATS2L
dipivefrine HL60 DOWN	44585	0.379851	0.536386	0	0	2.1665	2.09712	MCM4
felodipine PC3 UP	44585	0.379851	0.536386	0	0	2.1665	2.09712	OASL
papaverine HL60 UP	44585	0.379851	0.536386	0	0	2.1665	2.09712	WIPI1
skimmianine HL60 DOWN	44585	0.379851	0.536386	0	0	2.1665	2.09712	HSF2
Adenylyl sulfate BOSS	44585	0.379851	0.536386	0	0	2.1665	2.09712	HPD
paroxetine BOSS	44585	0.379851	0.536386	0	0	2.1665	2.09712	CDT1
methiothepin BOSS	44585	0.379851	0.536386	0	0	2.1665	2.09712	GMNN
rolipram BOSS	44585	0.379851	0.536386	0	0	2.1665	2.09712	AURKB
Chlormethine hydrochloride BOSS	44585	0.379851	0.536386	0	0	2.1665	2.09712	AURKB
nimodipine BOSS	44585	0.379851	0.536386	0	0	2.1665	2.09712	CDT1
Clopidogrel bisulfate BOSS	2/67	0.381508	0.537623	0	0	1.53383	1.47804	CDT1;CD40LG
creatine BOSS	2/67	0.381508	0.537623	0	0	1.53383	1.47804	CD4;AURKB
Melatonin CTD 00006260	2/67	0.381508	0.537623	0	0	1.53383	1.47804	CDKN1A;CCNB1
Silybin CTD 00003999	2/67	0.381508	0.537623	0	0	1.53383	1.47804	CDKN1A;GMNN
norgestrel CTD 00006422	5/206	0.382676	0.538849	0	0	1.2409	1.19197	VCAM1;FCRL5;NEXN;HMMR;ARHGAP23
luteolin HL60 UP	4/159	0.382769	0.538849	0	0	1.28708	1.23602	OVGP1;NT5E;SMOX;RPS20
salicylic acid BOSS	3/113	0.385029	0.540635	0	0	1.35987	1.29791	ABCA1;HPD;AURKB
apigenin CTD 00007429	3/113	0.385029	0.540635	0	0	1.35987	1.29791	CCNB1;CDKN1A;VCAM1
Pyrrolidine dithiocarbamate CTD 00001021	4/160	0.38723	0.540635	0	0	1.27876	1.21321	DNAJB1;IRF4;COL6A1;MT1G
hycanthone MCF7 UP	2/68	0.388515	0.540635	0	0	1.51051	1.42807	CDKN1A;GLS2
lomustine MCF7 UP	2/68	0.388515	0.540635	0	0	1.51051	1.42807	DNAJB1;SLC1A4
dimethyl sulfoxide CTD 00005842	5/208	0.390485	0.540635	0	0	1.22855	1.15529	SPINK2;PLEKHF1;IL23A;UBE2C;CD3G
lansoprazole	44586	0.392083	0.540635	0	0	2.07612	1.94384	PLK1
reserpine	44586	0.392083	0.540635	0	0	2.07612	1.94384	GMNN
Dyclonine hydrochloride	44586	0.392083	0.540635	0	0	2.07612	1.94384	GMNN
(+)-isoprenaline HL60 UP	44586	0.392083	0.540635	0	0	2.07612	1.94384	PLSCR1
5253409 MCF7 UP	44586	0.392083	0.540635	0	0	2.07612	1.94384	DNAJB1
aztreonam HL60 DOWN	44586	0.392083	0.540635	0	0	2.07612	1.94384	HMGB2
diphenylpyraline PC3 DOWN	44586	0.392083	0.540635	0	0	2.07612	1.94384	PSAT1
disulfiram PC3 UP	44586	0.392083	0.540635	0	0	2.07612	1.94384	DNAJB1
fluvastatin PC3 UP	44586	0.392083	0.540635	0	0	2.07612	1.94384	TNFRSF21
lasalocid PC3 UP	44586	0.392083	0.540635	0	0	2.07612	1.94384	SQLE
lycorine MCF7 DOWN	44586	0.392083	0.540635	0	0	2.07612	1.94384	DIP2C
metanephrine PC3 UP	44586	0.392083	0.540635	0	0	2.07612	1.94384	SMOX
nifuroxazide HL60 DOWN	44586	0.392083	0.540635	0	0	2.07612	1.94384	SQLE
salbutamol PC3 UP	44586	0.392083	0.540635	0	0	2.07612	1.94384	SMOX
DEMECLOCYCLINE HYDROCHLORIDE BOSS	44586	0.392083	0.540635	0	0	2.07612	1.94384	UHRF1
putrescine BOSS	44586	0.392083	0.540635	0	0	2.07612	1.94384	SMOX
irbesartan BOSS	44586	0.392083	0.540635	0	0	2.07612	1.94384	VCAM1
ALENDRONATE SODIUM BOSS	44586	0.392083	0.540635	0	0	2.07612	1.94384	CD40LG
Spermine tetrahydrochloride BOSS	44586	0.392083	0.540635	0	0	2.07612	1.94384	SMOX
Enkephalin BOSS	44586	0.392083	0.540635	0	0	2.07612	1.94384	AURKB
carbon monoxide CTD 00005586	44586	0.392083	0.540635	0	0	2.07612	1.94384	VCAM1
L-methionine CTD 00006293	44586	0.392083	0.540635	0	0	2.07612	1.94384	EXOSC4
MLS003115428 CTD 00005749	44586	0.392083	0.540635	0	0	2.07612	1.94384	SERPING1
fenbendazole CTD 00005958	44586	0.392083	0.540635	0	0	2.07612	1.94384	GMNN
Clopidogrelum [Latin] CTD 00002343	44586	0.392083	0.540635	0	0	2.07612	1.94384	CD40LG
pantothenic acid CTD 00006468	44586	0.392083	0.540635	0	0	2.07612	1.94384	ID3
teniposide CTD 00006838	44586	0.392083	0.540635	0	0	2.07612	1.94384	TOP2A
enoxolone CTD 00003674	44586	0.392083	0.540635	0	0	2.07612	1.94384	GMNN
Perfluoroheptanoic acid CTD 00003374	44586	0.392083	0.540635	0	0	2.07612	1.94384	SCD
S-1,2-Dichlorovinyl-N-acetylcysteine CTD 00002159	44586	0.392083	0.540635	0	0	2.07612	1.94384	MX1
CI-1040 TTD 00007168	44586	0.392083	0.540635	0	0	2.07612	1.94384	CHEK1
parthenolide TTD 00010048	44586	0.392083	0.540635	0	0	2.07612	1.94384	GMNN
LY-367,265 TTD 00009067	44586	0.392083	0.540635	0	0	2.07612	1.94384	GMNN
5-Amino-2-naphthalenesulfonic acid TTD 00001108	44586	0.392083	0.540635	0	0	2.07612	1.94384	UHRF1
GNF-PF-2893 TTD 00008262	44586	0.392083	0.540635	0	0	2.07612	1.94384	GMNN
digitoxigenin PC3 DOWN	15/694	0.393799	0.54273	0	0	1.10322	1.02811	POLQ;PRKCH;NAP1L3;WIPI1;PASK;MID2;SAP30;HERC5;CCNA2;SQLE;CENPF;PSAT1;POLE2;RGL1;DIP2C
[truncated: 756 more rows]
