# Supplementary material for: Blood transcriptome analysis revealed the crosstalk between COVID-19 and HIV
Source: Front Immunol. 2022 Oct 28;13:1008653. doi: 10.3389/fimmu.2022.1008653 (PMC9650272; doi:10.3389/fimmu.2022.1008653)
Supplement: Supplementary Table 9 — Regulatory interactions between common DEGs and diseases. [file Table_9.xlsx]

## Sheet: Sheet1
Term	Overlap	P-value	Adjusted P-value	Old P-value	Old Adjusted P-value	Odds Ratio	Combined Score	Genes
Malignant neoplasm of breast	161/5053	5.53578e-12	2.17445e-08	0	0	2.07833	53.8698	ZNF331;CLEC10A;GMNN;PLEKHB1;CCNF;HJURP;RORC;BUB1B;CDC14A;CDC20;RPS14;MT2A;RPS6KA5;FGF9;PTTG1;STMN1;CHEK1;NUSAP1;OIP5;DIP2C;ZBP1;EOMES;EPHA4;RPS6;CACNA2D3;ZBTB32;RUNX3;CDC25A;EDAR;EEF1A1;TIAM1;MELK;CCNE1;CD8A;FEZ1;TIMELESS;KIF20A;EPHA1;SLC27A2;RTN1;HTRA1;CDCA8;HMMR;DTX3;PKMYT1;FHIT;FBLN2;CD1A;FBLN5;DPP4;PDZD4;CCNB1;OTOF;ICOS;CCR10;PLK4;ABCA1;PRRT1;VCAM1;CD160;UBE2C;PYHIN1;PLK1;SH2D1A;CYBRD1;EIF2AK…
Breast Carcinoma	157/4962	2.27042e-11	4.45911e-08	0	0	2.04056	50.011	ZNF331;CLEC10A;GMNN;RTKN2;PLEKHB1;CCNF;HJURP;RORC;BUB1B;CDC14A;CDC20;RPS14;MT2A;RPS6KA5;FGF9;PTTG1;STMN1;CHEK1;CAPN5;NUSAP1;OIP5;ZBP1;EPHA4;PRKCH;RPS6;CACNA2D3;ZBTB32;RUNX3;CDC25A;EDAR;EEF1A1;TIAM1;MELK;CCNE1;FEZ1;TIMELESS;CMPK2;KIF20A;EPHA1;SLC27A2;RTN1;HTRA1;CDCA8;HMMR;DTX3;PKMYT1;FHIT;FBLN2;CD1A;FBLN5;DPP4;CCNB1;ICOS;CCR10;PLK4;ABCA1;FANCI;PRRT1;VCAM1;CD160;UBE2C;PYHIN1;PLK1;SH2D1A;CYBRD1;EIF2…
Malignant lymphoma, lymphocytic, intermediate differentiation, diffuse	29/348	7.04719e-11	9.22713e-08	0	0	4.80374	112.291	TOP2A;CDKN1A;GMNN;LEF1;BACH2;RAD51AP1;DPP4;CCNB1;CHEK1;CCR7;CDT1;DUSP2;BIK;CD160;PLK1;RPS6;CCNA2;TPX2;FCER2;CD40LG;PIK3IP1;CCNE1;IRF4;KIT;CD28;LTA;MCM6;EZH2;CDKN3
Nasopharyngeal carcinoma	45/781	1.17771e-10	9.40011e-08	0	0	3.30583	75.5789	COL17A1;TOP2A;ROBO3;CDKN1A;SATB1;BUB1B;FASLG;CRIP2;CXCR6;FOXM1;FHIT;FBLN2;FBLN5;AURKB;UCHL1;CCNB1;RPS6KA5;STMN1;CHEK1;LRIG1;CCR7;CEP55;ABCA1;RRM2;UBE2C;CD70;PLK1;CACNA2D3;WNT7A;GADD45G;NME1;TGFBR2;ETV7;FCER2;TIAM1;CENPF;PPP2R2B;KIT;TIMELESS;LTA;TGFBI;XAF1;EZH2;CDKN3;MAD2L1
leukemia	80/1940	1.19655e-10	9.40011e-08	0	0	2.43079	55.5349	ZNF331;TOP2A;CDKN1A;BTG1;TNFRSF13B;PLEKHB1;PRF1;HMGB2;BUB1B;FASLG;CD3G;FOXM1;BACH2;HERC5;STMN1;CHEK1;FCER1A;PHGDH;CCR7;DUSP2;WDR34;RUNX3;NME1;TGFBR2;CCNA2;ETV7;FCER2;TIAM1;PLSCR1;ESPL1;CD8B;CCNE1;CD8A;IRF4;FEZ1;KIT;LTA;KLRF1;MCM4;CMPK2;TNFRSF25;COL17A1;UHRF1;LEF1;HMMR;CXCR6;FHIT;CD1A;AURKB;AURKA;DPP4;NT5E;CCNB1;HOXC4;TNFRSF17;RPS27A;PLK4;ABCA1;CD70;PLK1;SH2D1A;WNT7A;EIF2AK2;GGH;NDC80;CD2;CD40LG;T…
Mammary Neoplasms	90/2386	6.56673e-10	4.29902e-07	0	0	2.232	47.193	TOP2A;CDKN1A;CLEC10A;GMNN;FASLG;FOXM1;NR3C2;RPS14;CHAF1B;MT2A;UCHL1;DBP;PTTG1;STMN1;CHEK1;AP1S2;FBXO6;PHGDH;CCR7;CCR6;SIL1;ZBP1;DUSP2;IL11RA;RPS6;AXIN2;RUNX3;CDC25A;NME1;TGFBR2;CCNA2;ETV7;TIAM1;MELK;ESPL1;CCNE1;KIT;TIMELESS;LTA;MT1G;PABPC1;SLC27A2;DTL;CD63;SATB1;LEF1;HTRA1;HMMR;DTX3;FHIT;CD1A;AURKB;AURKA;DPP4;NT5E;CCNB1;LRIG1;RAD54L;RPL19;ABCA1;CDT1;POLQ;VCAM1;BIK;SMOX;UBE2C;PYHIN1;PLK1;WNT7A;SLC…
Hematologic Neoplasms	35/556	1.61282e-09	9.0502e-07	0	0	3.57131	72.3023	TOP2A;ROBO3;CDKN1A;LEF1;PRF1;BUB1B;FASLG;KIF11;FHIT;CDC20;DPP4;NT5E;STMN1;IL21R;CCR7;RPL15;RPS27A;PLK4;FANCI;UBE2C;CD70;PLK1;SH2D1A;EIF2AK2;NME1;IL23A;RPS29;IRF4;KIT;TRIP13;PTPN4;IL7R;EZH2;CDKN3;MAD2L1
Malignant neoplasm of prostate	109/3238	4.39639e-09	2.15863e-06	0	0	2.01398	38.7539	GPR68;CLEC10A;RORC;PRF1;MT2A;FGF9;PTTG1;STMN1;CHEK1;AP1S2;NUSAP1;SIL1;ENPP5;EPHA4;PAQR4;IL11RA;RPS6;RUNX3;CDC25A;EEF1A1;MELK;MT1G;HPD;LY6E;HMMR;FHIT;FBLN5;PLAC8;DPP4;CCNB1;PLK4;ABCA1;CCR1;SDF2L1;VCAM1;UBE2C;PYHIN1;EPHX2;PLK1;EIF2AK2;IFI44;SLC16A10;DHCR24;GADD45G;SQLE;TPX2;TCN2;TCN1;LCN2;ID3;TGFBI;XAF1;EZH2;TOP2A;RYR1;CDKN1A;BTG1;PLEKHF1;FASLG;FOXM1;UCHL1;PHGDH;CCR7;CCR6;CEP55;DLGAP5;DUSP2;NOG;AXI…
Multiple Sclerosis	52/1105	4.99329e-09	2.17929e-06	0	0	2.67894	51.2084	CNTNAP2;BTG1;PRF1;BUB1B;FASLG;CBLB;BACH2;NR3C2;DBP;STMN1;TAGAP;SOX8;PHGDH;CCR7;CCR6;SIL1;EOMES;EPHA4;FCRL3;RPS6;AXIN2;OAS1;IL23A;CD8A;TIMELESS;LTA;TNFRSF25;LY6E;CX3CR1;UHRF1;SLC1A4;CD1B;CD1A;C2;DPP4;NT5E;IL21R;ICOS;ABCA1;CCR1;VCAM1;MX1;EIF2AK2;BATF;GZMK;CD4;CD40LG;LCN2;CD28;XAF1;IL7R;EZH2
Stomach Carcinoma	87/2377	5.9727e-09	2.34607e-06	0	0	2.14286	40.5773	ZNF331;TOP2A;ROBO3;CDKN1A;BTG1;HMGB2;BUB1B;FASLG;ISM1;FOXM1;BACH2;NR3C2;CDC20;MT2A;UCHL1;FGF9;PTTG1;STMN1;CHEK1;OIP5;FBXO6;CCR7;CCR6;CEP55;RPS12;EPHA4;PRKCH;RPS6;NOG;CACNA2D3;LDOC1;AXIN2;RUNX3;CDC25A;NME1;TGFBR2;CCNA2;TIAM1;MELK;IL23A;CCNE1;CD8A;IRF4;FEZ1;KIT;IRF7;LTA;KIF2C;KIF20A;EPHA1;PRR11;DTL;LY6E;UHRF1;SATB1;CDCA5;LEF1;IFI6;HTRA1;ADCY3;CDCA8;TTK;HMMR;CXCR6;FHIT;SKA1;AURKB;AURKA;DPP4;CCNB1;RP…
Malignant neoplasm of stomach	87/2397	8.9004e-09	3.17825e-06	0	0	2.12185	39.3331	ZNF331;TOP2A;ROBO3;CDKN1A;BTG1;HMGB2;BUB1B;FASLG;ISM1;FOXM1;BACH2;CDC20;MT2A;UCHL1;FGF9;PTTG1;STMN1;CHEK1;OIP5;FBXO6;CCR7;CCR6;CEP55;RPS12;EPHA4;PRKCH;RPS6;NOG;CACNA2D3;LDOC1;AXIN2;RUNX3;CDC25A;NME1;TGFBR2;EEF1A1;CCNA2;TIAM1;MELK;IL23A;CCNE1;CD8A;IRF4;KIT;IRF7;LTA;KIF2C;KIF20A;EPHA1;PRR11;DTL;LY6E;UHRF1;SATB1;CDCA5;LEF1;IFI6;HTRA1;ADCY3;CDCA8;TTK;HMMR;CXCR6;FHIT;SKA1;AURKB;AURKA;DPP4;NT5E;CCNB1;R…
Lymphoma	57/1306	1.25174e-08	4.09737e-06	0	0	2.4859	45.2339	TOP2A;RYR1;CDKN1A;TNFRSF13B;CLEC10A;PRF1;HMGB2;FASLG;CD3G;BACH2;UCHL1;DBP;STMN1;CHEK1;CCR7;CCR6;FCRL5;CDC25A;NME1;TGFBR2;ETV7;FCER2;TIAM1;CD8B;CD8A;IRF4;KIT;IRF7;LTA;MCM6;EPHA1;MCM2;CX3CR1;SATB1;LEF1;TTK;HMMR;CXCR6;FHIT;AURKB;AURKA;DPP4;IL21R;TNFRSF17;RAD54L;ICOS;PLK4;VCAM1;BIK;UBE2C;CD70;PLK1;SH2D1A;EIF2AK2;CD40LG;CD28;EZH2
Precursor Cell Lymphoblastic Leukemia Lymphoma	35/617	2.30539e-08	6.96583e-06	0	0	3.18678	56.0409	TOP2A;CDKN1A;BTG1;UHRF1;LEF1;PRF1;TTK;CBLB;HMMR;FHIT;AURKA;CDC20;DPP4;STMN1;CHEK1;PHGDH;CCR7;PLK4;CDT1;CD70;PLK1;EIF2AK2;GGH;CCNA2;CD40LG;CD8A;SP4;KIT;CD28;CMPK2;EPHA1;IL7R;EZH2;CDKN3;MCM2
Carcinogenesis	125/4064	4.92189e-08	1.38094e-05	0	0	1.84824	31.1003	ZNF331;GALNT12;RPL32;PRF1;BUB1B;NR3C2;CDC20;MT2A;RPS6KA5;FGF9;SALL2;PTTG1;STMN1;CHEK1;NUSAP1;OIP5;FBXO5;ZBP1;IL11RA;CACNA2D3;RUNX3;CDC25A;EEF1A1;MELK;CD8B;IL23A;CCNE1;TIMELESS;MT1G;KIF20A;EPHA1;PRR11;COL17A1;RTN1;CDCA7;HTRA1;FHIT;SKA1;FBLN5;PLAC8;DPP4;CCNB1;ABCA1;CDT1;VCAM1;UBE2C;PLK1;EIF2AK2;GGH;NDC80;GADD45G;SQLE;TPX2;CYP2S1;LCN2;CD28;TGFBI;XAF1;EZH2;TOP2A;CDKN1A;BTG1;HMGB2;FASLG;FOXM1;UCHL1;PH…
Multiple Myeloma	55/1311	8.76062e-08	2.29412e-05	0	0	2.37033	38.5189	ZNF331;ROBO3;CDKN1A;BTG1;TNFRSF13B;PRF1;FASLG;FOXM1;UCHL1;PTTG1;STMN1;CHEK1;SOX8;CCR7;CCR6;EPHA4;DUSP2;FCRL5;IL11RA;NOG;AXIN2;CDC25A;CCNA2;ETV7;FCER2;IL23A;CCNE1;IRF4;KIT;LTA;MCM4;MCM2;IFI6;HMMR;CXCR6;FHIT;AURKB;AURKA;DPP4;CCNB1;IL21R;TNFRSF17;CCR1;VCAM1;BIK;CD70;PLK1;SULF2;TPX2;CD40LG;CD28;TRIP13;XAF1;EZH2;CDKN3
Glioma	79/2210	9.89872e-08	2.43013e-05	0	0	2.0566	33.1694	TOP2A;CNTNAP2;CDKN1A;PID1;TNFRSF13B;HMGB2;FASLG;FOXM1;CDC20;FGF9;PTTG1;STMN1;CHEK1;FCER1A;PHGDH;CCR7;CCR6;EPHA4;DUSP2;RPS6;NOG;CACNA2D3;RPL13A;AXIN2;RUNX3;CDC25A;NME1;TGFBR2;MELK;IL23A;CCNE1;CD8A;KIT;TIMELESS;IRF7;SERPING1;MT1G;CMPK2;EPHA1;MCM2;CX3CR1;CD63;SLFN5;UHRF1;GLS2;SATB1;LEF1;HMMR;CXCR6;AURKB;AURKA;DPP4;PDLIM1;NT5E;CCNB1;SPOCK2;LRIG1;TNFRSF17;RAD54L;CCR10;ABCA1;VCAM1;BIK;UBE2C;CD70;PLK1;M…
Lymphoma, Non-Hodgkin	31/538	1.07082e-07	2.47421e-05	0	0	3.21705	51.6326	CX3CR1;CDKN1A;LEF1;PRF1;FOXM1;BACH2;AURKA;DPP4;CHEK1;TNFRSF17;RAD54L;CCR7;ICOS;VCAM1;UBE2C;CD70;EPHX2;PLK1;RPS6;SH2D1A;NME1;TGFBR2;TGFBR3;TPX2;CD40LG;TCN1;IRF4;KIT;CD28;LTA;EZH2
B-Cell Lymphomas	37/729	1.5486e-07	3.37939e-05	0	0	2.83277	44.4199	CX3CR1;CDKN1A;BTG1;CLEC10A;PRF1;FASLG;FOXM1;FHIT;BACH2;AURKA;DPP4;CCNB1;STMN1;CHEK1;FCER1A;CDT1;DUSP2;VCAM1;FCRL5;IL11RA;BIK;CD70;PLK1;SH2D1A;SIRT4;NME1;TGFBR2;FCER2;GZMM;CD40LG;ESPL1;PRC1;CCNE1;IRF4;KIT;CD28;EZH2
Ovarian Carcinoma	78/2202	1.77403e-07	3.66757e-05	0	0	2.03163	31.5813	TOP2A;CDKN1A;SPON1;BTG1;CLIC3;BUB1B;FOXM1;BACH2;MT2A;UCHL1;SALL2;PTTG1;STMN1;CHEK1;PHGDH;CCR7;CEP55;DUSP2;ACOT7;FGFBP2;IL11RA;AXIN2;RUNX3;CDC25A;MID2;NME1;TGFBR2;EEF1A1;CCNA2;TGFBR3;PLSCR1;ESPL1;IL23A;CCNE1;KIT;DNAJB11;KIF2C;EPHA1;DTL;TNFRSF21;CX3CR1;CD63;UHRF1;HTRA1;FHIT;FBLN5;AURKB;AURKA;DPP4;NT5E;CCNB1;LRIG1;RAD54L;ABCA1;CCR1;CDT1;POLQ;VCAM1;RRM2;UBE2C;PLK1;WNT7A;NDC80;ACVR2A;NELL2;CD40LG;SCD;…
Influenza	32/588	2.4112e-07	4.70855e-05	0	0	3.02874	46.1518	ROBO3;RTN1;TNFRSF13B;PRF1;IFI6;CD1A;IFI44L;OASL;HERC5;DNAJB1;NT5E;ICOS;KLRG1;ABCA1;RSAD2;MX1;SH2D1A;EIF2AK2;IFI44;CD2;PLSCR1;CD40LG;FABP5;OAS1;IL23A;CD28;IRF7;SERPING1;CPVL;XAF1;IL7R;LY6E
Neoplasm Metastasis	119/3919	2.51893e-07	4.70855e-05	0	0	1.79992	27.3484	ZNF331;GPR68;GMNN;PRF1;BUB1B;CBLB;CDC20;FGF9;PTTG1;STMN1;CHEK1;NUSAP1;RPS12;ZBP1;EPHA4;CACNA2D3;RUNX3;CDC25A;EEF1A1;TIAM1;IL23A;CCNE1;MT1G;CMPK2;EPHA1;PRR11;LY6E;HTRA1;HMMR;FHIT;FBLN2;SKA1;CD1A;FBLN5;DPP4;CCNB1;ICOS;CCR10;PLK4;ABCA1;CCR1;VCAM1;UBE2C;PLK1;SH2D1A;EIF2AK2;DHCR24;GADD45G;SQLE;TPX2;LCN2;CD28;ID3;TGFBI;XAF1;EZH2;TOP2A;ROBO3;CDKN1A;BTG1;CLIC3;FASLG;FOXM1;UCHL1;PHGDH;CCR7;CCR6;CEP55;DLGA…
Squamous cell carcinoma	69/1875	2.63717e-07	4.70855e-05	0	0	2.09251	31.6982	TOP2A;ROBO3;CDKN1A;TNFRSF13B;BUB1B;FASLG;FOXM1;KIF15;UCHL1;RPS6KA5;FGF9;PTTG1;STMN1;CHEK1;NUSAP1;OIP5;CCR7;RPS12;RPS6;LDOC1;RUNX3;CDC25A;NME1;TGFBR2;TGFBR3;TIAM1;CCNE1;IRF4;FEZ1;KIT;IRF7;LTA;EPHA1;COL17A1;SATB1;HMMR;FHIT;CD1A;AURKB;AURKA;CCNB1;RPS3;LRIG1;TNFRSF17;EIF4B;E2F7;ABCA1;CCR1;VCAM1;RRM2;UBE2C;PLK1;EIF2AK2;GGH;SULF2;TPX2;CD4;CENPF;CD40LG;FABP5;LCN2;ID3;TGFBI;LGR6;IL7R;RECK;EZH2;CDKN3;MAD2…
Chronic Lymphocytic Leukemia	48/1119	3.35723e-07	5.73357e-05	0	0	2.40087	35.7897	ZNF331;CDKN1A;BTG1;TNFRSF13B;DOCK9;LEF1;FASLG;HMMR;FOXM1;FHIT;BACH2;AURKA;DPP4;NT5E;IL21R;LRIG1;TNFRSF17;RAD54L;CCR7;CCR6;ICOS;E2F7;KLRG1;ABCA1;DUSP2;VCAM1;FCRL5;IL11RA;BIK;CD160;CD70;FCRL3;EIF2AK2;LDOC1;CD2;FCER2;CD40LG;CD8B;CD8A;IRF4;CD28;LTA;ID3;TNFRSF25;TRIP13;PTPN4;EPHA1;CDKN3
Colon Carcinoma	74/2090	4.0325e-07	6.59986e-05	0	0	2.0177	29.7081	ZNF331;TOP2A;CDKN1A;GMNN;PRF1;BUB1B;FASLG;FOXM1;NR3C2;MT2A;RPS6KA5;FGF9;PTTG1;CHEK1;CCR7;DUSP2;AXIN2;RUNX3;CDC25A;NME1;TGFBR2;EEF1A1;CCNA2;TGFBR3;TIAM1;OAS1;IL23A;KIT;TNFRSF25;KIF2C;EPHA1;DTL;MCM2;CD63;UHRF1;GLS2;SATB1;LEF1;HMMR;FHIT;AURKB;AURKA;PLAC8;DPP4;NT5E;CCNB1;RPS27A;ICOS;PLK4;ABCA1;PRRT1;CCR1;VCAM1;CD160;UBE2C;PLK1;NDC80;ACVR2A;TPX2;CD40LG;SCD;PRC1;RPS29;SP4;LCN2;CD28;RPS20;TGFBI;LGR6;XAF…
Lupus Erythematosus, Systemic	47/1112	6.84327e-07	0.000107522	0	0	2.35804	33.472	C1QB;ROBO3;CDKN1A;TNFRSF13B;CDCA5;RTKN2;PRF1;FASLG;BACH2;IFI44L;C2;OASL;MT2A;STMN1;IL21R;TNFRSF17;PHGDH;CCR7;ICOS;CCR1;VCAM1;CD70;FCRL3;MX1;SH2D1A;EIF2AK2;IFI44;CD2;CD4;PLSCR1;CD40LG;CD8B;IL23A;CD8A;TIMELESS;LCN2;CD28;IRF7;LTA;SERPING1;MT1G;TNFRSF25;IL7R;RECK;EZH2;CDKN3;LY6E
Prostatic Neoplasms	59/1553	8.09983e-07	0.00012237	0	0	2.13512	29.9478	TOP2A;CDKN1A;GPR68;FASLG;FOXM1;MT2A;FGF9;STMN1;CHEK1;PHGDH;CCR6;SIL1;ENPP5;PAQR4;IL11RA;NOG;CDC25A;TGFBR2;EEF1A1;TGFBR3;TIAM1;ESPL1;TNFRSF25;TNFRSF21;CX3CR1;UHRF1;SATB1;HMMR;CXCR6;FHIT;FBLN5;AURKA;DPP4;NT5E;CCNB1;RPS27A;RPL19;CCR1;SDF2L1;SMOX;PYHIN1;PLK1;EIF2AK2;DHCR24;REC8;ACVR2A;SQLE;TCN2;FABP5;SCD;PSAT1;LCN2;ID3;PI16;TGFBI;XAF1;RECK;TJP3;EZH2
Liver carcinoma	109/3592	1.06669e-06	0.000155184	0	0	1.77041	24.3448	ZNF331;RPL30;GMNN;PRF1;BUB1B;NR3C2;CDC20;HERC5;MT2A;PTTG1;STMN1;CHEK1;OIP5;FBXO5;ZBP1;EOMES;EPHA4;ACOT7;PRKCH;RPS6;UPB1;RUNX3;CDC25A;EEF1A1;TIAM1;MELK;CD8B;IL23A;CCNE1;TIMELESS;SERPING1;MT1G;EPHA1;LY6E;UAP1;PKMYT1;FHIT;FBLN5;C2;RAD51AP1;CCNB1;PLK4;ABCA1;CCR1;VCAM1;UBE2C;PLK1;EIF2AK2;GGH;NDC80;GADD45G;SQLE;TPX2;HOOK1;LCN2;KLRD1;TGFBI;XAF1;EZH2;TOP2A;ROBO3;CDKN1A;BTG1;HMGB2;FASLG;CD3G;FOXM1;UCHL1;D…
Renal Cell Carcinoma	53/1347	1.12244e-06	0.000157462	0	0	2.1995	30.1331	RYR1;ROBO3;CDKN1A;BUB1B;FASLG;FOXM1;NR3C2;CDC20;CHAF1B;UCHL1;CHEK1;PHGDH;EOMES;PRKCH;RPS6;FAAH2;AXIN2;RUNX3;NME1;TGFBR2;CCNA2;TGFBR3;TIAM1;KIT;MT1G;MCM6;MCM2;SLFN5;SATB1;HMMR;CXCR6;FHIT;SKA1;AURKB;AURKA;DPP4;DNAJB1;CCNB1;LRIG1;ZSCAN18;VCAM1;CD70;PLK1;WNT7A;SULF2;NELL2;CD40LG;ZNF419;LCN2;CD28;XAF1;RECK;EZH2
Fanconi Anemia	20/289	1.31472e-06	0.000178076	0	0	3.8441	52.0564	FANCI;CDKN1A;VCAM1;BIK;UHRF1;MX1;ZBTB32;EIF2AK2;TTK;FHIT;GADD45G;NME1;CCNB1;CCNE1;CHEK1;STMN1;KIT;LTA;MCM4;CCR7
Prostate carcinoma	98/3144	1.42145e-06	0.000183848	0	0	1.79997	24.2345	GPR68;CLEC10A;RORC;PRF1;MT2A;FGF9;PTTG1;STMN1;CHEK1;AP1S2;NUSAP1;EPHA4;IL11RA;RPS6;RUNX3;CDC25A;EEF1A1;MELK;MT1G;CMPK2;HPD;LY6E;HMMR;FHIT;PLAC8;DPP4;CCNB1;PLK4;ABCA1;CCR1;VCAM1;UBE2C;EPHX2;PLK1;IFI44;SLC16A10;DHCR24;GADD45G;SQLE;TPX2;TCN1;LCN2;ID3;TGFBI;XAF1;EZH2;TOP2A;RYR1;CDKN1A;BTG1;PLEKHF1;FASLG;FOXM1;UCHL1;CCR7;CCR6;CEP55;DLGAP5;DUSP2;NOG;AXIN2;NME1;TGFBR2;CCNA2;TGFBR3;OAS1;KIT;COL6A1;LTA;TN…
Colorectal Neoplasms	45/1072	1.45094e-06	0.000183848	0	0	2.33259	31.3577	CX3CR1;TOP2A;GALNT12;CDKN1A;LEF1;BUB1B;FASLG;HMMR;FOXM1;FHIT;FBLN2;AURKA;NR3C2;UCHL1;CCNB1;PTTG1;STMN1;CHEK1;NUSAP1;LRIG1;PHGDH;CCR6;ABCA1;EPHA4;RRM2;PLK1;GGH;AXIN2;RUNX3;ACVR2A;NME1;TGFBR2;CD2;EEF1A1;CCNA2;TIAM1;TCN2;PSAT1;KIF2C;LGR6;XAF1;EPHA1;RECK;MAD2L1;MCM2
Tumor Progression	72/2089	1.62512e-06	0.000199484	0	0	1.9499	25.992	CDKN1A;BTG1;CLIC3;GMNN;PRF1;BUB1B;FASLG;FOXM1;PRSS23;NR3C2;CDC20;CHAF1B;UCHL1;FGF9;PTTG1;STMN1;CHEK1;AP1S2;CCR6;CEP55;IL11RA;NOG;RUNX3;CDC25A;NME1;TGFBR2;TGFBR3;TIAM1;IL23A;CCNE1;KIT;TIMELESS;IRF7;EPHA1;PRR11;MCM2;CD63;UHRF1;SATB1;HMMR;CXCR6;FHIT;AURKB;AURKA;PLAC8;DPP4;DNAJB1;NT5E;HSF2;RPL15;EIF4B;PLK4;VCAM1;RRM2;UBE2C;PLK1;SULF2;GADD45G;NELL2;CENPF;SPSB1;SCD;PSAT1;LCN2;CD28;TGFBI;LGR6;XAF1;RECK;…
Solid Neoplasm	38/839	1.73144e-06	0.000206094	0	0	2.50596	33.2455	ZNF331;ROBO3;CD63;CDKN1A;BTG1;TTK;HMMR;FOXM1;FHIT;AURKB;AURKA;NR3C2;DPP4;UCHL1;NT5E;SALL2;STMN1;CHEK1;LRIG1;CCR7;ABCA1;UBE2C;PLK1;EIF2AK2;WIPI1;DHCR24;RUNX3;SULF2;NME1;CD40LG;SCD;ZNF419;CD8A;KIT;LCN2;KIF2C;EZH2;CDKN3
Malignant neoplasm of lung	80/2448	3.03848e-06	0.000351034	0	0	1.85467	23.5619	TOP2A;RYR1;CDKN1A;RORC;PRF1;BUB1B;FASLG;FOXM1;CDC20;HERC5;UCHL1;FGF9;PTTG1;STMN1;CHEK1;OIP5;CCR7;CCR6;DIP2C;EPHA4;DUSP2;NOG;LDOC1;AXIN2;RUNX3;NME1;TGFBR2;EEF1A1;CCNA2;ESPL1;FEZ1;HKDC1;KIT;COL6A1;TIMELESS;IRF7;LTA;SERPING1;MT1G;KIF2C;PABPC1;PRR11;SLC27A2;CX3CR1;UHRF1;SATB1;CDCA5;LEF1;HTRA1;CDCA8;CXCR6;FHIT;FBLN5;AURKB;AURKA;CCNB1;LRIG1;RPL19;RRM2;UBE2C;EPHX2;PLK1;WNT7A;EIF2AK2;DHCR24;NDC80;SULF2;G…
Lupus Erythematosus, Discoid	20/308	3.4843e-06	0.000391038	0	0	3.58697	45.0784	CCR1;CDKN1A;CD70;SH2D1A;PRF1;EIF2AK2;FASLG;CD2;CD40LG;CD8B;IL23A;CD28;IRF7;IL21R;TNFRSF17;PHGDH;ICOS;IL7R;EZH2;CDKN3
Stomach Neoplasms	37/834	3.84115e-06	0.000419112	0	0	2.44591	30.4999	TOP2A;CDKN1A;HTRA1;CDCA8;BUB1B;FASLG;FOXM1;FHIT;BACH2;AURKB;AURKA;CDC20;MT2A;NT5E;CHEK1;CCR7;RPL15;VCAM1;MX1;PLK1;RPS6;AXIN2;RUNX3;NME1;TGFBR2;EEF1A1;CCNA2;CD40LG;CD8B;KIT;LTA;ID3;KIF2C;KIF20A;XAF1;EZH2;MAD2L1
Colorectal Carcinoma	91/2930	4.49491e-06	0.000477189	0	0	1.77373	21.8392	TOP2A;GALNT12;CDKN1A;RORC;PRF1;HMGB2;BUB1B;FOXM1;NR3C2;UCHL1;FGF9;PTTG1;STMN1;CHEK1;NUSAP1;CCR7;CCR6;DLGAP5;EPHA4;KCNK12;RPS6;SIRT4;AXIN2;RUNX3;CDC25A;NME1;TGFBR2;EEF1A1;CCNA2;TIAM1;IL23A;CCNE1;CD8A;IRF4;KIT;IRF7;LTA;MT1G;KIF2C;EPHA1;DTL;RTN1;UHRF1;SATB1;LEF1;TTK;CRIP2;HMMR;FHIT;FBLN2;AURKB;AURKA;DPP4;NT5E;CCNB1;LRIG1;RPS27A;ICOS;ZSCAN18;RPL19;PLK4;ABCA1;CCR1;POLQ;VCAM1;RRM2;UBE2C;PLK1;CYBRD1;GGH…
Carcinoma, Transitional Cell	23/398	4.65006e-06	0.00048067	0	0	3.17925	39.0368	CDKN1A;RRM2;GGH;FASLG;DHCR24;FOXM1;FHIT;FBLN5;NME1;AURKA;CDC20;CCNA2;CD40LG;ESPL1;CCNE1;STMN1;PABPC1;TGFBI;RECK;CEP55;EZH2;MAD2L1;MCM2
Autoimmune Diseases	43/1059	5.85351e-06	0.000589554	0	0	2.24154	27.0072	COL17A1;ROBO3;CDKN1A;TNFRSF13B;RORC;PRF1;FASLG;CBLB;CXCR6;BACH2;C2;NR3C2;GPR174;DPP4;NT5E;DBP;TAGAP;IL21R;PHGDH;CCR7;CCR6;ICOS;EOMES;EPHA4;CD160;CD70;FCRL3;SH2D1A;RUNX3;BATF;CD2;GZMK;CD40LG;IL23A;TIMELESS;CD28;IRF7;LTA;SERPING1;TNFRSF25;TGFBI;IL7R;EZH2
T-Cell Lymphoma	20/323	7.09867e-06	0.000697089	0	0	3.40675	40.3891	EOMES;CD70;LEF1;PRF1;EIF2AK2;FASLG;RUNX3;AURKB;DPP4;TIAM1;GZMM;CD40LG;ESPL1;IRF4;KIT;CD28;LTA;ID3;TNFRSF17;EZH2
Malignant neoplasm of ovary	68/2025	8.1033e-06	0.000776335	0	0	1.88114	22.053	TOP2A;CDKN1A;PLEKHF1;CLIC3;BUB1B;FOXM1;BACH2;MT2A;UCHL1;SALL2;STMN1;CHEK1;PHGDH;CCR7;CEP55;ACOT7;IL11RA;AXIN2;RUNX3;CDC25A;NME1;TGFBR2;EEF1A1;CCNA2;TGFBR3;PLSCR1;ESPL1;IL23A;CCNE1;KIT;DNAJB11;KIF2C;EPHA1;DTL;TNFRSF21;UHRF1;HTRA1;FHIT;FBLN5;AURKB;AURKA;DPP4;NT5E;CCNB1;LRIG1;RAD54L;ABCA1;CCR1;CDT1;POLQ;VCAM1;RRM2;PLK1;WNT7A;NDC80;ACVR2A;NELL2;SCD;PSAT1;LCN2;CD28;ID3;TGFBI;IL7R;RECK;EZH2;CDKN3;MAD2L1
Progression of prostate cancer	44659	9.75301e-06	0.000912138	0	0	50.2615	579.914	FOXM1;SKA1;AURKB;EZH2
Lupus Erythematosus	19/303	1.00539e-05	0.000918411	0	0	3.44712	39.6679	CCR1;CDKN1A;CD70;SH2D1A;PRF1;EIF2AK2;FASLG;CD2;CD40LG;CD8B;IL23A;CD28;IRF7;IL21R;TNFRSF17;PHGDH;ICOS;EZH2;CDKN3
Colorectal Cancer	98/3297	1.13344e-05	0.00101185	0	0	1.69805	19.3368	GALNT12;RORC;PRF1;BUB1B;CDC14A;NR3C2;RPS6KA5;PTTG1;STMN1;CHEK1;NUSAP1;DIP2C;EPHA4;KCNK12;RPS6;RUNX3;CDC25A;KRT73;EEF1A1;TIAM1;IL23A;CCNE1;CD8A;MT1G;CMPK2;EPHA1;NCAPG;HMMR;FHIT;FBLN2;DPP4;CCNB1;ICOS;ZSCAN18;PLK4;ABCA1;ZNF540;CCR1;VCAM1;UBE2C;PLK1;CYBRD1;GGH;GADD45G;TPX2;TCN2;CYP2S1;LCN2;CD28;XAF1;IL7R;EZH2;TOP2A;CDKN1A;HMGB2;FOXM1;UCHL1;CCR7;CCR6;CEP55;DLGAP5;OVGP1;SIRT4;AXIN2;NME1;TGFBR2;CCNA2;IR…
Lupus Vulgaris	18/283	1.41844e-05	0.00123814	0	0	3.49396	39.0043	CCR1;CDKN1A;CD70;SH2D1A;PRF1;EIF2AK2;FASLG;CD2;CD40LG;CD8B;IL23A;CD28;IRF7;IL21R;TNFRSF17;PHGDH;ICOS;EZH2
Infection	25/491	1.61362e-05	0.00137313	0	0	2.78272	30.7058	CX3CR1;RYR1;CD63;PRF1;FASLG;FHIT;C2;DPP4;DNAJB1;CCR7;ICOS;KLRG1;CCR1;VCAM1;MX1;SH2D1A;EIF2AK2;RUNX3;CD2;CD4;OAS1;IL23A;IRF7;LTA;KLRD1
Adenocarcinoma	59/1711	1.643e-05	0.00137313	0	0	1.91407	21.0862	TOP2A;CDKN1A;BUB1B;FASLG;FOXM1;UCHL1;FGF9;PTTG1;STMN1;CHEK1;PHGDH;CCR7;EPHA4;IL11RA;RUNX3;CDC25A;NME1;TGFBR2;CCNA2;TGFBR3;CCNE1;KIT;LTA;MCM4;TNFRSF25;EPHA1;MCM2;COL17A1;CX3CR1;CD63;RTN1;FHIT;FBLN2;AURKB;AURKA;DPP4;RPS3;VCAM1;RRM2;SMOX;UBE2C;PLK1;MYBPH;GGH;SULF2;CD40LG;SCD;PSAT1;LCN2;CD28;ID3;TGFBI;XAF1;RECK;APBA2;EZH2;CDKN3;MAD2L1;RPS23
Bladder Neoplasm	46/1216	1.68089e-05	0.00137553	0	0	2.08286	22.8981	TOP2A;CDKN1A;PLEKHF1;CLIC3;UHRF1;SATB1;HTRA1;FASLG;TTK;FOXM1;FHIT;FBLN5;AURKA;NR3C2;CDC20;MT2A;NT5E;CCNB1;STMN1;CHEK1;LRIG1;OIP5;CEP55;EOMES;RRM2;PLK1;GGH;SLC16A10;RUNX3;NME1;NELL2;CD40LG;ESPL1;SCD;PRC1;CCNE1;FEZ1;SP4;LCN2;LTA;PABPC1;XAF1;RECK;EZH2;MAD2L1;MCM2
Adenocarcinoma of lung (disorder)	45/1186	1.94273e-05	0.00154685	0	0	2.08666	22.6378	TOP2A;CDKN1A;UHRF1;SATB1;CLEC10A;PRF1;HTRA1;HMGB2;TTK;TIMM10;FOXM1;FBLN2;C2;CDC20;FGF9;STMN1;CHEK1;CCR7;CCR6;RPL19;EPHA4;RRM2;BIK;PLK1;RPS6;MYBPH;EIF2AK2;RPL13A;RUNX3;SULF2;NME1;TGFBR2;CD40LG;PSAT1;RPL27A;KIT;LCN2;LTA;TMEM106B;ID3;TGFBI;EPHA1;RECK;EZH2;CDKN3
Malignant tumor of colon	66/2000	1.96901e-05	0.00154685	0	0	1.83865	19.9225	ZNF331;TOP2A;GALNT12;CDKN1A;GMNN;FASLG;FOXM1;NR3C2;MT2A;RPS6KA5;FGF9;PTTG1;CHEK1;CCR7;EOMES;DUSP2;AXIN2;RUNX3;CDC25A;NME1;TGFBR2;EEF1A1;CCNA2;TGFBR3;OAS1;IL23A;KIT;TNFRSF25;KIF2C;EPHA1;DTL;MCM2;UHRF1;GLS2;LEF1;HMMR;FHIT;AURKB;AURKA;PLAC8;DPP4;NT5E;CCNB1;RPS27A;ICOS;PLK4;PRRT1;CCR1;VCAM1;PLK1;ACVR2A;TPX2;CD40LG;SCD;PRC1;SP4;LCN2;CD28;ID3;RPS20;TGFBI;LGR6;XAF1;RECK;EZH2;CDKN3
Burkitt Lymphoma	22/406	2.03716e-05	0.00156901	0	0	2.96038	31.9761	CDKN1A;FCRL5;CD70;LEF1;PLK1;GMNN;SH2D1A;SIRT4;FHIT;BACH2;NME1;TGFBR2;FCER2;CD40LG;IRF4;KIT;CD28;ID3;PHGDH;EZH2;CDKN3;MCM2
Adult T-Cell Lymphoma/Leukemia	25/499	2.11417e-05	0.00159701	0	0	2.73461	29.4361	CX3CR1;CDKN1A;SATB1;BUB1B;FASLG;CD3G;DPP4;CCNB1;IL21R;CCR7;ICOS;CCR10;VCAM1;CD70;NOG;MYBPH;GZMM;CD40LG;IL23A;IRF4;KIT;CD28;IRF7;LTA;EZH2
Secondary malignant neoplasm of lymph node	47/1270	2.35497e-05	0.00174535	0	0	2.03591	21.6954	ROBO3;CD63;CDKN1A;BTG1;CLIC3;UHRF1;SATB1;HTRA1;BUB1B;FOXM1;FHIT;AURKB;AURKA;UCHL1;NT5E;CCNB1;FGF9;PTTG1;STMN1;CHEK1;CCR7;CCR6;CEP55;VCAM1;RRM2;UBE2C;CACNA2D3;RUNX3;CDC25A;NME1;TGFBR2;TPX2;CENPF;GZMM;FABP5;PSAT1;CCNE1;KIT;LCN2;MT1G;CMPK2;KIF2C;EPHA1;PRR11;RECK;EZH2;MAD2L1
Colonic Neoplasms	33/777	3.13498e-05	0.0022804	0	0	2.31751	24.0333	TOP2A;GALNT12;CDKN1A;UHRF1;LEF1;FASLG;FHIT;AURKA;DPP4;CCNB1;CHEK1;CCR7;CEP55;EOMES;UBE2C;PLK1;AXIN2;RUNX3;ACVR2A;NME1;TGFBR2;TIAM1;CD40LG;SCD;SP4;KIT;LCN2;MT1G;ID3;XAF1;RECK;LY6E;MCM2
Diabetes Mellitus, Insulin-Dependent	38/955	3.27239e-05	0.00233708	0	0	2.17546	22.4668	ROBO3;CDCA5;CDCA7;PRF1;FASLG;CBLB;CXCR6;FOXM1;BACH2;CD1A;C2;DBP;TAGAP;RPS27A;ICOS;ABCA1;PRRT1;CCR1;VCAM1;FCRL3;SH2D1A;AXIN2;BATF;FCER2;CD40LG;OAS1;SCD;IL23A;DDAH2;LCN2;CD28;IRF7;LTA;ID3;KLRD1;TGFBI;IL7R;EZH2
Epithelial ovarian cancer	48/1328	3.48031e-05	0.0024127	0	0	1.9862	20.3899	CX3CR1;TOP2A;CD63;CDKN1A;BTG1;TNFRSF13B;GMNN;HTRA1;BUB1B;FASLG;FOXM1;FHIT;FBLN5;AURKB;AURKA;DPP4;NT5E;CCNB1;SALL2;CAMK2N1;STMN1;CHEK1;CCR7;CEP55;ABCA1;CCR1;DUSP2;ACOT7;VCAM1;RRM2;UBE2C;RUNX3;CDC25A;NDC80;MID2;NME1;TGFBR2;NELL2;PLSCR1;CD40LG;CCNE1;KIT;TGFBI;LGR6;EZH2;CDKN3;MAD2L1;MCM2
Cervix carcinoma	42/1104	3.5262e-05	0.0024127	0	0	2.08346	21.3611	ROBO3;CDKN1A;UHRF1;HMGB2;FASLG;FOXM1;FHIT;AURKA;CDC20;UCHL1;NT5E;CCNB1;PTTG1;STMN1;CHEK1;CCR6;RPS12;RRM2;UBE2C;PLK1;WNT7A;GGH;SLC16A10;DHCR24;RPL23A;CDC25A;NDC80;NME1;TPX2;FABP5;IL23A;TIMELESS;LCN2;CD28;LTA;MCM4;CMPK2;CPVL;XAF1;EZH2;CDKN3;MCM2
FANCONI ANEMIA, COMPLEMENTATION GROUP A (disorder)	16/248	3.56253e-05	0.0024127	0	0	3.53476	36.2046	FANCI;CDKN1A;VCAM1;UHRF1;ZBTB32;EIF2AK2;TTK;FHIT;GADD45G;NME1;CCNB1;CHEK1;STMN1;KIT;LTA;CCR7
Glioblastoma	63/1936	4.7646e-05	0.00317209	0	0	1.80201	17.9331	TOP2A;ROBO3;CDKN1A;PID1;DOCK9;PLEKHB1;HMGB2;BUB1B;FASLG;KIF11;FOXM1;CDC20;FGF9;SALL2;OIP5;EPHA4;ACOT7;AXIN2;RUNX3;TGFBR2;CCNA2;MELK;ESPL1;CCNE1;KIT;IRF7;PABPC1;EPHA1;CX3CR1;CD63;SLFN5;UHRF1;GLS2;LEF1;TTK;HMMR;CXCR6;PKMYT1;AURKB;AURKA;PDLIM1;CCNB1;LRIG1;CCR10;CCR1;VCAM1;UBE2C;CD70;PLK1;EIF2AK2;GGH;TPX2;TCN2;FABP5;LCN2;CD28;RPS20;TGFBI;XAF1;RECK;APOBEC3A;EZH2;CDKN3
Hodgkin Disease	27/591	4.95596e-05	0.0032445	0	0	2.48388	24.6211	TOP2A;CDKN1A;SATB1;FHIT;DPP4;UCHL1;STMN1;TNFRSF17;CCR7;EOMES;IL11RA;UBE2C;CD70;PLK1;SH2D1A;CDC25A;NME1;FCER2;TPX2;CD40LG;IRF4;KIT;CD28;LTA;IL7R;EZH2;CDKN3
HIV Infections	33/805	6.23782e-05	0.00401675	0	0	2.23014	21.5929	CX3CR1;ROBO3;CDKN1A;PRF1;FASLG;CD3G;CXCR6;FHIT;BACH2;DPP4;NT5E;CCNB1;CCR6;ABCA1;EOMES;VCAM1;CD160;NOG;MYBPH;EIF2AK2;BATF;FCER2;CD4;CD40LG;TCN1;IL23A;CD8A;CD28;IRF7;CMPK2;KLRD1;IL7R;EZH2
Immune thrombocytopenic purpura	13/182	6.83456e-05	0.00433002	0	0	3.92429	37.6376	CX3CR1;TNFRSF13B;CD70;PRF1;FASLG;RUNX3;CD40LG;IL23A;TIMELESS;CD28;LTA;TNFRSF17;ICOS
Retinoblastoma	25/538	7.19334e-05	0.00448499	0	0	2.52157	24.0552	CDKN1A;UHRF1;SATB1;CXCR6;FOXM1;CCNB1;STMN1;CHEK1;DUSP2;UBE2C;PLK1;RUNX3;CDC25A;NME1;TGFBR2;TIAM1;CD40LG;IL23A;CCNE1;KIT;TGFBI;EZH2;CDKN3;MAD2L1;MCM2
Aneuploidy	44625	7.36725e-05	0.00452165	0	0	75.2072	715.662	KIF11;TRIP13;AURKA
Thyroid Neoplasm	23/475	7.57124e-05	0.00457536	0	0	2.62709	24.9273	ZNF331;CDKN1A;UBE2C;PLK1;FASLG;CXCR6;FHIT;DHRS3;NME1;TGFBR2;DPP4;CD40LG;PTTG1;SCD;CCNE1;KIT;CAPN5;LCN2;MT1G;ID3;CCR7;CCR6;MAD2L1
Malignant neoplasm of urinary bladder	42/1143	7.71996e-05	0.00459454	0	0	2.00543	18.9897	TOP2A;CDKN1A;CLIC3;UHRF1;SATB1;HTRA1;FASLG;TTK;FOXM1;FHIT;FBLN5;AURKA;NR3C2;CDC20;MT2A;NT5E;CCNB1;STMN1;CHEK1;LRIG1;OIP5;CEP55;EOMES;RRM2;PLK1;GGH;SLC16A10;RUNX3;NME1;NELL2;CD40LG;ESPL1;SCD;PRC1;CCNE1;FEZ1;LCN2;PABPC1;XAF1;RECK;EZH2;MAD2L1
Diffuse Large B-Cell Lymphoma	26/574	7.85213e-05	0.00460346	0	0	2.4571	23.2248	CDKN1A;BTG1;LEF1;FOXM1;FHIT;BACH2;DPP4;UCHL1;IL21R;PHGDH;EIF4B;CCR1;CD70;PLK1;RPS6;SH2D1A;NME1;BATF;TPX2;CD40LG;IL23A;CCNE1;IRF4;LTA;ID3;EZH2
Perianal Squamous Intraepithelial Neoplasia	44705	9.02725e-05	0.00518671	0	0	13.2506	123.398	COL17A1;CDKN1A;PTTG1;FHIT;TGFBR2
Low Grade Lymphoma (neoplasm)	6/38	9.11107e-05	0.00518671	0	0	9.45909	88.002	CD40LG;CD70;PRF1;RAD54L;CDC25A;NME1
Lymphoproliferative Disorders	14/214	9.37268e-05	0.00525941	0	0	3.57479	33.1566	ABCA1;TNFRSF13B;SATB1;SH2D1A;EIF2AK2;CBLB;FASLG;BATF;FCER2;IRF4;KIT;CD28;MCM4;CCR10
Thyroid carcinoma	30/720	0.000101452	0.0056127	0	0	2.25944	20.7776	CDKN1A;BTG1;TNFRSF13B;BUB1B;CRIP2;FOXM1;FHIT;AURKB;AURKA;DPP4;PTTG1;CCR7;CCR6;VCAM1;UBE2C;PLK1;EIF2AK2;REC8;NME1;CD40LG;SCD;IL23A;SP4;KIT;LCN2;MT1G;ID3;CMPK2;RECK;EZH2
Adenomatous Polyposis Coli	20/391	0.000106461	0.00580802	0	0	2.77253	25.3624	GALNT12;CDKN1A;VCAM1;PLK1;LEF1;AXIN2;FOXM1;FHIT;RUNX3;NME1;NR3C2;TGFBR2;CCNB1;PSAT1;CCNE1;CHEK1;KIT;LCN2;PHGDH;APBA2
Non-Small Cell Lung Carcinoma	69/2242	0.000111469	0.00599796	0	0	1.70325	15.5026	TOP2A;ROBO3;CDKN1A;BTG1;FASLG;FOXM1;HERC5;UCHL1;FGF9;PTTG1;STMN1;CHEK1;PHGDH;CCR7;CCR6;RPS6;AXIN2;RUNX3;CDC25A;NME1;TGFBR2;CCNA2;TGFBR3;ESPL1;IL23A;CCNE1;IRF4;KIT;TIMELESS;TMEM106B;MCM4;MT1G;MCM2;CX3CR1;CD63;UHRF1;SATB1;HMMR;CXCR6;FHIT;AURKB;AURKA;DPP4;DNAJB1;CCNB1;RPS27A;RPL19;ABCA1;CCR1;VCAM1;RRM2;UBE2C;PLK1;WNT7A;EIF2AK2;DHCR24;NDC80;SULF2;TPX2;CD40LG;PSAT1;CD28;TGFBI;PTPN4;XAF1;RECK;EZH2;CDKN…
Acute lymphocytic leukemia	35/906	0.000120826	0.00641356	0	0	2.09705	18.9178	TOP2A;CDKN1A;BTG1;UHRF1;LEF1;PRF1;CBLB;HMMR;FOXM1;FHIT;CD1A;AURKB;AURKA;DPP4;STMN1;CHEK1;CCR7;PLK4;CD160;CD70;PLK1;WNT7A;EIF2AK2;GGH;RUNX3;NME1;CD2;CD40LG;SCD;KIT;CD28;CMPK2;EPHA1;IL7R;EZH2
Leukemogenesis	30/729	0.000126186	0.00660879	0	0	2.22928	20.014	CX3CR1;CDKN1A;BTG1;LEF1;GPR84;CXCR6;FOXM1;FHIT;BACH2;RPS14;UCHL1;CCR7;E2F7;FCRL5;PLK1;SIRT4;EIF2AK2;RUNX3;ETV7;TIAM1;CD8B;PRC1;CCNE1;CD8A;IRF4;KIT;ID3;IL7R;EZH2;MAD2L1
Malignant tumor of cervix	34/883	0.00016086	0.00822497	0	0	2.08657	18.2261	ROBO3;CDKN1A;UHRF1;FASLG;FOXM1;FHIT;AURKA;CDC20;NT5E;CCNB1;PTTG1;STMN1;CHEK1;CCR6;RPS12;RRM2;UBE2C;WNT7A;GGH;DHCR24;NDC80;NME1;FABP5;IL23A;TIMELESS;LCN2;CD28;LTA;MCM4;CMPK2;CPVL;EZH2;CDKN3;MCM2
Primary malignant neoplasm	38/1031	0.000161488	0.00822497	0	0	2.00079	17.469	TOP2A;UHRF1;SATB1;CDCA5;CCNF;TTK;KIF11;CXCR6;FOXM1;AURKA;PLAC8;UCHL1;NT5E;SALL2;PTTG1;CHEK1;OIP5;CCR7;CCR10;PLK4;UBE2C;CD70;PLK1;SIRT4;EIF2AK2;AXIN2;CDC25A;GZMM;PRC1;HOOK1;KIT;LCN2;IRF7;TGFBI;EPHA1;APOBEC3A;EZH2;CDKN3
Immunoglobulin G subclass deficiency (finding)	44708	0.000163327	0.00822497	0	0	11.4419	99.7708	CD40LG;TNFRSF13B;TCN2;SH2D1A;ICOS
Neuroblastoma	55/1697	0.000169976	0.00845147	0	0	1.77498	15.4065	ZNF331;TOP2A;CDKN1A;PRF1;FASLG;FOXM1;BACH2;UCHL1;PTTG1;STMN1;CHEK1;FBXO5;CCR6;DLGAP5;DUSP2;RUNX3;NME1;TGFBR3;TIAM1;CCNE1;CD8A;KIT;LTA;SERPING1;CMPK2;TNFRSF25;CX3CR1;GLS2;PKMYT1;AURKB;AURKA;CCNB1;ABCA1;VCAM1;LRRN3;SMOX;UBE2C;PLK1;WNT7A;EIF2AK2;DHCR24;DHRS3;SULF2;CENPE;TPX2;TPPP3;CD40LG;PPP2R2B;ID3;TGFBI;XAF1;IL7R;RECK;EZH2;CDKN3
Malignant neoplasm of esophagus	28/672	0.000172661	0.00847768	0	0	2.25255	19.5165	CDKN1A;SATB1;LEF1;BUB1B;FASLG;TTK;FHIT;AURKA;CDC20;UCHL1;CCNB1;OIP5;PLK1;NOG;EIF2AK2;RUNX3;GADD45G;NME1;TGFBR2;CCNA2;TPX2;LCN2;MT1G;TGFBI;XAF1;EZH2;CDKN3;MAD2L1
Primary immune deficiency disorder	8/80	0.000177759	0.00862019	0	0	5.62291	48.5543	FCER2;NT5E;CD40LG;SH2D1A;PRF1;IL21R;ICOS;IL7R
Urothelial Carcinoma	15/256	0.000181393	0.00868917	0	0	3.18019	27.3968	CDKN1A;RRM2;DHCR24;FOXM1;FHIT;FBLN5;AURKA;CDC20;CCNE1;STMN1;TGFBI;RECK;EZH2;CDKN3;MAD2L1
Psoriasis	32/817	0.000185348	0.0087655	0	0	2.11941	18.2127	CX3CR1;ROBO3;CDKN1A;TNFRSF13B;RORC;PRF1;IFI6;ADCY3;FASLG;BACH2;C2;RPS6KA5;PTTG1;TAGAP;TNFRSF17;CCR7;CCR6;SLC12A8;CCR10;CCR1;VCAM1;GGH;RUNX3;NME1;CCNA2;CD40LG;PSAT1;IL23A;CYP2S1;LCN2;CD28;LTA
Behcet Syndrome	15/257	0.00018925	0.0087655	0	0	3.16688	27.1479	CCR1;VCAM1;TXK;FCRL3;EIF2AK2;FASLG;BACH2;TGFBR3;IL23A;CD28;LTA;CCR7;KLRD1;CCR6;CPVL
Anaplastic thyroid carcinoma	12/175	0.000189681	0.0087655	0	0	3.74709	32.1131	DPP4;CDKN1A;UBE2C;SCD;PLK1;KIT;LCN2;FOXM1;AURKB;GADD45G;EZH2;NME1
melanoma	73/2453	0.000193079	0.00881876	0	0	1.64598	14.0771	ROBO3;CDKN1A;CLEC10A;PRF1;BUB1B;FASLG;FOXM1;PRSS23;UCHL1;PTTG1;STMN1;CHEK1;PHGDH;CCR7;EPHA4;RPS6;NOG;AXIN2;RUNX3;NME1;TGFBR2;EEF1A1;TIAM1;OAS1;IL23A;CD8A;IRF4;KIT;LTA;CMPK2;KIF2C;KIF20A;EPHA1;MCM2;C1QB;CD63;SLFN5;CDCA5;LEF1;HTRA1;NCAPG;TTK;CXCR6;PKMYT1;AURKB;AURKA;DPP4;NT5E;CCNB1;RPS3;ICOS;CCR10;ABCA1;VCAM1;RRM2;TMEM30B;CD160;CD70;PLK1;EIF2AK2;DDIT4L;DHCR24;RPL23A;REC8;CENPE;DBNDD1;CD40LG;CD28;TG…
Asthma	45/1312	0.000205702	0.00928733	0	0	1.86632	15.8433	CX3CR1;CDKN1A;TNFRSF13B;PRF1;FASLG;CXCR6;BACH2;AURKB;CHEK1;IL21R;FCER1A;CCR7;CCR6;ICOS;ABCA1;CCR1;VCAM1;CD160;FCRL3;PYHIN1;WNT7A;EIF2AK2;BTBD11;RNASE2;RUNX3;BATF;TGFBR2;CD2;TGFBR3;FCER2;OAS1;SCD;IL23A;IRF4;KIT;TIMELESS;CD28;IRF7;LTA;SERPING1;SPATS2L;TGFBI;IL7R;DTL;RECK
Squamous cell carcinoma of the head and neck	35/933	0.000211652	0.00944738	0	0	2.03107	17.184	ZNF331;ROBO3;CDKN1A;PRF1;HMGB2;FASLG;TTK;KIF11;CXCR6;FOXM1;FHIT;CD1A;AURKB;AURKA;HSF2;CHEK1;CCR7;CEP55;E2F7;RRM2;SIRT4;ZBTB32;EIF2AK2;CDC25A;NME1;TGFBR2;TPX2;CENPF;GZMM;SCD;RPS29;TRIP13;EPHA1;EZH2;CDKN3
Thymoma	13/204	0.000214508	0.00946464	0	0	3.46835	29.2977	RYR1;ROBO3;CD70;RUNX3;FHIT;CD1A;AURKB;CCNA2;CD4;KIT;CD28;LTA;CCR7
Sezary Syndrome	11/152	0.000218566	0.00946464	0	0	3.96487	33.4176	DPP4;EPHA4;CD4;CD40LG;IL23A;SATB1;FCRL3;CD28;IL21R;CCR7;CCR10
Carcinoma of bladder	41/1161	0.000219267	0.00946464	0	0	1.91705	16.1516	TOP2A;CDKN1A;CLIC3;UHRF1;SATB1;HTRA1;FASLG;TTK;FOXM1;FHIT;FBLN5;AURKA;NR3C2;CDC20;NT5E;CCNB1;STMN1;CHEK1;LRIG1;OIP5;CEP55;EOMES;EPHA4;RRM2;PLK1;SLC16A10;RUNX3;NME1;NELL2;TPX2;CD40LG;SCD;PRC1;IL23A;CCNE1;FEZ1;LCN2;XAF1;RECK;EZH2;MAD2L1
Malignant Neoplasms	48/1437	0.000231129	0.00986821	0	0	1.81945	15.2334	TOP2A;CDKN1A;BTG1;TNFRSF13B;UHRF1;SATB1;CDCA5;CCNF;TTK;KIF11;CXCR6;FOXM1;FHIT;BACH2;AURKA;PLAC8;DPP4;UCHL1;NT5E;SALL2;PTTG1;STMN1;CHEK1;OIP5;ICOS;CCR10;PLK4;UBE2C;CD70;PLK1;SIRT4;EIF2AK2;AXIN2;CDC25A;GZMM;SCD;PRC1;CCNE1;HOOK1;KIT;LCN2;CD28;IRF7;TGFBI;EPHA1;APOBEC3A;EZH2;CDKN3
Kaposi Sarcoma	17/322	0.000239477	0.0101147	0	0	2.85356	23.7903	CDKN1A;VCAM1;EIF2AK2;CXCR6;RNASE2;NME1;TGFBR2;UCHL1;CD40LG;IRF4;KIT;IRF7;LTA;CCR6;EPHA1;EZH2;CDKN3
Metastases to adrenals	44627	0.000250367	0.0104513	0	0	37.5997	311.799	CX3CR1;CCR7;CCR6
Carcinoma of lung	73/2475	0.000252769	0.0104513	0	0	1.62882	13.4916	TOP2A;RYR1;CDKN1A;RORC;BUB1B;FASLG;FOXM1;CDC20;HERC5;UCHL1;PTTG1;STMN1;CHEK1;CCR7;CCR6;EPHA4;DUSP2;NOG;LDOC1;AXIN2;RUNX3;NME1;TGFBR2;EEF1A1;ESPL1;FEZ1;HKDC1;KIT;TIMELESS;IRF7;LTA;MT1G;KIF2C;PABPC1;PRR11;SLC27A2;CX3CR1;UHRF1;SATB1;CDCA5;LEF1;CDCA8;CXCR6;FHIT;FBLN5;AURKB;C2;AURKA;DPP4;CCNB1;LRIG1;RPL19;ABCA1;UBE2C;EPHX2;PLK1;WNT7A;EIF2AK2;DHCR24;NDC80;SULF2;GADD45G;TPX2;CD40LG;SCD;PPP2R2B;LCN2;TGFB…
Primary malignant neoplasm of lung	68/2267	0.00026619	0.0108916	0	0	1.65116	13.5912	TOP2A;RYR1;CDKN1A;RORC;BUB1B;FASLG;FOXM1;CDC20;HERC5;PTTG1;STMN1;CHEK1;CCR7;CCR6;EPHA4;DUSP2;NOG;LDOC1;AXIN2;RUNX3;NME1;TGFBR2;EEF1A1;ESPL1;FEZ1;HKDC1;KIT;TIMELESS;IRF7;LTA;MT1G;KIF2C;PABPC1;PRR11;SLC27A2;CX3CR1;SATB1;CDCA5;LEF1;CDCA8;CXCR6;FHIT;FBLN5;AURKB;AURKA;CCNB1;LRIG1;RPL19;ABCA1;UBE2C;EPHX2;PLK1;WNT7A;EIF2AK2;DHCR24;NDC80;SULF2;GADD45G;TPX2;CD40LG;SCD;PPP2R2B;LCN2;TGFBI;IL7R;RECK;EZH2;MAD…
Acquired Hypogammaglobulinemia	8/85	0.000270991	0.0109737	0	0	5.25644	43.1734	UCHL1;CD40LG;TNFRSF13B;IRF4;SH2D1A;LTA;CCR7;ICOS
Lung Neoplasms	41/1176	0.000285862	0.011404	0	0	1.89018	15.4239	CDKN1A;HTRA1;CDCA8;FASLG;CXCR6;FOXM1;FHIT;FBLN5;AURKB;AURKA;UCHL1;FGF9;STMN1;CHEK1;CCR7;UBE2C;PLK1;SIRT4;WNT7A;EIF2AK2;LDOC1;AXIN2;RUNX3;CDC25A;GADD45G;NME1;TGFBR2;TPX2;CD40LG;ESPL1;RPS29;CCNE1;KIT;COL6A1;LTA;SERPING1;ID3;TGFBI;RECK;EZH2;MAD2L1
Lymphoma, Follicular	18/358	0.000287423	0.011404	0	0	2.71267	22.1206	CCR1;CDKN1A;BIK;PLK1;BACH2;NR3C2;FCER2;CCNB1;CD40LG;IL23A;IRF4;CHEK1;STMN1;KIT;IL21R;ICOS;EZH2;CDKN3
Central neuroblastoma	53/1654	0.000297685	0.0116931	0	0	1.74793	14.1922	ZNF331;CDKN1A;PRF1;FASLG;FOXM1;BACH2;UCHL1;STMN1;CHEK1;FBXO5;CCR6;DLGAP5;DUSP2;RUNX3;NME1;TGFBR3;TIAM1;CCNE1;CD8A;KIT;LTA;SERPING1;CMPK2;TNFRSF25;CX3CR1;GLS2;PKMYT1;AURKB;AURKA;CCNB1;ABCA1;VCAM1;LRRN3;SMOX;UBE2C;PLK1;WNT7A;EIF2AK2;DHCR24;DHRS3;SULF2;CENPE;TPX2;TPPP3;CD40LG;TCN1;PPP2R2B;ID3;XAF1;IL7R;RECK;EZH2;CDKN3
Bowen's Disease	44712	0.00032222	0.0125315	0	0	9.67965	77.8271	COL17A1;CDKN1A;PTTG1;FHIT;TGFBR2
Craniosynostosis	13/213	0.000326335	0.0125671	0	0	3.31073	26.5772	PLK4;CDT1;VCAM1;IL11RA;NOG;GMNN;AXIN2;DHRS3;TGFBR2;CENPE;FGF9;EPHA1;EZH2
Rheumatoid Arthritis	57/1832	0.000364808	0.013822	0	0	1.69911	13.4504	ROBO3;CDKN1A;CLEC10A;RTKN2;RORC;PRF1;FASLG;BACH2;TAGAP;CCR6;PRKCH;FCRL3;NME1;CCNA2;FCER2;IL23A;DDAH2;CD8A;IRF4;LTA;TNFRSF25;EPHA1;CX3CR1;CD63;UHRF1;HTRA1;CXCR6;C2;AURKA;DPP4;CCNB1;IL21R;TNFRSF17;ICOS;CCR10;ABCA1;PRRT1;CCR1;VCAM1;CD160;CD70;SH2D1A;IFI44;GGH;BATF;CD2;CD4;SPSB1;CD40LG;LCN2;CD28;KLRD1;TGFBI;IL7R;RECK;EZH2;CDKN3
Graves Disease	17/334	0.000365958	0.013822	0	0	2.74384	21.7119	FCRL5;FCRL3;SH2D1A;FASLG;CXCR6;BACH2;GPR174;FCER2;DBP;JSRP1;IL23A;SCD;CD28;LTA;IL21R;TNFRSF25;ICOS
cervical cancer	35/964	0.000388028	0.0144909	0	0	1.96004	15.395	ROBO3;CDKN1A;UHRF1;FASLG;FOXM1;FHIT;AURKA;CDC20;NT5E;CCNB1;PTTG1;STMN1;CHEK1;CCR6;RPS12;RRM2;UBE2C;WNT7A;GGH;DHCR24;RUNX3;NDC80;NME1;FABP5;IL23A;TIMELESS;LCN2;CD28;LTA;MCM4;CMPK2;CPVL;EZH2;CDKN3;MCM2
Esophageal Neoplasms	26/636	0.000392074	0.0144909	0	0	2.20018	17.2583	CDKN1A;SATB1;LEF1;FASLG;TTK;FHIT;AURKB;AURKA;CDC20;MT2A;UCHL1;CCNB1;OIP5;PLK1;NOG;EIF2AK2;RUNX3;GADD45G;TGFBR2;CCNA2;TPX2;MT1G;PABPC1;TGFBI;XAF1;CDKN3
Chromosomal Instability	44628	0.000394736	0.0144909	0	0	30.0783	235.732	RPS3;KIF11;AURKA
Lymphadenopathy	8/90	0.000400857	0.0145793	0	0	4.93466	38.5985	ABCA1;TNFRSF13B;SH2D1A;PRF1;CD28;MCM4;ICOS;IL7R
Respiratory Tract Infections	7/69	0.000412048	0.0148488	0	0	5.70176	44.4416	CCR1;CD8A;SH2D1A;LCN2;CMPK2;ICOS;FBLN5
ovarian neoplasm	34/937	0.000474733	0.0169523	0	0	1.95614	14.9699	TOP2A;ROBO3;CD63;CDKN1A;PLEKHF1;SATB1;HTRA1;FASLG;FOXM1;FHIT;BACH2;FBLN5;AURKA;UCHL1;NT5E;PTTG1;FBXO5;E2F7;VCAM1;IL11RA;WNT7A;RNASE2;RUNX3;NME1;TGFBR2;EEF1A1;CCNA2;TGFBR3;PSAT1;CCNE1;KIT;TGFBI;APOBEC3A;EZH2
Fibrosis	11/168	0.00051546	0.0182408	0	0	3.55788	26.9348	CCNA2;CX3CR1;CDKN1A;CCNE1;GMNN;FASLG;SLC27A2;FHIT;NR3C2;TGFBR2;MCM2
Mammary Neoplasms, Human	21/475	0.000520123	0.0182414	0	0	2.37503	17.9586	TOP2A;UBE2C;LEF1;RPS6;RPL23A;HMMR;DTX3;FOXM1;AURKA;CENPF;PRC1;CCNE1;STMN1;CHEK1;KIT;RAD54L;PHGDH;PABPC1;LGR6;APOBEC3A;EZH2
Avellino corneal dystrophy	5/35	0.000577144	0.0200621	0	0	8.38732	62.5477	PRF1;TGFBI;CD1B;CD1A;CCR10
Dermatitis, Atopic	21/483	0.000644936	0.0221955	0	0	2.33293	17.1385	ABCA1;CX3CR1;CDKN1A;VCAM1;SATB1;CLEC10A;RNASE2;CD1A;NELL2;DPP4;FCER2;TBC1D4;IL23A;TIMELESS;IL21R;CD28;LTA;FCER1A;CCR6;ICOS;CCR10
Aggressive Non-Hodgkin Lymphoma	5/36	0.000659514	0.0221955	0	0	8.11634	59.4442	RAD51AP1;ESPL1;IRF4;AURKA;EZH2
Cone-shaped epiphysis	5/36	0.000659514	0.0221955	0	0	8.11634	59.4442	PLK4;CENPE;FGF9;NOG;WDR34
Lymphoma, T-Cell, Cutaneous	14/259	0.000661118	0.0221955	0	0	2.91143	21.3163	EPHA4;FCRL3;PLK1;FASLG;AURKA;DPP4;CD40LG;IRF4;KIT;CD28;LTA;CCR7;CCR6;CCR10
Hepatitis C, Chronic	18/385	0.000678155	0.0223201	0	0	2.50958	18.3102	CX3CR1;CCR1;SH2D1A;MX1;PRF1;EIF2AK2;FASLG;FOXM1;DPP4;FCER2;CD40LG;OAS1;IL21R;IRF7;LTA;CCR7;KLRD1;MCM2
myeloblastosis	44672	0.00068061	0.0223201	0	0	11.8184	86.1859	TOP2A;UBE2C;PKMYT1;FOXM1
Medulloblastoma	24/589	0.000681877	0.0223201	0	0	2.186	15.9374	ZNF331;RPL30;PID1;UHRF1;PLK1;CDCA7;FASLG;AXIN2;FOXM1;FHIT;CDC25A;AURKB;AURKA;NT5E;CCNB1;MELK;PTTG1;CCNE1;STMN1;KIT;MCM4;RPS20;EZH2;MCM2
Eczema	20/453	0.000713906	0.0231754	0	0	2.36788	17.1548	CX3CR1;VCAM1;SATB1;CLEC10A;CD3G;CD1A;NELL2;DPP4;FCER2;TBC1D4;IL23A;TIMELESS;IL21R;CD28;LTA;FCER1A;CCR6;ICOS;IL7R;CCR10
Multiple malignancy	11/175	0.000724803	0.0233363	0	0	3.4048	24.6153	CCNA2;SQLE;CDKN1A;PTTG1;FASLG;TTK;FOXM1;AURKB;EZH2;NME1;AURKA
Pancreatic Ductal Adenocarcinoma	27/700	0.00073995	0.0235278	0	0	2.06967	14.9201	CX3CR1;ROBO3;CDKN1A;CLIC3;TTK;FOXM1;FHIT;AURKA;PLAC8;CDC20;PTTG1;RPL15;SEC11C;EPHA4;DUSP2;RRM2;UBE2C;RUNX3;CDC25A;TGFBR2;SQLE;TPX2;FABP5;LCN2;KIF20A;RECK;EZH2
Pancreatic Neoplasm	26/664	0.00074273	0.0235278	0	0	2.10052	15.1346	GMNN;FASLG;TTK;FOXM1;FHIT;AURKA;PLAC8;PTTG1;CCR7;CCR6;RPL19;PLK1;LDOC1;RUNX3;TGFBR2;TGFBR3;TPX2;TIAM1;CCNE1;KIT;LCN2;KIF20A;TGFBI;RECK;EZH2;LY6E
Malignant neoplasm of pancreas	56/1845	0.000750049	0.0235695	0	0	1.65004	11.8727	TOP2A;ROBO3;CDKN1A;GMNN;BUB1B;FASLG;FOXM1;KIF15;CDC20;UCHL1;STMN1;CHEK1;PHGDH;CCR7;CCR6;EPHA4;LDOC1;RUNX3;NME1;TGFBR2;EEF1A1;CCNA2;TIAM1;LTA;KIF20A;HPD;LY6E;CX3CR1;CD63;UHRF1;SATB1;LEF1;ADCY3;TTK;HMMR;FHIT;FBLN2;AURKB;AURKA;PLAC8;NT5E;RAD54L;ABCA1;RRM2;PLK1;EIF2AK2;ACVR2A;SULF2;GADD45G;TPX2;TCEA3;LCN2;TGFBI;RECK;EZH2;CDKN3
Conventional (Clear Cell) Renal Cell Carcinoma	25/630	0.000774404	0.0241417	0	0	2.12782	15.2425	RYR1;CDKN1A;SATB1;PKMYT1;FOXM1;FHIT;PLAC8;NT5E;PTTG1;VCAM1;BIK;CD70;PLK1;FAAH2;SULF2;GADD45G;CCNA2;TGFBR3;TPX2;SCD;KIT;TGFBI;EPHA1;EZH2;MAD2L1
Microcephaly	13/234	0.000792521	0.0243949	0	0	2.9929	21.3702	PLK4;EOMES;CDT1;PLK1;BUB1B;SLC1A4;KIF11;TUBG1;CENPE;CENPF;CHEK1;PHGDH;TRIP13
Acute leukemia	21/491	0.000794945	0.0243949	0	0	2.29226	16.3604	TOP2A;DUSP2;LEF1;PRF1;EIF2AK2;GGH;FHIT;RUNX3;AURKB;CCNA2;DPP4;CD40LG;IL23A;IRF4;STMN1;CHEK1;KIT;CCR7;IL7R;EZH2;CDKN3
Sicca Syndrome	7/77	0.000803001	0.0244511	0	0	5.04806	35.9783	PTTG1;RORC;IL21R;ID3;FASLG;CCR7;TGFBR2
Antibody Deficiency Syndrome	44673	0.000819019	0.0245605	0	0	11.1613	79.3275	C1QB;TNFRSF13B;CD28;ICOS
LACTASE PERSISTENCE	44630	0.00082137	0.0245605	0	0	21.4823	152.622	SBK1;NUSAP1;MCM6
Liver neoplasms	43/1320	0.000825353	0.0245605	0	0	1.75837	12.4839	ROBO3;CDKN1A;UHRF1;GLS2;SATB1;PRF1;IFI6;FASLG;UAP1;CXCR6;FOXM1;FHIT;C2;RAD51AP1;DNAJB1;MT2A;DBP;PTTG1;STMN1;PHGDH;ABCA1;CCR1;PLK1;EIF2AK2;GGH;BTBD11;AXIN2;CDC25A;GADD45G;NME1;CCNA2;SQLE;TIAM1;CD40LG;SCD;KIT;LCN2;SERPING1;TGFBI;EPHA1;EZH2;CDKN3;MAD2L1
Malignancy	7/78	0.000867503	0.0256207	0	0	4.97671	35.0853	PTTG1;HOOK1;PLK1;SIRT4;TGFBI;FOXM1;EZH2
Hepatitis C	29/782	0.000881276	0.0258332	0	0	1.98926	13.9927	TOP2A;ROBO3;CD63;CDKN1A;PRF1;IFI6;FASLG;FHIT;OASL;HERC5;DPP4;KLRG1;ABCA1;MX1;EIF2AK2;IFI44;NR1D2;DHCR24;NME1;CD40LG;OAS1;IL23A;KIT;CD28;IRF7;LTA;SERPING1;IL7R;CDKN3
Ataxia Telangiectasia	18/395	0.000909811	0.0264721	0	0	2.44174	17.0978	TOP2A;CDKN1A;BIK;PLK1;SH2D1A;TTK;FOXM1;NME1;SPSB1;CCNB1;CD40LG;SCD;CHEK1;KIT;TIMELESS;LCN2;EZH2;CDKN3
Lupus Nephritis	12/209	0.000938602	0.027109	0	0	3.09496	21.5753	CCR1;MT2A;UCHL1;CD40LG;VCAM1;TNFRSF13B;IL23A;MX1;SERPING1;FASLG;AXIN2;LY6E
X-Linked Lymphoproliferative Disorder	5/39	0.000959728	0.0275169	0	0	7.39906	51.4151	CD2;SH2D1A;PRF1;ICOS;IL7R
Aplastic Anemia	10/154	0.00097612	0.0275851	0	0	3.5196	24.3976	CD40LG;IL23A;SH2D1A;KIT;PRF1;CBLB;FASLG;CD3G;CCR7;EZH2
Anemia, Megaloblastic	44674	0.000976154	0.0275851	0	0	10.5733	73.2928	TCN2;MTHFD1L;TCN1;PHGDH
Leukemia, Myelocytic, Acute	52/1702	0.00101557	0.028494	0	0	1.65464	11.4043	ZNF331;TOP2A;CDKN1A;BTG1;PRF1;BUB1B;FASLG;CBLB;FOXM1;BACH2;STMN1;CHEK1;CCR7;SIL1;PRKCH;RPS6;WIPI1;RUNX3;CDC25A;NME1;TIAM1;PLSCR1;KIT;IRF7;LTA;MT1G;SATB1;LEF1;GPR84;HMMR;FHIT;CD1A;AURKB;AURKA;NT5E;CCNB1;E2F7;ABCA1;RRM2;MX1;PLK1;EIF2AK2;CD2;NELL2;CD40LG;PRC1;LCN2;KLRD1;PTPN4;IL7R;EZH2;CDKN3
Anemia, Macrocytic	5/40	0.00107933	0.030068	0	0	7.18729	49.0994	RPS14;TCN2;RPS29;KIT;RPL15
MYELODYSPLASTIC SYNDROME	26/682	0.00109176	0.0302002	0	0	2.04094	13.9192	CDKN1A;LEF1;FOXM1;FHIT;AURKB;CDC20;RPS14;NT5E;STMN1;CHEK1;CCR7;PLK4;RRM2;EIF2AK2;NME1;TGFBR2;CD40LG;ESPL1;IL23A;KIT;LTA;TGFBI;EZH2;CDKN3;MAD2L1;MCM2
Malignant neoplasm of thyroid	21/504	0.00110311	0.0303007	0	0	2.22905	15.179	CDKN1A;BTG1;VCAM1;UBE2C;BUB1B;FOXM1;FHIT;REC8;AURKA;DPP4;CD40LG;PTTG1;IL23A;SP4;KIT;LCN2;MT1G;ID3;CCR6;RECK;EZH2
Progressive multiple sclerosis	44631	0.00111293	0.0303584	0	0	18.796	127.827	CD40LG;IL21R;ICOS
Respiratory syncytial virus (RSV) infection in conditions classified elsewhere and of unspecified site	12/215	0.00119795	0.0324491	0	0	3.00255	20.1986	ABCA1;CX3CR1;ROBO3;VCAM1;CD160;PRF1;LTA;EIF2AK2;CPVL;HPD;OASL;AURKA
Dermatologic disorders	18/405	0.0012061	0.0324491	0	0	2.37741	15.9771	ZNF331;COL17A1;EPHA4;VCAM1;FASLG;DHCR24;NME1;CD40LG;PTTG1;SCD;IL23A;CYP2S1;LCN2;CD28;TNFRSF17;APBA2;DCPS;CCR10
Malignant Peripheral Nerve Sheath Tumor	11/187	0.00124617	0.0332991	0	0	3.17069	21.2046	TOP2A;RPS6;PLK1;KIT;HTRA1;BUB1B;HMMR;CXCR6;FOXM1;EZH2;AURKA
Waldenstrom Macroglobulinemia	8/107	0.00126279	0.033515	0	0	4.08374	27.2566	FCER2;NT5E;CD40LG;IRF4;CD70;LEF1;HMMR;BACH2
Hip Dislocation, Congenital	7/84	0.00134508	0.0349351	0	0	4.5875	30.3294	RYR1;CX3CR1;PLK4;CENPE;GMNN;WNT7A;SIL1
Adult T Acute Lymphoblastic Leukemia	44676	0.00135187	0.0349351	0	0	9.56532	63.1911	PLK1;KIT;IL7R;EZH2
Amino acids measurement	44676	0.00135187	0.0349351	0	0	9.56532	63.1911	GLS2;PHGDH;SLC16A10;CENPN
Hereditary nonpolyposis colorectal carcinoma	44676	0.00135187	0.0349351	0	0	9.56532	63.1911	BUB1B;RPS20;AXIN2;TGFBR2
Sarcoma	25/657	0.00138922	0.0355775	0	0	2.03402	13.3819	ZNF331;TOP2A;CDKN1A;PRF1;FOXM1;AURKB;AURKA;DPP4;SALL2;STMN1;PLK1;RPS6;GGH;CDC25A;NME1;TGFBR3;MELK;ESPL1;IL23A;CCNE1;KIT;CD28;EZH2;CDKN3;MAD2L1
Immune System Diseases	13/249	0.00139484	0.0355775	0	0	2.8005	18.4132	TNFRSF13B;FCRL3;SH2D1A;BACH2;C2;BATF;DPP4;CD40LG;TAGAP;CD28;CCR6;ICOS;KLRG1
IMMUNODEFICIENCY 13	44632	0.00146232	0.0370581	0	0	16.7067	109.057	CD40LG;UHRF1;IL7R
Muscle biopsy shows dystrophic changes	6/63	0.00148362	0.0371242	0	0	5.30358	34.5437	RYR1;PSAT1;BUB1B;PHGDH;TRIP13;SIL1
Recurrent tumor	16/346	0.00148383	0.0371242	0	0	2.47247	16.1035	CXCR6;FOXM1;NME1;HERC5;CENPE;SPSB1;SCD;STMN1;KIT;LCN2;CCR6;XAF1;CEP55;EZH2;CDKN3;MCM2
Lymphopenia	9/136	0.00151648	0.037701	0	0	3.58546	23.2745	EOMES;TCN2;TNFRSF13B;PRF1;CDCA7;CD28;CD3G;ICOS;IL7R
Actinic keratosis	7/86	0.00154317	0.0381232	0	0	4.47091	28.9443	COL17A1;CDKN1A;PTTG1;IRF4;HOXC4;FASLG;KRT72
TARSAL-CARPAL COALITION SYNDROME	10/164	0.00156983	0.0385392	0	0	3.28937	21.2388	CDKN1A;FEZ1;STMN1;NOG;TGFBI;FHIT;CEP55;EZH2;NME1;CDKN3
Measles	9/137	0.00159558	0.0389283	0	0	3.55726	22.9106	ROBO3;CD40LG;CHEK1;MX1;PRF1;MYBPH;EIF2AK2;IL7R;AURKA
Sclerocystic Ovaries	10/165	0.00164254	0.0398266	0	0	3.26798	20.9527	TOP2A;CCNB1;RRM2;JSRP1;TTK;HMMR;RUNX3;CEP55;ARHGAP23;MAD2L1
Benign Prostatic Hyperplasia	18/419	0.00175617	0.0421706	0	0	2.29274	14.5466	ABCA1;TOP2A;DUSP2;SATB1;PLK1;IFI44;HMMR;CXCR6;AURKB;NME1;CCNB1;FGF9;PSAT1;KIT;CCR7;RECK;CEP55;EZH2
Aortic Aneurysm, Abdominal	14/287	0.00176069	0.0421706	0	0	2.60904	16.5467	ABCA1;CX3CR1;VCAM1;PRF1;FBLN2;FBLN5;TGFBR2;DPP4;IL23A;CD8A;CD28;LCN2;FCER1A;RECK
Urticaria	8/113	0.0017909	0.0426344	0	0	3.8492	24.3463	CD63;VCAM1;KIT;CD28;SERPING1;FCER1A;FASLG;ICOS
Systemic candidiasis	5/45	0.00184937	0.0437609	0	0	6.28728	39.5653	CX3CR1;CCR1;CHEK1;SH2D1A;BUB1B
Viral Encephalitis	44633	0.00187339	0.0438016	0	0	15.0353	94.4218	ROBO3;VCAM1;UHRF1
IgM deficiency	44633	0.00187339	0.0438016	0	0	15.0353	94.4218	TNFRSF13B;TCN2;ICOS
Mastocytosis, Systemic	6/66	0.0018885	0.0438935	0	0	5.03763	31.5959	CD2;NELL2;FCER2;KIT;PLK1;ISM1
Mycosis Fungoides	9/141	0.00194574	0.044958	0	0	3.44876	21.5276	DPP4;UCHL1;CD40LG;IL23A;IRF4;CD28;LTA;TRIP13;CCR10
Primary microcephaly	8/115	0.00200119	0.0459688	0	0	3.77686	23.4695	EOMES;PLK4;FANCI;CDT1;CENPE;CENPF;GMNN;KIF11
Adenomatous polyp of colon	6/67	0.00204046	0.0465985	0	0	4.95479	30.6928	CCR7;TGFBI;FHIT;TGFBR2;NME1;SULF2
Squamous cell carcinoma of esophagus	34/1022	0.00206673	0.0468819	0	0	1.77972	11.0019	CDKN1A;SATB1;LEF1;CDCA7;HTRA1;BUB1B;FASLG;CRIP2;FHIT;AURKB;AURKA;CCNB1;PTTG1;STMN1;CCR7;PLK1;RPS6;CACNA2D3;RUNX3;GADD45G;NME1;TGFBR2;TNRC6C;TIAM1;TCN2;PSAT1;CCNE1;LCN2;LTA;TGFBI;RECK;EZH2;CDKN3;MAD2L1
Immunologic Deficiency Syndromes	24/640	0.00208277	0.0468819	0	0	1.99965	12.3459	C1QB;CD63;TNFRSF13B;LEF1;PLK1;SH2D1A;NOG;PRF1;CD3G;FHIT;RUNX3;TGFBR2;DPP4;GZMM;CD40LG;SALL2;IL23A;STMN1;IL21R;CD28;IRF7;RAD54L;CCR7;ICOS
Angiofibroma	44679	0.00208868	0.0468819	0	0	8.36838	51.6431	CDKN1A;RPS6;AXIN2;AURKA
Malignant neoplasm of gastrointestinal tract	13/262	0.00218741	0.0488189	0	0	2.65251	16.2467	ZNF331;SATB1;AXIN2;RUNX3;AURKB;ACVR2A;AURKA;NELL2;UCHL1;PTTG1;XAF1;ZSCAN18;EZH2
Malignant neoplasm of salivary gland	6/68	0.00220149	0.0488557	0	0	4.87463	29.826	TOP2A;CDKN1A;ESPL1;RUNX3;DTL;CDKN3
Embryonal Neoplasm	5/47	0.00224862	0.0496213	0	0	5.98727	36.507	PLK4;CCNB1;BUB1B;TRIP13;EZH2
Liver Cirrhosis	25/682	0.00229561	0.0503752	0	0	1.95405	11.8743	CX3CR1;C1QB;CNTNAP2;CDKN1A;GMNN;PRF1;FHIT;AURKB;NR3C2;DPP4;NT5E;STMN1;IL21R;HSD3B7;VCAM1;NR1D2;NME1;CD40LG;OAS1;LCN2;IRF7;SERPING1;TGFBI;HPD;MCM2
Epstein-Barr Virus Infections	12/233	0.00235384	0.0513661	0	0	2.75544	16.6751	FCER2;UCHL1;FGFBP2;VCAM1;CD70;IRF4;STMN1;SH2D1A;PRF1;IRF7;FHIT;NME1
Virus Diseases	30/874	0.00236858	0.0514021	0	0	1.83213	11.0761	ROBO3;CDKN1A;PRF1;IFI6;GPR84;DPP4;NT5E;CHEK1;IL21R;ICOS;KLRG1;EOMES;VCAM1;BIK;CD70;MX1;SH2D1A;EIF2AK2;CD4;OAS1;PSAT1;IL23A;IRF4;TIMELESS;CD28;IRF7;SERPING1;PABPC1;CPVL;IL7R
Herpes Simplex Infections	20/502	0.00242231	0.0522793	0	0	2.12173	12.7792	CX3CR1;ROBO3;POLQ;DUSP2;CDKN1A;CD160;MX1;LEF1;HMGB2;EIF2AK2;FASLG;CCNA2;DNAJB1;CD40LG;PSAT1;LTA;PHGDH;PABPC1;CPVL;CDKN3
Neoplasms	39/1235	0.00250195	0.053703	0	0	1.69106	10.1306	ZNF331;TOP2A;BTG1;TNFRSF13B;UHRF1;SATB1;GMNN;PRF1;TTK;CRIP2;FOXM1;NT5E;FGF9;PTTG1;STMN1;CHEK1;CCR7;ICOS;CCR10;EPHA4;ACOT7;VCAM1;CD70;PLK1;CACNA2D3;GGH;RUNX3;CDC25A;NDC80;RPS25;SCD;IRF4;KIT;LCN2;MT1G;TGFBI;XAF1;APOBEC3A;EZH2
Precursor B-cell lymphoblastic leukemia	16/366	0.0026105	0.0555108	0	0	2.32877	13.852	BTG1;LEF1;FOXM1;FHIT;ETV7;FCER2;NT5E;DBP;IL23A;IRF4;STMN1;KIT;CCR7;CCR6;IL7R;EZH2
IGA Glomerulonephritis	12/236	0.00261444	0.0555108	0	0	2.71812	16.1639	C1QB;CX3CR1;PRC1;EPHX2;PRF1;LCN2;FASLG;CCR6;FOXM1;AURKB;C2;KIF15
Small Lymphocytic Lymphoma	5/49	0.00270718	0.0566305	0	0	5.71454	33.7835	RAD51AP1;NT5E;CD40LG;BIK;KIT
Candidiasis	5/49	0.00270718	0.0566305	0	0	5.71454	33.7835	CX3CR1;IL23A;CHEK1;SH2D1A;RORC
Large hand	44681	0.00271042	0.0566305	0	0	7.72387	45.6531	PSAT1;KIT;PHGDH;EZH2
Pancreatic carcinoma	54/1868	0.0027371	0.0566938	0	0	1.55777	9.19215	TOP2A;ROBO3;CDKN1A;GMNN;BUB1B;FASLG;FOXM1;KIF15;NR3C2;CDC20;UCHL1;STMN1;CHEK1;PHGDH;CCR7;CCR6;EPHA4;LDOC1;RUNX3;CDC25A;NME1;TGFBR2;EEF1A1;CCNA2;TIAM1;IL23A;LTA;KIF20A;HPD;CX3CR1;UHRF1;SATB1;LEF1;ADCY3;TTK;HMMR;FHIT;FBLN2;AURKB;AURKA;PLAC8;NT5E;RAD54L;RRM2;PLK1;EIF2AK2;ACVR2A;TPX2;TCEA3;LCN2;TGFBI;RECK;EZH2;CDKN3
West Nile viral infection	6/71	0.00274232	0.0566938	0	0	4.64893	27.4238	ROBO3;CD40LG;RSAD2;OAS1;MX1;IRF7
Meningioma	18/437	0.00276206	0.0568031	0	0	2.19219	12.9159	TOP2A;CD63;CDKN1A;TMEM30B;CD70;CXCR6;RUNX3;DPP4;UCHL1;TCN2;FGF9;PTTG1;CD8A;MCM4;RAD54L;MCM6;CCR6;MCM2
Acute Promyelocytic Leukemia	19/474	0.00288047	0.058678	0	0	2.13257	12.4751	CDKN1A;BIK;LEF1;ZBTB32;PRF1;FASLG;WIPI1;WDR34;AURKB;NME1;CD2;CCNA2;CCNB1;IL23A;STMN1;KIT;HOXC4;MT1G;CCR7
Patellar aplasia	44635	0.0028945	0.058678	0	0	12.5281	73.2262	CDT1;GMNN;WNT7A
Allergic disposition	12/239	0.00289805	0.058678	0	0	2.68178	15.6716	FCER2;CD63;IRF4;PSAT1;CLEC10A;KIT;CD28;TIMELESS;FCER1A;RNASE2;ICOS;TGFBR2
Guillain-Barre Syndrome	6/72	0.00294299	0.0592823	0	0	4.57826	26.6836	IL23A;FCRL3;SERPING1;ICOS;CD1B;CD1A
Primary Sj??gren's syndrome	9/150	0.00295891	0.059299	0	0	3.22713	18.7914	CX3CR1;IL23A;CD70;PRF1;CD28;LTA;IL21R;ID3;FASLG
Encephalitis, St. Louis	8/123	0.0030438	0.0606905	0	0	3.51268	20.3548	CD40LG;CD70;STMN1;CD28;IRF7;TNFRSF17;ICOS;HPD
Common Variable Immunodeficiency	9/151	0.00309325	0.0613651	0	0	3.20424	18.5158	UCHL1;CD40LG;TNFRSF13B;IRF4;CD70;SH2D1A;LTA;CCR7;ICOS
X-linked agammaglobulinemia	5/51	0.00322988	0.0637537	0	0	5.46552	31.3464	FCER2;UCHL1;CD40LG;TNFRSF13B;FOXM1
Superinfection	4/32	0.0034483	0.0673876	0	0	7.17143	40.6611	FCER2;CDKN1A;CD4;IL23A
CREST Syndrome	4/32	0.0034483	0.0673876	0	0	7.17143	40.6611	C1QB;CCR1;DNAJB1;CCR6
Biliary stricture	44636	0.00351083	0.0679337	0	0	11.5638	65.3577	LEF1;KIF2C;FOXM1
Mature B-Cell Non-Hodgkin Lymphoma	44636	0.00351083	0.0679337	0	0	11.5638	65.3577	CDKN1A;IRF4;CHEK1
Autoimmune thrombocytopenia	6/75	0.00361107	0.0686318	0	0	4.37853	24.6238	CD40LG;TNFRSF13B;IL23A;FASLG;ICOS;RUNX3
Cerebellar Ataxia, Late Onset	44597	0.00372163	0.0686318	0	0	33.3384	186.482	PPP2R2B;SIL1
Malignant neoplasm of lower lobe, bronchus or lung	44597	0.00372163	0.0686318	0	0	33.3384	186.482	FGF9;FOXM1
Malignant neoplasm of middle lobe, bronchus or lung	44597	0.00372163	0.0686318	0	0	33.3384	186.482	FGF9;FOXM1
Malignant neoplasm of upper lobe, bronchus or lung	44597	0.00372163	0.0686318	0	0	33.3384	186.482	FGF9;FOXM1
Warburton Anyane Yeboa syndrome	44597	0.00372163	0.0686318	0	0	33.3384	186.482	BUB1B;TRIP13
Eisenmenger Complex	44597	0.00372163	0.0686318	0	0	33.3384	186.482	TGFBR3;TGFBR2
Hypertrophy of tonsils	44597	0.00372163	0.0686318	0	0	33.3384	186.482	CD40LG;TNFRSF13B
Malignant neoplasm of other parts of bronchus or lung	44597	0.00372163	0.0686318	0	0	33.3384	186.482	FGF9;FOXM1
Multiple synostosis syndrome	44597	0.00372163	0.0686318	0	0	33.3384	186.482	FGF9;NOG
Severe Combined Immunodeficiency	11/216	0.00383586	0.0704078	0	0	2.71809	15.1217	DPP4;CD40LG;MTHFD1L;IL23A;STMN1;CD28;IL21R;CD3G;IL7R;FOXM1;NME1
Cholangitis	4/33	0.00386382	0.0705911	0	0	6.92378	38.4692	CDKN1A;IL23A;IL21R;TGFBR2
Encephalomyelitis	15/347	0.00389019	0.0707438	0	0	2.29766	12.7504	EOMES;CX3CR1;IL11RA;CBLB;CD2;CD40LG;IL23A;IRF4;KIT;CD28;LCN2;CCR7;CCR6;ICOS;IL7R
Polycystic Ovary Syndrome	20/525	0.00400692	0.0725308	0	0	2.02266	11.1645	TOP2A;CDKN1A;VCAM1;RRM2;TTK;HMMR;RUNX3;ACVR2A;ARHGAP23;DPP4;DNAJB1;CCNB1;JSRP1;TBC1D4;SCD;CAPN5;LCN2;CEP55;MAD2L1;MCM2
Anemia	19/489	0.00403344	0.072676	0	0	2.06289	11.373	ABCA1;COL17A1;CDKN1A;SH2D1A;CACNA2D3;CDCA7;PRF1;FASLG;FHIT;CDC25A;NME1;RPS14;OAS1;IL23A;CHEK1;KIT;LCN2;LTA;CCR7
Immunoglobulin A deficiency (disorder)	5/54	0.00414478	0.074341	0	0	5.13011	28.1433	CD40LG;TNFRSF13B;TCN2;FCRL3;ICOS
Increased IgM level	44637	0.00420143	0.074538	0	0	10.7373	58.7581	CD40LG;SH2D1A;FASLG
Post-kala-azar dermal leishmaniasis	44637	0.00420143	0.074538	0	0	10.7373	58.7581	DPP4;CD28;CD1A
Malignant neoplasm of mouth	19/491	0.00421269	0.074538	0	0	2.05393	11.2343	CCR1;CDKN1A;PLK1;FASLG;KIF11;AXIN2;FOXM1;FHIT;CDC25A;TGFBR2;CDC20;TIAM1;IL23A;LCN2;CCR6;RECK;CEP55;APOBEC3A;EZH2
Sepsis	20/528	0.00426609	0.0751444	0	0	2.0104	10.9709	RPL4;CX3CR1;TOP2A;VCAM1;TNFRSF13B;SMOX;FASLG;RPL9;GZMK;CCNA2;DPP4;GZMM;CD40LG;IL23A;DDAH2;TAGAP;LCN2;LTA;SERPING1;TGFBI
Myeloid Leukemia, Chronic	29/875	0.00455408	0.0798591	0	0	1.76184	9.49939	CDKN1A;LEF1;CDCA7;FASLG;HMMR;FOXM1;FHIT;BACH2;AURKB;AURKA;NR3C2;DPP4;CCR7;PRKCH;PLK1;RPS6;NME1;TGFBR2;NELL2;ESPL1;TCN1;IRF4;KIT;TIMELESS;LCN2;LTA;CMPK2;PTPN4;EZH2
Dandy-Walker Syndrome	6/79	0.0046692	0.0815139	0	0	4.13776	22.2064	PSAT1;AP1S2;BUB1B;PHGDH;TRIP13;SIL1
Hematopoietic Neoplasms	10/191	0.00471608	0.0817931	0	0	2.7948	14.9711	DPP4;CD40LG;PTTG1;IRF4;PLK1;KIT;LEF1;KLRF1;ZNF10;FHIT
Hepatitis B	28/838	0.00472684	0.0817931	0	0	1.77524	9.50552	CNTNAP2;ROBO3;CDKN1A;CDCA5;LEF1;PRF1;FASLG;UAP1;FOXM1;DNAJB1;STMN1;KLRG1;MX1;PLK1;SH2D1A;EIF2AK2;CCNA2;TIAM1;PLSCR1;IL23A;KIT;CD28;LTA;KLRD1;TGFBI;XAF1;EPHA1;IL7R
Absence of septum pellucidum	4/35	0.00479388	0.0820272	0	0	6.47643	34.5868	PSAT1;PHGDH;DHCR24;EZH2
Autoimmune state	4/35	0.00479388	0.0820272	0	0	6.47643	34.5868	TNFRSF13B;SERPING1;CCR6;ICOS
Endometrial Carcinoma	28/839	0.00480302	0.0820272	0	0	1.77296	9.46495	CDKN1A;UHRF1;LEF1;HTRA1;BUB1B;FASLG;FHIT;AURKB;AURKA;NT5E;CCNB1;FGF9;STMN1;CHEK1;CCR7;PLK1;SIRT4;RUNX3;NDC80;NME1;TGFBR2;CCNA2;CCNE1;KIT;LCN2;LTA;LGR6;EZH2
Malignant neoplasm of colon stage IV	5/56	0.00484895	0.0823153	0	0	4.92842	26.2635	TPX2;CD28;TGFBI;NME1;EZH2
Skin Neoplasms	12/255	0.0048618	0.0823153	0	0	2.50313	13.3326	DPP4;TIAM1;VCAM1;KIT;CD28;LCN2;LRIG1;HOXC4;CCR6;EPHA1;CDKN3;AURKA
Differentiating Neuroblastoma	44638	0.00496879	0.0837657	0	0	10.021	53.157	CDKN1A;STMN1;CDKN3
Osteosarcoma of bone	33/1041	0.00499716	0.0838839	0	0	1.6866	8.93711	CD63;CDKN1A;GPR68;SATB1;CDCA5;FOXM1;SKA1;AURKB;AURKA;CDC20;MT2A;UCHL1;CCNB1;STMN1;CHEK1;RPS3;PHGDH;ABCA1;IL11RA;PLK1;EIF2AK2;NDC80;NME1;CCNA2;TIAM1;ESPL1;CCNE1;CD28;TNFRSF25;TGFBI;RECK;EZH2;CDKN3
Motor Neuron Disease	8/134	0.00511611	0.0853794	0	0	3.20421	16.9034	COL17A1;UCHL1;NT5E;STMN1;RPS6;TMEM106B;PABPC1;LY6E
Inflammation	17/428	0.00512972	0.0853794	0	0	2.10598	11.1042	CDKN1A;VCAM1;TNFRSF13B;RORC;FASLG;NR3C2;OASL;MT2A;CD40LG;IL23A;LCN2;CD28;IRF7;SERPING1;TNFRSF17;CCR7;CCR6
Graft-vs-Host Disease	11/225	0.00519927	0.0861719	0	0	2.60257	13.6875	CD4;CD40LG;VCAM1;ZNF419;PRF1;CCR7;FASLG;ICOS;IL7R;CD1A;AURKA
Retrusion of lower jaw	16/394	0.00530604	0.0864818	0	0	2.15313	11.2801	PLK4;CDT1;GMNN;CDCA7;WNT7A;BUB1B;DHCR24;AXIN2;WDR34;TGFBR2;CENPE;PSAT1;COL6A1;PHGDH;TRIP13;EZH2
Decreased projection of lower jaw	16/394	0.00530604	0.0864818	0	0	2.15313	11.2801	PLK4;CDT1;GMNN;CDCA7;WNT7A;BUB1B;DHCR24;AXIN2;WDR34;TGFBR2;CENPE;PSAT1;COL6A1;PHGDH;TRIP13;EZH2
Decreased projection of mandible	16/394	0.00530604	0.0864818	0	0	2.15313	11.2801	PLK4;CDT1;GMNN;CDCA7;WNT7A;BUB1B;DHCR24;AXIN2;WDR34;TGFBR2;CENPE;PSAT1;COL6A1;PHGDH;TRIP13;EZH2
Hypoplastic mandible condyle	16/394	0.00530604	0.0864818	0	0	2.15313	11.2801	PLK4;CDT1;GMNN;CDCA7;WNT7A;BUB1B;DHCR24;AXIN2;WDR34;TGFBR2;CENPE;PSAT1;COL6A1;PHGDH;TRIP13;EZH2
Sjogren's Syndrome	12/259	0.00548975	0.0874108	0	0	2.46209	12.8149	CCNA2;CX3CR1;CD4;PTTG1;OAS1;IL23A;RORC;LTA;ID3;CCR7;FASLG;KLRG1
Short sternum	44598	0.00550986	0.0874108	0	0	25.0026	130.044	NOG;BUB1B
Hypoplastic sternum	44598	0.00550986	0.0874108	0	0	25.0026	130.044	NOG;BUB1B
Immunodeficiency congenital	44598	0.00550986	0.0874108	0	0	25.0026	130.044	CD40LG;SH2D1A
MOSAIC VARIEGATED ANEUPLOIDY SYNDROME	44598	0.00550986	0.0874108	0	0	25.0026	130.044	BUB1B;TRIP13
Classical Hodgkin's Lymphoma	9/165	0.00552836	0.0874108	0	0	2.91459	15.1496	DPP4;CDKN1A;CD40LG;CCNE1;IRF4;SATB1;PRF1;TNFRSF17;FHIT
invasive cancer	9/165	0.00552836	0.0874108	0	0	2.91459	15.1496	CX3CR1;CDKN1A;PTTG1;UHRF1;LCN2;FHIT;NME1;MCM2;AURKA
Flexion contracture of proximal interphalangeal joint	7/108	0.0055503	0.0874108	0	0	3.49311	18.1428	COL17A1;CDT1;GMNN;NOG;COL6A1;EZH2;TGFBR2
Aplasia/Hypoplasia of the mandible	16/396	0.00556331	0.0874108	0	0	2.14158	11.1181	PLK4;CDT1;GMNN;CDCA7;WNT7A;BUB1B;DHCR24;AXIN2;WDR34;TGFBR2;CENPE;PSAT1;COL6A1;PHGDH;TRIP13;EZH2
Squamous cell carcinoma of mouth	5/58	0.00563407	0.0879136	0	0	4.74196	24.5583	IL23A;FASLG;FOXM1;FHIT;CEP55
Allergic asthma	10/196	0.00564008	0.0879136	0	0	2.71897	14.0785	CCR1;TGFBR3;FCER2;CD4;IRF4;CD28;IRF7;LTA;RNASE2;BATF
Transitional cell carcinoma of bladder	9/166	0.00574679	0.0892229	0	0	2.89587	14.9401	SATB1;HTRA1;BUB1B;AXIN2;FHIT;CEP55;EZH2;NME1;MCM2
Diarrhea	14/328	0.00579332	0.0895766	0	0	2.26356	11.6597	TOP2A;CDT1;HSD3B7;CDKN1A;TNFRSF13B;NME1;NR3C2;CD40LG;TCN2;KIT;SERPING1;MCM6;ICOS;IL7R
Aplasia/Hypoplasia involving the skeletal musculature	44639	0.00581518	0.0895766	0	0	9.39418	48.3545	PSAT1;PHGDH;SIL1
Fibrosis, Liver	20/544	0.00589446	0.0904431	0	0	1.94738	9.99735	CX3CR1;CCR1;C1QB;CDKN1A;SATB1;NR1D2;CXCR6;FOXM1;FBLN5;TGFBR2;CCNA2;UCHL1;NT5E;OAS1;SCD;IL23A;CCNE1;LCN2;SERPING1;EZH2
Micrognathism	16/399	0.00596814	0.0912174	0	0	2.12447	10.8801	PLK4;CDT1;GMNN;CDCA7;WNT7A;BUB1B;DHCR24;AXIN2;WDR34;TGFBR2;CENPE;PSAT1;COL6A1;PHGDH;TRIP13;EZH2
Lip and Oral Cavity Carcinoma	18/472	0.00610406	0.0929331	0	0	2.0195	10.297	CCR1;CDKN1A;PLK1;KIF11;AXIN2;FOXM1;FHIT;CDC25A;AURKA;TGFBR2;CDC20;IL23A;LCN2;CCR6;RECK;CEP55;APOBEC3A;EZH2
Hypogammaglobulinemia	6/84	0.00629295	0.0954391	0	0	3.87153	19.6222	FCER2;CD40LG;TNFRSF13B;SH2D1A;CDCA7;ICOS
Gallbladder Carcinoma	11/232	0.00650397	0.09826	0	0	2.51923	12.6852	UCHL1;NT5E;IL23A;CCR7;FASLG;AXIN2;FOXM1;FHIT;CDC25A;EZH2;TGFBR2
Sialadenitis	44640	0.00674264	0.101475	0	0	8.84113	44.1995	CD4;LCN2;FASLG
Adult type dermatomyositis	6/86	0.00704529	0.105626	0	0	3.77436	18.7034	HERC5;ROBO3;CD40LG;PRF1;CD28;C2
Hereditary Nonpolyposis Colorectal Neoplasms	4/39	0.00708106	0.105758	0	0	5.73509	28.3906	GALNT12;RPS20;AURKA;TGFBR2
Sarcoidosis	11/235	0.00713614	0.106177	0	0	2.4851	12.2828	CX3CR1;CDKN1A;RPL32;TNFRSF13B;TIMELESS;LTA;CD3G;CCR7;TNFRSF25;XAF1;FAM117B
Papilloma	10/203	0.00716458	0.106198	0	0	2.61941	12.9363	CDKN1A;KIT;CD28;IL7R;CPVL;FHIT;APOBEC3A;CDC25A;CDKN3;AURKA
Cytomegalovirus Infections	12/269	0.00734399	0.108448	0	0	2.36507	11.6216	CX3CR1;NT5E;GZMM;RSAD2;CD28;EIF2AK2;CCR7;KLRD1;CXCR6;CD1A;MAD2L1;KLRG1
Choroidal and/or chorioretinal disorder	44599	0.00761367	0.110765	0	0	20.001	97.5612	KIF11;NR3C2
Chronic noninfectious lymphadenopathy	44599	0.00761367	0.110765	0	0	20.001	97.5612	ABCA1;FASLG
Diffuse Large B-Cell Lymphoma Germinal Center B-Cell Type	44599	0.00761367	0.110765	0	0	20.001	97.5612	UCHL1;EZH2
Genitourinary Neoplasms	44599	0.00761367	0.110765	0	0	20.001	97.5612	WNT7A;XAF1
Genitourinary Cancer	4/40	0.00774792	0.111326	0	0	5.5755	27.0988	UHRF1;WNT7A;XAF1;LGR6
Adenoid cystic carcinoma of salivary gland	44641	0.00775298	0.111326	0	0	8.34953	40.576	KIT;FHIT;RUNX3
Histiocytosis haematophagic	44641	0.00775298	0.111326	0	0	8.34953	40.576	SH2D1A;PRF1;CD1A
Pancytopenia	7/115	0.00776559	0.111326	0	0	3.26553	15.8641	RPS14;CD40LG;TCN2;RPL27A;SH2D1A;PRF1;RUNX3
Adult Medulloblastoma	5/63	0.00798146	0.114004	0	0	4.33206	20.9266	MELK;PTTG1;CCNE1;UHRF1;EZH2
Ulcerative Colitis	29/914	0.00816944	0.116267	0	0	1.6807	8.07973	CX3CR1;CDKN1A;RORC;ADCY3;BUB1B;CXCR6;FHIT;BACH2;NT5E;HSF2;CHEK1;TNFRSF17;CCR7;CCR6;VCAM1;CD160;SMOX;NR1D2;RUNX3;TGFBR2;CD40LG;TCN2;IL23A;IRF4;LCN2;CD28;LTA;IL7R;MAD2L1
Acquired cubitus valgus	44642	0.00884782	0.123681	0	0	7.90968	37.3937	FGF9;NOG;SIL1
Diffuse Mixed-Cell Lymphoma	44642	0.00884782	0.123681	0	0	7.90968	37.3937	UCHL1;PRF1;RAD54L
External genital hypoplasia	44642	0.00884782	0.123681	0	0	7.90968	37.3937	PSAT1;PHGDH;SIL1
Granuloma	44642	0.00884782	0.123681	0	0	7.90968	37.3937	CDKN1A;CXCR6;CCR6
Increased gastric cancer	44642	0.00884782	0.123681	0	0	7.90968	37.3937	KIT;BUB1B;AXIN2
Esophageal carcinoma	23/684	0.00929495	0.12947	0	0	1.77683	8.31254	CDKN1A;SATB1;LEF1;PLK1;NOG;EIF2AK2;FASLG;TTK;FHIT;RUNX3;GADD45G;AURKA;TGFBR2;CDC20;CCNA2;TPX2;CCNB1;LCN2;OIP5;TGFBI;XAF1;RECK;CDKN3
Pustulosis of Palms and Soles	5/66	0.00967602	0.131747	0	0	4.11838	19.1015	PTTG1;IL23A;CYP2S1;TAGAP;RUNX3
Childhood Medulloblastoma	6/92	0.00969158	0.131747	0	0	3.50995	16.2739	MELK;PTTG1;CCNE1;UHRF1;PLK1;EZH2
Splenomegaly	11/246	0.00987372	0.131747	0	0	2.36744	10.9325	ABCA1;HSD3B7;CD40LG;TNFRSF13B;SH2D1A;PRF1;CD28;MCM4;FASLG;ICOS;IL7R
Primary Myelofibrosis	9/181	0.00988914	0.131747	0	0	2.64129	12.193	RPS14;CD63;STMN1;NOG;KIT;LEF1;PTPN4;EZH2;TGFBR2
CARCINOMA OF VULVA	4/43	0.00999204	0.131747	0	0	5.14583	23.7015	CCNB1;KIT;LTA;ICOS
Chromosome Breakage	4/43	0.00999204	0.131747	0	0	5.14583	23.7015	FANCI;CD40LG;TCN2;CDCA7
Multiple Sclerosis, Chronic Progressive	44600	0.01002	0.131747	0	0	16.6667	76.7196	CD8A;MX1
Absent ear	44600	0.01002	0.131747	0	0	16.6667	76.7196	CDT1;GMNN
Vasculitic neuropathy	44600	0.01002	0.131747	0	0	16.6667	76.7196	SERPING1;ICOS
Calcaneovalgus deformity	44600	0.01002	0.131747	0	0	16.6667	76.7196	PHGDH;EZH2
Congenital absence of external ear	44600	0.01002	0.131747	0	0	16.6667	76.7196	CDT1;GMNN
Dysgammaglobulinemia	44600	0.01002	0.131747	0	0	16.6667	76.7196	CD40LG;SH2D1A
Familial Colorectal Cancer Type X	44600	0.01002	0.131747	0	0	16.6667	76.7196	GALNT12;RPS20
Increased nuchal translucency	44600	0.01002	0.131747	0	0	16.6667	76.7196	BUB1B;TRIP13
LOW DENSITY LIPOPROTEIN CHOLESTEROL LEVEL QUANTITATIVE TRAIT LOCUS 2	44600	0.01002	0.131747	0	0	16.6667	76.7196	ABCA1;EPHX2
Pneumocystis Infections	44600	0.01002	0.131747	0	0	16.6667	76.7196	CD40LG;CD70
Leukemia, Mast-Cell	44643	0.0100286	0.131747	0	0	7.51381	34.5809	CD2;NELL2;KIT
Acute Megakaryocytic Leukemias	7/121	0.0101335	0.132681	0	0	3.09271	14.2014	ESPL1;CD8A;SH2D1A;CCR7;PTPN4;NME1;AURKA
oligodendroglioma	9/182	0.010229	0.133487	0	0	2.62588	12.0332	CNTNAP2;CD63;DUSP2;MELK;STMN1;LRIG1;NDC80;EZH2;AURKA
Primary Effusion Lymphoma	8/152	0.0106359	0.138337	0	0	2.80109	12.7268	CDKN1A;UCHL1;IRF4;PABPC1;CXCR6;FHIT;TGFBR2;CDKN3
synovial sarcoma	10/216	0.0108217	0.140289	0	0	2.45247	11.1004	PDZD4;CDKN1A;SALL2;KIT;KLHL34;FASLG;AXIN2;EZH2;NME1;CDKN3
Histiocytosis, Langerhans-Cell	5/68	0.0109339	0.140369	0	0	3.98723	18.0059	CDKN1A;KIT;CCR7;CCR6;CD1A
Mucoepidermoid Carcinoma	5/68	0.0109339	0.140369	0	0	3.98723	18.0059	CENPF;CLIC3;KIT;RUNX3;FHIT
Respiratory Failure	9/184	0.0109351	0.140369	0	0	2.59561	11.7212	EPHA4;CDT1;SPSB1;CCNF;GMNN;STMN1;COL6A1;FOXM1;FBLN5
Invasive Ductal Breast Carcinoma	10/217	0.0111526	0.142696	0	0	2.44049	10.9727	CDKN1A;PTTG1;KIT;FOXM1;RUNX3;FHIT;CD1A;NME1;SULF2;AURKA
Osteosarcoma	33/1102	0.0112339	0.143201	0	0	1.58514	7.11543	CD63;CDKN1A;GPR68;SATB1;CDCA5;FOXM1;SKA1;AURKB;AURKA;CDC20;MT2A;UCHL1;CCNB1;STMN1;CHEK1;RPS3;PHGDH;IL11RA;PLK1;EIF2AK2;NDC80;NME1;CCNA2;TIAM1;ESPL1;CCNE1;KIT;CD28;TNFRSF25;TGFBI;RECK;EZH2;CDKN3
Lymphomatoid Papulosis	44644	0.0112965	0.143201	0	0	7.15564	32.0807	IRF4;CD8A;KIT
Hashimoto Disease	9/185	0.0113015	0.143201	0	0	2.58073	11.5689	ABCA1;IL23A;FCRL3;IL21R;FASLG;TNFRSF25;ICOS;BACH2;CD1A
Drusen	4/45	0.0116998	0.147297	0	0	4.89431	21.7708	ABCA1;HTRA1;SERPING1;FBLN5
Exfoliative dermatitis	4/45	0.0116998	0.147297	0	0	4.89431	21.7708	DPP4;KIT;CD28;IL7R
Metastatic Neoplasm	19/543	0.0117394	0.147324	0	0	1.84508	8.20101	CCR1;DUSP2;CDKN1A;RRM2;SATB1;EIF2AK2;HMMR;FOXM1;RUNX3;SKA1;NME1;AURKA;PSAT1;STMN1;KIT;NUSAP1;EZH2;LY6E;MAD2L1
Adult Hepatocellular Carcinoma	6/96	0.0118077	0.147709	0	0	3.35326	14.8852	ABCA1;CDKN1A;CCNE1;FOXM1;FHIT;TGFBR2
Malignant Head and Neck Neoplasm	17/469	0.0121272	0.149954	0	0	1.91086	8.43129	ZNF331;FANCI;CDKN1A;ZBTB32;FASLG;CXCR6;FHIT;RUNX3;AURKB;CCNB1;SCD;PSAT1;CHEK1;LRIG1;TRIP13;CPVL;CEP55
Rhabdoid Tumor	5/70	0.012299	0.149954	0	0	3.86415	16.9954	PLK4;CNTNAP2;CDKN1A;PLK1;EZH2
Abnormality of the skull	5/70	0.012299	0.149954	0	0	3.86415	16.9954	PLK4;CDT1;CENPE;GMNN;TGFBR2
Protein measurement	4/46	0.0126196	0.149954	0	0	4.77753	20.8898	TNFRSF13B;GLS2;CENPN;DLGAP5
ANONYCHIA	44645	0.0126526	0.149954	0	0	6.83004	29.8466	COL17A1;NOG;WNT7A
Aortic root dilatation	44645	0.0126526	0.149954	0	0	6.83004	29.8466	GZMK;FBLN5;TGFBR2
Cortical gyral simplification	44645	0.0126526	0.149954	0	0	6.83004	29.8466	PLK4;CENPE;KIF11
Retinal Drusen	44601	0.0127161	0.149954	0	0	14.285	62.3523	CX3CR1;HTRA1
Microtia, third degree	44601	0.0127161	0.149954	0	0	14.285	62.3523	CDT1;GMNN
Symphalangism affecting the phalanges of the hand	44601	0.0127161	0.149954	0	0	14.285	62.3523	FGF9;NOG
Abnormal shape/structure of ear	44601	0.0127161	0.149954	0	0	14.285	62.3523	CDT1;GMNN
Ankylosis of the elbow joint	44601	0.0127161	0.149954	0	0	14.285	62.3523	NOG;WNT7A
Cancer Cell Growth	44601	0.0127161	0.149954	0	0	14.285	62.3523	UBE2C;LY6E
Decrease in jaw opening	44601	0.0127161	0.149954	0	0	14.285	62.3523	PSAT1;PHGDH
Limited jaw mobility	44601	0.0127161	0.149954	0	0	14.285	62.3523	PSAT1;PHGDH
Limited jaw opening	44601	0.0127161	0.149954	0	0	14.285	62.3523	PSAT1;PHGDH
Merkel Cell Polyomavirus Infection	44601	0.0127161	0.149954	0	0	14.285	62.3523	KIT;CPVL
Radiohumeral synostosis of elbow	44601	0.0127161	0.149954	0	0	14.285	62.3523	FGF9;WNT7A
Ramer Ladda syndrome	44601	0.0127161	0.149954	0	0	14.285	62.3523	FGF9;WNT7A
Intestinal Neoplasms	8/157	0.0127507	0.149954	0	0	2.7064	11.8058	TIAM1;CDKN1A;KIT;LEF1;PHGDH;AXIN2;CDC25A;TGFBR2
Acute Erythroblastic Leukemia	10/223	0.0133019	0.15597	0	0	2.37101	10.2424	CDKN1A;SATB1;HSF2;STMN1;KIT;ID3;CXCR6;TGFBI;EZH2;NME1
Leukemia, T-Cell	14/363	0.0133634	0.156224	0	0	2.03286	8.77228	CDKN1A;VCAM1;SATB1;SH2D1A;FASLG;CDC20;CCNB1;GZMM;CD40LG;IL23A;IRF4;CCR7;EZH2;CDKN3
Arthritis	21/629	0.0135729	0.157521	0	0	1.7592	7.56399	CCR1;CDKN1A;VCAM1;RSAD2;CD160;FCRL3;HTRA1;HMGB2;CXCR6;FOXM1;DPP4;FCER2;CD40LG;DBP;IL23A;TIMELESS;CD28;TNFRSF25;CCR6;CCR10;CDKN3
Endometriosis	24/748	0.0135825	0.157521	0	0	1.69168	7.2725	CCR1;DUSP2;VCAM1;FCRL3;PLK1;SH2D1A;WNT7A;NR1D2;FASLG;C2;SULF2;NME1;NR3C2;HERC5;CCNA2;DPP4;CCNB1;FGF9;UST;LTA;TGFBI;IL7R;TNFRSF21;CDKN3
Polymyositis	6/99	0.0135946	0.157521	0	0	3.2446	13.9455	ROBO3;CD40LG;STMN1;PRF1;CD28;CCR7
Primary biliary cirrhosis	13/328	0.0136682	0.157908	0	0	2.0896	8.96998	ABCA1;CX3CR1;CDKN1A;VCAM1;PRF1;FASLG;TGFBR2;CD40LG;IL23A;CD28;CCR7;ICOS;IL7R
Anterior uveitis	44646	0.0140977	0.161918	0	0	6.53275	27.8409	CCR1;LTA;SERPING1
Idiopathic thrombocytopenia	44646	0.0140977	0.161918	0	0	6.53275	27.8409	TNFRSF13B;FASLG;ICOS
Marginal Zone B-Cell Lymphoma	5/73	0.0145562	0.166168	0	0	3.6931	15.6209	FCER2;VCAM1;BIK;STMN1;LTA
Cardiovascular Abnormalities	4/48	0.0145947	0.166168	0	0	4.55991	19.2752	CX3CR1;PDLIM1;TIAM1;COL6A1
Congenital absence of germinal epithelium of testes	4/48	0.0145947	0.166168	0	0	4.55991	19.2752	PLK4;FGF9;FASLG;REC8
Nephritis	8/161	0.0146525	0.166344	0	0	2.6351	11.1284	CCR1;MT2A;VCAM1;CD40LG;IL23A;CD28;GADD45G;TGFBR2
Childhood Acute Lymphoblastic Leukemia	16/442	0.0148545	0.168152	0	0	1.90576	8.02218	TOP2A;CDKN1A;BTG1;PLK1;PRF1;GGH;FASLG;FHIT;FBLN2;AURKB;NME1;AURKA;TGFBR2;CD40LG;IRF4;EZH2
Seminoma	10/228	0.015319	0.172911	0	0	2.31604	9.67793	HERC5;EOMES;EEF1A1;KIT;IFI44;FASLG;RPS27A;LGR6;FHIT;AURKA
Hereditary non-polyposis colorectal cancer syndrome	44647	0.0156326	0.175583	0	0	6.26023	26.0325	GALNT12;RPS20;TGFBR2
Type 1 muscle fiber predominance	44602	0.0156899	0.175583	0	0	12.4987	51.929	RYR1;COL6A1
Hydranencephaly	44602	0.0156899	0.175583	0	0	12.4987	51.929	PHGDH;CEP55
Primary infection NOS	5/75	0.0162059	0.180843	0	0	3.58722	14.7879	EOMES;ROBO3;NOG;IRF7;CDKN3
Cutaneous Melanoma	12/300	0.0163339	0.181755	0	0	2.10711	8.66974	TOP2A;CD63;CHAF1B;IRF4;KIT;MCM4;FASLG;MCM6;RUNX3;AURKB;EZH2;NME1
Metastasis from malignant tumor of prostate	10/231	0.0166338	0.184569	0	0	2.28424	9.35699	ABCA1;EEF1A1;DPP4;CDKN1A;SATB1;PSAT1;CXCR6;EZH2;NME1;TGFBR2
Fetal Growth Retardation	12/303	0.0175176	0.193829	0	0	2.08507	8.43314	PLK4;CDT1;CENPE;VCAM1;PSAT1;GMNN;CDCA7;WNT7A;BUB1B;MCM4;PHGDH;DHCR24
Vasculitis	7/135	0.0176387	0.194416	0	0	2.75246	11.1135	CCR1;CX3CR1;VCAM1;SH2D1A;CD28;SERPING1;FASLG
Atrial Premature Complexes	6/105	0.0177192	0.194416	0	0	3.04702	12.2889	VCAM1;CHEK1;PLK1;LEF1;CCR7;NR3C2
Chronic graft-versus-host disease	6/105	0.0177192	0.194416	0	0	3.04702	12.2889	DPP4;FCRL3;CD28;CCR6;ICOS;IL7R
Cerebrovascular accident	24/767	0.0178408	0.194834	0	0	1.64676	6.63032	ABCA1;CX3CR1;RYR1;ROBO3;PRKCH;VCAM1;TNFRSF13B;SMOX;CDCA5;EPHX2;HTRA1;FASLG;SLC1A4;RNASE2;NR3C2;TGFBR3;MT2A;TCN2;DDAH2;IRF4;LCN2;LTA;TGFBI;EZH2
Decreased antibody level in blood	4/51	0.0179061	0.194834	0	0	4.26819	17.1693	TNFRSF13B;SH2D1A;CDCA7;ICOS
Non-arthropod borne lymphocytic choriomeningitis	4/51	0.0179061	0.194834	0	0	4.26819	17.1693	EOMES;PRF1;CPVL;IL7R
Cardiac Arrest	9/200	0.0179664	0.194951	0	0	2.37622	9.5506	PLEKHG4;CDKN1A;SCD;PPP2R2B;GMNN;MAD2L1;NR3C2;LY6E;TGFBR2
Malignant neoplasm of skin	12/306	0.0187648	0.199059	0	0	2.06347	8.20388	POLQ;IRF4;KIT;CD28;CXCR6;EPHA1;FOXM1;APOBEC3A;EZH2;SULF2;CDKN3;AURKA
Glioblastoma Multiforme	26/853	0.0188872	0.199059	0	0	1.60433	6.368	CX3CR1;TOP2A;SLFN5;CDKN1A;UHRF1;SATB1;LEF1;BUB1B;CXCR6;FOXM1;CDC20;NT5E;CCNB1;HSD3B7;PLK1;AXIN2;RUNX3;TGFBR2;TPX2;MELK;TCN2;IL23A;IRF7;TGFBI;RECK;EZH2
Immunoglobulin Deficiency, Late-Onset	44603	0.0189292	0.199059	0	0	11.1094	44.0716	TNFRSF13B;ICOS
Trismus	44603	0.0189292	0.199059	0	0	11.1094	44.0716	PSAT1;PHGDH
Glucose tolerance test	44603	0.0189292	0.199059	0	0	11.1094	44.0716	SPON1;HKDC1
Inverted Squamous Cell Papilloma	44603	0.0189292	0.199059	0	0	11.1094	44.0716	MT2A;STMN1
Abdominal discomfort	7/137	0.0189635	0.199059	0	0	2.70984	10.7452	ABCA1;CCR1;SERPING1;MCM6;TRIP13;TGFBR2;NME1
Recurrent bronchitis	44649	0.018974	0.199059	0	0	5.77808	22.9083	TNFRSF13B;IRF4;ICOS
Broad foot	44649	0.018974	0.199059	0	0	5.77808	22.9083	PSAT1;PHGDH;EZH2
Christ-Siemens-Touraine syndrome	44649	0.018974	0.199059	0	0	5.77808	22.9083	EDAR;TNFRSF13B;LEF1
High grade serous carcinoma	44649	0.018974	0.199059	0	0	5.77808	22.9083	TOP2A;STMN1;FHIT
Muscular Dystrophy	9/202	0.0190339	0.199059	0	0	2.35135	9.31495	RYR1;PSAT1;COL6A1;LCN2;WNT7A;BUB1B;PHGDH;TRIP13;SIL1
Complete atrioventricular block	8/169	0.0190616	0.199059	0	0	2.50314	9.91262	IL23A;PRF1;IL21R;MT1G;EPHA1;ICOS;IL7R;C2
Childhood Lymphoma	4/52	0.0191052	0.199059	0	0	4.17906	16.5399	CD40LG;SH2D1A;PRF1;EZH2
NEUROTICISM	4/52	0.0191052	0.199059	0	0	4.17906	16.5399	CNTNAP2;TCN1;LTA;NR3C2
Secondary Neoplasm	6/107	0.0192658	0.200202	0	0	2.98637	11.7944	SATB1;PSAT1;CXCR6;FOXM1;NME1;AURKA
Anaplastic carcinoma	9/203	0.0195845	0.202976	0	0	2.33911	9.19975	EEF1A1;RPS14;UBE2C;SCD;STMN1;ID3;FHIT;NME1;TGFBR2
Congenital chromosomal disease	17/496	0.0198562	0.203751	0	0	1.80061	7.05701	FANCI;CDT1;FHIT;CDC25A;AURKB;GADD45G;AURKA;DNAJB1;PLSCR1;CD40LG;SCD;CCNE1;STMN1;CHEK1;KIT;CCR7;EZH2
Pneumonia	17/496	0.0198562	0.203751	0	0	1.80061	7.05701	CCR1;VCAM1;TNFRSF13B;SMOX;FOXM1;CD2;CD40LG;FABP5;IL23A;TIMELESS;LCN2;IL21R;IRF7;TNFRSF25;CCR6;ICOS;IL7R
Gastric Adenocarcinoma	14/382	0.0198668	0.203751	0	0	1.926	7.54743	TOP2A;CDKN1A;PLK1;FASLG;ACVR2A;NME1;TGFBR2;CCNB1;FGF9;STMN1;KIT;LTA;PHGDH;CCR7
Mesothelioma	14/382	0.0198668	0.203751	0	0	1.926	7.54743	ABCA1;CDKN1A;VCAM1;HTRA1;WNT7A;CXCR6;FHIT;AURKA;DPP4;CD40LG;TCN2;CHEK1;KIT;TGFBI
Cervical Intraepithelial Neoplasia	9/204	0.0201466	0.206083	0	0	2.32699	9.08626	CDKN1A;CHEK1;CMPK2;FOXM1;CPVL;FHIT;ACVR2A;NME1;CDKN3
Gastrointestinal pain	7/139	0.0203565	0.207689	0	0	2.66851	10.3921	ABCA1;CCR1;SERPING1;MCM6;TRIP13;TGFBR2;NME1
Infant, Small for Gestational Age	11/274	0.0204743	0.20835	0	0	2.11233	8.21398	PLK4;CDT1;CENPE;PSAT1;GMNN;CDCA7;WNT7A;BUB1B;MCM4;PHGDH;DHCR24
Cytopenia	9/205	0.0207202	0.210308	0	0	2.315	8.97444	FANCI;RPS14;RPS29;KIT;CBLB;RPL15;RPL9;EZH2;RPL19
Myelomonocytic leukemia	44650	0.020781	0.210381	0	0	5.5638	21.5526	CDKN1A;CHEK1;CCR7
Lobar Pneumonia	5/80	0.0208619	0.210522	0	0	3.34722	12.9532	CCR1;CD40LG;LCN2;CCR6;CDKN3
Abortion, Tubal	6/109	0.0209021	0.210522	0	0	2.92809	11.3256	SDF2L1;CD8A;COL6A1;IFI6;IFI44;TGFBI
Rectal Carcinoma	11/275	0.020966	0.210625	0	0	2.10422	8.13251	CDKN1A;SATB1;SMOX;PLK1;KIT;GMNN;LCN2;GGH;KLHL34;EPHA1;RUNX3
Amyotrophic Lateral Sclerosis	21/659	0.0215445	0.214745	0	0	1.67383	6.42355	CX3CR1;EPHA4;RRM2;CLEC10A;CCNF;MYBPH;PRF1;EIF2AK2;TIAM1;CD40LG;SCD;IL23A;STMN1;LCN2;TMEM106B;PHGDH;PABPC1;EPHA1;SIL1;TNFRSF21;LY6E
Astrocytoma	23/740	0.0215636	0.214745	0	0	1.63322	6.26624	CX3CR1;TOP2A;CD63;CDKN1A;PID1;VCAM1;CD160;UBE2C;CDCA5;FASLG;HMMR;C2;TPX2;MELK;FABP5;STMN1;COL6A1;IRF7;LTA;TGFBI;RECK;EZH2;CDKN3
Prostatic Intraepithelial Neoplasias	8/173	0.0215894	0.214745	0	0	2.44195	9.36624	MT2A;SMOX;PSAT1;PLK1;TNFRSF25;RECK;NME1;AURKA
Early Rheumatoid Arthritis	4/54	0.0216494	0.214745	0	0	4.01149	15.3751	TNFRSF13B;RORC;IL21R;CCR6
Lymphocytic Choriomeningitis	4/54	0.0216494	0.214745	0	0	4.01149	15.3751	EOMES;PRF1;CPVL;IL7R
Clear-cell metastatic renal cell carcinoma	7/141	0.0218193	0.215885	0	0	2.62841	10.0536	VCAM1;CD70;KIT;WNT7A;HMMR;TGFBI;FHIT
Congenital anemia	9/207	0.0219027	0.216165	0	0	2.29138	8.7557	FANCI;RPS14;RPS29;KIT;CBLB;RPL15;RPL9;EZH2;RPL19
Intrauterine retardation	11/277	0.0219755	0.21634	0	0	2.08818	7.97233	PLK4;CDT1;CENPE;PSAT1;GMNN;CDCA7;WNT7A;BUB1B;MCM4;PHGDH;DHCR24
Reticulocytopenia	44604	0.0224226	0.217337	0	0	9.99796	37.9691	TCN2;RPL15
Secondary malignant neoplasm of skin	44604	0.0224226	0.217337	0	0	9.99796	37.9691	KIT;TGFBR2
Absent earlobe	44604	0.0224226	0.217337	0	0	9.99796	37.9691	PLK4;CENPE
Waisman syndrome	44604	0.0224226	0.217337	0	0	9.99796	37.9691	PHGDH;XAF1
Lentivirus Infections	44604	0.0224226	0.217337	0	0	9.99796	37.9691	APOBEC3A;EZH2
Macrophage Activation Syndrome	44604	0.0224226	0.217337	0	0	9.99796	37.9691	CD28;PRF1
Ewings sarcoma	13/351	0.0225116	0.217337	0	0	1.94508	7.37912	ZNF331;PLK1;PRF1;FOXM1;RUNX3;AURKB;NME1;TGFBR2;DPP4;STMN1;KIT;DTL;EZH2
Synovitis	6/111	0.02263	0.217337	0	0	2.87202	10.8806	VCAM1;CD40LG;TNFRSF13B;CCR7;TGFBI;CCR6
Infectious disease of lung	6/111	0.02263	0.217337	0	0	2.87202	10.8806	DPP4;TNFRSF13B;IL23A;SMOX;LCN2;ICOS
Merkel cell carcinoma	6/111	0.02263	0.217337	0	0	2.87202	10.8806	DUSP2;KIT;MCM4;MCM6;FHIT;EZH2
Well Differentiated Oligodendroglioma	8/175	0.0229385	0.219762	0	0	2.41246	9.10689	CNTNAP2;CD63;DUSP2;MELK;LRIG1;NDC80;EZH2;AURKA
Cystitis	4/55	0.0229955	0.219772	0	0	3.93263	14.8357	CX3CR1;RRM2;LTA;HTRA1
Germ cell tumor	9/209	0.0231329	0.220548	0	0	2.26823	8.5433	EEF1A1;PTTG1;CLEC10A;KIT;BUB1B;TRIP13;FHIT;NME1;AURKA
Encephalitis	7/143	0.0233534	0.222112	0	0	2.58949	9.72874	CX3CR1;CNTNAP2;FCER2;VCAM1;SH2D1A;PRF1;EIF2AK2
Septicemia	16/467	0.023473	0.22271	0	0	1.79777	6.74506	RPL4;CX3CR1;TOP2A;TNFRSF13B;SMOX;FASLG;RPL9;CCNA2;CD40LG;IL23A;DDAH2;TAGAP;LCN2;LTA;SERPING1;TGFBI
Refractory cancer	8/176	0.0236348	0.223556	0	0	2.39798	8.98051	GMNN;STMN1;KIT;GGH;FOXM1;AURKB;EZH2;AURKA
Carcinoma breast stage IV	14/391	0.023676	0.223556	0	0	1.87914	7.03418	TOP2A;ZBP1;VCAM1;PLK1;FOXM1;CDC25A;NME1;TGFBR2;NT5E;CD40LG;CCNE1;SCD;CCR7;EZH2
Kidney Neoplasm	10/245	0.0238953	0.224739	0	0	2.14661	8.01559	CDKN1A;VCAM1;FGF9;KIT;RPS6;LRIG1;XAF1;FHIT;MCM2;AURKA
Secondary malignant neoplasm of liver	17/507	0.0239158	0.224739	0	0	1.75917	6.56738	CCR1;EPHA4;LEF1;RPS6;FOXM1;AURKB;NME1;AURKA;DPP4;TIAM1;UCHL1;PTTG1;KIT;LCN2;CCR7;CCR6;EZH2
Sloping forehead	5/83	0.0240349	0.22532	0	0	3.21798	11.9974	PLK4;CENPE;PSAT1;PHGDH;KIF11
Adenoma	29/999	0.0243925	0.226398	0	0	1.52646	5.66849	GALNT12;CDKN1A;BUB1B;FASLG;FOXM1;FHIT;AURKA;PTTG1;NUSAP1;LRIG1;UBE2C;PLK1;DHCR24;AXIN2;RUNX3;CDC25A;GADD45G;NME1;TGFBR2;TCN2;CCNE1;KIT;LCN2;LTA;EPHA1;APBA2;EZH2;CDKN3;MCM2
Dermatomyositis	6/113	0.0244516	0.226398	0	0	2.81805	10.4579	HERC5;ROBO3;CD40LG;PRF1;CD28;C2
Lymphocyte Count measurement	6/113	0.0244516	0.226398	0	0	2.81805	10.4579	CX3CR1;TNFRSF13B;IRF4;LTA;CCR7;BACH2
Squamous cell carcinoma of lung	11/282	0.0246547	0.226398	0	0	2.04913	7.58748	COL17A1;TPX2;CDKN1A;FGF9;PLK1;GMNN;SERPING1;TGFBI;FHIT;NME1;TGFBR2
Recurrent sinus disease	3/32	0.0246687	0.226398	0	0	5.17956	19.1759	TNFRSF13B;IL21R;ICOS
Recurrent sinusitis	3/32	0.0246687	0.226398	0	0	5.17956	19.1759	TNFRSF13B;IL21R;ICOS
Severe Congenital Microcephaly	3/32	0.0246687	0.226398	0	0	5.17956	19.1759	PLK4;BUB1B;TUBG1
Childhood T Acute Lymphoblastic Leukemia	3/32	0.0246687	0.226398	0	0	5.17956	19.1759	PLK1;IL7R;CDKN3
Microlissencephaly	3/32	0.0246687	0.226398	0	0	5.17956	19.1759	PLK4;BUB1B;TUBG1
Myasthenia Gravis	8/178	0.0250717	0.229561	0	0	2.36952	8.73409	ROBO3;CD40LG;KIT;PRF1;CD28;LTA;IL7R;C2
Severe Acute Respiratory Syndrome	5/84	0.0251578	0.229814	0	0	3.17709	11.6999	DPP4;FCER2;OAS1;MX1;RNASE2
Blast Phase	9/213	0.02574	0.230385	0	0	2.2233	8.13663	ESPL1;PPP2R2B;KIT;CDCA7;PHGDH;CCR7;FHIT;BACH2;AURKA
Recurrent bacterial infection	4/57	0.0258375	0.230385	0	0	3.78384	13.8335	CD40LG;TNFRSF13B;CD8A;ICOS
Ambiguous Genitalia	4/57	0.0258375	0.230385	0	0	3.78384	13.8335	PSAT1;BUB1B;PHGDH;WDR34
Increased susceptibility to bacterial infections	4/57	0.0258375	0.230385	0	0	3.78384	13.8335	CD40LG;TNFRSF13B;CD8A;ICOS
Nerve Sheath Tumors	4/57	0.0258375	0.230385	0	0	3.78384	13.8335	TOP2A;KIT;CXCR6;AURKA
Oncocytic Neoplasm	4/57	0.0258375	0.230385	0	0	3.78384	13.8335	VCAM1;KIT;HMMR;MCM2
Prone to bacterial infection	4/57	0.0258375	0.230385	0	0	3.78384	13.8335	CD40LG;TNFRSF13B;CD8A;ICOS
Recurrent erosion of cornea	44605	0.0261588	0.230385	0	0	9.08859	33.1149	COL17A1;TGFBI
Sex Cord-Stromal Tumor	44605	0.0261588	0.230385	0	0	9.08859	33.1149	TGFBR3;LGR6
Angioedema	44605	0.0261588	0.230385	0	0	9.08859	33.1149	DPP4;SERPING1
Fibromatosis	44605	0.0261588	0.230385	0	0	9.08859	33.1149	TOP2A;KIT
Gastric Gastrointestinal Stromal Tumor	44605	0.0261588	0.230385	0	0	9.08859	33.1149	DPP4;KIT
Hyperimmunoglobulin M syndrome	44605	0.0261588	0.230385	0	0	9.08859	33.1149	FCER2;CD40LG
Limbic Encephalitis	44605	0.0261588	0.230385	0	0	9.08859	33.1149	CNTNAP2;SH2D1A
Mucopolysaccharidosis I	44605	0.0261588	0.230385	0	0	9.08859	33.1149	TTK;NME1
Neuritis	44605	0.0261588	0.230385	0	0	9.08859	33.1149	CX3CR1;IL23A
Irritation - emotion	5/85	0.0263138	0.230716	0	0	3.13721	11.4121	TCN2;PRF1;TMEM106B;SLC1A4;TGFBR2
Muscle Cramp	5/85	0.0263138	0.230716	0	0	3.13721	11.4121	EPHA4;PSAT1;CCNF;STMN1;PHGDH
Anastomosis	3/33	0.0267492	0.23349	0	0	5.00665	18.1303	PSAT1;RUNX3;NR3C2
Malignant neoplasm of vulva	3/33	0.0267492	0.23349	0	0	5.00665	18.1303	CCNB1;KIT;LTA
Noninfiltrating Intraductal Carcinoma	11/286	0.0269634	0.234838	0	0	2.0189	7.29485	TOP2A;CDKN1A;PPP2R2B;CHEK1;KIT;RUNX3;FHIT;EZH2;NME1;SULF2;AURKA
Radial club hand	4/58	0.027334	0.23675	0	0	3.71358	13.3675	FANCI;RPS29;WNT7A;RPL15
Carcinoma, Small Cell	6/116	0.0273636	0.23675	0	0	2.74077	9.86277	FEZ1;CHEK1;KIT;FHIT;TGFBR2;AURKA
Teratoma	6/116	0.0273636	0.23675	0	0	2.74077	9.86277	KIT;DHCR24;FHIT;CD1A;GADD45G;EZH2
DOSAGE-SENSITIVE SEX REVERSAL	5/86	0.0275033	0.236914	0	0	3.09832	11.1337	CCNA2;CCNB1;IL23A;FOXM1;TGFBR2
Multiple tumors	5/86	0.0275033	0.236914	0	0	3.09832	11.1337	CDC20;MELK;ESPL1;FASLG;GADD45G
Juvenile arthritis	12/325	0.0282589	0.24289	0	0	1.9363	6.90553	ABCA1;DPP4;DUSP2;BTG1;CD8B;FCRL3;PRF1;CD28;LTA;CCR7;CXCR6;APOBEC3A
Gastrointestinal Stromal Sarcoma	4/59	0.0288813	0.244898	0	0	3.64587	12.923	DPP4;KIT;REC8;TGFBR2
Sandal gap	3/34	0.0289205	0.244898	0	0	4.8449	17.1665	PLK4;CENPE;DCPS
Neoplasms, Germ Cell and Embryonal	3/34	0.0289205	0.244898	0	0	4.8449	17.1665	KIT;BUB1B;TRIP13
Prostate Cancer, Hereditary, 7	3/34	0.0289205	0.244898	0	0	4.8449	17.1665	SATB1;PSAT1;KIF11
HTLV-I Infections	3/34	0.0289205	0.244898	0	0	4.8449	17.1665	CD40LG;IRF4;CD3G
Leiomyosarcoma of uterus	3/34	0.0289205	0.244898	0	0	4.8449	17.1665	BUB1B;AXIN2;AURKA
Ulcer	8/183	0.0289289	0.244898	0	0	2.30123	8.15305	CCNA2;CDKN1A;VCAM1;IRF4;KIT;MX1;MCM6;TGFBR2
Pulmonary Hypertension	7/150	0.0293054	0.247551	0	0	2.46185	8.69028	CX3CR1;CDKN1A;VCAM1;CD40LG;EPHX2;FBLN5;TGFBR2
Tuberculosis	19/601	0.0299266	0.248611	0	0	1.65616	5.81146	SH2D1A;PRF1;FASLG;FHIT;CD1B;CD1A;TGFBR2;NT5E;CD40LG;IL23A;LCN2;IL21R;CD28;LTA;CMPK2;ICOS;HPD;SIL1;RPS12
Systemic Scleroderma	18/561	0.0300165	0.248611	0	0	1.68065	5.89236	CX3CR1;ZBP1;CD70;MX1;RORC;CD1A;TGFBR2;OASL;CCNA2;CENPE;CD40LG;IL23A;CD28;IRF7;MT1G;CCR7;CCR6;TGFBI
Breast Fibrocystic Change, Proliferative Type	44606	0.030127	0.248611	0	0	8.33078	29.1772	TIMELESS;FHIT
Supravalvular aortic stenosis	44606	0.030127	0.248611	0	0	8.33078	29.1772	PDLIM1;FBLN5
Absent mandible	44606	0.030127	0.248611	0	0	8.33078	29.1772	CDT1;GMNN
Congenital abnormal Synostosis	44606	0.030127	0.248611	0	0	8.33078	29.1772	FGF9;NOG
Congenital absence of mandible	44606	0.030127	0.248611	0	0	8.33078	29.1772	CDT1;GMNN
Congenital thrombocytopenia	44606	0.030127	0.248611	0	0	8.33078	29.1772	CCR7;KIF15
Hypoplastic anemia	44606	0.030127	0.248611	0	0	8.33078	29.1772	RPS14;PRF1
Mast-Cell Sarcoma	44606	0.030127	0.248611	0	0	8.33078	29.1772	COL17A1;KIT
Partial or complete agenesis of corpus callosum	44606	0.030127	0.248611	0	0	8.33078	29.1772	CENPE;DHCR24
Hemorrhagic Fever, Ebola	4/60	0.0304797	0.249425	0	0	3.58059	12.4987	ROBO3;NUSAP1;TIMELESS;CPVL
MYELOPROLIFERATIVE SYNDROME, TRANSIENT	4/60	0.0304797	0.249425	0	0	3.58059	12.4987	BIK;KIT;NDC80;EZH2
Ganglioglioma	4/60	0.0304797	0.249425	0	0	3.58059	12.4987	CCNA2;CCNB1;IL23A;CDCA5
Gastrointestinal Hemorrhage	4/60	0.0304797	0.249425	0	0	3.58059	12.4987	CCR1;HSD3B7;KIT;TGFBR2
Abdominal Pain	7/152	0.0311779	0.252025	0	0	2.42764	8.41917	ABCA1;CCR1;SERPING1;MCM6;TRIP13;TGFBR2;NME1
Seckel syndrome	3/35	0.0311824	0.252025	0	0	4.69325	16.2757	PLK4;CENPE;CHEK1
EAR, PATELLA, SHORT STATURE SYNDROME	3/35	0.0311824	0.252025	0	0	4.69325	16.2757	CDT1;GMNN;MCM2
Germ Cell Cancer	3/35	0.0311824	0.252025	0	0	4.69325	16.2757	KIT;BUB1B;TRIP13
Hepatic Encephalopathy	3/35	0.0311824	0.252025	0	0	4.69325	16.2757	GLS2;SH2D1A;LTA
Plexiform Neurofibroma	3/35	0.0311824	0.252025	0	0	4.69325	16.2757	CCNA2;KIT;BUB1B
Hip circumference	5/89	0.0312744	0.25225	0	0	2.98721	10.3505	TOP2A;SBK1;ADCY3;MCM6;SCAND1
Childhood Glioblastoma	8/186	0.0314301	0.252987	0	0	2.26209	7.82682	EPHA4;SLFN5;ACOT7;VCAM1;GLS2;CD70;KIT;EZH2
Precursor cell lymphoblastic lymphoma	4/61	0.0321292	0.257148	0	0	3.51759	12.0934	CDT1;LEF1;TTK;MCM2
Breast Cancer, Familial	7/153	0.0321435	0.257148	0	0	2.41089	8.28753	POLQ;CENPE;CHEK1;BUB1B;RAD54L;TTK;FHIT
Invasive Carcinoma	7/153	0.0321435	0.257148	0	0	2.41089	8.28753	TOP2A;CHEK1;FHIT;EZH2;TGFBR2;AURKA;MAD2L1
Hepatocarcinogenesis	17/526	0.0323681	0.258419	0	0	1.69182	5.80394	PLK4;CDKN1A;BTG1;PLK1;EIF2AK2;FOXM1;RUNX3;SULF2;AURKA;TGFBR2;CCNA2;PTTG1;STMN1;LCN2;DLGAP5;EZH2;CDKN3
Meningitis	5/90	0.0325998	0.259222	0	0	2.95191	10.1057	CCR1;TNFRSF13B;SH2D1A;PRF1;ICOS
Colitis	19/607	0.0326165	0.259222	0	0	1.63874	5.6093	CX3CR1;CCR1;DUSP2;VCAM1;RUNX3;TGFBR2;MT2A;NT5E;CD40LG;PSAT1;IL23A;IRF4;LCN2;CD28;LTA;CCR7;CCR6;ICOS;EZH2
Adult Glioblastoma	8/188	0.0331775	0.259222	0	0	2.23673	7.61804	EPHA4;SLFN5;ACOT7;VCAM1;GLS2;CD70;KIT;EZH2
Idiopathic pulmonary arterial hypertension	11/296	0.0334118	0.259222	0	0	1.94706	6.61775	CCR1;RYR1;TGFBR3;CX3CR1;DNAJB1;DUSP2;CD40LG;IL23A;CCR7;EZH2;TGFBR2
Glomerulonephritis, Membranoproliferative	3/36	0.0335344	0.259222	0	0	4.5508	15.4508	PRF1;CCR6;TGFBR2
Small head	18/569	0.0337909	0.259222	0	0	1.65555	5.60828	PLK4;FANCI;CDT1;GMNN;CDCA7;BUB1B;DHCR24;KIF11;TUBG1;FBLN5;CENPE;PSAT1;MCM4;PHGDH;TRIP13;SIL1;DCPS;RPS23
Malignant mesothelioma	12/334	0.0338056	0.259222	0	0	1.8813	6.37222	DPP4;CDKN1A;CD40LG;VCAM1;FGF9;PLK1;KIT;LTA;TTK;FOXM1;FHIT;CDKN3
Thin face	4/62	0.0338301	0.259222	0	0	3.45676	11.706	RYR1;PLK4;CENPE;NOG
Narrow face	4/62	0.0338301	0.259222	0	0	3.45676	11.706	RYR1;PLK4;CENPE;NOG
Hepatitis A	10/260	0.0339587	0.259222	0	0	2.01625	6.82019	CDKN1A;CD4;RRM2;LEF1;TIMELESS;FASLG;EPHA1;ICOS;APBA2;NR3C2
Thyroid associated opthalmopathies	5/91	0.0339598	0.259222	0	0	2.91744	9.86846	CD40LG;IL23A;SCD;LTA;CD28
Adrenal Cortical Adenoma	5/91	0.0339598	0.259222	0	0	2.91744	9.86846	CDKN1A;ABLIM1;CCNB1;DHCR24;AXIN2
Dejerine-Sottas Disease (disorder)	5/91	0.0339598	0.259222	0	0	2.91744	9.86846	CCNA2;CCNB1;IL23A;FOXM1;TGFBR2
Dermatitis	8/189	0.0340755	0.259222	0	0	2.22426	7.51616	ABCA1;CX3CR1;VCAM1;CD40LG;IL23A;CD160;IL21R;CCR10
Replication Error Phenotype	44607	0.0343166	0.259222	0	0	7.68956	25.9302	ACVR2A;TGFBR2
Cancer, Embryonal and Mixed	44607	0.0343166	0.259222	0	0	7.68956	25.9302	BUB1B;TRIP13
Malignant melanoma, metastatic	44607	0.0343166	0.259222	0	0	7.68956	25.9302	KIT;NME1
Neoplasms, Embryonal and Mixed	44607	0.0343166	0.259222	0	0	7.68956	25.9302	BUB1B;TRIP13
Choroidal Neovascularization	44607	0.0343166	0.259222	0	0	7.68956	25.9302	HTRA1;FBLN5
Congenital absence of jaw	44607	0.0343166	0.259222	0	0	7.68956	25.9302	CDT1;GMNN
Disease caused by Shigella dysenteriae	44607	0.0343166	0.259222	0	0	7.68956	25.9302	PRF1;LTA
Diverticulitis	44607	0.0343166	0.259222	0	0	7.68956	25.9302	CD40LG;LCN2
Inverted Papilloma	44607	0.0343166	0.259222	0	0	7.68956	25.9302	MT2A;STMN1
Juvenile polyp	44607	0.0343166	0.259222	0	0	7.68956	25.9302	CDKN1A;CDKN3
Microsatellite Instability	44607	0.0343166	0.259222	0	0	7.68956	25.9302	ACVR2A;TGFBR2
Paracoccidioidomycosis	44607	0.0343166	0.259222	0	0	7.68956	25.9302	CD40LG;CD28
Partial agenesis of corpus callosum	44607	0.0343166	0.259222	0	0	7.68956	25.9302	CENPE;DHCR24
Pdgfra-Associated Chronic Eosinophilic Leukemia	44607	0.0343166	0.259222	0	0	7.68956	25.9302	NELL2;KIT
Adenocarcinoma Of Esophagus	11/298	0.0348221	0.262536	0	0	1.93329	6.49102	CDKN1A;UBE2C;UHRF1;STMN1;PLK1;FASLG;AXIN2;FOXM1;RUNX3;FHIT;AURKA
Joint laxity	5/92	0.0353546	0.26604	0	0	2.88376	9.63846	RYR1;COL6A1;DCPS;FBLN5;TGFBR2
Hereditary Diffuse Gastric Cancer	11/299	0.0355428	0.266734	0	0	1.92648	6.42868	EEF1A1;MT2A;CDKN1A;NT5E;RPS6;MX1;RPL15;XAF1;RUNX3;FHIT;AURKB
Cytogenetically normal acute myeloid leukemia	4/63	0.0355826	0.266734	0	0	3.398	11.3354	LEF1;LCN2;CCR7;NME1
Takayasu Arteritis	3/37	0.0359759	0.268147	0	0	4.41673	14.6852	VCAM1;IL23A;PRF1
Chronic eosinophilic leukemia	3/37	0.0359759	0.268147	0	0	4.41673	14.6852	CX3CR1;NELL2;KIT
Infectious Mononucleosis	3/37	0.0359759	0.268147	0	0	4.41673	14.6852	SH2D1A;CD28;AURKB
Traditional Serrated Adenoma	5/93	0.0367842	0.273652	0	0	2.85084	9.41544	CD40LG;UHRF1;CD70;STMN1;RUNX3
Metastatic melanoma	14/416	0.0371026	0.275499	0	0	1.75999	5.79752	EPHA4;CD63;PRF1;HTRA1;PASK;FOXM1;RUNX3;AURKB;NME1;AURKA;TIAM1;CD40LG;KIT;EZH2
Mammary Ductal Carcinoma	4/64	0.0373867	0.277085	0	0	3.3412	10.9806	MT2A;BUB1B;FHIT;MAD2L1
Idiopathic Pulmonary Fibrosis	13/378	0.037653	0.278533	0	0	1.79868	5.89848	CDKN1A;VCAM1;LEF1;MYBPH;FASLG;FHIT;SULF2;TGFBR2;CCNA2;NT5E;PRC1;CCR7;EZH2
Stage IV Ovarian Carcinoma	3/38	0.0385064	0.282156	0	0	4.29032	13.9733	CX3CR1;VCAM1;AURKB
Gastritis, Atrophic	6/126	0.0386927	0.282156	0	0	2.51108	8.1663	PRKCH;SMOX;LTA;RUNX3;FHIT;APBA2
Aggressive natural killer-cell leukemia	44608	0.0387174	0.282156	0	0	7.13994	23.2153	PRF1;FASLG
Aplastic clavicles	44608	0.0387174	0.282156	0	0	7.13994	23.2153	CDT1;GMNN
Meningoencephalitis	44608	0.0387174	0.282156	0	0	7.13994	23.2153	ROBO3;CD40LG
Non-Functioning Pituitary Gland Neoplasm	44608	0.0387174	0.282156	0	0	7.13994	23.2153	CDKN1A;GADD45G
Parasitic infection	44608	0.0387174	0.282156	0	0	7.13994	23.2153	FCER2;IRF4
Polycystic liver disease	44608	0.0387174	0.282156	0	0	7.13994	23.2153	SIL1;CDC25A
Dentatorubral-Pallidoluysian Atrophy	4/65	0.0392425	0.285453	0	0	3.28625	10.6409	PLEKHG4;PPP2R2B;LY6E;EZH2
Retinal Detachment	5/95	0.0397488	0.288601	0	0	2.7872	8.98922	CAPN5;LTA;KIF11;FBLN2;NR3C2
Promyelocytic leukemia	9/232	0.0409909	0.292714	0	0	2.03188	6.49064	CDKN1A;CCNB1;IL23A;BIK;PRF1;ZBTB32;CCR7;FASLG;NME1
Dermatomyositis, Childhood Type	3/39	0.0411252	0.292714	0	0	4.17093	13.31	VCAM1;MX1;C2
Contracture of joint of hand	3/39	0.0411252	0.292714	0	0	4.17093	13.31	PHGDH;TGFBR2;EZH2
Tongue Carcinoma	4/66	0.04115	0.292714	0	0	3.23309	10.3153	MYBPH;FASLG;TGFBI;EZH2
Cervical Adenocarcinoma	4/66	0.04115	0.292714	0	0	3.23309	10.3153	PHGDH;NDC80;NME1;CDKN3
Metastatic Renal Cell Cancer	4/66	0.04115	0.292714	0	0	3.23309	10.3153	EOMES;VCAM1;NME1;AURKA
Nail dysplasia	4/66	0.04115	0.292714	0	0	3.23309	10.3153	EDAR;COL17A1;ABCA1;WNT7A
neurofibroma	4/66	0.04115	0.292714	0	0	3.23309	10.3153	TOP2A;KIT;AURKA;EZH2
Oxyphilic Adenoma	4/66	0.04115	0.292714	0	0	3.23309	10.3153	VCAM1;KIT;HMMR;MCM2
Hepatitis, Autoimmune	6/128	0.0412682	0.292714	0	0	2.46966	7.87246	CD40LG;FCRL3;RORC;CD28;RPS20;FASLG
liposarcoma	6/128	0.0412682	0.292714	0	0	2.46966	7.87246	TOP2A;TCN1;CHEK1;PLK1;HMGB2;IFI44
Neoplasms, Intracranial	5/96	0.041284	0.292714	0	0	2.75643	8.78553	MELK;OAS1;HMMR;FOXM1;TGFBR2
Ductal Breast Carcinoma	5/96	0.041284	0.292714	0	0	2.75643	8.78553	BUB1B;RAD54L;RUNX3;FHIT;MAD2L1
Allergic rhinitis (disorder)	7/162	0.0417423	0.294369	0	0	2.26985	7.20959	ABCA1;IRF4;FCRL3;RORC;FCER1A;ICOS;TGFBR2
androgen independent prostate cancer	7/162	0.0417423	0.294369	0	0	2.26985	7.20959	CCNA2;CDKN1A;PSAT1;LEF1;IFI44;HPD;EZH2
Inflammatory dermatosis	7/162	0.0417423	0.294369	0	0	2.26985	7.20959	CX3CR1;VCAM1;CD40LG;IL23A;CD160;IL21R;CCR10
Invasive carcinoma of breast	13/384	0.0418194	0.294376	0	0	1.76904	5.61562	TOP2A;CDKN1A;PLK1;GMNN;GGH;FHIT;CD1A;NME1;TGFBR2;CCNA2;EPHA1;RECK;EZH2
Malignant Glioma	16/503	0.0418932	0.294376	0	0	1.66175	5.27211	CX3CR1;TOP2A;CDKN1A;PID1;BIK;CD70;PLK1;FASLG;FOXM1;AURKB;UCHL1;STMN1;LRIG1;XAF1;RECK;EZH2
Uveitis	6/129	0.0425955	0.295415	0	0	2.44946	7.73051	CX3CR1;DBP;IL23A;CAPN5;ICOS;NR3C2
Lyme Disease	6/129	0.0425955	0.295415	0	0	2.44946	7.73051	CDKN1A;CD8B;CDCA5;PRF1;IRF7;CCR7
Central Serous Chorioretinopathy	5/97	0.0428547	0.295415	0	0	2.72633	8.58779	DNAJB1;CDKN1A;LDOC1;FOXM1;NR3C2
Cancer, Embryonal	44609	0.0433196	0.295415	0	0	6.66361	20.9181	BUB1B;TRIP13
Infarction, Lacunar	44609	0.0433196	0.295415	0	0	6.66361	20.9181	PRKCH;TNFRSF13B
Smith-Lemli-Opitz Syndrome	44609	0.0433196	0.295415	0	0	6.66361	20.9181	ABCA1;DHCR24
Vitamin B 12 Deficiency	44609	0.0433196	0.295415	0	0	6.66361	20.9181	CD40LG;TCN1
Centrally nucleated skeletal muscle fibers	44609	0.0433196	0.295415	0	0	6.66361	20.9181	RYR1;SIL1
Choroid Plexus Carcinoma	44609	0.0433196	0.295415	0	0	6.66361	20.9181	RAD54L;TGFBR2
Cleidocranial Dysplasia	44609	0.0433196	0.295415	0	0	6.66361	20.9181	RYR1;PHGDH
Disease due to Papilloma virus	44609	0.0433196	0.295415	0	0	6.66361	20.9181	CDKN1A;FHIT
Human immunodeficiency virus II infection	44609	0.0433196	0.295415	0	0	6.66361	20.9181	CD4;CD28
Low Back Pain	44609	0.0433196	0.295415	0	0	6.66361	20.9181	RTN1;HTRA1
Malignant neoplasm tonsil	44609	0.0433196	0.295415	0	0	6.66361	20.9181	CCNB1;CCR7
Parakeratosis	44609	0.0433196	0.295415	0	0	6.66361	20.9181	IL23A;LCN2
Primary antiphospholipid syndrome	44609	0.0433196	0.295415	0	0	6.66361	20.9181	ABCA1;IL23A
Primary Cutaneous Anaplastic Large Cell Lymphoma	44609	0.0433196	0.295415	0	0	6.66361	20.9181	CDKN1A;IRF4
Chikungunya Fever	3/40	0.0438315	0.297644	0	0	4.05799	12.691	ROBO3;RSAD2;OAS1
Uveal melanoma	9/235	0.0438593	0.297644	0	0	2.0046	6.26791	CD160;KIT;RPL13A;CCR7;CXCR6;LGR6;EZH2;NME1;SULF2
Juvenile rheumatoid arthritis	6/130	0.0439495	0.297644	0	0	2.42958	7.59175	ABCA1;FCRL3;HMGB2;LTA;CCR7;CXCR6
Pseudohyperkalemia Cardiff	6/130	0.0439495	0.297644	0	0	2.42958	7.59175	DPP4;VCAM1;PRF1;IL21R;NR1D2;FOXM1
Malformations of Cortical Development	5/98	0.0444609	0.300589	0	0	2.69688	8.39578	EOMES;CCNA2;CNTNAP2;CCNB1;TUBG1
Celiac Disease	11/311	0.0450235	0.30387	0	0	1.84827	5.73069	DPP4;NT5E;IL23A;CLEC10A;TAGAP;PRF1;CD28;CD3G;ICOS;RUNX3;BACH2
Triple Negative Breast Neoplasms	19/631	0.0451964	0.304263	0	0	1.57249	4.86958	FANCI;TOP2A;PLK1;TTK;AXIN2;FOXM1;CDC20;TGFBR3;CENPE;NT5E;MELK;FABP5;CHEK1;KIT;LCN2;NUSAP1;CCR7;EIF4B;EZH2
Acute GVH disease	7/165	0.0453141	0.304263	0	0	2.22641	6.88881	VCAM1;FCRL3;PRF1;CD28;LTA;CCR7;AURKA
Anaplastic astrocytoma	7/165	0.0453141	0.304263	0	0	2.22641	6.88881	TOP2A;MELK;CD70;KIT;EPHA1;FOXM1;KIF15
Endometrial Neoplasms	9/237	0.0458446	0.307299	0	0	1.98681	6.12433	OVGP1;CDKN1A;FABP5;HTRA1;HMMR;RUNX3;FHIT;AURKB;EZH2
Cerebellar Diseases	3/41	0.0466244	0.31116	0	0	3.951	12.1123	PLEKHG4;PPP2R2B;SIL1
exudative macular degeneration	3/41	0.0466244	0.31116	0	0	3.951	12.1123	ABCA1;HTRA1;C2
Vesicular Stomatitis	6/132	0.0467374	0.31116	0	0	2.39077	7.32343	ROBO3;PLSCR1;IRF7;EIF2AK2;TNFRSF25;CRIP2
PACHYONYCHIA CONGENITA 3	6/132	0.0467374	0.31116	0	0	2.39077	7.32343	CCNA2;CDKN1A;PSAT1;PLK1;RORC;SULF2
Chromosome 8, trisomy	4/69	0.0471828	0.312757	0	0	3.08339	9.41584	KIT;CCR7;CD1B;CD1A
Melanocytic nevus	8/202	0.0472763	0.312757	0	0	2.07382	6.32878	CDKN1A;IRF4;KIT;KIF20A;XAF1;EZH2;NME1;TGFBR2
Adenocarcinoma of pancreas	12/353	0.0479859	0.312757	0	0	1.77473	5.38959	ZNF331;CX3CR1;EPHA4;TPX2;CDKN1A;RRM2;PLK1;LCN2;CCR7;HMMR;EZH2;TGFBR2
Malignant neoplasm of liver	23/804	0.048037	0.312757	0	0	1.4943	4.53637	BTG1;SATB1;PLK1;RPS6;BTBD11;FOXM1;FHIT;NDC80;NME1;AURKA;TGFBR2;CCNA2;DNAJB1;CCNB1;PTTG1;SCD;LCN2;PHGDH;XAF1;HPD;APOBEC3A;EZH2;CDKN3
Adenocarcinoma of lung, stage IV	44610	0.0481134	0.312757	0	0	6.24681	18.954	TMEM106B;FBLN2
Hand, Foot and Mouth Disease	44610	0.0481134	0.312757	0	0	6.24681	18.954	OAS1;CPVL
Stretched skin	44610	0.0481134	0.312757	0	0	6.24681	18.954	PSAT1;PHGDH
Endocarditis	44610	0.0481134	0.312757	0	0	6.24681	18.954	SMOX;PRF1
HER2-positive carcinoma of breast	44610	0.0481134	0.312757	0	0	6.24681	18.954	CCNB1;RPS6
Impaired T cell function	44610	0.0481134	0.312757	0	0	6.24681	18.954	TNFRSF13B;ICOS
Infective cystitis	44610	0.0481134	0.312757	0	0	6.24681	18.954	RRM2;HTRA1
Lack of skin elasticity	44610	0.0481134	0.312757	0	0	6.24681	18.954	PSAT1;PHGDH
Milium Cyst	44610	0.0481134	0.312757	0	0	6.24681	18.954	COL17A1;TGFBR2
Mixed Connective Tissue Disease	44610	0.0481134	0.312757	0	0	6.24681	18.954	COL17A1;CD40LG
Tumor Immunity	6/133	0.0481716	0.312757	0	0	2.37182	7.19371	CD40LG;PSAT1;TIMELESS;CD28;TNFRSF25;CXCR6
Metastatic Prostate Carcinoma	9/240	0.0489334	0.317179	0	0	1.9607	5.91601	EEF1A1;DPP4;CDKN1A;SATB1;PSAT1;CXCR6;EZH2;NME1;TGFBR2
Tracheal Diseases	4/70	0.049297	0.31752	0	0	3.03652	9.1396	VCAM1;RPS6;IL7R;FHIT
Neurofibromatoses	4/70	0.049297	0.31752	0	0	3.03652	9.1396	TOP2A;KIT;AURKA;EZH2
Broad thumbs	3/42	0.049503	0.31752	0	0	3.8495	11.5705	FGF9;NOG;EZH2
Primary Carcinoma	3/42	0.049503	0.31752	0	0	3.8495	11.5705	KIT;NME1;EZH2
Radial deviation of finger	3/42	0.049503	0.31752	0	0	3.8495	11.5705	NOG;PHGDH;EZH2
Squamous cell carcinoma of skin	8/204	0.049566	0.31752	0	0	2.05245	6.16648	POLQ;CDKN1A;IRF4;PLK1;EPHA1;LGR6;CDC25A;KRT72
Embryonal Carcinoma	8/204	0.049566	0.31752	0	0	2.05245	6.16648	CCNA2;TCN2;FGF9;IL23A;KIT;FOXM1;DTL;CDKN3
Mycoses	6/134	0.0496327	0.31752	0	0	2.35317	7.06683	CCR1;CD40LG;IL23A;SCD;PRF1;CCR6
Severe Sepsis	5/102	0.0512425	0.327285	0	0	2.58514	7.68092	IL23A;SH2D1A;LCN2;LTA;TGFBI
Benign melanocytic nevus	4/71	0.0514626	0.327626	0	0	2.99104	8.87413	CDKN1A;IRF4;KIT;LEF1
Cockayne Syndrome	4/71	0.0514626	0.327626	0	0	2.99104	8.87413	ROBO3;MT2A;CHEK1;CDCA8
Leprosy, Lepromatous	3/43	0.0524663	0.330235	0	0	3.75307	11.0625	CD40LG;IL23A;CD28
Multiple Sclerosis, Acute Fulminating	3/43	0.0524663	0.330235	0	0	3.75307	11.0625	VCAM1;CBLB;IL7R
Acquired aplastic anemia	3/43	0.0524663	0.330235	0	0	3.75307	11.0625	IL23A;PRF1;EZH2
Experimental Organism Basal Cell Carcinoma	10/281	0.052547	0.330235	0	0	1.85799	5.47373	COL17A1;CCNA2;IL23A;IRF4;LCN2;FASLG;CXCR6;FOXM1;RUNX3;TGFBR2
Pruritus	6/136	0.0526359	0.330235	0	0	2.31673	6.82129	CD63;KIT;CD28;NR1D2;CXCR6;IL7R
Recurrent viral infection	44611	0.0530897	0.330235	0	0	5.87905	17.2596	CD8A;MCM4
Thymoma, type C	44611	0.0530897	0.330235	0	0	5.87905	17.2596	CD70;KIT
Tonsillar Carcinoma	44611	0.0530897	0.330235	0	0	5.87905	17.2596	CCNB1;CCR7
Aase Smith syndrome 2	44611	0.0530897	0.330235	0	0	5.87905	17.2596	RPS29;RPL15
Vulval intraepithelial neoplasia	44611	0.0530897	0.330235	0	0	5.87905	17.2596	CCNA2;CCNB1
Gastric dysplasia	44611	0.0530897	0.330235	0	0	5.87905	17.2596	PTTG1;SMOX
PITUITARY DWARFISM I	44611	0.0530897	0.330235	0	0	5.87905	17.2596	PLK4;GMNN
Pregnancy associated hypertension	44611	0.0530897	0.330235	0	0	5.87905	17.2596	VCAM1;NR3C2
Adenoid Cystic Carcinoma	8/207	0.0531336	0.330235	0	0	2.02119	5.93209	TOP2A;CENPF;ESPL1;UHRF1;KIT;RUNX3;DTL;SKA1
Ataxia	8/207	0.0531336	0.330235	0	0	2.02119	5.93209	TOP2A;UCHL1;PPP2R2B;CHEK1;PRF1;RNASE2;SIL1;LY6E
Cerebral Infarction	10/282	0.0535725	0.331009	0	0	1.85106	5.41755	ABCA1;PLSCR1;PRKCH;TNFRSF13B;EPHX2;LTA;RPL13A;PHGDH;NR3C2;TGFBR2
Urinary tract infection	4/72	0.0536795	0.331009	0	0	2.94691	8.61889	PLEKHB1;PRF1;LTA;LCN2
Bone neoplasms	4/72	0.0536795	0.331009	0	0	2.94691	8.61889	FGF9;IL11RA;TGFBR2;NME1
hypopigmented skin patch	4/72	0.0536795	0.331009	0	0	2.94691	8.61889	FANCI;KIT;CD28;CCR6
mixed gliomas	4/72	0.0536795	0.331009	0	0	2.94691	8.61889	TOP2A;STMN1;PLK1;XAF1
Brain Neoplasms	19/645	0.0539804	0.332343	0	0	1.53619	4.48434	DUSP2;CDKN1A;CD70;BUB1B;FASLG;KIF11;FOXM1;FHIT;AURKA;TGFBR2;CDC20;CCNB1;MELK;CD40LG;FGF9;KIT;IRF7;PHGDH;EZH2
Spontaneous abortion	6/137	0.0541782	0.333039	0	0	2.29893	6.70248	SDF2L1;CD8A;COL6A1;IFI6;IFI44;TGFBI
Fever	7/172	0.0543938	0.333842	0	0	2.13119	6.20497	CCR1;RYR1;CD40LG;HTRA1;IL7R;APOBEC3A;NME1
Presenile dementia	12/361	0.0550269	0.337201	0	0	1.73333	5.02654	ABCA1;DPP4;SPON1;CDKN1A;UCHL1;CD4;VCAM1;PPP2R2B;TMEM106B;DHCR24;EPHA1;LY6E
Liver diseases	18/605	0.055197	0.337716	0	0	1.55108	4.49324	ABCA1;CCR1;HSD3B7;CDKN1A;VCAM1;GLS2;GPT2;CXCR6;CDC25A;CD40LG;IL23A;TIMELESS;LCN2;LTA;CMPK2;CCR6;IL7R;HPD
Ascites	3/44	0.0555133	0.338459	0	0	3.66134	10.5854	DPP4;BUB1B;TRIP13
Purpura	3/44	0.0555133	0.338459	0	0	3.66134	10.5854	TNFRSF13B;ICOS;C2
Glomerulonephritis	8/209	0.0556013	0.338459	0	0	2.00088	5.78163	CX3CR1;CD40LG;VCAM1;EPHX2;SH2D1A;KIT;PRF1;CCR6
polyps	10/284	0.055663	0.338459	0	0	1.83736	5.30711	CDKN1A;VCAM1;KIT;LCN2;CXCR6;RUNX3;AURKB;EZH2;NME1;AURKA
46, XY female	44612	0.0582394	0.349258	0	0	5.55215	15.7859	FGF9;GADD45G
Sandhoff Disease	44612	0.0582394	0.349258	0	0	5.55215	15.7859	UCHL1;RPS27A
Stillbirth	44612	0.0582394	0.349258	0	0	5.55215	15.7859	CENPF;PHGDH
Helicobacter-associated gastritis	44612	0.0582394	0.349258	0	0	5.55215	15.7859	CCR7;CCR6
Hyperkalemia	44612	0.0582394	0.349258	0	0	5.55215	15.7859	RYR1;NR3C2
Latent Tuberculosis	44612	0.0582394	0.349258	0	0	5.55215	15.7859	IL23A;HPD
Mild global developmental delay	44612	0.0582394	0.349258	0	0	5.55215	15.7859	PLK4;CENPE
Oropharynx (excludes nasopharynx)	44612	0.0582394	0.349258	0	0	5.55215	15.7859	CDKN1A;SERPING1
Rare Diseases	44612	0.0582394	0.349258	0	0	5.55215	15.7859	KIT;CD1A
Carcinomatosis	7/175	0.0586089	0.350405	0	0	2.09281	5.93702	EEF1A1;RPS14;SCD;STMN1;ID3;FHIT;TGFBR2
Mammary Tumorigenesis	7/175	0.0586089	0.350405	0	0	2.09281	5.93702	TIAM1;MELK;PTTG1;FABP5;CHEK1;CCR7;CDC25A
Recurrent respiratory infections	8/212	0.0594378	0.35482	0	0	1.97115	5.5642	RYR1;CD8A;GMNN;CDCA7;MCM4;CD3G;WDR34;FBLN5
Myocardial Ischemia	14/447	0.0604223	0.359786	0	0	1.63135	4.57821	ABCA1;C1QB;VCAM1;RTN1;RSAD2;CLEC10A;EPHX2;MX1;CCNA2;CD40LG;FABP5;KIT;LTA;ID3
Myocardial Failure	5/107	0.0605246	0.359786	0	0	2.45779	6.89336	SCD;EPHX2;CCR7;FBLN5;NR3C2
Vascular inflammations	6/141	0.060619	0.359786	0	0	2.23036	6.25201	ABCA1;VCAM1;EPHX2;LCN2;DHCR24;NR3C2
Early-Stage Breast Carcinoma	4/75	0.0606361	0.359786	0	0	2.82196	7.90957	TOP2A;RRM2;CDC25A;EZH2
Precursor T-Cell Lymphoblastic Leukemia-Lymphoma	13/407	0.0607827	0.360112	0	0	1.66378	4.65932	CDKN1A;LEF1;PLK1;FOXM1;FHIT;CD1A;NT5E;SALL2;CHEK1;KIT;CCR7;IL7R;EZH2
Diabetes Mellitus, Non-Insulin-Dependent	42/1671	0.0610151	0.360945	0	0	1.31675	3.68246	CX3CR1;CDKN1A;RTN1;RORC;ADCY3;KIF11;CXCR6;FOXM1;FHIT;BACH2;OASL;DPP4;MT2A;UCHL1;DBP;STMN1;CAPN5;ABCA1;CCR1;SDF2L1;VCAM1;NOG;SULF2;TGFBR2;TGFBR3;CD4;NEIL3;CD40LG;FABP5;OAS1;TBC1D4;SCD;PSAT1;PRC1;IL23A;DDAH2;LCN2;LTA;SERPING1;MCM6;TGFBI;CDKN3
Migraine Disorders	10/289	0.0611221	0.361034	0	0	1.80397	5.04188	CCR1;CX3CR1;DUSP2;RPS29;HJURP;LTA;RPL15;TGFBI;RNASE2;TGFBR2
Cerebrovascular Disorders	7/177	0.0615281	0.362089	0	0	2.06797	5.76605	ABCA1;CX3CR1;VCAM1;TCN2;HTRA1;TUBG1;TGFBR2
Atherosclerosis	30/1133	0.0616525	0.362089	0	0	1.38257	3.85217	CX3CR1;ROBO3;CDKN1A;PRF1;FASLG;CXCR6;NR3C2;DPP4;MT2A;NT5E;CCR7;CCR6;ICOS;ABCA1;VCAM1;RSAD2;EPHX2;CCNA2;TGFBR3;CD40LG;FABP5;SCD;DDAH2;KIT;LCN2;CD28;LTA;ID3;TNFRSF25;TGFBI
Smell Perception	3/46	0.0618538	0.362089	0	0	3.49069	9.71453	DBNDD1;IRF4;APBA2
ATRICHIA WITH PAPULAR LESIONS	3/46	0.0618538	0.362089	0	0	3.49069	9.71453	ABCA1;LEF1;KIT
Colonic Polyps	3/46	0.0618538	0.362089	0	0	3.49069	9.71453	PTTG1;PHGDH;RUNX3
Hyperparathyroidism	3/46	0.0618538	0.362089	0	0	3.49069	9.71453	CDKN1A;EZH2;CDKN3
Restenosis	8/214	0.0620861	0.362908	0	0	1.95181	5.42453	CCNA2;CX3CR1;CCNB1;CD40LG;CDCA5;SERPING1;TGFBI;LGR6
Leprosy	6/142	0.0622973	0.363602	0	0	2.21384	6.14526	VCAM1;CD40LG;IL23A;LTA;CD1B;TGFBR2
Nephroblastoma	12/369	0.0627339	0.364969	0	0	1.69378	4.68984	ABCA1;TOP2A;TCN2;SALL2;KIT;BUB1B;FASLG;TRIP13;APOBEC3A;EZH2;CDKN3;MCM2
Niemann-Pick Disease, Type C	4/76	0.0630561	0.364969	0	0	2.78262	7.69042	TOP2A;ABCA1;ROBO3;CDCA5
Non-small cell lung cancer stage I	4/76	0.0630561	0.364969	0	0	2.78262	7.69042	MT1G;FHIT;NME1;EZH2
Alopecia	8/215	0.0634375	0.364969	0	0	1.94228	5.35622	EDAR;SCD;MX1;CD28;HTRA1;FASLG;IL7R;NR3C2
Carcinoma	8/215	0.0634375	0.364969	0	0	1.94228	5.35622	EEF1A1;RPS14;SCD;STMN1;ID3;RUNX3;FHIT;TGFBR2
Lymphoma, Mixed-Cell	44613	0.0635537	0.364969	0	0	5.25967	14.495	PRF1;RAD54L
Psychomotor retardation, mild	44613	0.0635537	0.364969	0	0	5.25967	14.495	PLK4;CENPE
Angiomyolipoma of kidney	44613	0.0635537	0.364969	0	0	5.25967	14.495	RPS6;KIT
Hypoplastic iliac wing	44613	0.0635537	0.364969	0	0	5.25967	14.495	WNT7A;EZH2
Lower respiratory tract infection	44613	0.0635537	0.364969	0	0	5.25967	14.495	CD160;COL6A1
Pneumoconiosis	44613	0.0635537	0.364969	0	0	5.25967	14.495	OVGP1;CX3CR1
Neurodegenerative Disorders	21/744	0.0637753	0.365707	0	0	1.47043	4.04719	ABCA1;CX3CR1;EPHA4;RRM2;CDCA5;CCNF;HTRA1;EIF2AK2;DNAJB1;TPPP3;UCHL1;CD40LG;CYP2U1;PPP2R2B;STMN1;LCN2;TMEM106B;RPS27A;TNFRSF21;EZH2;LY6E
Cerebellar Hypoplasia	6/143	0.0640029	0.366477	0	0	2.19757	6.04074	ROBO3;CENPE;PSAT1;BUB1B;PHGDH;SIL1
Malignant neoplasm of endometrium	17/576	0.0648577	0.370831	0	0	1.53646	4.20309	CDKN1A;LEF1;SIRT4;HTRA1;BUB1B;FHIT;NDC80;NME1;TGFBR2;NT5E;CCNE1;STMN1;CHEK1;KIT;LCN2;LTA;EZH2
Spinocerebellar Ataxia Type 6 (disorder)	3/47	0.0651449	0.371392	0	0	3.41118	9.31642	DNAJB1;PPP2R2B;LY6E
Neuroblastic tumors	3/47	0.0651449	0.371392	0	0	3.41118	9.31642	TGFBR3;CENPF;KIT
Marinesco-Sjogren syndrome	4/77	0.0655262	0.373025	0	0	2.74436	7.47922	SIL1;RUNX3;ACVR2A;TGFBR2
Uterine Corpus Cancer	17/578	0.0665011	0.377602	0	0	1.53083	4.14936	CDKN1A;LEF1;SIRT4;HTRA1;BUB1B;FHIT;NDC80;NME1;TGFBR2;NT5E;CCNE1;STMN1;CHEK1;KIT;LCN2;LTA;EZH2
Plasmacytoma	5/110	0.0665226	0.377602	0	0	2.3872	6.46981	DPP4;IRF4;KIT;FOXM1;CDKN3
Neuroendocrine Tumors	9/256	0.0677159	0.383821	0	0	1.83218	4.93302	DUSP2;CCNE1;STMN1;KIT;GGH;KIF11;LGR6;FOXM1;FHIT
Pituitary Neoplasms	10/295	0.0681175	0.384578	0	0	1.76544	4.7429	TOP2A;CDKN1A;PTTG1;ESPL1;DHCR24;FOXM1;GADD45G;EZH2;NME1;CDKN3
cardiac event	3/48	0.0685149	0.384578	0	0	3.33521	8.94071	CX3CR1;SCD;NR3C2
Bronchiectasis	5/111	0.068593	0.384578	0	0	2.36455	6.33598	TNFRSF13B;IL23A;CD8A;IL21R;ICOS
Dermatitis, Irritant	44614	0.0690243	0.384578	0	0	4.99643	13.3569	CCR10;C2
Lupus Erythematosus, Subacute Cutaneous	44614	0.0690243	0.384578	0	0	4.99643	13.3569	PRF1;CD28
Activated B-cell type diffuse large B-cell lymphoma	44614	0.0690243	0.384578	0	0	4.99643	13.3569	IRF4;BATF
Camurati-Engelmann Syndrome	44614	0.0690243	0.384578	0	0	4.99643	13.3569	RYR1;TGFBR2
Chronic glomerulonephritis	44614	0.0690243	0.384578	0	0	4.99643	13.3569	LTA;GADD45G
Chronic urticaria	44614	0.0690243	0.384578	0	0	4.99643	13.3569	CD63;SERPING1
Granulomatous Slack Skin	44614	0.0690243	0.384578	0	0	4.99643	13.3569	IRF4;CD28
Hypoplastic myelodysplasia	44614	0.0690243	0.384578	0	0	4.99643	13.3569	RPS14;KIT
Leukemia secondary	44614	0.0690243	0.384578	0	0	4.99643	13.3569	TOP2A;EZH2
Epithelioma	10/297	0.0705582	0.391778	0	0	1.75296	4.64765	CCNB1;CD70;SCD;FEZ1;KIT;LEF1;LGR6;RUNX3;FHIT;EZH2
Corneal Opacity	4/79	0.0706157	0.391778	0	0	2.67091	7.07924	ABCA1;BUB1B;TGFBI;TRIP13
Luminal B Breast Carcinoma	4/79	0.0706157	0.391778	0	0	2.67091	7.07924	TOP2A;CCNB1;MELK;ESPL1
Chronic Obstructive Airway Disease	19/668	0.0709158	0.392888	0	0	1.47995	3.91634	ABCA1;CD63;SATB1;PRF1;BTBD11;CXCR6;CD1A;FBLN5;TGFBR3;NT5E;DBP;RPS6KA5;FABP5;IL23A;CD8A;LCN2;CD28;CCR7;CCR6
stage, prostate cancer	3/49	0.0719625	0.39645	0	0	3.26254	8.58573	PSAT1;NUSAP1;EZH2
Chronic inflammatory disorder	3/49	0.0719625	0.39645	0	0	3.26254	8.58573	CCNA2;CCR7;CCR6
Li-Fraumeni Syndrome	3/49	0.0719625	0.39645	0	0	3.26254	8.58573	CDKN1A;CHEK1;IRF7
Muscular fasciculation	3/49	0.0719625	0.39645	0	0	3.26254	8.58573	UCHL1;FEZ1;LY6E
Hypersensitivity	7/184	0.0724352	0.398495	0	0	1.98547	5.21199	CCR1;CD40LG;RORC;CCR6;IL7R;RUNX3;BACH2
Carcinoma, Endometrioid	5/113	0.0728398	0.399044	0	0	2.32053	6.0786	CCNE1;KIT;NME1;MCM2;AURKA
Intracranial Aneurysm	5/113	0.0728398	0.399044	0	0	2.32053	6.0786	TGFBR3;TCN2;TNFRSF13B;TGFBI;TGFBR2
Joint hyperflexibility	5/113	0.0728398	0.399044	0	0	2.32053	6.0786	PLK4;CDT1;CENPE;GMNN;FBLN5
Reduced fetal movement	4/80	0.0732344	0.400543	0	0	2.63563	6.88977	RYR1;PSAT1;COL6A1;PHGDH
Chronic Kidney Diseases	12/379	0.0733295	0.400543	0	0	1.64678	4.30268	DPP4;CX3CR1;MT2A;NT5E;RTN1;VCAM1;DDAH2;SH2D1A;CD28;LCN2;LTA;NR3C2
Respiratory Distress Syndrome, Adult	7/185	0.0740812	0.400543	0	0	1.97422	5.13809	MT2A;CD40LG;PRF1;LCN2;LTA;FASLG;FBLN5
Eosinophilia	7/185	0.0740812	0.400543	0	0	1.97422	5.13809	CCR1;CD2;CD4;KIT;IRF7;FASLG;IL7R
Angioedemas, Hereditary	44615	0.074643	0.400543	0	0	4.75826	12.3479	SERPING1;C2
Severe combined immunodeficiency due to adenosine deaminase deficiency	44615	0.074643	0.400543	0	0	4.75826	12.3479	DPP4;NT5E
Lymphoma, Undifferentiated	44615	0.074643	0.400543	0	0	4.75826	12.3479	PRF1;RAD54L
Microangiopathy, Diabetic	44615	0.074643	0.400543	0	0	4.75826	12.3479	ADCY3;FASLG
Thymus Neoplasms	44615	0.074643	0.400543	0	0	4.75826	12.3479	TOP2A;KIT
Abnormality of the genital system	44615	0.074643	0.400543	0	0	4.75826	12.3479	RPS29;RPL15
Abnormality of the reproductive system	44615	0.074643	0.400543	0	0	4.75826	12.3479	RPS29;RPL15
bilateral breast cancer	44615	0.074643	0.400543	0	0	4.75826	12.3479	GALNT12;FHIT
Cellular immunodeficiency	44615	0.074643	0.400543	0	0	4.75826	12.3479	SH2D1A;CDCA7
Corneal erosion	44615	0.074643	0.400543	0	0	4.75826	12.3479	COL17A1;TGFBI
Penis carcinoma	44615	0.074643	0.400543	0	0	4.75826	12.3479	FHIT;RUNX3
Pancreatic intraepithelial neoplasia	5/114	0.0750161	0.401996	0	0	2.29912	5.95484	CX3CR1;SQLE;CDKN1A;LCN2;PHGDH
Tumors of Adrenal Cortex	3/50	0.0754864	0.402868	0	0	3.19296	8.24997	TOP2A;BUB1B;DLGAP5
Abnormality of the ribs	3/50	0.0754864	0.402868	0	0	3.19296	8.24997	CDT1;GMNN;WDR34
Adult Lymphoma	3/50	0.0754864	0.402868	0	0	3.19296	8.24997	CD40LG;SH2D1A;EZH2
Malignant neoplasm of tongue	4/81	0.0759017	0.404535	0	0	2.60127	6.70688	FASLG;TGFBI;FHIT;EZH2
Alzheimer's Disease	48/1981	0.0774108	0.406553	0	0	1.26836	3.24527	CX3CR1;CDKN1A;SPON1;CDCA5;HTRA1;FASLG;TTK;KIF11;FOXM1;C2;NR3C2;DPP4;CHAF1B;MT2A;UCHL1;MTHFD1L;STMN1;CHEK1;CCR6;SIL1;ABCA1;EOMES;EPHA4;VCAM1;MX1;PLK1;RPS6;NOG;EIF2AK2;DHCR24;NME1;TGFBR2;CD40LG;SCD;CD8A;HOOK1;PPP2R2B;SP4;LCN2;IRF7;SERPING1;TMEM106B;LGR6;EPHA1;APBA2;TNFRSF21;EZH2;RPS23
Carcinoma, Spindle-Cell	7/187	0.077439	0.406553	0	0	1.95208	4.99394	EEF1A1;RPS14;SCD;STMN1;ID3;FHIT;TGFBR2
Lymphoma, Large-Cell, Follicular	4/82	0.0786175	0.406553	0	0	2.56778	6.53029	CD70;KIT;LEF1;EZH2
Aneurysm	6/151	0.0786272	0.406553	0	0	2.07547	5.278	VCAM1;PRF1;LCN2;FBLN5;NR3C2;TGFBR2
Decreased platelet count	6/151	0.0786272	0.406553	0	0	2.07547	5.278	FANCI;CD40LG;TCN2;SH2D1A;PRF1;PHGDH
Congenital absence of kidney	3/51	0.0790852	0.406553	0	0	3.12628	7.93209	PHGDH;SOX8;CEP55
Friedreich Ataxia	3/51	0.0790852	0.406553	0	0	3.12628	7.93209	PDLIM1;PPP2R2B;LY6E
Lymphocytic infiltration	3/51	0.0790852	0.406553	0	0	3.12628	7.93209	CD40LG;LTA;CCR7
Malignant ascites	3/51	0.0790852	0.406553	0	0	3.12628	7.93209	SCD;CCR6;FHIT
Muscle Hypertonia	5/116	0.0794734	0.406553	0	0	2.25746	5.71665	PLK4;PSAT1;PRF1;EZH2;TGFBR2
Apraxia, Developmental Verbal	44616	0.0804018	0.406553	0	0	4.54174	11.4485	CNTNAP2;CD28
Lymphoma, Intermediate-Grade	44616	0.0804018	0.406553	0	0	4.54174	11.4485	PRF1;RAD54L
Abnormality of nail of toe	44616	0.0804018	0.406553	0	0	4.54174	11.4485	EDAR;KIF11
Abnormality of the liver	44616	0.0804018	0.406553	0	0	4.54174	11.4485	ABCA1;HPD
Cervix Diseases	44616	0.0804018	0.406553	0	0	4.54174	11.4485	CDKN1A;RECK
Non-infiltrating lobular carcinoma	44616	0.0804018	0.406553	0	0	4.54174	11.4485	LGR6;NME1
Prematurely aged appearance	44616	0.0804018	0.406553	0	0	4.54174	11.4485	PLK4;CENPE
Pyemia	44616	0.0804018	0.406553	0	0	4.54174	11.4485	LTA;TGFBI
Squamous cell carcinoma of tongue	6/152	0.0805772	0.406553	0	0	2.06115	5.19109	CDT1;SATB1;FOXM1;EZH2;NME1;MCM2
Muscular Dystrophy, Duchenne	7/189	0.0808844	0.406553	0	0	1.93043	4.85452	CD4;TPPP3;NOG;WNT7A;EZH2;TGFBR2;CDKN3
Malaria	14/468	0.080915	0.406553	0	0	1.55419	3.90778	ABCA1;CCR1;VCAM1;CDCA5;CD2;DNAJB1;CD40LG;TCN2;IL23A;TIMELESS;LTA;CCR7;ICOS;IL7R
Ki-1+ Anaplastic Large Cell Lymphoma	8/227	0.0810816	0.406553	0	0	1.83472	4.60936	DPP4;CDKN1A;IRF4;KIT;RPS6;PRF1;FASLG;EZH2
Retrusion of upper jaw bones	4/83	0.0813812	0.406553	0	0	2.53515	6.35971	CDT1;IL11RA;GMNN;AXIN2
Decreased projection of maxilla	4/83	0.0813812	0.406553	0	0	2.53515	6.35971	CDT1;IL11RA;GMNN;AXIN2
Deficiency of upper jaw bones	4/83	0.0813812	0.406553	0	0	2.53515	6.35971	CDT1;IL11RA;GMNN;AXIN2
Hypoplasia of the maxilla	4/83	0.0813812	0.406553	0	0	2.53515	6.35971	CDT1;IL11RA;GMNN;AXIN2
Hypotrophic maxilla	4/83	0.0813812	0.406553	0	0	2.53515	6.35971	CDT1;IL11RA;GMNN;AXIN2
Maxillary retrognathia	4/83	0.0813812	0.406553	0	0	2.53515	6.35971	CDT1;IL11RA;GMNN;AXIN2
Stevens-Johnson Syndrome	3/52	0.0827574	0.406553	0	0	3.06232	7.63082	FASLG;FBXO6;CCR10
Thick vermilion border	3/52	0.0827574	0.406553	0	0	3.06232	7.63082	EDAR;PSAT1;PHGDH
Thrombocytopenia due to platelet alloimmunization	3/52	0.0827574	0.406553	0	0	3.06232	7.63082	TNFRSF13B;IL23A;RUNX3
Experimental Lung Inflammation	3/52	0.0827574	0.406553	0	0	3.06232	7.63082	CCR1;CD40LG;CCR6
Nodular glomerulosclerosis	3/52	0.0827574	0.406553	0	0	3.06232	7.63082	CDKN1A;TGFBI;TGFBR2
Secondary malignant neoplasm of lung	19/682	0.0828252	0.406553	0	0	1.44763	3.60608	ROBO3;BTG1;SATB1;NOG;FOXM1;NME1;TGFBR2;HERC5;UCHL1;FABP5;PTTG1;IL23A;STMN1;RPS3;LCN2;CCR7;TGFBI;ICOS;EZH2
Ankylosing spondylitis	11/347	0.0833853	0.406553	0	0	1.64716	4.09202	DBP;IL23A;SPOCK2;NOG;PRF1;CD28;RORC;LTA;ADCY3;RUNX3;BACH2
Retrognathia	5/118	0.0840696	0.406553	0	0	2.21728	5.49023	CDT1;GMNN;DHCR24;EZH2;TGFBR2
Hurthle Cell Tumor	4/84	0.0841923	0.406553	0	0	2.50333	6.19488	VCAM1;KIT;HMMR;MCM2
Prostatic Hyperplasia	4/84	0.0841923	0.406553	0	0	2.50333	6.19488	EEF1A1;MT2A;FABP5;IFI44
Peripheral Neuropathy	10/308	0.0849635	0.406553	0	0	1.68729	4.16007	ABCA1;UCHL1;NT5E;LRIG1;SOX8;ICOS;DCPS;FBLN5;LY6E;AURKA
Severe Aplastic Anemia	44617	0.086293	0.406553	0	0	4.34406	10.643	KIT;PRF1
Tick-Borne Encephalitis	44617	0.086293	0.406553	0	0	4.34406	10.643	EIF4B;OASL
Trichothiodystrophy Syndromes	44617	0.086293	0.406553	0	0	4.34406	10.643	CHEK1;COL6A1
Zinc deficiency	44617	0.086293	0.406553	0	0	4.34406	10.643	MT2A;SCD
Cyclic neutropenia	44617	0.086293	0.406553	0	0	4.34406	10.643	LEF1;AURKA
Dermatitis Herpetiformis	44617	0.086293	0.406553	0	0	4.34406	10.643	COL17A1;NT5E
MOHR-TRANEBJAERG SYNDROME	44617	0.086293	0.406553	0	0	4.34406	10.643	TIMELESS;FHIT
Neonatal onset	44617	0.086293	0.406553	0	0	4.34406	10.643	RYR1;HSD3B7
Opisthotonus	44617	0.086293	0.406553	0	0	4.34406	10.643	PSAT1;PHGDH
Liver Failure, Acute	5/119	0.0864193	0.406553	0	0	2.19772	5.38121	CX3CR1;CD40LG;PIK3IP1;TIMELESS;FASLG
Autistic behavior	3/53	0.0865017	0.406553	0	0	3.00092	7.34503	CNTNAP2;AP1S2;RPS23
Mucocutaneous Lymph Node Syndrome	6/155	0.0865883	0.406553	0	0	2.01934	4.9405	VCAM1;CD40LG;IL23A;PRF1;LTA;TGFBR2
Recurrent urinary tract infection	4/85	0.0870505	0.406553	0	0	2.4723	6.03555	PRF1;LTA;LCN2;FBLN5
Cystadenocarcinoma, Serous	4/85	0.0870505	0.406553	0	0	2.4723	6.03555	DPP4;CCNE1;DHCR24;NME1
Malaria, Cerebral	4/85	0.0870505	0.406553	0	0	2.4723	6.03555	ABCA1;VCAM1;CD40LG;LTA
Curvature of digit	4/85	0.0870505	0.406553	0	0	2.4723	6.03555	NOG;WNT7A;PHGDH;EZH2
Herpes NOS	4/85	0.0870505	0.406553	0	0	2.4723	6.03555	COL17A1;CD160;LTA;CXCR6
Down Syndrome	14/474	0.0875028	0.406553	0	0	1.53343	3.73557	CDKN1A;BTG1;MX1;GMNN;NME1;EEF1A1;TIAM1;CHAF1B;DBP;MTHFD1L;STMN1;KIT;COL6A1;EZH2
Polyhydramnios	5/120	0.0888031	0.406553	0	0	2.1785	5.27486	RYR1;PSAT1;BUB1B;PHGDH;TRIP13
Disseminated Malignant Neoplasm	7/194	0.0898799	0.406553	0	0	1.87833	4.52543	ABCA1;DPP4;BTG1;LEF1;XAF1;EZH2;NME1
Generalized muscle weakness	4/86	0.0899553	0.406553	0	0	2.44203	5.88148	RYR1;EPHA4;CCNF;COL6A1
Nevus	4/86	0.0899553	0.406553	0	0	2.44203	5.88148	CDKN1A;IRF4;KIT;EZH2
Ischemic stroke	12/393	0.089997	0.406553	0	0	1.58511	3.81691	ABCA1;PRKCH;CD40LG;VCAM1;TCN2;IRF4;EPHX2;LTA;CXCR6;EZH2;CDKN3;NR3C2
Lymphoma, Diffuse	3/54	0.0903166	0.406553	0	0	2.94193	7.07367	PRF1;MT1G;RAD54L
Atherogenesis	3/54	0.0903166	0.406553	0	0	2.94193	7.07367	ABCA1;VCAM1;FASLG
Gingivitis	3/54	0.0903166	0.406553	0	0	2.94193	7.07367	CD40LG;LTA;HTRA1
Primary central nervous system lymphoma	3/54	0.0903166	0.406553	0	0	2.94193	7.07367	CDKN1A;TCN2;IRF4
Obesity	47/1960	0.0910661	0.406553	0	0	1.25272	3.00174	CX3CR1;CDKN1A;PID1;RORC;HMGB2;ADCY3;CXCR6;FOXM1;NR3C2;DPP4;DNAJB1;RPS14;MT2A;DBP;CHEK1;CAPN5;OIP5;CCR7;CCR6;ABCA1;PRKCH;VCAM1;PLK1;NOG;SIRT4;EIF2AK2;PASK;RNASE2;SORBS3;DHRS3;SULF2;TCN2;FABP5;SCD;IL23A;DDAH2;KIT;COL6A1;TIMELESS;LCN2;CD28;LTA;KLRF1;TNFRSF25;LGR6;IL7R;SLC27A2
Crohn Disease	24/911	0.0915725	0.406553	0	0	1.36889	3.2725	CX3CR1;CD160;FCRL3;RORC;ADCY3;FASLG;HMMR;FHIT;RUNX3;BACH2;TGFBR2;MT2A;NT5E;CD40LG;TCN2;IL23A;IRF4;HSF2;TAGAP;LCN2;LTA;CCR7;CCR6;IL7R
Benign neoplasm of breast	44618	0.0923093	0.406553	0	0	4.16284	9.91843	NDC80;AURKA
Extramedullary Hematopoiesis (disorder)	44618	0.0923093	0.406553	0	0	4.16284	9.91843	ABCA1;IL23A
Hereditary Leiomyomatosis and Renal Cell Cancer	44618	0.0923093	0.406553	0	0	4.16284	9.91843	KIT;LTA
Lobular carcinoma in situ of breast	44618	0.0923093	0.406553	0	0	4.16284	9.91843	LGR6;NME1
Primary Malignant Liver Neoplasm	44618	0.0923093	0.406553	0	0	4.16284	9.91843	CCNA2;NDC80
Liver and Intrahepatic Biliary Tract Carcinoma	17/606	0.0925103	0.406553	0	0	1.45591	3.4657	SATB1;PLK1;RPS6;FOXM1;FHIT;NME1;AURKA;CCNA2;DNAJB1;CCNB1;PTTG1;LCN2;XAF1;HPD;APOBEC3A;EZH2;CDKN3
Sporadic Breast Carcinoma	6/158	0.0928392	0.406553	0	0	1.97918	4.70428	UHRF1;CD70;CD28;ICOS;FHIT;TGFBR2
Peripheral T-Cell Lymphoma	5/122	0.0936725	0.406553	0	0	2.14104	5.06987	IRF4;CLEC10A;LEF1;CD28;LTA
Adult Cholangiocarcinoma	3/55	0.0942005	0.406553	0	0	2.88521	6.81581	STMN1;TGFBR2;EZH2
Carotid Stenosis	3/55	0.0942005	0.406553	0	0	2.88521	6.81581	MT2A;VCAM1;FASLG
Congenital hypoplasia of kidney	3/55	0.0942005	0.406553	0	0	2.88521	6.81581	SOX8;WDR34;CEP55
Glucocorticoid Receptor Deficiency	3/55	0.0942005	0.406553	0	0	2.88521	6.81581	TOP2A;IL7R;NR3C2
Gonorrhea	3/55	0.0942005	0.406553	0	0	2.88521	6.81581	CDCA5;NME1;LY6E
Laryngeal Diseases	3/55	0.0942005	0.406553	0	0	2.88521	6.81581	CDKN1A;SERPING1;NME1
Paralysed	3/55	0.0942005	0.406553	0	0	2.88521	6.81581	ROBO3;EPHA4;CCNF
Recurrent infection of the gastrointestinal tract	44566	0.0947036	0.406553	0	0	12.4695	29.3906	TNFRSF13B
Carcinoma, Giant Cell	44566	0.0947036	0.406553	0	0	12.4695	29.3906	TGFBR2
Retinal pigment epithelium atrophy	44566	0.0947036	0.406553	0	0	12.4695	29.3906	HTRA1
Rheumatoid Vasculitis	44566	0.0947036	0.406553	0	0	12.4695	29.3906	CD28
Corneal Dystrophy, Juvenile Epithelial of Meesmann	44566	0.0947036	0.406553	0	0	12.4695	29.3906	TGFBI
Saccular Aneurysm	44566	0.0947036	0.406553	0	0	12.4695	29.3906	TGFBR3
Sclerosing lymphocytic lobulitis	44566	0.0947036	0.406553	0	0	12.4695	29.3906	PRF1
Dissection, Blood Vessel	44566	0.0947036	0.406553	0	0	12.4695	29.3906	TGFBR2
Secondary malignant neoplasm of prostate	44566	0.0947036	0.406553	0	0	12.4695	29.3906	AURKA
EPIDERMOLYSIS BULLOSA, JUNCTIONAL, LOCALISATA VARIANT (disorder)	44566	0.0947036	0.406553	0	0	12.4695	29.3906	COL17A1
Familial Amyloid Polyneuropathy, Type V	44566	0.0947036	0.406553	0	0	12.4695	29.3906	TGFBI
FRONTOTEMPORAL DEMENTIA, CHROMOSOME 3-LINKED	44566	0.0947036	0.406553	0	0	12.4695	29.3906	TMEM106B
Gastritis, Hypertrophic	44566	0.0947036	0.406553	0	0	12.4695	29.3906	RUNX3
Granular Dystrophy, Corneal	44566	0.0947036	0.406553	0	0	12.4695	29.3906	TGFBI
Shift-Work Sleep Disorder	44566	0.0947036	0.406553	0	0	12.4695	29.3906	RORC
Short 5th metacarpal	44566	0.0947036	0.406553	0	0	12.4695	29.3906	NOG
Short fourth metatarsal	44566	0.0947036	0.406553	0	0	12.4695	29.3906	EZH2
Immunodeficiency syndrome, variable	44566	0.0947036	0.406553	0	0	12.4695	29.3906	CDCA7
Mineralocorticoid Excess Syndrome, Apparent	44566	0.0947036	0.406553	0	0	12.4695	29.3906	NR3C2
Sphingolipidoses	44566	0.0947036	0.406553	0	0	12.4695	29.3906	SH2D1A
Squamous Lung Dysplasia	44566	0.0947036	0.406553	0	0	12.4695	29.3906	MCM2
Tension Headache	44566	0.0947036	0.406553	0	0	12.4695	29.3906	LTA
Sleep Disorders, Circadian Rhythm	44566	0.0947036	0.406553	0	0	12.4695	29.3906	RORC
Spina Bifida, X-Linked	44566	0.0947036	0.406553	0	0	12.4695	29.3906	MTHFD1L
Thyroid cancer metastatic	44566	0.0947036	0.406553	0	0	12.4695	29.3906	NME1
Uveitis, Intermediate	44566	0.0947036	0.406553	0	0	12.4695	29.3906	TGFBR3
Abnormal joint morphology	44566	0.0947036	0.406553	0	0	12.4695	29.3906	NT5E
Troyer syndrome	44566	0.0947036	0.406553	0	0	12.4695	29.3906	NT5E
Tumour budding	44566	0.0947036	0.406553	0	0	12.4695	29.3906	NME1
Abnormality of finger	44566	0.0947036	0.406553	0	0	12.4695	29.3906	SIL1
Tyrosine Transaminase Deficiency Disease	44566	0.0947036	0.406553	0	0	12.4695	29.3906	HPD
Uterus absent (finding)	44566	0.0947036	0.406553	0	0	12.4695	29.3906	WNT7A
Vitreoretinopathy	44566	0.0947036	0.406553	0	0	12.4695	29.3906	CAPN5
Adult junctional epidermolysis bullosa (disorder)	44566	0.0947036	0.406553	0	0	12.4695	29.3906	COL17A1
Anemia in malignant neoplastic disease	44566	0.0947036	0.406553	0	0	12.4695	29.3906	LCN2
Ankylosis	44566	0.0947036	0.406553	0	0	12.4695	29.3906	NOG
Aplasia/Hypoplasia involving the metacarpal bones	44566	0.0947036	0.406553	0	0	12.4695	29.3906	WNT7A
Aplasia/Hypoplasia of the distal phalanges of the hand	44566	0.0947036	0.406553	0	0	12.4695	29.3906	NOG
Aplasia/Hypoplasia of the fibula	44566	0.0947036	0.406553	0	0	12.4695	29.3906	WNT7A
Aplasia/Hypoplasia of the middle phalanges of the toes	44566	0.0947036	0.406553	0	0	12.4695	29.3906	NOG
Aplasia/Hypoplasia of the ulna	44566	0.0947036	0.406553	0	0	12.4695	29.3906	WNT7A
Ataxic tremor	44566	0.0947036	0.406553	0	0	12.4695	29.3906	PPP2R2B
Autoimmune neutropenia	44566	0.0947036	0.406553	0	0	12.4695	29.3906	FASLG
Azotemia	44566	0.0947036	0.406553	0	0	12.4695	29.3906	LCN2
Bacteriuria	44566	0.0947036	0.406553	0	0	12.4695	29.3906	LCN2
Bifid uterus	44566	0.0947036	0.406553	0	0	12.4695	29.3906	PHGDH
Biotinidase Deficiency	44566	0.0947036	0.406553	0	0	12.4695	29.3906	NME1
Bipartite clavicle	44566	0.0947036	0.406553	0	0	12.4695	29.3906	WNT7A
C1q DEFICIENCY	44566	0.0947036	0.406553	0	0	12.4695	29.3906	C1QB
Cerebral Autosomal Recessive Arteriopathy with Subcortical Infarcts and Leukoencephalopathy	44566	0.0947036	0.406553	0	0	12.4695	29.3906	HTRA1
Cerebral hypoplasia	44566	0.0947036	0.406553	0	0	12.4695	29.3906	BUB1B
Chronic infectious disease	44566	0.0947036	0.406553	0	0	12.4695	29.3906	IRF4
Cocaine withdrawal	44566	0.0947036	0.406553	0	0	12.4695	29.3906	NR3C2
Congenital pyloric atresia	44566	0.0947036	0.406553	0	0	12.4695	29.3906	COL17A1
Cutaneous Follicular Lymphoma	44566	0.0947036	0.406553	0	0	12.4695	29.3906	STMN1
Deep-set nails	44566	0.0947036	0.406553	0	0	12.4695	29.3906	EZH2
Deficiency of isomerase	44566	0.0947036	0.406553	0	0	12.4695	29.3906	HSD3B7
Disorder of soft tissue	44566	0.0947036	0.406553	0	0	12.4695	29.3906	PSAT1
Endometrial neoplasm malignant metastatic	44566	0.0947036	0.406553	0	0	12.4695	29.3906	STMN1
Epidermolysis Bullosa Progressiva	44566	0.0947036	0.406553	0	0	12.4695	29.3906	COL17A1
Equilibration disorder	44566	0.0947036	0.406553	0	0	12.4695	29.3906	LY6E
Erythroleukemia	44566	0.0947036	0.406553	0	0	12.4695	29.3906	EZH2
Familial eosinophilia	44566	0.0947036	0.406553	0	0	12.4695	29.3906	RNASE2
Follicular hyperplasia	44566	0.0947036	0.406553	0	0	12.4695	29.3906	FASLG
Headache associated with sexual activity	44566	0.0947036	0.406553	0	0	12.4695	29.3906	KIT
Hepatoblastoma Caused By Somatic Mutation	44566	0.0947036	0.406553	0	0	12.4695	29.3906	CDKN3
Heterotopic Ossification	44566	0.0947036	0.406553	0	0	12.4695	29.3906	NT5E
Hypoplasia of lower limb	44566	0.0947036	0.406553	0	0	12.4695	29.3906	NOG
JEB-I	44566	0.0947036	0.406553	0	0	12.4695	29.3906	COL17A1
Lactose Intolerance	44566	0.0947036	0.406553	0	0	12.4695	29.3906	MCM6
Lesion of stomach	44566	0.0947036	0.406553	0	0	12.4695	29.3906	RUNX3
Lichenification	44566	0.0947036	0.406553	0	0	12.4695	29.3906	CD28
Loeys-Dietz Aortic Aneurysm Syndrome	44566	0.0947036	0.406553	0	0	12.4695	29.3906	TGFBR2
Male Germ Cell Tumor	44566	0.0947036	0.406553	0	0	12.4695	29.3906	KIT
Marie Cerebellar Ataxia	44566	0.0947036	0.406553	0	0	12.4695	29.3906	SIL1
Mediastinal Neoplasms	44566	0.0947036	0.406553	0	0	12.4695	29.3906	KIT
Metaphyseal sclerosis	44566	0.0947036	0.406553	0	0	12.4695	29.3906	CENPE
Missing all teeth	44566	0.0947036	0.406553	0	0	12.4695	29.3906	EDAR
Mixed phenotype acute leukemia B/myeloid	44566	0.0947036	0.406553	0	0	12.4695	29.3906	KIT
MUNGAN SYNDROME	44566	0.0947036	0.406553	0	0	12.4695	29.3906	GMNN
Nasopharyngeal cancer recurrent	44566	0.0947036	0.406553	0	0	12.4695	29.3906	EZH2
NESTOR-GUILLERMO PROGERIA SYNDROME	44566	0.0947036	0.406553	0	0	12.4695	29.3906	ROBO3
Non-24 Hour Sleep-Wake Disorder	44566	0.0947036	0.406553	0	0	12.4695	29.3906	RORC
Nonorganic Sleep Wake Cycle Disorders	44566	0.0947036	0.406553	0	0	12.4695	29.3906	RORC
Opisthorchis Viverrini-Related Cholangiocarcinoma	44566	0.0947036	0.406553	0	0	12.4695	29.3906	BIK
Opsoclonus	44566	0.0947036	0.406553	0	0	12.4695	29.3906	NME1
Other restrictive cardiomyopathy	44566	0.0947036	0.406553	0	0	12.4695	29.3906	KIF20A
Palmar hyperhidrosis	44566	0.0947036	0.406553	0	0	12.4695	29.3906	COL17A1
Phocomelia	44566	0.0947036	0.406553	0	0	12.4695	29.3906	WNT7A
Pineal germinoma	44566	0.0947036	0.406553	0	0	12.4695	29.3906	KIT
Processing speed	44566	0.0947036	0.406553	0	0	12.4695	29.3906	SPATS2L
Progression of non-small cell lung cancer	44566	0.0947036	0.406553	0	0	12.4695	29.3906	CCR7
Progressive distal muscle weakness	44566	0.0947036	0.406553	0	0	12.4695	29.3906	RYR1
Protein-Energy Malnutrition	44566	0.0947036	0.406553	0	0	12.4695	29.3906	BTG1
Pseudoarthrosis of clavicle	44566	0.0947036	0.406553	0	0	12.4695	29.3906	WNT7A
Mammary Neoplasms, Experimental	6/159	0.0949757	0.407059	0	0	1.96614	4.62856	EEF1A1;RPS14;SCD;STMN1;ID3;AURKA
Bacterial Infections	9/275	0.0952093	0.407059	0	0	1.69964	3.997	DNAJB1;CD40LG;TNFRSF13B;FABP5;IL23A;LCN2;ICOS;EZH2;TGFBR2
Congenital clinodactyly	4/88	0.0959024	0.407059	0	0	2.38364	5.58826	NOG;WNT7A;PHGDH;EZH2
Undifferentiated carcinoma	8/236	0.0960462	0.407059	0	0	1.76148	4.12701	EEF1A1;RPS14;CDKN1A;SCD;STMN1;ID3;FHIT;TGFBR2
Hernia, Inguinal	5/123	0.0961575	0.407059	0	0	2.12278	4.97107	AP1S2;RPS27A;FBLN5;EZH2;TGFBR2
Depressive disorder	20/740	0.0963041	0.407059	0	0	1.4027	3.28267	ABCA1;CX3CR1;EPHA4;CCNF;CDCA8;FASLG;CD1A;TGFBR2;NR3C2;TGFBR3;DPP4;ZNF80;FGF9;MTHFD1L;PPP2R2B;STMN1;KIT;TIMELESS;SERPING1;TMEM106B
Hepatitis	10/316	0.0964879	0.407059	0	0	1.6425	3.84071	CD40LG;VCAM1;RRM2;GPT2;LCN2;FASLG;EPHA1;ICOS;APBA2;NR3C2
Dwarfism	9/276	0.0968136	0.407059	0	0	1.69319	3.95353	PLK4;CDT1;IL23A;GMNN;MCM4;DHCR24;SIL1;CDKN3;MCM2
Aplasia Cutis Congenita	7/198	0.0974663	0.407059	0	0	1.83862	4.28075	TOP2A;COL17A1;CCNB1;PTTG1;KIT;DHCR24;RUNX3
Chronic Lymphocytic Leukemia/Small Lymphocytic Lymphoma	3/56	0.0981519	0.407059	0	0	2.83062	6.57055	FCER2;LEF1;CXCR6
Seborrheic keratosis	44619	0.0984434	0.407059	0	0	3.99612	9.2641	PTTG1;CDKN3
GASTRIC CANCER, INTESTINAL	44619	0.0984434	0.407059	0	0	3.99612	9.2641	CDKN1A;EZH2
Serum gamma-glutamyl transferase measurement	44619	0.0984434	0.407059	0	0	3.99612	9.2641	OAS1;OASL
Lymphoma, AIDS-Related	44619	0.0984434	0.407059	0	0	3.99612	9.2641	POLQ;FCER2
Small labia majora	44619	0.0984434	0.407059	0	0	3.99612	9.2641	CDT1;GMNN
Lymphoma, Small Noncleaved-Cell	44619	0.0984434	0.407059	0	0	3.99612	9.2641	PRF1;RAD54L
Addison's disease due to autoimmunity	44619	0.0984434	0.407059	0	0	3.99612	9.2641	GPR174;FCRL3
Agammaglobulinemia	44619	0.0984434	0.407059	0	0	3.99612	9.2641	CD40LG;SH2D1A
Cartilage-hair hypoplasia	44619	0.0984434	0.407059	0	0	3.99612	9.2641	NR3C2;NME1
Depressed philtrum	44619	0.0984434	0.407059	0	0	3.99612	9.2641	KIF11;EZH2
Esophageal atresia with or without tracheoesophageal fistula	44619	0.0984434	0.407059	0	0	3.99612	9.2641	FANCI;NOG
Fetal Death	44619	0.0984434	0.407059	0	0	3.99612	9.2641	CENPF;PHGDH
Congenital hypoplasia of lung	5/124	0.0986758	0.407059	0	0	2.10484	4.87462	RYR1;LCN2;FASLG;PHGDH;FHIT
Peripheral Arterial Diseases	5/124	0.0986758	0.407059	0	0	2.10484	4.87462	PAQR8;DPP4;CX3CR1;MTHFD1L;EIF2AK2
Short palm	4/89	0.0989437	0.407059	0	0	2.35548	5.44869	FGF9;NOG;WDR34;SIL1
Papillary thyroid carcinoma	16/570	0.100013	0.407059	0	0	1.45566	3.35159	CD63;CDKN1A;IL11RA;HMGB2;LDOC1;FOXM1;DHRS3;CD1A;AURKB;DPP4;CHEK1;KIT;MT1G;CCR7;EZH2;CDKN3
Undergrowth	15/528	0.100982	0.407059	0	0	1.47302	3.37737	RYR1;CDT1;HSD3B7;GPT2;GMNN;PRF1;DHCR24;NME1;NR3C2;TCN2;COL6A1;IL21R;IL7R;HPD;SIL1
Left-Sided Heart Failure	5/125	0.101227	0.407059	0	0	2.08719	4.78047	SCD;EPHX2;FBLN5;NR3C2;TGFBR2
Myocarditis	5/125	0.101227	0.407059	0	0	2.08719	4.78047	CCNA2;CX3CR1;PRF1;LCN2;ICOS
Chlamydia Infections	3/57	0.102169	0.407059	0	0	2.77806	6.3371	PRF1;CD28;CCR7
Hepatosplenomegaly	3/57	0.102169	0.407059	0	0	2.77806	6.3371	ABCA1;TNFRSF13B;CCR7
Intestinal Cancer	3/57	0.102169	0.407059	0	0	2.77806	6.3371	CDKN1A;CCR7;FOXM1
Precancerous Conditions	13/445	0.103301	0.407059	0	0	1.51442	3.4379	CDKN1A;LEF1;LDOC1;FOXM1;FHIT;RUNX3;NME1;TGFBR3;STMN1;CHEK1;KIT;LCN2;EZH2
T-Cell Prolymphocytic Leukemia	44620	0.104688	0.407059	0	0	3.84223	8.67101	SULF2;EZH2
Upper Respiratory Infections	44620	0.104688	0.407059	0	0	3.84223	8.67101	CX3CR1;FBLN5
Anthracosis	44620	0.104688	0.407059	0	0	3.84223	8.67101	CX3CR1;LTA
Breast cancer recurrent	44620	0.104688	0.407059	0	0	3.84223	8.67101	TOP2A;PSAT1
Childhood Brain Neoplasm	44620	0.104688	0.407059	0	0	3.84223	8.67101	KIT;FASLG
Chronic Kidney Insufficiency	44620	0.104688	0.407059	0	0	3.84223	8.67101	MT2A;LCN2
Deep philtrum	44620	0.104688	0.407059	0	0	3.84223	8.67101	KIF11;EZH2
Diffusely thickened skin	44620	0.104688	0.407059	0	0	3.84223	8.67101	KIT;IL7R
Hypoplastic labia minora	44620	0.104688	0.407059	0	0	3.84223	8.67101	CDT1;GMNN
Malignant neoplasm of gallbladder	7/202	0.105395	0.407059	0	0	1.80053	4.05126	UCHL1;NT5E;CCR7;FASLG;AXIN2;CDC25A;TGFBR2
Barrett Esophagus	10/322	0.105709	0.407059	0	0	1.61041	3.6187	DPP4;CCNA2;VCAM1;UBE2C;FASLG;RUNX3;FHIT;CD1A;NME1;MAD2L1
Alopecia Areata	3/58	0.106251	0.407059	0	0	2.72741	6.11472	FCRL3;MX1;FASLG
Biliary Tract Cancer	5/127	0.106428	0.407059	0	0	2.05276	4.59878	PRC1;GMNN;NOG;RUNX3;TGFBR2
Hereditary Nonpolyposis Colorectal Cancer	5/127	0.106428	0.407059	0	0	2.05276	4.59878	GALNT12;RPS20;ACVR2A;TGFBR2;AURKA
Peritonitis	5/127	0.106428	0.407059	0	0	2.05276	4.59878	CX3CR1;VCAM1;PRF1;LCN2;FASLG
Vitiligo	8/242	0.106839	0.407059	0	0	1.71578	3.83722	IRF4;KIT;PRF1;LTA;FASLG;CCR6;CPVL;BACH2
Leukodystrophy	7/203	0.10743	0.407059	0	0	1.79125	3.99613	EEF1A1;CYP2U1;PSAT1;PRF1;HTRA1;TMEM106B;PHGDH
Hyperactive behavior	19/708	0.108279	0.407059	0	0	1.39109	3.09245	ZBP1;CNTNAP2;TNFRSF13B;CD70;PRF1;BUB1B;SLC1A4;MID2;CCNA2;FCER2;UCHL1;CD40LG;ESPL1;FEZ1;KIT;CD28;CCR7;EZH2;CDKN3
Malignant neoplasm of brain	6/165	0.108341	0.407059	0	0	1.89136	4.2035	CD8A;CHEK1;PLK1;TIMELESS;EZH2;TGFBR2
Degenerative polyarthritis	25/975	0.108366	0.407059	0	0	1.33048	2.95665	CDKN1A;SPON1;PRF1;HTRA1;HMGB2;FASLG;CXCR6;AURKA;CCNB1;STMN1;IL21R;TNFRSF17;CCR6;ABCA1;VCAM1;SULF2;TGFBR2;TGFBR3;IL23A;IRF4;LCN2;TGFBI;LGR6;RECK;EZH2
Ataxias, Hereditary	6/166	0.110658	0.407059	0	0	1.87945	4.13724	UCHL1;CYP2U1;PPP2R2B;AP1S2;SIL1;LY6E
Thymic Carcinoma	2/29	0.111038	0.407059	0	0	3.69974	8.1316	CD70;KIT
Ventricular Dysfunction, Left	2/29	0.111038	0.407059	0	0	3.69974	8.1316	EPHX2;NR3C2
TUBEROUS SCLEROSIS 2 (disorder)	2/29	0.111038	0.407059	0	0	3.69974	8.1316	RPS6;EIF2AK2
Abnormality of the sternum	2/29	0.111038	0.407059	0	0	3.69974	8.1316	WDR34;TGFBR2
African Burkitt's lymphoma	2/29	0.111038	0.407059	0	0	3.69974	8.1316	CCNF;ID3
Amyotrophic Lateral Sclerosis With Dementia	2/29	0.111038	0.407059	0	0	3.69974	8.1316	CD40LG;TNFRSF21
Bartter Disease	2/29	0.111038	0.407059	0	0	3.69974	8.1316	DBP;TRIP13
gastritis h pylori	2/29	0.111038	0.407059	0	0	3.69974	8.1316	IL23A;CCR7
Hypergammaglobulinemia	2/29	0.111038	0.407059	0	0	3.69974	8.1316	FCER2;CD40LG
Increased variability in muscle fiber diameter	2/29	0.111038	0.407059	0	0	3.69974	8.1316	RYR1;COL6A1
Malignant transformation	2/29	0.111038	0.407059	0	0	3.69974	8.1316	AXIN2;KRT72
Myelodysplasia	4/93	0.111548	0.407059	0	0	2.24915	4.93307	KIT;CCR7;TGFBI;EZH2
Recurrent opportunistic infections	44567	0.112542	0.407059	0	0	9.97506	21.7898	IL7R
Aortic Aneurysm, Thoracoabdominal	44567	0.112542	0.407059	0	0	9.97506	21.7898	TGFBR2
Chondrodysplasia punctata, X-linked dominant type	44567	0.112542	0.407059	0	0	9.97506	21.7898	DHCR24
Corneal dystrophy, Lattice type 3	44567	0.112542	0.407059	0	0	9.97506	21.7898	TGFBI
Sclerosteosis	44567	0.112542	0.407059	0	0	9.97506	21.7898	NOG
Scrapie	44567	0.112542	0.407059	0	0	9.97506	21.7898	CD40LG
Senile sclerosis of aortic cusp	44567	0.112542	0.407059	0	0	9.97506	21.7898	NOG
Fibromatosis, Abdominal	44567	0.112542	0.407059	0	0	9.97506	21.7898	KIT
Short cord	44567	0.112542	0.407059	0	0	9.97506	21.7898	PHGDH
Infections, Parvovirus	44567	0.112542	0.407059	0	0	9.97506	21.7898	STMN1
Social Communication Disorder	44567	0.112542	0.407059	0	0	9.97506	21.7898	CNTNAP2
spasmus nutans	44567	0.112542	0.407059	0	0	9.97506	21.7898	UPB1
Spinocerebellar Ataxia 10	44567	0.112542	0.407059	0	0	9.97506	21.7898	LY6E
Subcutaneous panniculitis-like T-cell lymphoma	44567	0.112542	0.407059	0	0	9.97506	21.7898	PRF1
Short rib-polydactyly syndrome, Verma-Naumoff type	44567	0.112542	0.407059	0	0	9.97506	21.7898	WDR34
Spina Bifida, Folate-Sensitive	44567	0.112542	0.407059	0	0	9.97506	21.7898	MTHFD1L
Spinal Muscular Atrophy, Childhood, Proximal, Autosomal Dominant	44567	0.112542	0.407059	0	0	9.97506	21.7898	STMN1
Squamous cell carcinoma, metastatic	44567	0.112542	0.407059	0	0	9.97506	21.7898	CCR7
Tooth Agenesis, Familial	44567	0.112542	0.407059	0	0	9.97506	21.7898	AXIN2
Thymic Carcinoid Tumor	44567	0.112542	0.407059	0	0	9.97506	21.7898	CD70
Torre-Muir syndrome	44567	0.112542	0.407059	0	0	9.97506	21.7898	FHIT
Abdominal sepsis	44567	0.112542	0.407059	0	0	9.97506	21.7898	CD40LG
Transitional cell carcinoma in situ	44567	0.112542	0.407059	0	0	9.97506	21.7898	RRM2
Type 1 fibers relatively smaller than type 2 fibers	44567	0.112542	0.407059	0	0	9.97506	21.7898	RYR1
Ulcerative colitis in remission	44567	0.112542	0.407059	0	0	9.97506	21.7898	CXCR6
Abnormality of the ankles	44567	0.112542	0.407059	0	0	9.97506	21.7898	NOG
Abnormality of the backbone	44567	0.112542	0.407059	0	0	9.97506	21.7898	NT5E
Urethrovaginal fistula	44567	0.112542	0.407059	0	0	9.97506	21.7898	WDR34
Abnormality of the vertebral column	44567	0.112542	0.407059	0	0	9.97506	21.7898	NT5E
Absent phalangeal crease	44567	0.112542	0.407059	0	0	9.97506	21.7898	NOG
Acrodermatitis enteropathica	44567	0.112542	0.407059	0	0	9.97506	21.7898	NT5E
Vitreous Hemorrhage	44567	0.112542	0.407059	0	0	9.97506	21.7898	CAPN5
Weaver syndrome	44567	0.112542	0.407059	0	0	9.97506	21.7898	EZH2
Acute urticaria	44567	0.112542	0.407059	0	0	9.97506	21.7898	FCER2
Alpha-thalassemia/mental retardation syndrome (301040) is an allelic disorder	44567	0.112542	0.407059	0	0	9.97506	21.7898	SOX8
Angiosarcoma of Soft Tissue	44567	0.112542	0.407059	0	0	9.97506	21.7898	KIT
Anus Neoplasms	44567	0.112542	0.407059	0	0	9.97506	21.7898	FHIT
Aplasia of the interphalangeal creases	44567	0.112542	0.407059	0	0	9.97506	21.7898	NOG
Aplasia/Hypoplasia of the middle phalanges of the hand	44567	0.112542	0.407059	0	0	9.97506	21.7898	NOG
Aplasia/Hypoplasia of the phalanges of the hand	44567	0.112542	0.407059	0	0	9.97506	21.7898	WNT7A
Autoimmune Lymphoproliferative Syndrome Type 2B	44567	0.112542	0.407059	0	0	9.97506	21.7898	FASLG
Benign congenital hypotonia	44567	0.112542	0.407059	0	0	9.97506	21.7898	RYR1
Benign neoplasm of esophagus	44567	0.112542	0.407059	0	0	9.97506	21.7898	TGFBR2
Bladder Squamous Cell Carcinoma	44567	0.112542	0.407059	0	0	9.97506	21.7898	NME1
Bowel diverticula	44567	0.112542	0.407059	0	0	9.97506	21.7898	FBLN5
Bowel diverticulosis	44567	0.112542	0.407059	0	0	9.97506	21.7898	FBLN5
Carcinoma in situ of esophagus	44567	0.112542	0.407059	0	0	9.97506	21.7898	TGFBR2
Childhood Acute Promyelocytic Leukemia with PML-RARA	44567	0.112542	0.407059	0	0	9.97506	21.7898	KIT
Childhood Hodgkin Lymphoma	44567	0.112542	0.407059	0	0	9.97506	21.7898	NME1
Chromosome 2q37 deletion syndrome	44567	0.112542	0.407059	0	0	9.97506	21.7898	PASK
Chronic osteomyelitis	44567	0.112542	0.407059	0	0	9.97506	21.7898	STMN1
Cleft Soft Palate	44567	0.112542	0.407059	0	0	9.97506	21.7898	TGFBR2
Clinodactyly of the 5th toe	44567	0.112542	0.407059	0	0	9.97506	21.7898	TGFBR2
Cold intolerance	44567	0.112542	0.407059	0	0	9.97506	21.7898	IRF4
colon (non-specific) lesion	44567	0.112542	0.407059	0	0	9.97506	21.7898	KIT
Congenital pectus excavatum	44567	0.112542	0.407059	0	0	9.97506	21.7898	GAL3ST4
Coxiella burnetii Infection	44567	0.112542	0.407059	0	0	9.97506	21.7898	DHCR24
Curvature of the little toe	44567	0.112542	0.407059	0	0	9.97506	21.7898	TGFBR2
Decreased T cell activation	44567	0.112542	0.407059	0	0	9.97506	21.7898	CD40LG
Deficiency of butyryl-CoA dehydrogenase	44567	0.112542	0.407059	0	0	9.97506	21.7898	NME1
Deficiency of vitamin D3	44567	0.112542	0.407059	0	0	9.97506	21.7898	IL7R
Delayed Graft Function	44567	0.112542	0.407059	0	0	9.97506	21.7898	LCN2
Dianzani autoimmune lymphoproliferative syndrome	44567	0.112542	0.407059	0	0	9.97506	21.7898	PRF1
Elevated total bilirubin	44567	0.112542	0.407059	0	0	9.97506	21.7898	PRF1
Elliptocytosis 4	44567	0.112542	0.407059	0	0	9.97506	21.7898	HMMR
Enlargement of the costochondral junction	44567	0.112542	0.407059	0	0	9.97506	21.7898	NOG
Epidermolysis bullosa inversa dystrophica	44567	0.112542	0.407059	0	0	9.97506	21.7898	COL17A1
Familial intrahepatic cholestasis of pregnancy	44567	0.112542	0.407059	0	0	9.97506	21.7898	VCAM1
Familial ventricular tachycardia	44567	0.112542	0.407059	0	0	9.97506	21.7898	RYR1
Foot oligodactyly	44567	0.112542	0.407059	0	0	9.97506	21.7898	WNT7A
Gastrointestinal infection	44567	0.112542	0.407059	0	0	9.97506	21.7898	TNFRSF13B
Head tremor	44567	0.112542	0.407059	0	0	9.97506	21.7898	PPP2R2B
Hemoglobin SC Disease	44567	0.112542	0.407059	0	0	9.97506	21.7898	VCAM1
Histiocytoid Cardiomyopathy	44567	0.112542	0.407059	0	0	9.97506	21.7898	KIF20A
Hypertyrosinemia	44567	0.112542	0.407059	0	0	9.97506	21.7898	HPD
Hypopharyngeal Neoplasms	44567	0.112542	0.407059	0	0	9.97506	21.7898	CDKN1A
Immunoglobulin deficiency	44567	0.112542	0.407059	0	0	9.97506	21.7898	CD40LG
impaired motor coordination	44567	0.112542	0.407059	0	0	9.97506	21.7898	BTG1
Increased endomysial connective tissue	44567	0.112542	0.407059	0	0	9.97506	21.7898	COL6A1
Increased IgA level	44567	0.112542	0.407059	0	0	9.97506	21.7898	FASLG
Infectious colitis	44567	0.112542	0.407059	0	0	9.97506	21.7898	LCN2
Invasive Prostate Carcinoma	44567	0.112542	0.407059	0	0	9.97506	21.7898	PLK1
Jackknife Seizures	44567	0.112542	0.407059	0	0	9.97506	21.7898	UPB1
Lupus-like syndrome	44567	0.112542	0.407059	0	0	9.97506	21.7898	CDKN1A
lupus erythematodes	44567	0.112542	0.407059	0	0	9.97506	21.7898	FASLG
Lymphoepithelioid lymphoma (clinical)	44567	0.112542	0.407059	0	0	9.97506	21.7898	LEF1
Malignant Cystosarcoma Phyllodes	44567	0.112542	0.407059	0	0	9.97506	21.7898	KIT
Malignant myoepithelioma	44567	0.112542	0.407059	0	0	9.97506	21.7898	CENPF
Meningeal Neoplasms	44567	0.112542	0.407059	0	0	9.97506	21.7898	RAD54L
MINICORE MYOPATHY WITH EXTERNAL OPHTHALMOPLEGIA (disorder)	44567	0.112542	0.407059	0	0	9.97506	21.7898	RYR1
Mucocutaneous candidiasis	44567	0.112542	0.407059	0	0	9.97506	21.7898	IL23A
Mycobacterium avium infection	44567	0.112542	0.407059	0	0	9.97506	21.7898	CD70
Myelolipoma	44567	0.112542	0.407059	0	0	9.97506	21.7898	KIT
Myxoinflammatory fibroblastic sarcoma	44567	0.112542	0.407059	0	0	9.97506	21.7898	TGFBR3
Narrow foramen obturatorium	44567	0.112542	0.407059	0	0	9.97506	21.7898	CCR6
Neointimal hyperplasia	44567	0.112542	0.407059	0	0	9.97506	21.7898	HMGB2
Neural tube defects X-linked	44567	0.112542	0.407059	0	0	9.97506	21.7898	MTHFD1L
Nocturnal hypoventilation	44567	0.112542	0.407059	0	0	9.97506	21.7898	COL6A1
Nodding spasm	44567	0.112542	0.407059	0	0	9.97506	21.7898	UPB1
Normochromic anemia	44567	0.112542	0.407059	0	0	9.97506	21.7898	RPL15
Normocytic anemia	44567	0.112542	0.407059	0	0	9.97506	21.7898	RPS29
Oedema auricular	44567	0.112542	0.407059	0	0	9.97506	21.7898	RPS3
Pediatric follicular lymphoma	44567	0.112542	0.407059	0	0	9.97506	21.7898	IRF4
Periodontal infection	44567	0.112542	0.407059	0	0	9.97506	21.7898	HTRA1
Rasmussen Syndrome	44567	0.112542	0.407059	0	0	9.97506	21.7898	FCER2
Failure to gain weight	15/538	0.113186	0.409012	0	0	1.4441	3.14629	RYR1;CDT1;HSD3B7;GPT2;GMNN;PRF1;DHCR24;NME1;NR3C2;TCN2;COL6A1;IL21R;IL7R;HPD;SIL1
Epithelial hyperplasia of skin	3/60	0.114602	0.412524	0	0	2.63144	5.70046	IL23A;LRIG1;CCR6
Intermittent migraine headaches	4/94	0.114805	0.412524	0	0	2.22405	4.81398	CCR1;RPS29;RPL15;TGFBR2
Cholangiocarcinoma	13/454	0.115485	0.412524	0	0	1.48282	3.20084	LEF1;FASLG;FOXM1;FHIT;TGFBR2;RAD51AP1;CCNB1;CD40LG;STMN1;KIT;LCN2;EZH2;CDKN3
Neurodevelopmental Disorders	7/207	0.11578	0.412524	0	0	1.75506	3.78404	CX3CR1;CNTNAP2;DUSP2;PLK1;CACNA2D3;CXCR6;EZH2
Autoimmune thyroid disease	5/131	0.117213	0.412524	0	0	1.98719	4.26005	FABP5;FCRL3;IL21R;TNFRSF25;BACH2
Mouth Neoplasms	5/131	0.117213	0.412524	0	0	1.98719	4.26005	CDC20;TIAM1;CDKN1A;FHIT;RECK
Reduced number of teeth	2/30	0.117485	0.412524	0	0	3.56742	7.63944	PLK4;CENPE
Diagnosis, Psychiatric	2/30	0.117485	0.412524	0	0	3.56742	7.63944	CNTNAP2;HPD
Sebaceous Adenocarcinoma	2/30	0.117485	0.412524	0	0	3.56742	7.63944	CDKN1A;FHIT
Hypophosphatemic Rickets, X-Linked Dominant	2/30	0.117485	0.412524	0	0	3.56742	7.63944	DBP;SKA1
Thick skin	2/30	0.117485	0.412524	0	0	3.56742	7.63944	KIT;IL7R
Acute interstitial pneumonia	2/30	0.117485	0.412524	0	0	3.56742	7.63944	FCRL3;LTA
Autoimmune Lymphoproliferative Syndrome	2/30	0.117485	0.412524	0	0	3.56742	7.63944	PRF1;FASLG
Clitoral hypoplasia	2/30	0.117485	0.412524	0	0	3.56742	7.63944	CDT1;GMNN
ESTROGEN RESISTANCE	2/30	0.117485	0.412524	0	0	3.56742	7.63944	RTN1;FOXM1
Generalized elastolysis	2/30	0.117485	0.412524	0	0	3.56742	7.63944	FBLN5;EZH2
Hanging skin	2/30	0.117485	0.412524	0	0	3.56742	7.63944	FBLN5;EZH2
Opportunistic Infections	2/30	0.117485	0.412524	0	0	3.56742	7.63944	CD40LG;IL23A
Oral Ulcer	2/30	0.117485	0.412524	0	0	3.56742	7.63944	CCR1;IL7R
Pulmonary Eosinophilia	2/30	0.117485	0.412524	0	0	3.56742	7.63944	RNASE2;CD1A
IMMUNE SUPPRESSION	4/95	0.118105	0.412524	0	0	2.19949	4.69852	CD40LG;CD28;PHGDH;ICOS
Pediatric failure to thrive	15/542	0.118305	0.412524	0	0	1.43284	3.05837	RYR1;CDT1;HSD3B7;GPT2;GMNN;PRF1;DHCR24;NME1;NR3C2;TCN2;COL6A1;IL21R;IL7R;HPD;SIL1
Xerostomia	3/61	0.118868	0.412524	0	0	2.58594	5.50739	EPHA4;CCNF;CCR6
Multiple polyps	3/61	0.118868	0.412524	0	0	2.58594	5.50739	GALNT12;CHEK1;NR3C2
Nijmegen Breakage Syndrome	3/61	0.118868	0.412524	0	0	2.58594	5.50739	CDKN1A;PHGDH;NME1
Pemphigus Vulgaris	3/61	0.118868	0.412524	0	0	2.58594	5.50739	COL17A1;CD28;EZH2
Hepatomegaly	11/372	0.119265	0.412524	0	0	1.5311	3.25574	ABCA1;HSD3B7;CD40LG;TNFRSF13B;SH2D1A;PRF1;CD28;MCM4;FASLG;ICOS;IL7R
Gilles de la Tourette syndrome	4/96	0.121445	0.412524	0	0	2.17547	4.58654	CNTNAP2;ROBO3;PRF1;APBA2
Viral hepatitis	3/62	0.123192	0.412524	0	0	2.54198	5.32294	CDKN1A;PRF1;LTA
Neuro-degenerative disease	3/62	0.123192	0.412524	0	0	2.54198	5.32294	EPHA4;UCHL1;CCNF
Hyper-IgM Immunodeficiency Syndrome, Type 1	2/31	0.124023	0.412524	0	0	3.44423	7.1891	FCER2;CD40LG
Slender long bone	2/31	0.124023	0.412524	0	0	3.44423	7.1891	CDT1;GMNN
Subacute Sclerosing Panencephalitis	2/31	0.124023	0.412524	0	0	3.44423	7.1891	MX1;MYBPH
Anhedonia	2/31	0.124023	0.412524	0	0	3.44423	7.1891	CCR7;CCR6
Cervical high grade squamous intraepithelial lesion	2/31	0.124023	0.412524	0	0	3.44423	7.1891	FHIT;MCM2
Complete hydatidiform mole	2/31	0.124023	0.412524	0	0	3.44423	7.1891	TNFRSF25;NME1
Idiopathic Hypereosinophilic Syndrome	2/31	0.124023	0.412524	0	0	3.44423	7.1891	KIT;RNASE2
Iron deficiency anemia	2/31	0.124023	0.412524	0	0	3.44423	7.1891	CACNA2D3;FASLG
Omenn Syndrome	2/31	0.124023	0.412524	0	0	3.44423	7.1891	CD40LG;IL7R
Henoch-Schoenlein Purpura	4/97	0.124825	0.412524	0	0	2.15197	4.47792	CYP2U1;TIMELESS;CD28;ICOS
Myelofibrosis	4/97	0.124825	0.412524	0	0	2.15197	4.47792	RPS14;KIT;PTPN4;EZH2
Flexion contractures of joints	5/134	0.125629	0.412524	0	0	1.94067	4.02578	RYR1;UCHL1;COL6A1;CCR6;SIL1
Alzheimer Disease, Late Onset	8/252	0.126246	0.412524	0	0	1.64461	3.40356	ABCA1;MTHFD1L;TMEM106B;DHCR24;KIF11;EPHA1;CDKN3;NR3C2
Carcinoid Tumor	7/212	0.126678	0.412524	0	0	1.71182	3.53679	CDKN1A;UCHL1;PIK3IP1;CCNE1;KIT;FHIT;NME1
Lymphoid leukemia	7/212	0.126678	0.412524	0	0	1.71182	3.53679	RPS14;FCER2;UHRF1;EIF2AK2;CMPK2;EPHA1;BACH2
Allergic Reaction	3/63	0.127573	0.412524	0	0	2.49949	5.14662	CCR1;CD40LG;CCR6
Bronchiolitis Obliterans	3/63	0.127573	0.412524	0	0	2.49949	5.14662	DPP4;IL23A;CD28
Chronic Fatigue Syndrome	3/63	0.127573	0.412524	0	0	2.49949	5.14662	PRF1;LTA;EIF2AK2
Congenital Camptodactyly	3/63	0.127573	0.412524	0	0	2.49949	5.14662	PHGDH;TGFBR2;EZH2
High-Grade Squamous Intraepithelial Lesions	3/63	0.127573	0.412524	0	0	2.49949	5.14662	UHRF1;FASLG;FHIT
Lissencephaly	3/63	0.127573	0.412524	0	0	2.49949	5.14662	PSAT1;PHGDH;TUBG1
Anxiety	13/463	0.128472	0.412524	0	0	1.45248	2.98055	EPHA4;LEF1;CCNF;CDCA8;FHIT;TGFBR2;NR3C2;FABP5;FGF9;TCN1;PPP2R2B;STMN1;TMEM106B
Flexion contracture	5/135	0.128495	0.412524	0	0	1.92565	3.95118	RYR1;UCHL1;COL6A1;CCR6;SIL1
Follicular adenoma	5/135	0.128495	0.412524	0	0	1.92565	3.95118	CDKN1A;TCN2;PLK1;MT1G;NME1
Kidney Diseases	17/638	0.129258	0.412524	0	0	1.37856	2.82046	ABCA1;CX3CR1;CDKN1A;VCAM1;RTN1;NOG;CXCR6;GADD45G;TGFBR2;NR3C2;DPP4;UCHL1;CD40LG;DDAH2;LCN2;TGFBI;HPD
Aplastic anemia, idiopathic	44568	0.13003	0.412524	0	0	8.31213	16.9566	PRF1
Renal Osteodystrophy	44568	0.13003	0.412524	0	0	8.31213	16.9566	RYR1
Cerebellar Ataxia, Early Onset	44568	0.13003	0.412524	0	0	8.31213	16.9566	SIL1
Roberts-SC phocomelia syndrome	44568	0.13003	0.412524	0	0	8.31213	16.9566	RORC
Rounded columella	44568	0.13003	0.412524	0	0	8.31213	16.9566	NOG
Schimke immunoosseous dysplasia	44568	0.13003	0.412524	0	0	8.31213	16.9566	IL7R
Secondary malignant neoplasm of female breast	44568	0.13003	0.412524	0	0	8.31213	16.9566	NME1
Eye Diseases, Hereditary	44568	0.13003	0.412524	0	0	8.31213	16.9566	PLK4
Shprintzen-Goldberg syndrome	44568	0.13003	0.412524	0	0	8.31213	16.9566	TGFBR2
Lactose Intolerance, Adult Type	44568	0.13003	0.412524	0	0	8.31213	16.9566	MCM6
Skin nodule	44568	0.13003	0.412524	0	0	8.31213	16.9566	NME1
Small placenta	44568	0.13003	0.412524	0	0	8.31213	16.9566	PHGDH
Sprains and Strains	44568	0.13003	0.412524	0	0	8.31213	16.9566	TIAM1
Symptomatic Infantile Spasms	44568	0.13003	0.412524	0	0	8.31213	16.9566	UPB1
T-cell/histiocyte rich large B-cell lymphoma	44568	0.13003	0.412524	0	0	8.31213	16.9566	MT2A
Testicular dysgenesis syndrome	44568	0.13003	0.412524	0	0	8.31213	16.9566	TGFBR3
Thick upper lip vermilion	44568	0.13003	0.412524	0	0	8.31213	16.9566	NOG
Thoracic dysplasia	44568	0.13003	0.412524	0	0	8.31213	16.9566	WDR34
Tyrosinemia, Type I	44568	0.13003	0.412524	0	0	8.31213	16.9566	HPD
Triangular mouth	44568	0.13003	0.412524	0	0	8.31213	16.9566	BUB1B
Abnormal maturation of the pelvis bone	44568	0.13003	0.412524	0	0	8.31213	16.9566	WDR34
Abnormal pelvis bone ossification	44568	0.13003	0.412524	0	0	8.31213	16.9566	WDR34
Abnormality of the larynx	44568	0.13003	0.412524	0	0	8.31213	16.9566	SERPING1
Ureterocele	44568	0.13003	0.412524	0	0	8.31213	16.9566	EPHA4
Visually threatening diabetic retinopathy	44568	0.13003	0.412524	0	0	8.31213	16.9566	LTA
Acute lymphoblastic leukemia with lymphomatous features	44568	0.13003	0.412524	0	0	8.31213	16.9566	IL7R
Weakness	44568	0.13003	0.412524	0	0	8.31213	16.9566	RYR1
Acute Q fever	44568	0.13003	0.412524	0	0	8.31213	16.9566	DHCR24
White eyebrow	44568	0.13003	0.412524	0	0	8.31213	16.9566	KIT
White matter dysmyelination/demyelination	44568	0.13003	0.412524	0	0	8.31213	16.9566	PHGDH
Adenomyoma	44568	0.13003	0.412524	0	0	8.31213	16.9566	CDKN1A
ADULT SYNDROME	44568	0.13003	0.412524	0	0	8.31213	16.9566	DHRS3
Alkaptonuria	44568	0.13003	0.412524	0	0	8.31213	16.9566	SH2D1A
Amelogenesis Imperfecta hypomaturation type	44568	0.13003	0.412524	0	0	8.31213	16.9566	GPR68
Arterial tortuosity	44568	0.13003	0.412524	0	0	8.31213	16.9566	TGFBR2
Axial muscle weakness	44568	0.13003	0.412524	0	0	8.31213	16.9566	RYR1
Blonde eyebrow	44568	0.13003	0.412524	0	0	8.31213	16.9566	KIT
Cerebral dysmyelination	44568	0.13003	0.412524	0	0	8.31213	16.9566	PHGDH
Childhood atopic dermatitis	44568	0.13003	0.412524	0	0	8.31213	16.9566	TIMELESS
Chronic tonsillitis	44568	0.13003	0.412524	0	0	8.31213	16.9566	IL7R
Common wart	44568	0.13003	0.412524	0	0	8.31213	16.9566	CDKN1A
Compensated liver disease	44568	0.13003	0.412524	0	0	8.31213	16.9566	FOXM1
COMPLEMENT COMPONENT 2 DEFICIENCY	44568	0.13003	0.412524	0	0	8.31213	16.9566	C2
Congenital duplication of uterus	44568	0.13003	0.412524	0	0	8.31213	16.9566	WDR34
Cryptogenic Infantile Spasms	44568	0.13003	0.412524	0	0	8.31213	16.9566	UPB1
Dermal translucency	44568	0.13003	0.412524	0	0	8.31213	16.9566	TGFBR2
Diabetic cataract	44568	0.13003	0.412524	0	0	8.31213	16.9566	CAPN5
Diaphragmatic paresis	44568	0.13003	0.412524	0	0	8.31213	16.9566	COL6A1
Diminished diaphragmatic motion	44568	0.13003	0.412524	0	0	8.31213	16.9566	COL6A1
Disorder characterized by fever	44568	0.13003	0.412524	0	0	8.31213	16.9566	RYR1
Drooping upper lip	44568	0.13003	0.412524	0	0	8.31213	16.9566	EDAR
Early Awakening	44568	0.13003	0.412524	0	0	8.31213	16.9566	TIMELESS
Enzymopathy	44568	0.13003	0.412524	0	0	8.31213	16.9566	NT5E
Erdheim-Chester Disease	44568	0.13003	0.412524	0	0	8.31213	16.9566	CD1A
Erythroid hypoplasia	44568	0.13003	0.412524	0	0	8.31213	16.9566	RPS14
Everted upper lip vermilion	44568	0.13003	0.412524	0	0	8.31213	16.9566	EDAR
Exudative vitreoretinopathy 1	44568	0.13003	0.412524	0	0	8.31213	16.9566	PRSS23
Familial HDL deficiency	44568	0.13003	0.412524	0	0	8.31213	16.9566	ABCA1
Familial renal cell carcinoma	44568	0.13003	0.412524	0	0	8.31213	16.9566	FHIT
Felty Syndrome	44568	0.13003	0.412524	0	0	8.31213	16.9566	EEF1A1
Grey eyebrow	44568	0.13003	0.412524	0	0	8.31213	16.9566	KIT
Hereditary Clear Cell Renal Cell Carcinoma	44568	0.13003	0.412524	0	0	8.31213	16.9566	FHIT
Hereditary Renal Cell Carcinoma	44568	0.13003	0.412524	0	0	8.31213	16.9566	FHIT
High-functioning autism	44568	0.13003	0.412524	0	0	8.31213	16.9566	CNTNAP2
Hooked clavicle	44568	0.13003	0.412524	0	0	8.31213	16.9566	CDT1
Hyperhidrosis Palmaris Et Plantaris	44568	0.13003	0.412524	0	0	8.31213	16.9566	COL17A1
Hypocomplementaemia	44568	0.13003	0.412524	0	0	8.31213	16.9566	LY6E
Invasive Candidiasis	44568	0.13003	0.412524	0	0	8.31213	16.9566	CCR1
Krukenberg Tumor	44568	0.13003	0.412524	0	0	8.31213	16.9566	FHIT
Leukocytoclastic vasculitis	44568	0.13003	0.412524	0	0	8.31213	16.9566	CX3CR1
Leukonychia	44568	0.13003	0.412524	0	0	8.31213	16.9566	KIF11
Low hanging columella	44568	0.13003	0.412524	0	0	8.31213	16.9566	NOG
Lown-Ganong-Levine Syndrome	44568	0.13003	0.412524	0	0	8.31213	16.9566	CD28
Lubs X-linked mental retardation syndrome	44568	0.13003	0.412524	0	0	8.31213	16.9566	CDT1
Medium-chain acyl-coenzyme A dehydrogenase deficiency	44568	0.13003	0.412524	0	0	8.31213	16.9566	ISM1
metabolic disturbance	44568	0.13003	0.412524	0	0	8.31213	16.9566	MT2A
Muscle fiber necrosis	44568	0.13003	0.412524	0	0	8.31213	16.9566	COL6A1
MYOTILINOPATHY	44568	0.13003	0.412524	0	0	8.31213	16.9566	UCHL1
Myotonia Fluctuans (disorder)	44568	0.13003	0.412524	0	0	8.31213	16.9566	IRF4
Non-small cell lung cancer stage II	44568	0.13003	0.412524	0	0	8.31213	16.9566	FHIT
Ovarian Small Cell Carcinoma	44568	0.13003	0.412524	0	0	8.31213	16.9566	KIT
Peritoneal Mesothelioma	44568	0.13003	0.412524	0	0	8.31213	16.9566	TMEM30B
Plantar hyperkeratosis	44568	0.13003	0.412524	0	0	8.31213	16.9566	COL17A1
Postoperative Nausea and Vomiting	44568	0.13003	0.412524	0	0	8.31213	16.9566	CD160
Poxviridae Infections	44568	0.13003	0.412524	0	0	8.31213	16.9566	EIF2AK2
Prieto X-linked mental retardation syndrome	44568	0.13003	0.412524	0	0	8.31213	16.9566	KIF15
Progressive brain disease	44568	0.13003	0.412524	0	0	8.31213	16.9566	HTRA1
Prominent columella	44568	0.13003	0.412524	0	0	8.31213	16.9566	NOG
Protruding upper lip	44568	0.13003	0.412524	0	0	8.31213	16.9566	EDAR
Proximal weakness	44568	0.13003	0.412524	0	0	8.31213	16.9566	RYR1
Acute Coronary Syndrome	8/254	0.130335	0.412524	0	0	1.63107	3.32355	CX3CR1;CD40LG;VCAM1;MTHFD1L;CD70;CD28;FASLG;FHIT
Refractory anaemia with excess blasts	2/32	0.130647	0.412524	0	0	3.32925	6.77589	CHEK1;CCR7
Spastic	2/32	0.130647	0.412524	0	0	3.32925	6.77589	NT5E;LTA
Taste bitter	2/32	0.130647	0.412524	0	0	3.32925	6.77589	CXCR6;LGR6
X-Linked Combined Immunodeficiency Diseases	2/32	0.130647	0.412524	0	0	3.32925	6.77589	CD40LG;IL7R
Anemia of chronic disease	2/32	0.130647	0.412524	0	0	3.32925	6.77589	PRF1;CCR10
Angiomyolipoma	2/32	0.130647	0.412524	0	0	3.32925	6.77589	RPS6;KIT
Ataxic	2/32	0.130647	0.412524	0	0	3.32925	6.77589	UCHL1;LY6E
Echinococcosis	2/32	0.130647	0.412524	0	0	3.32925	6.77589	IRF4;CCR7
Epithelial hyperplasia	2/32	0.130647	0.412524	0	0	3.32925	6.77589	FOXM1;EZH2
Fulminant hepatitis	2/32	0.130647	0.412524	0	0	3.32925	6.77589	SH2D1A;LTA
Gastric Mucosa-Associated Lymphoid Tissue Lymphoma	2/32	0.130647	0.412524	0	0	3.32925	6.77589	CD28;ICOS
Skeletal muscle atrophy	7/214	0.131178	0.413538	0	0	1.6951	3.44309	RYR1;EPHA4;PSAT1;CCNF;COL6A1;PHGDH;SIL1
Neurogenic muscle atrophy, especially in the lower limbs	7/214	0.131178	0.413538	0	0	1.6951	3.44309	RYR1;EPHA4;PSAT1;CCNF;COL6A1;PHGDH;SIL1
Oral Cavity Carcinoma	4/99	0.131703	0.414159	0	0	2.10645	4.27021	PLK1;FHIT;TGFBR2;AURKA
Rash and Dermatitis Adverse Event Associated with Chemoradiation	4/99	0.131703	0.414159	0	0	2.10645	4.27021	CDC20;CHEK1;KLHL34;AURKA
Syndactyly of the toes	3/64	0.132008	0.414159	0	0	2.45839	4.97797	NOG;WNT7A;PHGDH
Stress, Psychological	3/64	0.132008	0.414159	0	0	2.45839	4.97797	DUSP2;DBP;NR3C2
Lymphocytosis	3/64	0.132008	0.414159	0	0	2.45839	4.97797	FCER2;SH2D1A;CD28
Melanocytic nevus of skin	3/64	0.132008	0.414159	0	0	2.45839	4.97797	CDKN1A;XAF1;EZH2
Adenocarcinoma of large intestine	9/296	0.132136	0.414229	0	0	1.57356	3.18478	CDKN1A;PRKCH;SMOX;KIT;RTKN2;AXIN2;FHIT;NME1;AURKA
Mucosa-Associated Lymphoid Tissue Lymphoma	6/175	0.132628	0.415267	0	0	1.77853	3.59301	CX3CR1;VCAM1;TNFRSF13B;STMN1;LTA;CCR6
Pneumonitis	10/338	0.132678	0.415267	0	0	1.53058	3.09152	ABCA1;CCR1;CD2;CD40LG;VCAM1;FABP5;TIMELESS;CCR6;ICOS;FOXM1
Inflammatory Bowel Diseases	23/910	0.133366	0.417043	0	0	1.30832	2.63581	CDKN1A;VCAM1;CD160;FCRL3;RORC;PRF1;ADCY3;FHIT;RUNX3;BACH2;EEF1A1;DPP4;CD40LG;DBP;IL23A;CCNE1;IRF4;LCN2;IL21R;CD28;LTA;CCR6;LGR6
Dyslipidemias	7/215	0.133458	0.417043	0	0	1.68687	3.39729	ABCA1;DPP4;VCAM1;SCD;LTA;PASK;SULF2
Tumor Angiogenesis	14/510	0.133966	0.418162	0	0	1.41946	2.85336	CDKN1A;KIF11;FOXM1;RUNX3;FBLN5;TGFBR2;TPX2;PTTG1;RCAN3;LCN2;LGR6;XAF1;RECK;EZH2
Age related macular degeneration	11/381	0.134029	0.418162	0	0	1.49316	3.0008	ABCA1;CCR1;CX3CR1;FABP5;CD28;HTRA1;LCN2;SERPING1;ICOS;FBLN5;C2
Psoriasis vulgaris	5/137	0.134315	0.41872	0	0	1.89628	3.80691	PTTG1;IL23A;PSAT1;RUNX3;SLC12A8
Dengue Fever	6/176	0.135189	0.420778	0	0	1.76798	3.53788	ROBO3;VCAM1;OAS1;LTA;IFI6;XAF1
Hemoglobin low	6/176	0.135189	0.420778	0	0	1.76798	3.53788	COL17A1;ABCA1;SH2D1A;PRF1;CDCA7;NME1
Thrombocytopenia	10/340	0.136287	0.421821	0	0	1.52115	3.03163	CDC20;ABCA1;FANCI;CD40LG;TCN2;SH2D1A;PRF1;IRF7;PHGDH;MAD2L1
Round face	3/65	0.136497	0.421821	0	0	2.41861	4.81656	CENPE;COL6A1;EZH2
Round, full face	3/65	0.136497	0.421821	0	0	2.41861	4.81656	CENPE;COL6A1;EZH2
Thyroid Nodule	3/65	0.136497	0.421821	0	0	2.41861	4.81656	DPP4;KIT;CXCR6
Bronchiolitis	3/65	0.136497	0.421821	0	0	2.41861	4.81656	CX3CR1;PRF1;LTA
Glycogen storage disease type II	3/65	0.136497	0.421821	0	0	2.41861	4.81656	CX3CR1;CCR1;HTRA1
Amyotrophic Lateral Sclerosis, Guam Form	2/33	0.13735	0.421821	0	0	3.22169	6.39579	CD40LG;TNFRSF21
Rhabdoid Tumor of the Kidney	2/33	0.13735	0.421821	0	0	3.22169	6.39579	CDKN1A;KIT
Abnormality of the urinary system	2/33	0.13735	0.421821	0	0	3.22169	6.39579	RPS29;RPL15
Adducted thumb	2/33	0.13735	0.421821	0	0	3.22169	6.39579	COL6A1;PHGDH
Anoxemia	2/33	0.13735	0.421821	0	0	3.22169	6.39579	RPS14;NME1
Cancer of Urinary Tract	2/33	0.13735	0.421821	0	0	3.22169	6.39579	FHIT;EZH2
Cleft Lip with or without Cleft Palate	2/33	0.13735	0.421821	0	0	3.22169	6.39579	TCN2;LEF1
Coxa valga	2/33	0.13735	0.421821	0	0	3.22169	6.39579	SIL1;EZH2
Coxa valga deformity	2/33	0.13735	0.421821	0	0	3.22169	6.39579	SIL1;EZH2
Hypoxia	2/33	0.13735	0.421821	0	0	3.22169	6.39579	RPS14;NME1
Parathyroid Gland Adenocarcinoma	2/33	0.13735	0.421821	0	0	3.22169	6.39579	UCHL1;EZH2
Heart Decompensation	4/101	0.138734	0.42259	0	0	2.06281	4.07445	SCD;EPHX2;FBLN5;NR3C2
Inflammatory Breast Carcinoma	4/101	0.138734	0.42259	0	0	2.06281	4.07445	DHCR24;CCR7;TJP3;EZH2
Senile Plaques	9/300	0.13992	0.42259	0	0	1.55161	3.05153	ABCA1;CD40LG;HOOK1;SH2D1A;MX1;HTRA1;SERPING1;EIF2AK2;APBA2
Contracture of joint	5/139	0.14025	0.42259	0	0	1.86778	3.66893	RYR1;UCHL1;COL6A1;CCR6;SIL1
Skin blisters	3/66	0.141037	0.42259	0	0	2.3801	4.66198	COL17A1;CCR1;KIT
Toxic Epidermal Necrolysis	3/66	0.141037	0.42259	0	0	2.3801	4.66198	FASLG;FBXO6;CCR10
Abnormal blistering of the skin	3/66	0.141037	0.42259	0	0	2.3801	4.66198	COL17A1;CCR1;KIT
Fine hair	3/66	0.141037	0.42259	0	0	2.3801	4.66198	EDAR;HPD;EZH2
HIV Coinfection	4/102	0.142305	0.42259	0	0	2.04165	3.98078	CX3CR1;FCER2;CDKN1A;CD28
Hypoplastic feet	4/102	0.142305	0.42259	0	0	2.04165	3.98078	CENPE;NOG;WNT7A;WDR34
Diabetic Nephropathy	15/560	0.142998	0.42259	0	0	1.38421	2.69218	ABCA1;CCR1;CDKN1A;EPHX2;FASLG;AXIN2;TGFBR2;NR3C2;DPP4;SCD;DDAH2;LCN2;LTA;TGFBI;EZH2
Tooth agenesis	2/34	0.144126	0.42259	0	0	3.12085	6.0453	PLK4;CENPE
Epidermolysis Bullosa	2/34	0.144126	0.42259	0	0	3.12085	6.0453	COL17A1;RPS27A
Intracranial Hypertension	2/34	0.144126	0.42259	0	0	3.12085	6.0453	PRF1;TGFBR2
Lipoidosis	2/34	0.144126	0.42259	0	0	3.12085	6.0453	SCD;WIPI1
Carcinoma, Large Cell	3/67	0.145627	0.42259	0	0	2.34279	4.51387	UBE2C;FHIT;TGFBR2
Skin bullae	3/67	0.145627	0.42259	0	0	2.34279	4.51387	COL17A1;CCR1;KIT
Undifferentiated leukemia	3/67	0.145627	0.42259	0	0	2.34279	4.51387	CCR7;FOXM1;EZH2
Dystrophia unguium	3/67	0.145627	0.42259	0	0	2.34279	4.51387	COL17A1;ABCA1;CD28
Human papilloma virus infection	3/67	0.145627	0.42259	0	0	2.34279	4.51387	CDKN1A;STMN1;APOBEC3A
Leishmaniasis	3/67	0.145627	0.42259	0	0	2.34279	4.51387	DPP4;CD40LG;PABPC1
Migraine with Aura	3/67	0.145627	0.42259	0	0	2.34279	4.51387	LTA;TGFBI;TGFBR2
Acquired flat foot	4/103	0.145913	0.42259	0	0	2.02093	3.88978	RYR1;UCHL1;SIL1;TGFBR2
Xerosis	4/103	0.145913	0.42259	0	0	2.02093	3.88978	EDAR;ABCA1;CD28;IL7R
Recurrent sinopulmonary infections	44569	0.147175	0.42259	0	0	7.12432	13.6511	TNFRSF13B
Amyotrophy, monomelic	44569	0.147175	0.42259	0	0	7.12432	13.6511	STMN1
Refractory Thrombocytopenia	44569	0.147175	0.42259	0	0	7.12432	13.6511	SATB1
Cardiomyopathy, Familial Hypertrophic, 1 (disorder)	44569	0.147175	0.42259	0	0	7.12432	13.6511	SATB1
Rumination Disorders	44569	0.147175	0.42259	0	0	7.12432	13.6511	MTHFD1L
Sacral agenesis	44569	0.147175	0.42259	0	0	7.12432	13.6511	RYR1
DIARRHEA 5, WITH TUFTING ENTEROPATHY, CONGENITAL	44569	0.147175	0.42259	0	0	7.12432	13.6511	TMEM106B
Secondary malignant neoplasm of axilla	44569	0.147175	0.42259	0	0	7.12432	13.6511	NME1
IgE RESPONSIVENESS, ATOPIC	44569	0.147175	0.42259	0	0	7.12432	13.6511	IL21R
Skin Wrinkling	44569	0.147175	0.42259	0	0	7.12432	13.6511	FBLN5
Lymphoproliferative Syndrome, X-Linked, 2	44569	0.147175	0.42259	0	0	7.12432	13.6511	SH2D1A
MULTIPLE PTERYGIUM SYNDROME, LETHAL TYPE	44569	0.147175	0.42259	0	0	7.12432	13.6511	RYR1
Spinal Diseases	44569	0.147175	0.42259	0	0	7.12432	13.6511	STMN1
Spindle Cell Neoplasm	44569	0.147175	0.42259	0	0	7.12432	13.6511	KIT
Spoken Word Recognition Deficit	44569	0.147175	0.42259	0	0	7.12432	13.6511	TMEM106B
Neural tube defect, folate-sensitive	44569	0.147175	0.42259	0	0	7.12432	13.6511	MTHFD1L
Stricture of artery	44569	0.147175	0.42259	0	0	7.12432	13.6511	FBLN5
Tyrosinemias	44569	0.147175	0.42259	0	0	7.12432	13.6511	HPD
Absent or minimally ossified vertebral bodies	44569	0.147175	0.42259	0	0	7.12432	13.6511	WDR34
VITAMIN B12 MEASUREMENT	44569	0.147175	0.42259	0	0	7.12432	13.6511	TCN1
White eyelashes	44569	0.147175	0.42259	0	0	7.12432	13.6511	KIT
Aggressive Systemic Mastocytosis	44569	0.147175	0.42259	0	0	7.12432	13.6511	KIT
AL-RAQAD SYNDROME	44569	0.147175	0.42259	0	0	7.12432	13.6511	DCPS
Atypical polypoid adenomyoma	44569	0.147175	0.42259	0	0	7.12432	13.6511	CDKN1A
BIETTI CRYSTALLINE CORNEORETINAL DYSTROPHY	44569	0.147175	0.42259	0	0	7.12432	13.6511	SCD
Birth length less than 3rd percentile	44569	0.147175	0.42259	0	0	7.12432	13.6511	CDT1
Bone marrow toxicity	44569	0.147175	0.42259	0	0	7.12432	13.6511	GGH
Bone Sarcoma	44569	0.147175	0.42259	0	0	7.12432	13.6511	KIT
Brooke-Spiegler syndrome	44569	0.147175	0.42259	0	0	7.12432	13.6511	RYR1
Buruli Ulcer	44569	0.147175	0.42259	0	0	7.12432	13.6511	HPD
Carcinoma in situ of fallopian tube	44569	0.147175	0.42259	0	0	7.12432	13.6511	STMN1
Cardiovascular Pathology	44569	0.147175	0.42259	0	0	7.12432	13.6511	NR3C2
Congenital coloboma of iris	44569	0.147175	0.42259	0	0	7.12432	13.6511	SALL2
Congenital Fibrosis of the Extraocular Muscles	44569	0.147175	0.42259	0	0	7.12432	13.6511	RYR1
Cutaneous Candidiasis	44569	0.147175	0.42259	0	0	7.12432	13.6511	SH2D1A
Cytomegalovirus Retinitis	44569	0.147175	0.42259	0	0	7.12432	13.6511	PRF1
Decreased calvarial ossification	44569	0.147175	0.42259	0	0	7.12432	13.6511	WNT7A
Dilation of lateral ventricles	44569	0.147175	0.42259	0	0	7.12432	13.6511	EZH2
Duodenal atresia	44569	0.147175	0.42259	0	0	7.12432	13.6511	CENPF
Elevated urinary catecholamines	44569	0.147175	0.42259	0	0	7.12432	13.6511	TOP2A
Erythema Infectiosum	44569	0.147175	0.42259	0	0	7.12432	13.6511	CD40LG
Esophageal Diseases	44569	0.147175	0.42259	0	0	7.12432	13.6511	CCNB1
Experimental Autoimmune Encephalomyelitis	44569	0.147175	0.42259	0	0	7.12432	13.6511	CBLB
Fibular aplasia	44569	0.147175	0.42259	0	0	7.12432	13.6511	WNT7A
Food Allergy	44569	0.147175	0.42259	0	0	7.12432	13.6511	FCER2
Grammar-specific speech disorder	44569	0.147175	0.42259	0	0	7.12432	13.6511	TMEM106B
Grey eyelashes	44569	0.147175	0.42259	0	0	7.12432	13.6511	KIT
Head circumference small for gestational age	44569	0.147175	0.42259	0	0	7.12432	13.6511	PHGDH
Hepatopulmonary Syndrome	44569	0.147175	0.42259	0	0	7.12432	13.6511	CX3CR1
Hyperactive renin-angiotensin system	44569	0.147175	0.42259	0	0	7.12432	13.6511	NR3C2
Increased plasma renin activity	44569	0.147175	0.42259	0	0	7.12432	13.6511	NR3C2
Late-onset muscular dystrophy	44569	0.147175	0.42259	0	0	7.12432	13.6511	COL17A1
Lower limb amyotrophy	44569	0.147175	0.42259	0	0	7.12432	13.6511	RYR1
Malignant epithelioma	44569	0.147175	0.42259	0	0	7.12432	13.6511	SCD
Myositis Ossificans	44569	0.147175	0.42259	0	0	7.12432	13.6511	NOG
neurological disability	44569	0.147175	0.42259	0	0	7.12432	13.6511	IL23A
Organ dysfunction syndrome	44569	0.147175	0.42259	0	0	7.12432	13.6511	LTA
Other lesions of median nerve	44569	0.147175	0.42259	0	0	7.12432	13.6511	MT2A
Ovarian cancer stage III	44569	0.147175	0.42259	0	0	7.12432	13.6511	NME1
Persistent Polyclonal B-Cell Lymphocytosis	44569	0.147175	0.42259	0	0	7.12432	13.6511	FCER2
Pituitary growth hormone cell adenoma	44569	0.147175	0.42259	0	0	7.12432	13.6511	CDKN1A
Pneumonia due to Klebsiella pneumoniae	44569	0.147175	0.42259	0	0	7.12432	13.6511	IL23A
Precursor B-lymphoblastic lymphoma/leukemia	44569	0.147175	0.42259	0	0	7.12432	13.6511	IRF4
Progressive encephalopathy	44569	0.147175	0.42259	0	0	7.12432	13.6511	HTRA1
Prominent fingertip pads	44569	0.147175	0.42259	0	0	7.12432	13.6511	EZH2
Cirrhosis	12/432	0.147747	0.423923	0	0	1.435	2.74409	DPP4;CNTNAP2;CDKN1A;NT5E;GMNN;LCN2;PRF1;NR1D2;TGFBI;SLC27A2;AURKB;MCM2
Myositis	5/142	0.149365	0.42663	0	0	1.8266	3.47303	RYR1;PRF1;CCR7;PABPC1;ICOS
Carotid Atherosclerosis	4/104	0.149555	0.42663	0	0	2.00062	3.80135	ABCA1;CX3CR1;FASLG;CXCR6
Ehlers-Danlos Syndrome	4/104	0.149555	0.42663	0	0	2.00062	3.80135	ROBO3;COL6A1;FBLN5;TGFBR2
Myeloproliferative disease	8/263	0.149561	0.42663	0	0	1.57277	2.98835	ABCA1;ETV7;KIT;CBLB;CCR7;RUNX3;DTL;EZH2
Simple Partial Status Epilepticus	3/68	0.150266	0.42663	0	0	2.30663	4.37187	EIF2AK2;CCR7;CCR10
Status Epilepticus, Subclinical	3/68	0.150266	0.42663	0	0	2.30663	4.37187	EIF2AK2;CCR7;CCR10
Complex Partial Status Epilepticus	3/68	0.150266	0.42663	0	0	2.30663	4.37187	EIF2AK2;CCR7;CCR10
Diabetic Angiopathies	3/68	0.150266	0.42663	0	0	2.30663	4.37187	ADCY3;FASLG;TGFBI
Grand Mal Status Epilepticus	3/68	0.150266	0.42663	0	0	2.30663	4.37187	EIF2AK2;CCR7;CCR10
hiv-infection/aids	3/68	0.150266	0.42663	0	0	2.30663	4.37187	HERC5;CX3CR1;PRF1
Non-Convulsive Status Epilepticus	3/68	0.150266	0.42663	0	0	2.30663	4.37187	EIF2AK2;CCR7;CCR10
Redundant skin	2/35	0.150971	0.42663	0	0	3.02613	5.72139	FBLN5;EZH2
DEAFNESS, AUTOSOMAL RECESSIVE (disorder)	2/35	0.150971	0.42663	0	0	3.02613	5.72139	CLIC5;OTOF
Squamous intraepithelial lesion	2/35	0.150971	0.42663	0	0	3.02613	5.72139	FHIT;CD1A
Fatigable weakness of respiratory muscles	2/35	0.150971	0.42663	0	0	3.02613	5.72139	EPHA4;CCNF
Hepatitis E	2/35	0.150971	0.42663	0	0	3.02613	5.72139	ROBO3;CPVL
Large cell neuroendocrine carcinoma	2/35	0.150971	0.42663	0	0	3.02613	5.72139	UBE2C;KIT
Mesenchymal Cell Neoplasm	2/35	0.150971	0.42663	0	0	3.02613	5.72139	KIT;LCN2
Ocular Hypertension	2/35	0.150971	0.42663	0	0	3.02613	5.72139	C1QB;CDKN1A
Ovarian Mucinous Adenocarcinoma	2/35	0.150971	0.42663	0	0	3.02613	5.72139	SBK1;MELK
Parvovirus B19 (disease)	2/35	0.150971	0.42663	0	0	3.02613	5.72139	CD40LG;SH2D1A
Dementia	12/435	0.152859	0.431655	0	0	1.4246	2.67574	ABCA1;DPP4;CD4;CDKN1A;SPON1;UCHL1;VCAM1;GLS2;PPP2R2B;HTRA1;TMEM106B;LY6E
Heart Failure, Right-Sided	4/105	0.153232	0.432397	0	0	1.98071	3.71541	SCD;EPHX2;FBLN5;NR3C2
Gastrointestinal Carcinoid Tumor	7/224	0.154839	0.435742	0	0	1.61615	3.01473	UCHL1;CLEC10A;KIT;RUNX3;FHIT;EIF4B;TGFBR2
Anemia, Diamond-Blackfan	3/69	0.154952	0.435742	0	0	2.27156	4.23565	RPS14;RPS29;RPL15
Neck Neoplasms	3/69	0.154952	0.435742	0	0	2.27156	4.23565	CDC20;BIK;PLK1
Mammary Carcinoma, Animal	5/144	0.155577	0.435742	0	0	1.80013	3.34935	EEF1A1;RPS14;SCD;STMN1;ID3
Animal Mammary Neoplasms	5/144	0.155577	0.435742	0	0	1.80013	3.34935	EEF1A1;RPS14;SCD;STMN1;ID3
Nerve Degeneration	5/144	0.155577	0.435742	0	0	1.80013	3.34935	EPHA4;UCHL1;CD4;CYP2U1;CCNF
Adenocarcinoma of colon	8/266	0.156261	0.435742	0	0	1.55424	2.88503	DPP4;CCNA2;CDKN1A;GLS2;PLK1;RAD54L;FHIT;NME1
Microstomia	4/106	0.156944	0.435742	0	0	1.96119	3.63186	CDT1;GMNN;DHCR24;DCPS
Spinocerebellar Ataxia Type 4	2/36	0.15788	0.435742	0	0	2.93697	5.42143	PLEKHG4;PPP2R2B
Simple syndactyly of toes, first web space	2/36	0.15788	0.435742	0	0	2.93697	5.42143	NOG;CEP55
Chronic leukemia (category)	2/36	0.15788	0.435742	0	0	2.93697	5.42143	CCNA2;HMMR
Combined immunodeficiency	2/36	0.15788	0.435742	0	0	2.93697	5.42143	BUB1B;ICOS
Corpus Luteum Cyst	2/36	0.15788	0.435742	0	0	2.93697	5.42143	C1QB;NMT2
Escherichia coli Infections	2/36	0.15788	0.435742	0	0	2.93697	5.42143	IL23A;NR3C2
Fatigable weakness of swallowing muscles	2/36	0.15788	0.435742	0	0	2.93697	5.42143	EPHA4;CCNF
Flat back of the head	2/36	0.15788	0.435742	0	0	2.93697	5.42143	KIF11;RPS23
Fuchs Endothelial Dystrophy	2/36	0.15788	0.435742	0	0	2.93697	5.42143	CDKN1A;TGFBI
Hypoxemia	2/36	0.15788	0.435742	0	0	2.93697	5.42143	RPS14;NME1
Autism Spectrum Disorders	15/571	0.159392	0.435742	0	0	1.35604	2.49021	CX3CR1;CNTNAP2;LRRN3;DHCR24;CXCR6;FHIT;C2;NR3C2;DPP4;FABP5;AP1S2;LTA;SIL1;APBA2;RPS23
Flatfoot	4/107	0.160688	0.435742	0	0	1.94205	3.55062	RYR1;UCHL1;SIL1;TGFBR2
Malabsorption	4/107	0.160688	0.435742	0	0	1.94205	3.55062	HSD3B7;CDCA7;CCR6;TGFBR2
Coronary Artery Disease	24/980	0.160851	0.435742	0	0	1.26541	2.31225	ABCA1;CX3CR1;ROBO3;VCAM1;EPHX2;SH2D1A;HTRA1;NEXN;CXCR6;C2;TGFBR2;NR3C2;DPP4;CD40LG;MTHFD1L;SCD;DDAH2;LCN2;CD28;LTA;TMEM106B;CCR7;KIF2C;TGFBI
Polydactyly	5/146	0.161895	0.435742	0	0	1.77442	3.23087	CENPF;CDCA7;WNT7A;WDR34;HPD
Neurogenic Muscular Atrophy	7/227	0.162299	0.435742	0	0	1.59387	2.89816	RYR1;EPHA4;PSAT1;CCNF;COL6A1;PHGDH;SIL1
Apraxia, Verbal	44570	0.163982	0.435742	0	0	6.23346	11.2701	CNTNAP2
Retinal Vasculitis	44570	0.163982	0.435742	0	0	6.23346	11.2701	CX3CR1
Hemiplegic migraine, familial type 1	44570	0.163982	0.435742	0	0	6.23346	11.2701	TGFBI
Sick Headaches	44570	0.163982	0.435742	0	0	6.23346	11.2701	TGFBR2
Leukemia, Megakaryoblastic, of Down Syndrome	44570	0.163982	0.435742	0	0	6.23346	11.2701	EZH2
Status Migrainosus	44570	0.163982	0.435742	0	0	6.23346	11.2701	TGFBR2
Stuttering	44570	0.163982	0.435742	0	0	6.23346	11.2701	CNTNAP2
Subcutaneous lipoma	44570	0.163982	0.435742	0	0	6.23346	11.2701	CDKN1A
Symptomatic dermographism	44570	0.163982	0.435742	0	0	6.23346	11.2701	SERPING1
Temporal cortical atrophy	44570	0.163982	0.435742	0	0	6.23346	11.2701	TMEM106B
Stuttering, Developmental	44570	0.163982	0.435742	0	0	6.23346	11.2701	CNTNAP2
Toxoplasmosis, Cerebral	44570	0.163982	0.435742	0	0	6.23346	11.2701	CD40LG
Tuberculosis, Spinal	44570	0.163982	0.435742	0	0	6.23346	11.2701	SIL1
Vasculitis, Leukocytoclastic, Cutaneous	44570	0.163982	0.435742	0	0	6.23346	11.2701	CX3CR1
Toe-walking gait	44570	0.163982	0.435742	0	0	6.23346	11.2701	CYP2U1
Abdominal Migraine	44570	0.163982	0.435742	0	0	6.23346	11.2701	TGFBR2
Tuberculoid leprosy	44570	0.163982	0.435742	0	0	6.23346	11.2701	CD40LG
Urban cutaneous leishmaniasis	44570	0.163982	0.435742	0	0	6.23346	11.2701	CD1A
Abnormality of tibia morphology	44570	0.163982	0.435742	0	0	6.23346	11.2701	WNT7A
Absent finger	44570	0.163982	0.435742	0	0	6.23346	11.2701	WNT7A
Vitamin B6 measurement	44570	0.163982	0.435742	0	0	6.23346	11.2701	TCN1
Acute Confusional Migraine	44570	0.163982	0.435742	0	0	6.23346	11.2701	TGFBR2
Acute otitis media	44570	0.163982	0.435742	0	0	6.23346	11.2701	CX3CR1
Advanced Sleep Phase Syndrome	44570	0.163982	0.435742	0	0	6.23346	11.2701	RORC
Anal intraepithelial neoplasia	44570	0.163982	0.435742	0	0	6.23346	11.2701	CDKN1A
B Acute Lymphoblastic Leukemia with t(9;22)(q34.1;q11.2); BCR-ABL1	44570	0.163982	0.435742	0	0	6.23346	11.2701	LEF1
Bile Duct Neoplasms	44570	0.163982	0.435742	0	0	6.23346	11.2701	CDKN1A
Bladder Exstrophy	44570	0.163982	0.435742	0	0	6.23346	11.2701	UPB1
Blunted affect	44570	0.163982	0.435742	0	0	6.23346	11.2701	TMEM106B
Bone marrow myeloid dysplasia	44570	0.163982	0.435742	0	0	6.23346	11.2701	CCR7
cervical cancer metastasis	44570	0.163982	0.435742	0	0	6.23346	11.2701	LCN2
Cervical Migraine Syndrome	44570	0.163982	0.435742	0	0	6.23346	11.2701	TGFBR2
Chronic interstitial nephritis	44570	0.163982	0.435742	0	0	6.23346	11.2701	CCR6
Congenital musculoskeletal anomalies	44570	0.163982	0.435742	0	0	6.23346	11.2701	TGFBR2
Corneal fibrosis	44570	0.163982	0.435742	0	0	6.23346	11.2701	CDKN1A
Cutaneous anaphylaxis	44570	0.163982	0.435742	0	0	6.23346	11.2701	FCER1A
Decreased circulating renin level	44570	0.163982	0.435742	0	0	6.23346	11.2701	NR3C2
Disorder of vein	44570	0.163982	0.435742	0	0	6.23346	11.2701	VCAM1
Donohue Syndrome	44570	0.163982	0.435742	0	0	6.23346	11.2701	AURKA
EEG with continuous slow activity	44570	0.163982	0.435742	0	0	6.23346	11.2701	TMEM106B
Enchondromatosis	44570	0.163982	0.435742	0	0	6.23346	11.2701	ACVR2A
Fasting hyperinsulinemia	44570	0.163982	0.435742	0	0	6.23346	11.2701	CDKN1A
Genital infection	44570	0.163982	0.435742	0	0	6.23346	11.2701	RECK
Hemicrania migraine	44570	0.163982	0.435742	0	0	6.23346	11.2701	TGFBR2
Hereditary macular coloboma	44570	0.163982	0.435742	0	0	6.23346	11.2701	SALL2
Increased connective tissue	44570	0.163982	0.435742	0	0	6.23346	11.2701	RYR1
Malignant melanoma of iris	44570	0.163982	0.435742	0	0	6.23346	11.2701	KIT
Melanoma astrocytoma syndrome	44570	0.163982	0.435742	0	0	6.23346	11.2701	IL23A
Motor Disorders	44570	0.163982	0.435742	0	0	6.23346	11.2701	CD4
Oliguria	44570	0.163982	0.435742	0	0	6.23346	11.2701	CCR6
Pallister-Hall syndrome	44570	0.163982	0.435742	0	0	6.23346	11.2701	HPD
Papilledema	44570	0.163982	0.435742	0	0	6.23346	11.2701	IL11RA
Paraneoplastic pemphigus	44570	0.163982	0.435742	0	0	6.23346	11.2701	COL17A1
Pilomatrixoma	44570	0.163982	0.435742	0	0	6.23346	11.2701	LEF1
Primary acquired melanosis	44570	0.163982	0.435742	0	0	6.23346	11.2701	KIT
Primary hypercholesterolemia	44570	0.163982	0.435742	0	0	6.23346	11.2701	CD63
Prodromal Symptoms	44570	0.163982	0.435742	0	0	6.23346	11.2701	FGF9
Pulmonary lymphangioleiomyomatosis	44570	0.163982	0.435742	0	0	6.23346	11.2701	RPS6
Pustular psoriasis	44570	0.163982	0.435742	0	0	6.23346	11.2701	IL23A
Mental Depression	15/574	0.16403	0.435742	0	0	1.34855	2.43778	CX3CR1;CDCA8;FASLG;CD1A;NR3C2;TGFBR3;DPP4;ZNF80;FGF9;MTHFD1L;STMN1;KIT;TIMELESS;SERPING1;TMEM106B
secondary acute myeloid leukemia	3/71	0.164457	0.435742	0	0	2.20453	3.97941	CCR7;AURKB;EZH2
Spinocerebellar Ataxia Type 7	3/71	0.164457	0.435742	0	0	2.20453	3.97941	DNAJB1;PPP2R2B;LY6E
alpha^+^ Thalassemia	3/71	0.164457	0.435742	0	0	2.20453	3.97941	TGFBR3;ABCA1;VCAM1
Contact hypersensitivity	3/71	0.164457	0.435742	0	0	2.20453	3.97941	CCR1;LCN2;KIF2C
Liver Cirrhosis, Experimental	20/800	0.164733	0.435742	0	0	1.29069	2.32767	C1QB;CD63;CDKN1A;GPR68;GLS2;PLEKHB1;GGH;DHRS3;TGFBR2;PLAC8;CCNA2;PLSCR1;MT2A;NT5E;COL6A1;AP1S2;LCN2;IL7R;RECK;CDKN3
Sensorimotor neuropathy	2/37	0.164845	0.435742	0	0	2.85292	5.14308	PPP2R2B;COL6A1
Anti-Basement Membrane Glomerulonephritis	2/37	0.164845	0.435742	0	0	2.85292	5.14308	CX3CR1;CD40LG
DOWN SYNDROME CRITICAL REGION	2/37	0.164845	0.435742	0	0	2.85292	5.14308	CHAF1B;CCR6
Gross motor development delay	2/37	0.164845	0.435742	0	0	2.85292	5.14308	RYR1;CNTNAP2
Lichen Planus	2/37	0.164845	0.435742	0	0	2.85292	5.14308	VCAM1;LCN2
Vascular Diseases	11/400	0.168253	0.44361	0	0	1.41883	2.52876	ABCA1;CX3CR1;CD40LG;VCAM1;NOG;LTA;NEXN;FOXM1;FBLN5;TGFBR2;NR3C2
Dry skin	4/109	0.168274	0.44361	0	0	1.90486	3.39477	EDAR;ABCA1;CD28;IL7R
Luminal A Breast Carcinoma	4/109	0.168274	0.44361	0	0	1.90486	3.39477	CCNB1;MELK;ESPL1;HJURP
Post-Traumatic Stress Disorder	4/109	0.168274	0.44361	0	0	1.90486	3.39477	DUSP2;STMN1;RPS6;NR3C2
ECTRODACTYLY, ECTODERMAL DYSPLASIA, AND CLEFT LIP/PALATE SYNDROME 1	3/72	0.169273	0.445051	0	0	2.17247	3.85882	CCR1;CDKN1A;APBA2
Difficulty speaking	3/72	0.169273	0.445051	0	0	2.17247	3.85882	AP1S2;TMEM106B;MID2
Hypopigmentation disorder	3/72	0.169273	0.445051	0	0	2.17247	3.85882	KIT;PRF1;DCPS
Problems speaking	3/72	0.169273	0.445051	0	0	2.17247	3.85882	AP1S2;TMEM106B;MID2
Coronary Arteriosclerosis	19/759	0.170864	0.445533	0	0	1.29173	2.28234	ABCA1;CX3CR1;ROBO3;EPHX2;PRF1;NEXN;CXCR6;RUNX3;TGFBR2;CCNA2;CD40LG;MTHFD1L;SCD;DDAH2;LCN2;CD28;LTA;CCR7;KIF2C
Monoclonal Gammopathy of Undetermined Significance	5/149	0.171561	0.445533	0	0	1.73718	3.06234	TNFRSF13B;KIT;LTA;CCR7;AURKA
Recurrent pulmonary infections	2/38	0.171864	0.445533	0	0	2.77353	4.88432	TNFRSF13B;ICOS
Streptococcal pneumonia	2/38	0.171864	0.445533	0	0	2.77353	4.88432	LCN2;CDKN3
Sweet Syndrome	2/38	0.171864	0.445533	0	0	2.77353	4.88432	FASLG;TGFBR2
Tropical Spastic Paraparesis	2/38	0.171864	0.445533	0	0	2.77353	4.88432	UCHL1;KLRD1
Absent auditory canals	2/38	0.171864	0.445533	0	0	2.77353	4.88432	CDT1;GMNN
Absent external auditory canals	2/38	0.171864	0.445533	0	0	2.77353	4.88432	CDT1;GMNN
Adenocarcinoma of rectum	2/38	0.171864	0.445533	0	0	2.77353	4.88432	CDKN1A;NT5E
Atresia of the external auditory canal	2/38	0.171864	0.445533	0	0	2.77353	4.88432	CDT1;GMNN
Atretic auditory canal	2/38	0.171864	0.445533	0	0	2.77353	4.88432	CDT1;GMNN
Benign Ovarian Neoplasm	2/38	0.171864	0.445533	0	0	2.77353	4.88432	IL11RA;FHIT
Disorder of macula of retina	2/38	0.171864	0.445533	0	0	2.77353	4.88432	CX3CR1;CYP2U1
Flat occiput	2/38	0.171864	0.445533	0	0	2.77353	4.88432	KIF11;RPS23
Multiple pulmonary infections	2/38	0.171864	0.445533	0	0	2.77353	4.88432	TNFRSF13B;ICOS
Ovarian failure	2/38	0.171864	0.445533	0	0	2.77353	4.88432	TGFBR3;PTTG1
Uranostaphyloschisis	8/273	0.172434	0.445533	0	0	1.51264	2.65883	CENPF;RPS29;PSAT1;BUB1B;PHGDH;RPL15;RPS23;TGFBR2
Uveomeningoencephalitic Syndrome	3/73	0.17413	0.445533	0	0	2.14132	3.74293	IL23A;CCR6;BACH2
Hamartoma	3/73	0.17413	0.445533	0	0	2.14132	3.74293	CDKN1A;KIT;RORC
Concave bridge of nose	8/274	0.174805	0.445533	0	0	1.50688	2.62812	EDAR;CDCA7;BUB1B;DHCR24;KIF11;WDR34;RPS23;EZH2
Depressed nasal root/bridge	8/274	0.174805	0.445533	0	0	1.50688	2.62812	EDAR;CDCA7;BUB1B;DHCR24;KIF11;WDR34;RPS23;EZH2
Arteriosclerosis	26/1086	0.176759	0.445533	0	0	1.23615	2.1422	CX3CR1;ROBO3;CDKN1A;PRF1;HTRA1;CXCR6;NR3C2;DPP4;MT2A;NT5E;CCR7;CCR6;ICOS;ABCA1;VCAM1;EPHX2;CCNA2;CD40LG;FABP5;SCD;DDAH2;KIT;LCN2;CD28;LTA;ID3
Pre-Eclampsia	5/151	0.178126	0.445533	0	0	1.71321	2.95574	VCAM1;CD40LG;DDAH2;HTRA1;ACVR2A
Neoplasm Recurrence, Local	2/39	0.178931	0.445533	0	0	2.69843	4.64333	PAQR4;KIT
Pneumonia, Bacterial	2/39	0.178931	0.445533	0	0	2.69843	4.64333	IL23A;LCN2
Chronic rejection of renal transplant	2/39	0.178931	0.445533	0	0	2.69843	4.64333	CD40LG;CD28
Islet Cell Tumor	2/39	0.178931	0.445533	0	0	2.69843	4.64333	STMN1;KIT
Malignant neoplasm of stomach stage IV	2/39	0.178931	0.445533	0	0	2.69843	4.64333	RUNX3;NME1
Polyglandular Type I Autoimmune Syndrome	2/39	0.178931	0.445533	0	0	2.69843	4.64333	VCAM1;CBLB
Prostate cancer recurrent	2/39	0.178931	0.445533	0	0	2.69843	4.64333	PSAT1;NUSAP1
Psychiatric symptom	2/39	0.178931	0.445533	0	0	2.69843	4.64333	PPP2R2B;FAAH2
Clouding of corneal stroma	3/74	0.179026	0.445533	0	0	2.11106	3.63149	ABCA1;BUB1B;TRIP13
Depressed nasal bridge	8/276	0.179589	0.445533	0	0	1.49548	2.56786	EDAR;CDCA7;BUB1B;DHCR24;KIF11;WDR34;RPS23;EZH2
Obesity, Morbid	4/112	0.179883	0.445533	0	0	1.85166	3.17643	DPP4;SCD;LCN2;ADCY3
Plaque, Amyloid	7/234	0.180314	0.445533	0	0	1.54416	2.64523	ABCA1;MT2A;HOOK1;SH2D1A;SERPING1;TGFBI;APBA2
Hepatoblastoma	7/234	0.180314	0.445533	0	0	1.54416	2.64523	ABCA1;CDKN1A;PLK1;MT1G;FASLG;AXIN2;CDKN3
Rudiger syndrome 1	44571	0.180459	0.445533	0	0	5.54057	9.48685	DHRS3
DEAFNESS, AUTOSOMAL DOMINANT 1 (disorder)	44571	0.180459	0.445533	0	0	5.54057	9.48685	MCM2
Hyperpotassemia and Hypertension, Familial	44571	0.180459	0.445533	0	0	5.54057	9.48685	NR3C2
Sinonasal undifferentiated carcinoma	44571	0.180459	0.445533	0	0	5.54057	9.48685	KIT
Nevus, Blue	44571	0.180459	0.445533	0	0	5.54057	9.48685	KIT
Pseudohypoaldosteronism, Type I, Autosomal Recessive	44571	0.180459	0.445533	0	0	5.54057	9.48685	NR3C2
Systemic Anaplastic Large Cell Lymphoma	44571	0.180459	0.445533	0	0	5.54057	9.48685	CDKN1A
Thin nails	44571	0.180459	0.445533	0	0	5.54057	9.48685	EZH2
Trisomy 4	44571	0.180459	0.445533	0	0	5.54057	9.48685	KIT
Tuberculosis of intestines	44571	0.180459	0.445533	0	0	5.54057	9.48685	NT5E
Abnormality of brainstem morphology	44571	0.180459	0.445533	0	0	5.54057	9.48685	TGFBR3
Uterus bilocularis	44571	0.180459	0.445533	0	0	5.54057	9.48685	WDR34
Absent fingernail	44571	0.180459	0.445533	0	0	5.54057	9.48685	NOG
Absent toenail	44571	0.180459	0.445533	0	0	5.54057	9.48685	WNT7A
Wolman Disease	44571	0.180459	0.445533	0	0	5.54057	9.48685	ABCA1
Alexia	44571	0.180459	0.445533	0	0	5.54057	9.48685	TMEM106B
Antibody measurement (procedure)	44571	0.180459	0.445533	0	0	5.54057	9.48685	LRIG1
Apparent mineralocorticoid excess	44571	0.180459	0.445533	0	0	5.54057	9.48685	NR3C2
Auditory neuropathy	44571	0.180459	0.445533	0	0	5.54057	9.48685	OTOF
Carney Triad	44571	0.180459	0.445533	0	0	5.54057	9.48685	KIT
Choledochal Cyst	44571	0.180459	0.445533	0	0	5.54057	9.48685	MX1
Chromosome Breaks	44571	0.180459	0.445533	0	0	5.54057	9.48685	CD40LG
Congenital microcephaly	44571	0.180459	0.445533	0	0	5.54057	9.48685	PHGDH
Congenital torticollis	44571	0.180459	0.445533	0	0	5.54057	9.48685	COL6A1
Cutaneous hypersensitivity	44571	0.180459	0.445533	0	0	5.54057	9.48685	CCR10
Delayed Sleep Phase Syndrome	44571	0.180459	0.445533	0	0	5.54057	9.48685	RORC
Difficulty making arithmetical calculations	44571	0.180459	0.445533	0	0	5.54057	9.48685	TMEM106B
Dimple chin	44571	0.180459	0.445533	0	0	5.54057	9.48685	EZH2
Ear Inflammation	44571	0.180459	0.445533	0	0	5.54057	9.48685	IL23A
Ectromelia	44571	0.180459	0.445533	0	0	5.54057	9.48685	PRF1
Granular cell tumor	44571	0.180459	0.445533	0	0	5.54057	9.48685	UCHL1
HFE-Associated Hereditary Hemochromatosis	44571	0.180459	0.445533	0	0	5.54057	9.48685	CYBRD1
High Grade Ovarian Serous Adenocarcinoma	44571	0.180459	0.445533	0	0	5.54057	9.48685	STMN1
HIV-Associated Lipodystrophy Syndrome	44571	0.180459	0.445533	0	0	5.54057	9.48685	TCN1
Horizontal ribs	44571	0.180459	0.445533	0	0	5.54057	9.48685	WDR34
Hyperorality	44571	0.180459	0.445533	0	0	5.54057	9.48685	TMEM106B
Hyperoxia	44571	0.180459	0.445533	0	0	5.54057	9.48685	CDKN1A
Increased circulating renin level	44571	0.180459	0.445533	0	0	5.54057	9.48685	NR3C2
Indolent Systemic Mastocytosis	44571	0.180459	0.445533	0	0	5.54057	9.48685	KIT
Insulin Sensitivity Measurement	44571	0.180459	0.445533	0	0	5.54057	9.48685	PHGDH
Isaacs syndrome	44571	0.180459	0.445533	0	0	5.54057	9.48685	CNTNAP2
Localized Carcinoma	44571	0.180459	0.445533	0	0	5.54057	9.48685	NME1
Lymphohistiocytosis	44571	0.180459	0.445533	0	0	5.54057	9.48685	PRF1
Malignant neoplasm of body of pancreas	44571	0.180459	0.445533	0	0	5.54057	9.48685	EZH2
Malignant neoplasm of body of stomach	44571	0.180459	0.445533	0	0	5.54057	9.48685	CDKN1A
malignant neoplasm of head of pancreas	44571	0.180459	0.445533	0	0	5.54057	9.48685	EZH2
Malignant neoplasm of other specified sites of pancreas	44571	0.180459	0.445533	0	0	5.54057	9.48685	EZH2
Malignant neoplasm of tail of pancreas	44571	0.180459	0.445533	0	0	5.54057	9.48685	EZH2
Malignant tumor of greater curve of stomach	44571	0.180459	0.445533	0	0	5.54057	9.48685	CDKN1A
Malignant tumor of lesser curve of stomach	44571	0.180459	0.445533	0	0	5.54057	9.48685	CDKN1A
Marek Disease	44571	0.180459	0.445533	0	0	5.54057	9.48685	SATB1
Metaplastic carcinoma	44571	0.180459	0.445533	0	0	5.54057	9.48685	NME1
Multi-centric Castleman's Disease	44571	0.180459	0.445533	0	0	5.54057	9.48685	TGFBR2
Myokymia	44571	0.180459	0.445533	0	0	5.54057	9.48685	UCHL1
Nasopharyngeal Angiofibroma	44571	0.180459	0.445533	0	0	5.54057	9.48685	KIT
Necrotizing fasciitis	44571	0.180459	0.445533	0	0	5.54057	9.48685	RECK
Nemaline bodies	44571	0.180459	0.445533	0	0	5.54057	9.48685	RYR1
Oral mucosal blisters	44571	0.180459	0.445533	0	0	5.54057	9.48685	COL17A1
Osteochondromatosis	44571	0.180459	0.445533	0	0	5.54057	9.48685	ACVR2A
Primary Progressive Nonfluent Aphasia	44571	0.180459	0.445533	0	0	5.54057	9.48685	TMEM106B
Pulmonary Blastoma	44571	0.180459	0.445533	0	0	5.54057	9.48685	KIT
Cervical Squamous Cell Carcinoma	5/152	0.181444	0.447122	0	0	1.70147	2.90408	UHRF1;HMGB2;FOXM1;FHIT;NME1
Familial lichen amyloidosis	5/152	0.181444	0.447122	0	0	1.70147	2.90408	UHRF1;PSAT1;TNFRSF25;CCR6;AURKA
Hyperlipoproteinemia Type IIa	5/152	0.181444	0.447122	0	0	1.70147	2.90408	ABCA1;EPHX2;STMN1;CD28;HPD
Curvature of spine	11/407	0.181851	0.447844	0	0	1.39324	2.37487	PLK4;FANCI;RYR1;ROBO3;PSAT1;COL6A1;AP1S2;SIL1;FBLN5;EZH2;TGFBR2
Eclampsia	6/193	0.182101	0.448178	0	0	1.60585	2.73507	ABCA1;CLIC3;DDAH2;HTRA1;ACVR2A;NR3C2
Testicular Germ Cell Tumor	4/113	0.183811	0.449931	0	0	1.83458	3.1075	CENPE;CDKN1A;KIT;FHIT
Systemic arterial pressure	3/75	0.183959	0.449931	0	0	2.08163	3.52429	PRC1;FHIT;TGFBR2
Acromegaly	3/75	0.183959	0.449931	0	0	2.08163	3.52429	CDKN1A;RORC;PTPN4
Acute Undifferentiated Leukemia	3/75	0.183959	0.449931	0	0	2.08163	3.52429	CCR7;FOXM1;EZH2
Axonal neuropathy	3/75	0.183959	0.449931	0	0	2.08163	3.52429	ABCA1;CD28;SERPING1
Blood Pressure	3/75	0.183959	0.449931	0	0	2.08163	3.52429	PRC1;FHIT;TGFBR2
Blood pressure finding	3/75	0.183959	0.449931	0	0	2.08163	3.52429	PRC1;FHIT;TGFBR2
Machado-Joseph Disease	3/75	0.183959	0.449931	0	0	2.08163	3.52429	PLEKHG4;DNAJB1;LY6E
Petit mal status	3/75	0.183959	0.449931	0	0	2.08163	3.52429	EIF2AK2;CCR7;CCR10
Poor speech	3/75	0.183959	0.449931	0	0	2.08163	3.52429	AP1S2;TMEM106B;MID2
Hypercholesterolemia, Familial	5/153	0.184785	0.451106	0	0	1.68988	2.85347	ABCA1;EPHX2;STMN1;CD28;HPD
Recurrent pneumonia	2/40	0.186042	0.451106	0	0	2.62728	4.41852	TNFRSF13B;ICOS
Conjunctivitis, recurrent	2/40	0.186042	0.451106	0	0	2.62728	4.41852	TNFRSF13B;ICOS
Human immunodeficiency virus, type 2 [HIV-2] infection in conditions classified elsewhere and of unspecified site	2/40	0.186042	0.451106	0	0	2.62728	4.41852	CCR1;CXCR6
Cloudy cornea	2/40	0.186042	0.451106	0	0	2.62728	4.41852	ABCA1;TGFBI
Corneal stromal opacities	2/40	0.186042	0.451106	0	0	2.62728	4.41852	ABCA1;TGFBI
Irregular hyperpigmentation	2/40	0.186042	0.451106	0	0	2.62728	4.41852	FANCI;CD28
Monoclonal B-Cell Lymphocytosis	2/40	0.186042	0.451106	0	0	2.62728	4.41852	LEF1;CCR6
Monocyte count procedure	5/154	0.188148	0.451106	0	0	1.67846	2.8039	CX3CR1;TNFRSF13B;FCRL5;FCRL3;FCER1A
Monocyte count result	5/154	0.188148	0.451106	0	0	1.67846	2.8039	CX3CR1;TNFRSF13B;FCRL5;FCRL3;FCER1A
Overweight	7/237	0.188284	0.451106	0	0	1.52378	2.54442	ABCA1;DBP;LCN2;ADCY3;SLC27A2;NDC80;AURKA
Recurrent otitis media	3/76	0.188927	0.451106	0	0	2.05301	3.42112	TNFRSF13B;CD3G;ICOS
aggressive cancer	3/76	0.188927	0.451106	0	0	2.05301	3.42112	SATB1;PHGDH;NME1
High-Grade Prostatic Intraepithelial Neoplasia	3/76	0.188927	0.451106	0	0	2.05301	3.42112	CHEK1;AURKA;CDKN3
Parathyroid Adenoma	3/76	0.188927	0.451106	0	0	2.05301	3.42112	CDKN1A;CDKN3;EZH2
Myeloid Leukemia	13/500	0.189923	0.451106	0	0	1.33954	2.22515	CDKN1A;PLK1;FASLG;FHIT;NME1;NELL2;PLSCR1;CD40LG;IRF4;CHEK1;KIT;CCR7;EZH2
Acute Myeloid Leukemia, M1	4/115	0.19175	0.451106	0	0	1.80134	2.97502	KIT;MX1;RUNX3;BACH2
Respiratory Syncytial Virus Infections	4/115	0.19175	0.451106	0	0	1.80134	2.97502	CCR1;CX3CR1;ROBO3;EIF2AK2
Familial (FPAH)	4/115	0.19175	0.451106	0	0	1.80134	2.97502	GALNT12;TNFRSF13B;KIT;HTRA1
Vertical Talus	2/41	0.193191	0.451106	0	0	2.55979	4.20848	PSAT1;PHGDH
Chronic diarrhea	2/41	0.193191	0.451106	0	0	2.55979	4.20848	IL21R;IL7R
Defective tooth enamel	2/41	0.193191	0.451106	0	0	2.55979	4.20848	PLK4;CENPE
Diffuse Scleroderma	2/41	0.193191	0.451106	0	0	2.55979	4.20848	CCR6;ICOS
Drug Allergy	2/41	0.193191	0.451106	0	0	2.55979	4.20848	FCER1A;FASLG
Dystrophic tooth enamel	2/41	0.193191	0.451106	0	0	2.55979	4.20848	PLK4;CENPE
Ewings sarcoma-primitive neuroectodermal tumor (PNET)	2/41	0.193191	0.451106	0	0	2.55979	4.20848	KIT;EZH2
Gonadal Dysgenesis	2/41	0.193191	0.451106	0	0	2.55979	4.20848	FGF9;KIT
Mixed cryoglobulinemia	2/41	0.193191	0.451106	0	0	2.55979	4.20848	CD40LG;TNFRSF25
Postnatal microcephaly	2/41	0.193191	0.451106	0	0	2.55979	4.20848	PSAT1;GPT2
Cryptorchidism	11/413	0.193904	0.451106	0	0	1.37202	2.25065	TGFBR3;CDT1;GMNN;KIT;CDCA7;AP1S2;BUB1B;PHGDH;CXCR6;WDR34;EZH2
Thick lower lip vermilion	3/77	0.19393	0.451106	0	0	2.02516	3.32179	CDT1;PHGDH;KIF11
Acute monocytic leukemia	3/77	0.19393	0.451106	0	0	2.02516	3.32179	VCAM1;CCR7;NME1
Androgen-Insensitivity Syndrome	3/77	0.19393	0.451106	0	0	2.02516	3.32179	CNTNAP2;MT2A;MT1G
Electromyogram abnormal	3/77	0.19393	0.451106	0	0	2.02516	3.32179	RYR1;ABCA1;COL6A1
Full lower lip	3/77	0.19393	0.451106	0	0	2.02516	3.32179	CDT1;PHGDH;KIF11
Giant Cell Glioblastoma	3/77	0.19393	0.451106	0	0	2.02516	3.32179	RUNX3;RECK;AURKB
Peripheral Vascular Diseases	3/77	0.19393	0.451106	0	0	2.02516	3.32179	CX3CR1;VCAM1;CD40LG
Protruding ear	3/77	0.19393	0.451106	0	0	2.02516	3.32179	PLK4;COL6A1;KIF11
Anaplasia	8/282	0.194279	0.451106	0	0	1.46227	2.39588	ROBO3;PSAT1;PLK1;NOG;KIT;FASLG;AXIN2;EZH2
Anxiety disease	5/156	0.194941	0.451106	0	0	1.65605	2.70775	EPHA4;PPP2R2B;CCNF;TMEM106B;TGFBR2
Hypertriglyceridemia	5/156	0.194941	0.451106	0	0	1.65605	2.70775	ABCA1;VCAM1;SCD;LTA;MYBPH
Hyperhomocysteinemia	4/116	0.19576	0.451106	0	0	1.78516	2.91136	CDKN1A;VCAM1;TCN2;DDAH2
Joint stiffness	4/116	0.19576	0.451106	0	0	1.78516	2.91136	FGF9;NOG;COL6A1;EZH2
Chondrosarcoma	7/240	0.196395	0.451106	0	0	1.50393	2.44784	CCNA2;CDKN1A;VCAM1;KIT;EPHA1;CDC25A;ACVR2A
Refractory anemia with excess blasts I	44572	0.196612	0.451106	0	0	4.98626	8.11026	AURKB
Anemia, Pernicious	44572	0.196612	0.451106	0	0	4.98626	8.11026	TCN2
Arterial Diseases, Common Carotid	44572	0.196612	0.451106	0	0	4.98626	8.11026	FASLG
Arthritis, Infectious	44572	0.196612	0.451106	0	0	4.98626	8.11026	CD4
Auditory Processing Disorder, Central	44572	0.196612	0.451106	0	0	4.98626	8.11026	CNTNAP2
Cerebral Infarction, Left Hemisphere	44572	0.196612	0.451106	0	0	4.98626	8.11026	PRKCH
Cerebral Infarction, Right Hemisphere	44572	0.196612	0.451106	0	0	4.98626	8.11026	PRKCH
Sagittal craniosynostosis	44572	0.196612	0.451106	0	0	4.98626	8.11026	IL11RA
Semantic-Pragmatic Disorder	44572	0.196612	0.451106	0	0	4.98626	8.11026	CNTNAP2
Serum Alanine Aminotransferase Measurement	44572	0.196612	0.451106	0	0	4.98626	8.11026	PHGDH
Leishmaniasis, New World	44572	0.196612	0.451106	0	0	4.98626	8.11026	CD1A
Slender finger	44572	0.196612	0.451106	0	0	4.98626	8.11026	COL6A1
Social Anxiety	44572	0.196612	0.451106	0	0	4.98626	8.11026	CNTNAP2
Spinocerebellar Degeneration	44572	0.196612	0.451106	0	0	4.98626	8.11026	SIL1
Stage IV Colorectal Cancer	44572	0.196612	0.451106	0	0	4.98626	8.11026	CCR6
Restrictive behavior, interests, and activities	44572	0.196612	0.451106	0	0	4.98626	8.11026	TMEM106B
Abnormal brain FDG positron emission tomography	44572	0.196612	0.451106	0	0	4.98626	8.11026	TMEM106B
Urologic Neoplasms	44572	0.196612	0.451106	0	0	4.98626	8.11026	FHIT
Venezuelan equine encephalomyelitis	44572	0.196612	0.451106	0	0	4.98626	8.11026	HPD
Adult Brain Neoplasm	44572	0.196612	0.451106	0	0	4.98626	8.11026	PID1
Anterior Choroidal Artery Infarction	44572	0.196612	0.451106	0	0	4.98626	8.11026	PRKCH
Astler-Coller B1 Rectal Carcinoma	44572	0.196612	0.451106	0	0	4.98626	8.11026	FCER2
Atelectasis	44572	0.196612	0.451106	0	0	4.98626	8.11026	FBLN5
Berylliosis	44572	0.196612	0.451106	0	0	4.98626	8.11026	CD28
Biliary System Disorder	44572	0.196612	0.451106	0	0	4.98626	8.11026	TGFBR2
Bladder Diverticulum	44572	0.196612	0.451106	0	0	4.98626	8.11026	FBLN5
Congenital leukocyte adherence deficiency	44572	0.196612	0.451106	0	0	4.98626	8.11026	COL17A1
Corneal Scar	44572	0.196612	0.451106	0	0	4.98626	8.11026	TGFBI
Coronavirus Infections	44572	0.196612	0.451106	0	0	4.98626	8.11026	MX1
Decreased circulating high-density lipoprotein levels	44572	0.196612	0.451106	0	0	4.98626	8.11026	ABCA1
Developmental arithmetic disorder	44572	0.196612	0.451106	0	0	4.98626	8.11026	TMEM106B
Dysplastic Nevus Syndrome	44572	0.196612	0.451106	0	0	4.98626	8.11026	MCM2
Dyssomnias	44572	0.196612	0.451106	0	0	4.98626	8.11026	TIMELESS
Early Hepatocellular Carcinoma	44572	0.196612	0.451106	0	0	4.98626	8.11026	CCNA2
External Carotid Artery Diseases	44572	0.196612	0.451106	0	0	4.98626	8.11026	FASLG
FG syndrome	44572	0.196612	0.451106	0	0	4.98626	8.11026	HPD
Flaccid Muscle Tone	44572	0.196612	0.451106	0	0	4.98626	8.11026	SIL1
Foot Ulcer	44572	0.196612	0.451106	0	0	4.98626	8.11026	TGFBR2
Frontotemporal cerebral atrophy	44572	0.196612	0.451106	0	0	4.98626	8.11026	TMEM106B
Gigantism	44572	0.196612	0.451106	0	0	4.98626	8.11026	STMN1
Hereditary Connective Tissue Disorder	44572	0.196612	0.451106	0	0	4.98626	8.11026	SCD
Heterochromia iridis	44572	0.196612	0.451106	0	0	4.98626	8.11026	KIT
Hospital acquired pneumonia	44572	0.196612	0.451106	0	0	4.98626	8.11026	IL23A
HUNTINGTON DISEASE-LIKE 2	44572	0.196612	0.451106	0	0	4.98626	8.11026	PPP2R2B
Idiopathic urticaria	44572	0.196612	0.451106	0	0	4.98626	8.11026	FCER2
Immediate hypersensitivity	44572	0.196612	0.451106	0	0	4.98626	8.11026	FCER2
Infarction	44572	0.196612	0.451106	0	0	4.98626	8.11026	LTA
Internal Carotid Artery Diseases	44572	0.196612	0.451106	0	0	4.98626	8.11026	FASLG
Intestinal metaplasia of gastric mucosa	44572	0.196612	0.451106	0	0	4.98626	8.11026	CD8A
Intolerant of heat	44572	0.196612	0.451106	0	0	4.98626	8.11026	EDAR
Lack of insight	44572	0.196612	0.451106	0	0	4.98626	8.11026	TMEM106B
Long Qt Syndrome 2	44572	0.196612	0.451106	0	0	4.98626	8.11026	SCD
Lymphoblastic leukemia in children	44572	0.196612	0.451106	0	0	4.98626	8.11026	BTG1
Mandibuloacral dysostosis	44572	0.196612	0.451106	0	0	4.98626	8.11026	ROBO3
Menstrual spotting	44572	0.196612	0.451106	0	0	4.98626	8.11026	KIT
Migraine Variant	44572	0.196612	0.451106	0	0	4.98626	8.11026	TGFBR2
Myeloperoxidase Measurement	44572	0.196612	0.451106	0	0	4.98626	8.11026	C2
Ocular Toxoplasmosis	44572	0.196612	0.451106	0	0	4.98626	8.11026	UHRF1
Pelvic girdle weakness	44572	0.196612	0.451106	0	0	4.98626	8.11026	RYR1
Plaque build-up in arteries	44572	0.196612	0.451106	0	0	4.98626	8.11026	TGFBR3
Posterior Choroidal Artery Infarction	44572	0.196612	0.451106	0	0	4.98626	8.11026	PRKCH
Prothrombin time increased	44572	0.196612	0.451106	0	0	4.98626	8.11026	PRF1
Neuropathy	8/283	0.196775	0.451215	0	0	1.45688	2.36844	CCR1;IL23A;STMN1;CD28;SERPING1;CD1B;CD1A;FBLN5
Spinocerebellar Ataxia Type 1	3/78	0.198965	0.454957	0	0	1.99806	3.22611	RPS6KA5;PPP2R2B;LY6E
Chronic granulomatous disease	3/78	0.198965	0.454957	0	0	1.99806	3.22611	TNFRSF13B;PRF1;CCR7
Anemia, Hemolytic	4/117	0.199796	0.454957	0	0	1.76928	2.84935	NT5E;CD40LG;TNFRSF13B;ICOS
Carcinoma of urinary bladder, superficial	2/42	0.200376	0.454957	0	0	2.49566	4.01193	CDKN1A;EZH2
Sarcoma, Epithelioid	2/42	0.200376	0.454957	0	0	2.49566	4.01193	FASLG;EZH2
Transient Cerebral Ischemia	2/42	0.200376	0.454957	0	0	2.49566	4.01193	TGFBR3;MT2A
Acute intermittent porphyria	2/42	0.200376	0.454957	0	0	2.49566	4.01193	FCRL3;LTA
Yolk Sac Tumor	2/42	0.200376	0.454957	0	0	2.49566	4.01193	EOMES;RUNX3
Chloracne	2/42	0.200376	0.454957	0	0	2.49566	4.01193	CX3CR1;CD28
Cleft uvula	2/42	0.200376	0.454957	0	0	2.49566	4.01193	DHCR24;TGFBR2
Dissection of aorta	2/42	0.200376	0.454957	0	0	2.49566	4.01193	FBLN5;TGFBR2
High Grade Lymphoma (neoplasm)	2/42	0.200376	0.454957	0	0	2.49566	4.01193	PRF1;RAD54L
Hyperlipoproteinemias	2/42	0.200376	0.454957	0	0	2.49566	4.01193	ABCA1;VCAM1
Hyponatremia	2/42	0.200376	0.454957	0	0	2.49566	4.01193	PRF1;NR3C2
intracranial glioma	2/42	0.200376	0.454957	0	0	2.49566	4.01193	CDKN1A;FASLG
Non-small cell lung cancer metastatic	2/42	0.200376	0.454957	0	0	2.49566	4.01193	TGFBI;FOXM1
Pulmonary Cystic Fibrosis	2/42	0.200376	0.454957	0	0	2.49566	4.01193	CDKN1A;CXCR6
Mental disorders	9/328	0.20054	0.455068	0	0	1.41337	2.27092	CNTNAP2;DUSP2;PPP2R2B;FEZ1;SP4;STMN1;FAAH2;PKMYT1;NR3C2
Acquired scoliosis	11/417	0.202134	0.457007	0	0	1.35822	2.17155	PLK4;FANCI;RYR1;ROBO3;PSAT1;COL6A1;AP1S2;SIL1;FBLN5;EZH2;TGFBR2
Fatigue	9/329	0.202887	0.457007	0	0	1.40888	2.24731	CCR1;EPHA4;NT5E;RPS29;CCNF;KIT;TIMELESS;RPL15;TGFBR2
Arthritis, Psoriatic	6/200	0.203085	0.457007	0	0	1.54735	2.46667	DPP4;PTTG1;IL23A;CD28;LTA;RUNX3
Muscle Rigidity	4/118	0.203856	0.457007	0	0	1.75367	2.78892	RYR1;HTRA1;DHCR24;SIL1
Dementia, Vascular	3/79	0.204032	0.457007	0	0	1.97167	3.13392	RPS6;HTRA1;LCN2
Bloom Syndrome	3/79	0.204032	0.457007	0	0	1.97167	3.13392	CDKN1A;SCD;NME1
Depressed nasal ridge	3/79	0.204032	0.457007	0	0	1.97167	3.13392	PSAT1;GMNN;PHGDH
Eosinophilic esophagitis	3/79	0.204032	0.457007	0	0	1.97167	3.13392	VCAM1;FGF9;CAPN5
Prion Diseases	3/79	0.204032	0.457007	0	0	1.97167	3.13392	CX3CR1;ABCA1;CD40LG
Prominent ear	3/79	0.204032	0.457007	0	0	1.97167	3.13392	PLK4;COL6A1;KIF11
Calcification of coronary artery	10/374	0.205098	0.457007	0	0	1.37663	2.18095	ABCA1;CNTNAP2;GLS2;UST;TIMELESS;SLC16A10;SLC1A4;UAP1;RGL1;BACH2
Anoxia	8/287	0.206889	0.457007	0	0	1.4357	2.26204	CX3CR1;RPS14;MT2A;VCAM1;SCD;NME1;TGFBR2;AURKA
AMYLOIDOSIS, HEREDITARY, TRANSTHYRETIN-RELATED	2/43	0.207591	0.457007	0	0	2.43467	3.82775	LCN2;AXIN2
Short ribs	2/43	0.207591	0.457007	0	0	2.43467	3.82775	WDR34;EZH2
Sickle Cell Trait	2/43	0.207591	0.457007	0	0	2.43467	3.82775	VCAM1;SCD
Amelogenesis Imperfecta	2/43	0.207591	0.457007	0	0	2.43467	3.82775	COL17A1;GPR68
Brittle diabetes	2/43	0.207591	0.457007	0	0	2.43467	3.82775	OAS1;BACH2
Conjunctivitis	2/43	0.207591	0.457007	0	0	2.43467	3.82775	TNFRSF13B;ICOS
Japanese Encephalitis	2/43	0.207591	0.457007	0	0	2.43467	3.82775	ROBO3;RSAD2
Monoclonal Gammapathies	2/43	0.207591	0.457007	0	0	2.43467	3.82775	TNFRSF13B;KIT
Muscle damage	2/43	0.207591	0.457007	0	0	2.43467	3.82775	RYR1;PRF1
Muscular stiffness	2/43	0.207591	0.457007	0	0	2.43467	3.82775	DHCR24;SIL1
Pneumococcal Infections	2/43	0.207591	0.457007	0	0	2.43467	3.82775	LCN2;LTA
Malignant neoplasm of kidney	11/420	0.208406	0.457007	0	0	1.34804	2.1141	CDKN1A;UCHL1;MELK;UHRF1;PLK1;FHIT;EZH2;SULF2;MAD2L1;NME1;AURKA
Eosinophilic disorder	5/160	0.208775	0.457007	0	0	1.61299	2.52674	CCR1;CD2;CD4;KIT;IRF7
Acute myelomonocytic leukemia	3/80	0.209128	0.457007	0	0	1.94596	3.04506	PLSCR1;KIT;CDC25A
Left Ventricular Hypertrophy	6/202	0.209238	0.457007	0	0	1.5314	2.39555	ABCA1;RYR1;VCAM1;NEXN;CXCR6;NR3C2
Leukopenia	7/245	0.210212	0.457007	0	0	1.47196	2.29572	FANCI;CD40LG;FCRL3;LEF1;PRF1;ICOS;MCM2
Cardiovascular Diseases	19/786	0.210406	0.457007	0	0	1.24447	1.93978	ABCA1;CX3CR1;RYR1;VCAM1;EPHX2;HTRA1;GGH;FBLN5;TGFBR2;NR3C2;DPP4;CD40LG;SCD;DDAH2;CAPN5;COL6A1;LTA;EPHA1;HPD
Acute Myeloid Leukemia (AML-M2)	4/120	0.212049	0.457007	0	0	1.72325	2.67266	KIT;MX1;RUNX3;BACH2
Adult Acute Lymphocytic Leukemia	4/120	0.212049	0.457007	0	0	1.72325	2.67266	KIT;LEF1;FHIT;EZH2
Short neck	6/203	0.212338	0.457007	0	0	1.52355	2.36085	ROBO3;PSAT1;COL6A1;WNT7A;BUB1B;PHGDH
Brachydactyly	6/203	0.212338	0.457007	0	0	1.52355	2.36085	FGF9;NOG;WDR34;SIL1;DCPS;TGFBR2
Recurrent chest infections	44573	0.212448	0.457007	0	0	4.53273	7.02147	COL6A1
Restrictive behavior	44573	0.212448	0.457007	0	0	4.53273	7.02147	TMEM106B
Retinitis	44573	0.212448	0.457007	0	0	4.53273	7.02147	PRF1
Salaam Seizures	44573	0.212448	0.457007	0	0	4.53273	7.02147	UPB1
Hypoalphalipoproteinemia, Familial	44573	0.212448	0.457007	0	0	4.53273	7.02147	ABCA1
Jaundice, Chronic Idiopathic	44573	0.212448	0.457007	0	0	4.53273	7.02147	DPP4
Skin symptom	44573	0.212448	0.457007	0	0	4.53273	7.02147	SH2D1A
LEUKOENCEPHALOPATHY, BRAIN CALCIFICATIONS, AND CYSTS	44573	0.212448	0.457007	0	0	4.53273	7.02147	TGFBR2
Stage IV Colorectal Cancer AJCC v7	44573	0.212448	0.457007	0	0	4.53273	7.02147	CCR6
Pemphigoid, Benign Mucous Membrane	44573	0.212448	0.457007	0	0	4.53273	7.02147	COL17A1
POLYMICROGYRIA, BILATERAL FRONTOPARIETAL	44573	0.212448	0.457007	0	0	4.53273	7.02147	CXCR6
Pseudohypoaldosteronism, Type I, Autosomal Dominant	44573	0.212448	0.457007	0	0	4.53273	7.02147	NR3C2
Scleroderma, Limited	44573	0.212448	0.457007	0	0	4.53273	7.02147	CCR6
Short stature, severe disproportionate	44573	0.212448	0.457007	0	0	4.53273	7.02147	WNT7A
Tooth, Supernumerary	44573	0.212448	0.457007	0	0	4.53273	7.02147	RPS23
Transfusion-Related Acute Lung Injury	44573	0.212448	0.457007	0	0	4.53273	7.02147	CD40LG
Abnormally low-pitched voice	44573	0.212448	0.457007	0	0	4.53273	7.02147	EZH2
Valgus deformities of feet	44573	0.212448	0.457007	0	0	4.53273	7.02147	COL6A1
White forelock	44573	0.212448	0.457007	0	0	4.53273	7.02147	KIT
American cutaneous leishmaniasis	44573	0.212448	0.457007	0	0	4.53273	7.02147	LTA
Bacteroides fragilis infection in conditions classified elsewhere and of unspecified site	44573	0.212448	0.457007	0	0	4.53273	7.02147	LCN2
Beryllium Disease	44573	0.212448	0.457007	0	0	4.53273	7.02147	CD28
Bethlem myopathy	44573	0.212448	0.457007	0	0	4.53273	7.02147	COL6A1
Cerebral metastasis	44573	0.212448	0.457007	0	0	4.53273	7.02147	LEF1
Childhood Acute Megakaryoblastic Leukemia	44573	0.212448	0.457007	0	0	4.53273	7.02147	CLEC10A
Chondrodysplasia Punctata	44573	0.212448	0.457007	0	0	4.53273	7.02147	DHCR24
Coffin-Lowry syndrome	44573	0.212448	0.457007	0	0	4.53273	7.02147	RPS6
Compulsive hoarding	44573	0.212448	0.457007	0	0	4.53273	7.02147	TMEM106B
Congenital absence of liver	44573	0.212448	0.457007	0	0	4.53273	7.02147	EPHA4
Cow milk allergy	44573	0.212448	0.457007	0	0	4.53273	7.02147	IL7R
Cutaneous plaque	44573	0.212448	0.457007	0	0	4.53273	7.02147	CD28
Delayed CNS myelination	44573	0.212448	0.457007	0	0	4.53273	7.02147	UPB1
Diarrheal disorder	44573	0.212448	0.457007	0	0	4.53273	7.02147	PRF1
Epithelial corneal erosions	44573	0.212448	0.457007	0	0	4.53273	7.02147	TGFBI
Epithelioid hemangioendothelioma	44573	0.212448	0.457007	0	0	4.53273	7.02147	KIT
Eye Color	44573	0.212448	0.457007	0	0	4.53273	7.02147	IRF4
Floppy infant syndrome	44573	0.212448	0.457007	0	0	4.53273	7.02147	RYR1
Hydrosalpinx (disease)	44573	0.212448	0.457007	0	0	4.53273	7.02147	PRF1
Hypoplasia of teeth	44573	0.212448	0.457007	0	0	4.53273	7.02147	EDAR
Hypoplastic pelvis	44573	0.212448	0.457007	0	0	4.53273	7.02147	WNT7A
Idiopathic achalasia of esophagus	44573	0.212448	0.457007	0	0	4.53273	7.02147	LTA
Inappropriate behavior	44573	0.212448	0.457007	0	0	4.53273	7.02147	TMEM106B
Influenza A virus infection	44573	0.212448	0.457007	0	0	4.53273	7.02147	ROBO3
Insulin-dependent diabetes mellitus secretory diarrhea syndrome	44573	0.212448	0.457007	0	0	4.53273	7.02147	IL7R
Juvenile Spinal Muscular Atrophy	44573	0.212448	0.457007	0	0	4.53273	7.02147	STMN1
Language Development Disorders	44573	0.212448	0.457007	0	0	4.53273	7.02147	CNTNAP2
Lecithin Acyltransferase Deficiency	44573	0.212448	0.457007	0	0	4.53273	7.02147	ABCA1
Liver and Intrahepatic Bile Duct Epithelial Neoplasm	44573	0.212448	0.457007	0	0	4.53273	7.02147	CDKN1A
Liver and Intrahepatic Bile Duct Neoplasm	44573	0.212448	0.457007	0	0	4.53273	7.02147	CDKN1A
Long toe	44573	0.212448	0.457007	0	0	4.53273	7.02147	COL6A1
Mineralocorticoid insufficiency	44573	0.212448	0.457007	0	0	4.53273	7.02147	NR3C2
Multi-core congenital myopathy	44573	0.212448	0.457007	0	0	4.53273	7.02147	RYR1
Myoglobinuria	44573	0.212448	0.457007	0	0	4.53273	7.02147	RYR1
Neonatal hepatitis	44573	0.212448	0.457007	0	0	4.53273	7.02147	HSD3B7
Neoplastic Processes	44573	0.212448	0.457007	0	0	4.53273	7.02147	APOBEC3A
Nesidioblastosis	44573	0.212448	0.457007	0	0	4.53273	7.02147	TGFBR3
Nonspherocytic hemolytic anemia	44573	0.212448	0.457007	0	0	4.53273	7.02147	NT5E
Olfactory Neuroblastoma	44573	0.212448	0.457007	0	0	4.53273	7.02147	CDKN1A
Pemphigus and fogo selvagem	44573	0.212448	0.457007	0	0	4.53273	7.02147	TNFRSF25
Prelingual sensorineural hearing impairment	44573	0.212448	0.457007	0	0	4.53273	7.02147	OTOF
Primary chondrosarcoma of bone	44573	0.212448	0.457007	0	0	4.53273	7.02147	KIT
Proximal spinal muscular atrophy	44573	0.212448	0.457007	0	0	4.53273	7.02147	STMN1
Salivary Gland Neoplasms	3/81	0.214252	0.458871	0	0	1.92091	2.95936	TOP2A;ESPL1;DTL
Cerebellar Dysmetria	3/81	0.214252	0.458871	0	0	1.92091	2.95936	UCHL1;PPP2R2B;RPL27A
RENAL ADYSPLASIA	2/44	0.214833	0.458871	0	0	2.37658	3.65493	SOX8;CEP55
MYELOPROLIFERATIVE DISORDER, CHRONIC, WITH EOSINOPHILIA	2/44	0.214833	0.458871	0	0	2.37658	3.65493	SCD;KIT
Tall stature	2/44	0.214833	0.458871	0	0	2.37658	3.65493	TGFBR2;EZH2
Atypical Teratoid Rhabdoid Tumor	2/44	0.214833	0.458871	0	0	2.37658	3.65493	AURKA;EZH2
Cerebral Amyloid Angiopathy	2/44	0.214833	0.458871	0	0	2.37658	3.65493	ABCA1;CD40LG
Chondrodysplasia	2/44	0.214833	0.458871	0	0	2.37658	3.65493	CDKN1A;CRELD2
Congenital neutropenia	2/44	0.214833	0.458871	0	0	2.37658	3.65493	CD40LG;LEF1
Enteritis	2/44	0.214833	0.458871	0	0	2.37658	3.65493	CD40LG;ICOS
gallbladder neoplasm	2/44	0.214833	0.458871	0	0	2.37658	3.65493	TOP2A;UCHL1
Inherited neuropathies	2/44	0.214833	0.458871	0	0	2.37658	3.65493	ICOS;FBLN5
Peripheral axonal neuropathy	2/44	0.214833	0.458871	0	0	2.37658	3.65493	ABCA1;SERPING1
Metastatic malignant neoplasm to brain	5/162	0.21581	0.460707	0	0	1.59227	2.44153	HERC5;ABCA1;PLK1;KIT;EZH2
Gastrointestinal Neoplasms	4/121	0.21618	0.461247	0	0	1.70844	2.61672	SATB1;RUNX3;FHIT;ACVR2A
Triglycerides measurement	9/335	0.217205	0.463183	0	0	1.38252	2.11098	ABCA1;CDKN1A;CD4;VCAM1;BIK;KIF11;CCR6;NR3C2;TGFBR2
Carcinoma, Neuroendocrine	3/82	0.219403	0.464216	0	0	1.8965	2.8767	CDKN1A;KIT;TNFRSF25
Testicular Neoplasms	3/82	0.219403	0.464216	0	0	1.8965	2.8767	PTTG1;KIT;IFI44
Adverse reaction to drug	3/82	0.219403	0.464216	0	0	1.8965	2.8767	TCN2;EPHX2;LCN2
Drug toxicity	3/82	0.219403	0.464216	0	0	1.8965	2.8767	TCN2;EPHX2;LCN2
HIV-1 infection	3/82	0.219403	0.464216	0	0	1.8965	2.8767	LRIG1;LY6E;C2
Low set ears	8/292	0.219814	0.464216	0	0	1.41006	2.1362	CDT1;PSAT1;GMNN;CDCA7;WNT7A;BUB1B;DCPS;RPS23
Substance-Related Disorders	4/122	0.220333	0.464216	0	0	1.69387	2.56218	ABLIM1;PRKCH;FASLG;FHIT
Polycythemia Vera	6/206	0.221735	0.464216	0	0	1.50046	2.2601	ROBO3;CD63;KIT;LCN2;CCR7;TGFBR2
Regional enteritis	2/45	0.222097	0.464216	0	0	2.32119	3.49256	TAGAP;BACH2
Diabetes Mellitus, Ketosis-Prone	2/45	0.222097	0.464216	0	0	2.32119	3.49256	OAS1;BACH2
Toxoplasmosis	2/45	0.222097	0.464216	0	0	2.32119	3.49256	CCR1;UHRF1
Abnormality of dental enamel	2/45	0.222097	0.464216	0	0	2.32119	3.49256	PLK4;CENPE
Adult Diffuse Large B-Cell Lymphoma	2/45	0.222097	0.464216	0	0	2.32119	3.49256	PHGDH;EZH2
Bilateral single transverse palmar creases	2/45	0.222097	0.464216	0	0	2.32119	3.49256	FGF9;NOG
Childhood Diffuse Large B-Cell Lymphoma	2/45	0.222097	0.464216	0	0	2.32119	3.49256	PHGDH;EZH2
Cutaneous Mastocytosis	2/45	0.222097	0.464216	0	0	2.32119	3.49256	KIT;DHCR24
Hypoalbuminemia	2/45	0.222097	0.464216	0	0	2.32119	3.49256	PRF1;FHIT
IIeocolitis	2/45	0.222097	0.464216	0	0	2.32119	3.49256	TAGAP;BACH2
Moyamoya disease 1	2/45	0.222097	0.464216	0	0	2.32119	3.49256	TCN2;DOCK9
Nodular Sclerosis Classical Hodgkin Lymphoma	2/45	0.222097	0.464216	0	0	2.32119	3.49256	DPP4;FCER2
Uterine Cervical Neoplasm	4/123	0.224507	0.464216	0	0	1.67955	2.50899	TOP2A;CDKN1A;UCHL1;FHIT
Hyperthyroidism	4/123	0.224507	0.464216	0	0	1.67955	2.50899	GPR174;CD40LG;ICOS;BACH2
Polycystic Kidney Diseases	4/123	0.224507	0.464216	0	0	1.67955	2.50899	CDKN1A;LCN2;BUB1B;CDC25A
Skin Ulcer	3/83	0.224578	0.464216	0	0	1.8727	2.79693	COL17A1;CCR6;CD1A
Addictive Behavior	6/207	0.224898	0.464216	0	0	1.49292	2.2276	ABCA1;CD8A;IRF4;PLK1;KIT;EZH2
Diabetes	29/1267	0.225736	0.464216	0	0	1.17882	1.75454	CX3CR1;CDKN1A;RORC;PRF1;CBLB;FOXM1;BACH2;NR3C2;DPP4;MT2A;UCHL1;DBP;PTTG1;ABCA1;VCAM1;EPHX2;PASK;NME1;CD40LG;SCD;IL23A;LCN2;LTA;ID3;KIF2C;TGFBI;SLC27A2;EZH2;CDKN3
Diabetes Mellitus	34/1506	0.226333	0.464216	0	0	1.16349	1.72865	CX3CR1;CDKN1A;RORC;PRF1;CBLB;FOXM1;BACH2;C2;NR3C2;PLAC8;DPP4;MT2A;UCHL1;DBP;PTTG1;ICOS;ABCA1;VCAM1;EPHX2;RPS6;PASK;NME1;CD40LG;SCD;IL23A;DDAH2;LCN2;LTA;ID3;KIF2C;TGFBI;SLC27A2;EZH2;CDKN3
Contracture	5/165	0.226498	0.464216	0	0	1.56218	2.31986	RYR1;UCHL1;COL6A1;CCR6;SIL1
Refractory Neoplasm	44574	0.227972	0.464216	0	0	4.15479	6.143	KIT
ROSE Cluster 5	44574	0.227972	0.464216	0	0	4.15479	6.143	CXCR6
ECTODERMAL DYSPLASIA 10A, HYPOHIDROTIC/HAIR/NAIL TYPE, AUTOSOMAL DOMINANT	44574	0.227972	0.464216	0	0	4.15479	6.143	EDAR
ECTODERMAL DYSPLASIA 11A, HYPOHIDROTIC/HAIR/TOOTH TYPE, AUTOSOMAL DOMINANT	44574	0.227972	0.464216	0	0	4.15479	6.143	EDAR
Semantic Dementia	44574	0.227972	0.464216	0	0	4.15479	6.143	TMEM106B
Fracture, spiral	44574	0.227972	0.464216	0	0	4.15479	6.143	TGFBR2
Heredodegenerative Disorders, Nervous System	44574	0.227972	0.464216	0	0	4.15479	6.143	STMN1
Multiple Sclerosis, Primary Progressive	44574	0.227972	0.464216	0	0	4.15479	6.143	IL7R
Stage II Colorectal Cancer AJCC v7	44574	0.227972	0.464216	0	0	4.15479	6.143	UCHL1
Opitz-G syndrome, type 2	44574	0.227972	0.464216	0	0	4.15479	6.143	MID2
Subcortical Infarction	44574	0.227972	0.464216	0	0	4.15479	6.143	PRKCH
Syringomyelia	44574	0.227972	0.464216	0	0	4.15479	6.143	ABCA1
Testicular Diseases	44574	0.227972	0.464216	0	0	4.15479	6.143	FASLG
Testicular Hydrocele	44574	0.227972	0.464216	0	0	4.15479	6.143	EZH2
Thoracolumbar scoliosis	44574	0.227972	0.464216	0	0	4.15479	6.143	ROBO3
Thrombocytopenic purpura	44574	0.227972	0.464216	0	0	4.15479	6.143	CD40LG
Xeroderma pigmentosum, group B	44574	0.227972	0.464216	0	0	4.15479	6.143	MT2A
Urticaria Pigmentosa	44574	0.227972	0.464216	0	0	4.15479	6.143	KIT
Uterine Polyp	44574	0.227972	0.464216	0	0	4.15479	6.143	KIT
Absence of sensation	44574	0.227972	0.464216	0	0	4.15479	6.143	RYR1
Visual symptoms	44574	0.227972	0.464216	0	0	4.15479	6.143	TPX2
Acute myocarditis	44574	0.227972	0.464216	0	0	4.15479	6.143	PRF1
Whooping cough due to unspecified organism	44574	0.227972	0.464216	0	0	4.15479	6.143	ACOT7
ALZHEIMER DISEASE 5	44574	0.227972	0.464216	0	0	4.15479	6.143	FHIT
Amelanotic Skin Melanoma	44574	0.227972	0.464216	0	0	4.15479	6.143	KIT
Auditory neuropathy spectrum disorder	44574	0.227972	0.464216	0	0	4.15479	6.143	OTOF
B lymphocytopenia	44574	0.227972	0.464216	0	0	4.15479	6.143	ICOS
Cancer Relapse	44574	0.227972	0.464216	0	0	4.15479	6.143	CDC25A
Desmoplastic melanoma	44574	0.227972	0.464216	0	0	4.15479	6.143	KIT
Desquamation of skin soon after birth	44574	0.227972	0.464216	0	0	4.15479	6.143	IL7R
Disorder of face	44574	0.227972	0.464216	0	0	4.15479	6.143	FBLN5
Disproportionate short stature	44574	0.227972	0.464216	0	0	4.15479	6.143	WNT7A
Dyspareunia	44574	0.227972	0.464216	0	0	4.15479	6.143	CCR6
Elevated urinary dopamine	44574	0.227972	0.464216	0	0	4.15479	6.143	NME1
Enterovirus 71 infection	44574	0.227972	0.464216	0	0	4.15479	6.143	MX1
Facial diplegia	44574	0.227972	0.464216	0	0	4.15479	6.143	ABCA1
Familial Exudative Vitreoretinopathy	44574	0.227972	0.464216	0	0	4.15479	6.143	KIF11
Familial Testotoxicosis	44574	0.227972	0.464216	0	0	4.15479	6.143	LGR6
Fulminant Hepatic Failure with Cerebral Edema	44574	0.227972	0.464216	0	0	4.15479	6.143	LTA
Germinoma	44574	0.227972	0.464216	0	0	4.15479	6.143	KIT
Granulomatous disorder	44574	0.227972	0.464216	0	0	4.15479	6.143	LTA
Hemophagocytic Syndrome	44574	0.227972	0.464216	0	0	4.15479	6.143	SH2D1A
Hepatic Stupor	44574	0.227972	0.464216	0	0	4.15479	6.143	LTA
hypertensive nephropathy	44574	0.227972	0.464216	0	0	4.15479	6.143	NT5E
Hypochondroplasia (disorder)	44574	0.227972	0.464216	0	0	4.15479	6.143	GZMM
Hypokalemic periodic paralysis	44574	0.227972	0.464216	0	0	4.15479	6.143	RYR1
Hypoplastic ischia	44574	0.227972	0.464216	0	0	4.15479	6.143	CDCA7
Hypoproteinemia	44574	0.227972	0.464216	0	0	4.15479	6.143	PRF1
Inflammatory neuropathy	44574	0.227972	0.464216	0	0	4.15479	6.143	CD28
Inversion of nipple (disorder)	44574	0.227972	0.464216	0	0	4.15479	6.143	EZH2
Junctional Epidermolysis Bullosa	44574	0.227972	0.464216	0	0	4.15479	6.143	COL17A1
Loeys-Dietz Syndrome	44574	0.227972	0.464216	0	0	4.15479	6.143	TGFBR2
Low Grade Cervical Squamous Intraepithelial Neoplasia	44574	0.227972	0.464216	0	0	4.15479	6.143	FHIT
Mastitis-metritis-agalactia syndrome	44574	0.227972	0.464216	0	0	4.15479	6.143	LCN2
Miller Dieker syndrome	44574	0.227972	0.464216	0	0	4.15479	6.143	ESPL1
Mucocutaneous leishmaniasis	44574	0.227972	0.464216	0	0	4.15479	6.143	LTA
Neural crest tumor	44574	0.227972	0.464216	0	0	4.15479	6.143	TOP2A
Nonspecific interstitial pneumonia	44574	0.227972	0.464216	0	0	4.15479	6.143	IFI44
Pigmented lesions	44574	0.227972	0.464216	0	0	4.15479	6.143	KIT
Arthropathy	4/124	0.228701	0.465397	0	0	1.66547	2.45713	NT5E;CHI3L2;LTA;CCR10
Serum triglycerides raised	2/46	0.229381	0.465397	0	0	2.26832	3.33981	ABCA1;PRF1
Severe congenital neutropenia	2/46	0.229381	0.465397	0	0	2.26832	3.33981	CD40LG;LEF1
Cholestasis of pregnancy	2/46	0.229381	0.465397	0	0	2.26832	3.33981	VCAM1;CXCR6
FRAGILE X TREMOR/ATAXIA SYNDROME	2/46	0.229381	0.465397	0	0	2.26832	3.33981	PTTG1;PPP2R2B
Hand deformities	2/46	0.229381	0.465397	0	0	2.26832	3.33981	RPS29;RPL15
Post MI	2/46	0.229381	0.465397	0	0	2.26832	3.33981	LCN2;CCR7
Cicatrix, Hypertrophic	3/84	0.229778	0.465721	0	0	1.84948	2.71993	CDKN1A;TGFBR2;CDKN3
Lesion of brain	3/84	0.229778	0.465721	0	0	1.84948	2.71993	CX3CR1;LTA;CD28
Follicular thyroid carcinoma	5/166	0.230096	0.465885	0	0	1.5524	2.28087	DPP4;MT1G;FHIT;EZH2;NME1
Hereditary hemochromatosis	5/166	0.230096	0.465885	0	0	1.5524	2.28087	CD160;CD28;MYBPH;CYBRD1;FOXM1
Laryngeal Squamous Cell Carcinoma	4/125	0.232916	0.471108	0	0	1.65162	2.40654	EOMES;CDKN1A;FOXM1;AURKA
Memory Loss	4/125	0.232916	0.471108	0	0	1.65162	2.40654	ABCA1;CX3CR1;TNFRSF13B;TMEM106B
Leishmaniasis, Visceral	3/85	0.235	0.472897	0	0	1.82684	2.64557	DPP4;IL23A;RNASE2
Chronic gastritis	3/85	0.235	0.472897	0	0	1.82684	2.64557	CD8A;FASLG;RUNX3
Congenital Epicanthus	7/254	0.235948	0.472897	0	0	1.41766	2.04731	WNT7A;BUB1B;KIF11;TRIP13;WDR34;RPS23;EZH2
Right Ventricular Hypertrophy	2/47	0.236681	0.472897	0	0	2.2178	3.19595	CDKN1A;EZH2
Epilepsies, Partial	2/47	0.236681	0.472897	0	0	2.2178	3.19595	CNTNAP2;NR3C2
Sleep Disorders	2/47	0.236681	0.472897	0	0	2.2178	3.19595	MT2A;LY6E
Mental Retardation, X-Linked 1	2/47	0.236681	0.472897	0	0	2.2178	3.19595	AP1S2;MID2
Agyria	2/47	0.236681	0.472897	0	0	2.2178	3.19595	PSAT1;PHGDH
contracture of elbow	2/47	0.236681	0.472897	0	0	2.2178	3.19595	COL6A1;WNT7A
Fabry Disease	2/47	0.236681	0.472897	0	0	2.2178	3.19595	DPP4;VCAM1
keratoacanthoma	2/47	0.236681	0.472897	0	0	2.2178	3.19595	CDKN1A;LTA
Progressive cerebellar ataxia	2/47	0.236681	0.472897	0	0	2.2178	3.19595	PLEKHG4;PPP2R2B
Cleft upper lip	5/168	0.23734	0.472897	0	0	1.53319	2.20513	FGF9;TCN2;PHGDH;AXIN2;WDR34
Congenital contractural arachnodactyly	6/211	0.237694	0.472897	0	0	1.46349	2.1027	CCNB1;PLK1;FOXM1;FBLN5;ZSCAN18;TGFBR2
Adrenal Gland Neoplasms	3/86	0.240242	0.472897	0	0	1.80473	2.57374	CDKN1A;DHCR24;CDKN3
Contact Dermatitis	3/86	0.240242	0.472897	0	0	1.80473	2.57374	CCR1;LCN2;KIF2C
Everted lower lip vermilion	3/86	0.240242	0.472897	0	0	1.80473	2.57374	EDAR;PSAT1;PHGDH
Protruding lower lip	3/86	0.240242	0.472897	0	0	1.80473	2.57374	EDAR;PSAT1;PHGDH
nervous system disorder	11/435	0.24095	0.472897	0	0	1.29934	1.84917	CNTNAP2;UCHL1;SH2D1A;PRF1;HTRA1;EIF2AK2;ID3;SLC16A10;FASLG;SLC1A4;CXCR6
beta^+^ Thalassemia	4/127	0.2414	0.472897	0	0	1.6246	2.30905	DPP4;SCD;AP1S2;LCN2
Saldino-Noonan Syndrome	44575	0.243191	0.472897	0	0	3.835	5.42234	WDR34
Salivary gland carcinoma	44575	0.243191	0.472897	0	0	3.835	5.42234	KIT
Scarring alopecia of scalp	44575	0.243191	0.472897	0	0	3.835	5.42234	COL17A1
Sclerosis of the skin	44575	0.243191	0.472897	0	0	3.835	5.42234	CD40LG
Selective immunoglobulin A deficiency	44575	0.243191	0.472897	0	0	3.835	5.42234	TNFRSF13B
FANCONI ANEMIA, COMPLEMENTATION GROUP D2	44575	0.243191	0.472897	0	0	3.835	5.42234	FANCI
MELORHEOSTOSIS, ISOLATED	44575	0.243191	0.472897	0	0	3.835	5.42234	XAF1
Stage II Colorectal Cancer	44575	0.243191	0.472897	0	0	3.835	5.42234	UCHL1
Synostosis of carpal bones	44575	0.243191	0.472897	0	0	3.835	5.42234	NOG
Septicaemia due to gram-negative organism, unspecified	44575	0.243191	0.472897	0	0	3.835	5.42234	LTA
Thalassemia Minor	44575	0.243191	0.472897	0	0	3.835	5.42234	LCN2
Thanatophoric Dysplasia	44575	0.243191	0.472897	0	0	3.835	5.42234	FGF9
Transient ischemia	44575	0.243191	0.472897	0	0	3.835	5.42234	RPS3
Triglyceride storage disease with ichthyosis	44575	0.243191	0.472897	0	0	3.835	5.42234	CD40LG
Abnormality of the face	44575	0.243191	0.472897	0	0	3.835	5.42234	FBLN5
X-Linked Lissencephaly	44575	0.243191	0.472897	0	0	3.835	5.42234	CDCA5
Aplastic/hypoplastic toenail	44575	0.243191	0.472897	0	0	3.835	5.42234	NOG
Ascending aortic dissection	44575	0.243191	0.472897	0	0	3.835	5.42234	TGFBR2
Atypical meningioma	44575	0.243191	0.472897	0	0	3.835	5.42234	STMN1
Bagassosis	44575	0.243191	0.472897	0	0	3.835	5.42234	OVGP1
Carpal synostosis	44575	0.243191	0.472897	0	0	3.835	5.42234	NOG
Chorioamnionitis	44575	0.243191	0.472897	0	0	3.835	5.42234	LTA
Core binding factor acute myeloid leukemia	44575	0.243191	0.472897	0	0	3.835	5.42234	KIT
Cystic medial necrosis of aorta	44575	0.243191	0.472897	0	0	3.835	5.42234	TGFBR2
Descending aortic dissection	44575	0.243191	0.472897	0	0	3.835	5.42234	TGFBR2
Developmental absence of tooth	44575	0.243191	0.472897	0	0	3.835	5.42234	EDAR
Duchenne and Becker Muscular Dystrophy	44575	0.243191	0.472897	0	0	3.835	5.42234	CD4
Ductal Carcinoma In Situ with Microinvasion	44575	0.243191	0.472897	0	0	3.835	5.42234	NR3C2
Excessive tearing	44575	0.243191	0.472897	0	0	3.835	5.42234	COL17A1
Familial Periodic Paralysis	44575	0.243191	0.472897	0	0	3.835	5.42234	RYR1
Foot-and-Mouth Disease	44575	0.243191	0.472897	0	0	3.835	5.42234	IRF7
Fracture	44575	0.243191	0.472897	0	0	3.835	5.42234	TGFBR2
Gastroschisis	44575	0.243191	0.472897	0	0	3.835	5.42234	KIT
Helicobacter Infections	44575	0.243191	0.472897	0	0	3.835	5.42234	CCR6
Hepatic Coma	44575	0.243191	0.472897	0	0	3.835	5.42234	LTA
Hereditary Paraganglioma	44575	0.243191	0.472897	0	0	3.835	5.42234	KIT
Hyperparathyroidism-Jaw Tumor Syndrome	44575	0.243191	0.472897	0	0	3.835	5.42234	UCHL1
[truncated: 1,929 more rows]
